# Supplementary material for: Activity Models of Key GPCR Families in the Central Nervous System: A Tool for Many Purposes
Source: J Chem Inf Model. 2023 May 31;63(11):3248–62. doi: 10.1021/acs.jcim.2c01531 (PMC10268961; doi:10.1021/acs.jcim.2c01531)
Supplement: Supplementary file 2 — ci2c01531_si_002.xlsx [file ci2c01531_si_002.xlsx]

## Sheet: Supporting Information Table S1
Supporting Information Activity models of key GPCR families in the CNS: A tool for many purposes Shayma El-Atawneh*# and Amiram Goldblum*# *Molecular Modelling and Drug Design Lab, Institute for Drug Research and Fraunhofer Project Center for Drug Discovery and Delivery, Faculty of Medicine, The Hebrew University of Jerusalem, Israel #Address correspondence to: Shayma El-Atawneh, shayma.el-atawne…
Supporting Information Table S1: The 253 CNS drugs divided by classes (as shown in Drugs.com). Some drugs apeear in more than one category.
Class	Subclass	Drug	Washed Smiles*
Anxiolytics, sedatives, and hypnotics	Benzodiazepines	Diazepam	Clc1cc2c(N(C)C(=O)CN=C2c2ccccc2)cc1
		Flurazepam	Clc1cc2c(N(CC[NH+](CC)CC)C(=O)CN=C2c2ccccc2F)cc1
		Lorazepam	Clc1ccccc1C1=NC(O)C(=O)Nc2c1cc(Cl)cc2
		Oxazepam	Clc1cc2c(NC(=O)C(O)N=C2c2ccccc2)cc1
		Temazepam	Clc1cc2c(N(C)C(=O)C(O)N=C2c2ccccc2)cc1
		Clonazepam	Clc1ccccc1C1=NCC(=O)Nc2c1cc([N+](=O)[O-])cc2
		Alprazolam	Clc1cc2c(-n3c(nnc3C)CN=C2c2ccccc2)cc1
		Quazepam	Clc1cc2c(N(CC(F)(F)F)C(=S)CN=C2c2ccccc2F)cc1
		Estazolam	Clc1cc2c(-n3c(nnc3)CN=C2c2ccccc2)cc1
		Chlordiazepoxide	Clc1cc2c([NH+]=C(NC)C[N+]([O-])=C2c2ccccc2)cc1
		Clorazepate	Clc1cc2c(NC(=O)C(N=C2c2ccccc2)C(=O)[O-])cc1
		Triazolam	Clc1ccccc1C1=NCc2n(-c3c1cc(Cl)cc3)c(nn2)C
		Midazolam	Clc1cc2c(-n3c(CN=C2c2ccccc2F)cnc3C)cc1
	Barbiturates	Phenobarbital	O=C1NC(=O)NC(=O)C1(CC)c1ccccc1
		Secobarbital	O=C1NC(=O)NC(=O)C1(C(CCC)C)CC=C
		Pentobarbital	O=C1NC(=O)NC(=O)C1(C(CCC)C)CC
		Butabarbital	O=C1NC(=O)NC(=O)C1(C(CC)C)CC
		Amobarbital	O=C1NC(=O)NC(=O)C1(CCC(C)C)CC
	Miscellaneous anxiolytics, sedatives and hypnotics	Tasimelteon	O1CCc2c1cccc2[C@@H]1C[C@H]1CN=C(O)CC
		Diphenhydramine	O(C(c1ccccc1)c1ccccc1)CC[NH+](C)C
		Zolpidem	O=C(N(C)C)Cc1n2C=C(C=Cc2nc1-c1ccc(cc1)C)C
		Doxepin	O1Cc2c(cccc2)\C(\c2c1cccc2)=C/CC[NH+](C)C
		Doxylamine	O(C(C)(c1ccccc1)c1ncccc1)CC[NH+](C)C
		Meprobamate	O(CC(CCC)(COC(=O)N)C)C(=O)N
		Melatonin	O(C)c1cc2c([nH]cc2CCNC(=O)C)cc1
		Buspirone	O=C1N(CCCC[NH+]2CCN(CC2)c2ncccn2)C(=O)CC2(C1)CCCC2
		Eszopiclone	Clc1ccc(nc1)N1[C@@H](OC(=O)N2CC[NH+](CC2)C)c2nccnc2C1=O
		Hydroxyzine	Clc1ccc(cc1)C([NH+]1CC[NH+](CC1)CCOCCO)c1ccccc1
		Zaleplon	O=C(N(CC)c1cc(ccc1)C=1n2ncc(c2N=CC=1)C#N)C
		Ramelteon	O1CCc2c3c(CC[C@H]3CCNC(=O)CC)ccc12
		Suvorexant	Clc1cc2nc(oc2cc1)N1CC[C@H](N(CC1)C(=O)c1cc(ccc1-n1nccn1)C)C
		Dexmedetomidine	[nH]1cc(nc1)[C@@H](C)c1cccc(C)c1C
		Paraldehyde	O1C(OC(OC1C)C)C
Antiepileptic and anticonvulsive drugs	AMPA receptor antagonists	Perampanel	O=C1N(C=C(C=C1c1ccccc1C#N)c1ncccc1)c1ccccc1
	Barbiturate anticonvulsants	Primidone	O=C1NCNC(=O)C1(CC)c1ccccc1
		Phenobarbital	O=C1NC(=O)NC(=O)C1(CC)c1ccccc1
	Benzodiazepine anticonvulsants	Clonazepam	Clc1ccccc1C1=NCC(=O)Nc2c1cc([N+](=O)[O-])cc2
		Diazepam	Clc1cc2c(N(C)C(=O)CN=C2c2ccccc2)cc1
		Lorazepam	Clc1ccccc1C1=NC(O)C(=O)Nc2c1cc(Cl)cc2
		Clobazam	Clc1cc2N(C(=O)CC(=O)N(c2cc1)C)c1ccccc1
	Carbamate anticonvulsants	Felbamate	O(CC(COC(=O)N)c1ccccc1)C(=O)N
	Carbonic anhydrase inhibitor anticonvulsants	Topiramate	S(OC[C@]12OC(O[C@H]1[C@@H]1OC(O[C@@H]1CO2)(C)C)(C)C)(=O)(=O)N
		Acetazolamide	s1c(nnc1S(=O)(=O)N)NC(=O)C
	Dibenzazepine anticonvulsants	Rufinamide	Fc1cccc(F)c1Cn1nnc(c1)C(=O)N
		Oxcarbazepine	O=C1Cc2c(N(c3c1cccc3)C(=O)N)cccc2
		Carbamazepine	O=C(N)N1c2c(C=Cc3c1cccc3)cccc2
		Eslicarbazepine acetate	O(C(=O)C)[C@H]1Cc2c(N(c3c1cccc3)C(=O)N)cccc2
	Fatty acid derivative anticonvulsants	Valproic acid	O=C([O-])C(CCC)CCC
	Gamma-aminobutyric acid analogs	Gabapentin	O=C([O-])CC1(CCCCC1)C[NH3+]
		Pregabalin	O=C([O-])C[C@H](CC(C)C)C[NH3+]
		Vigabatrin	O=C([O-])CCC([NH3+])C=C
	Gamma-aminobutyric acid reuptake inhibitors	Tiagabine	s1ccc(C)c1\C(=C\CC[NH+]1C[C@@H](CCC1)C(=O)[O-])\c1sccc1C
		Stiripentol	O1c2cc(ccc2OC1)\C=C\C(O)C(C)(C)C
	Hydantoin anticonvulsants	Phenytoin	O=C1NC(=O)NC1(c1ccccc1)c1ccccc1
		Ethotoin	O=C1N(CC)C(=O)NC1c1ccccc1
		Fosphenytoin	P(OCN1C(=O)C(NC1=O)(c1ccccc1)c1ccccc1)(=O)([O-])[O-]
		Mephenytoin	O=C1N(C)C(=O)NC1(CC)c1ccccc1
	Miscellaneous anticonvulsants	Cannabidiol	Oc1cc(cc(O)c1[C@@H]1C=C(CC[C@H]1C(C)=C)C)CCCCC
		Magnesium Sulfate	S(=O)(=O)([O-])[O-]
		Lacosamide	O(C[C@@H](NC(=O)C)C(=O)NCc1ccccc1)C
	Neuronal potassium channel openers	Ezogabine	Fc1ccc(cc1)CNc1cc(N)c(NC(OCC)=O)cc1
	Oxazolidinedione anticonvulsants	Trimethadione	O1C(C)(C)C(=O)N(C)C1=O
	Pyrrolidine anticonvulsants	Levetiracetam	O=C1N(CCC1)[C@@H](CC)C(=O)N
	Succinimide anticonvulsants	Ethosuximide	O=C1NC(=O)CC1(CC)C
		Methsuximide	O=C1N(C)C(=O)CC1(C)c1ccccc1
	Triazine anticonvulsants	Lamotrigine	Clc1c(cccc1Cl)-c1nnc(nc1N)N
Parkinson's disease	Anticholinergic antiparkinson agents	Diphenhydramine	O(C(c1ccccc1)c1ccccc1)CC[NH+](C)C
		Trihexyphenidyl	OC(CC[NH+]1CCCCC1)(C1CCCCC1)c1ccccc1
		Procyclidine	OC(CC[NH+]1CCCC1)(C1CCCCC1)c1ccccc1
		Biperiden	OC(CC[NH+]1CCCCC1)(C1C2CC(C1)C=C2)c1ccccc1
	Dopaminergic antiparkinsonism agents	Selegiline	[NH+](C(Cc1ccccc1)C)(CC#C)C
		Rotigotine	s1cccc1CC[NH+](CCC)[C@H]1CCc2c(C1)cccc2O
		Apomorphine	Oc1c-2c(C[C@H]3[NH+](CCc4c3c-2ccc4)C)ccc1O
		Carbidopa	Oc1cc(ccc1O)C[C@](NN)(C(=O)[O-])C
		Levodopa	Oc1cc(ccc1O)C[C@H]([NH3+])C(=O)[O-]
		Pramipexole	s1c2C[C@@H]([NH2+]CCC)CCc2nc1N
		Amantadine	[NH3+]C12CC3CC(C1)CC(C2)C3
		Rasagiline	[NH2+](CC#C)[C@@H]1CCc2c1cccc2
		Ropinirole	O=C1Nc2c(C1)c(ccc2)CC[NH+](CCC)CCC
		Entacapone	Oc1c([N+](=O)[O-])cc(cc1O)\C=C(\C(=O)N(CC)CC)/C#N
		Bromocriptine	Brc1[nH]c2c3c1C[C@H]1[NH+](C[C@@H](C=C1c3ccc2)C(=O)N[C@@]1(O[C@]2(O)N([C@@H](CC(C)C)C(=O)N3[C@H]2CCC3)C1=O)C(C)C)C
		Pergolide	S(C[C@@H]1C[C@H]2[C@H]([NH+](C1)CCC)Cc1c3c2cccc3[nH]c1)C
		Tolcapone	Oc1c([N+](=O)[O-])cc(cc1O)C(=O)c1ccc(cc1)C
Analgesics and anesthetics	Antimigraine agents	Frovatriptan	O=C(N)c1cc2c3C[C@H]([NH2+]C)CCc3[nH]c2cc1
		Almotriptan	S(=O)(=O)(N1CCCC1)Cc1cc2c([nH]cc2CC[NH+](C)C)cc1
		Caffeine	O=C1N(C)C(=O)N(c2ncn(c12)C)C
		Ergotamine	O1[C@](NC(=O)[C@@H]2C=C3[C@H]([NH+](C2)C)Cc2c4c3cccc4[nH]c2)(C)C(=O)N2[C@@H](Cc3ccccc3)C(=O)N3[C@@H](CCC3)[C@]12O
		Naproxen	O(C)c1cc2c(cc(cc2)[C@@H](C(=O)[O-])C)cc1
		Sumatriptan	S(=O)(=O)(NC)Cc1cc2c([nH]cc2CC[NH+](C)C)cc1
		Rizatriptan	[NH+](CCc1c2cc(ccc2[nH]c1)Cn1ncnc1)(C)C
		Acetaminophen	Oc1ccc(NC(=O)C)cc1
		Eletriptan	S(=O)(=O)(CCc1cc2c([nH]cc2C[C@@H]2[NH+](CCC2)C)cc1)c1ccccc1
		Naratriptan	S(=O)(=O)(NC)CCc1cc2c([nH]cc2C2CC[NH+](CC2)C)cc1
		Zolmitriptan	O1C[C@@H](NC1=O)Cc1cc2c([nH]cc2CC[NH+](C)C)cc1
		Dihydroergotamine	O1[C@](NC(=O)[C@@H]2C[C@H]3[C@H]([NH+](C2)C)Cc2c4c3cccc4[nH]c2)(C)C(=O)N2[C@@H](Cc3ccccc3)C(=O)N3[C@@H](CCC3)[C@]12O
	COX-2 inhibitors	Celecoxib	S(=O)(=O)(N)c1ccc(-n2nc(cc2-c2ccc(cc2)C)C(F)(F)F)cc1
		Valdecoxib	S(=O)(=O)(N)c1ccc(cc1)-c1c(noc1C)-c1ccccc1
		Rofecoxib	S(=O)(=O)(C)c1ccc(cc1)C=1COC(=O)C=1c1ccccc1
	Narcotic analgesics	Methadone	O=C(C(CC([NH+](C)C)C)(c1ccccc1)c1ccccc1)CC
		Fentanyl	O=C(N(C1CC[NH+](CC1)CCc1ccccc1)c1ccccc1)CC
		Hydromorphone	O1[C@@H]2[C@]34[C@H]([C@H]([NH+](CC3)C)Cc3c4c1c(O)cc3)CCC2=O
		Levorphanol	Oc1cc2[C@@]34[C@H]([C@H]([NH+](CC3)C)Cc2cc1)CCCC4
		Oxycodone	O1[C@@H]2[C@]34CC[NH+]([C@H](Cc5c3c1c(OC)cc5)[C@]4(O)CCC2=O)C
		Codeine	O1[C@@H]2[C@]34[C@H]([C@H]([NH+](CC3)C)Cc3c4c1c(OC)cc3)C=C[C@@H]2O
		Oxymorphone	O1[C@@H]2[C@]34CC[NH+]([C@H](Cc5c3c1c(O)cc5)[C@]4(O)CCC2=O)C
		Morphine	O1[C@@H]2[C@]34[C@H]([C@H]([NH+](CC3)C)Cc3c4c1c(O)cc3)C=C[C@@H]2O
		Nalbuphine	O1[C@@H]2[C@]34CC[NH+]([C@H](Cc5c3c1c(O)cc5)[C@]4(O)CC[C@@H]2O)CC1CCC1
		Butorphanol	Oc1cc2[C@@]34CCCC[C@@]3(O)[C@H]([NH+](CC4)CC3CCC3)Cc2cc1
		Buprenorphine	O1[C@@H]2[C@]34[C@@]5([C@H]([NH+](CC3)CC3CC3)Cc3c4c1c(O)cc3)C[C@H]([C@](O)(C(C)(C)C)C)[C@]2(OC)CC5
		Tramadol	O(C)c1cc(ccc1)[C@@]1(O)CCCC[C@@H]1C[NH+](C)C
		Tapentadol	Oc1cc(ccc1)[C@@H]([C@H](C[NH+](C)C)C)CC
		Pentazocine	Oc1cc2c(C[C@H]3[NH+](CC[C@]2(C)[C@H]3C)C\C=C(\C)/C)cc1
		Hydrocodone	O1[C@@H]2[C@]34[C@H]([C@H]([NH+](CC3)C)Cc3c4c1c(OC)cc3)CCC2=O
		Alfentanil	O=C1N(N=NN1CC)CC[NH+]1CCC(N(C(=O)CC)c2ccccc2)(CC1)COC
		Remifentanil	O(C(=O)C1(N(C(=O)CC)c2ccccc2)CC[NH+](CC1)CCC(OC)=O)C
		Sufentanil	s1cccc1CC[NH+]1CCC(N(C(=O)CC)c2ccccc2)(CC1)COC
	NSAIDs	Ketoprofen	O=C(c1cc(ccc1)C(C(=O)[O-])C)c1ccccc1
		Fenoprofen	O(c1cc(ccc1)C(C(=O)[O-])C)c1ccccc1
		Tolmetin	O=C(c1ccc(cc1)C)c1n(C)c(cc1)CC(=O)[O-]
		Diclofenac	Clc1cccc(Cl)c1Nc1ccccc1CC(=O)[O-]
		Indomethacin	Clc1ccc(cc1)C(=O)n1c2c(cc(OC)cc2)c(CC(=O)[O-])c1C
		Piroxicam	S1(=O)(=O)N(C)C(C(=O)Nc2ncccc2)=C([O-])c2c1cccc2
		Sulindac	S(=O)(C)c1ccc(cc1)\C=C\1/c2c(cc(F)cc2)C(CC(=O)[O-])=C/1C
		Etodolac	O1CCc2c([nH]c3c2cccc3CC)C1(CC(=O)[O-])CC
		Ibuprofen	O=C([O-])C(C)c1ccc(cc1)CC(C)C
		Flurbiprofen Methyl Ester	Fc1cc(ccc1-c1ccccc1)[C@@H](C(OC)=O)C
		Mefenamic acid	O=C([O-])c1ccccc1Nc1cccc(C)c1C
		Nabumetone	O(C)c1cc2c(cc(cc2)CCC(=O)C)cc1
		Bromfenac	Brc1ccc(cc1)C(=O)c1cccc(CC(=O)[O-])c1N
	Salicylates	Magnesium salicylate	S(=O)(=O)([O-])[O-]
	General anesthetics	Methohexital	O=C1N(C)C(=O)NC(=O)C1(C(C#CCC)C)CC=C
		Propofol	Oc1c(cccc1C(C)C)C(C)C
		Ketamine	Clc1ccccc1C1([NH2+]C)CCCCC1=O
		Etomidate	O(C(=O)c1n(cnc1)[C@H](C)c1ccccc1)CC
		Desflurane	FC(OC(F)F)C(F)(F)F
		Fospropofol	P(OCOc1c(cccc1C(C)C)C(C)C)(=O)([O-])[O-]
		Halothane	BrC(Cl)C(F)(F)F
		Isoflurane	ClC(OC(F)F)C(F)(F)F
		Nitrous oxide	[O-][N+]#N
		Sevoflurane	FC(F)(F)C(OCF)C(F)(F)F
Anorexiants		Diethylpropion	O=C(C([NH+](CC)CC)C)c1ccccc1
		Methamphetamine	[NH2+]([C@H](Cc1ccccc1)C)C
		Phentermine	[NH3+]C(Cc1ccccc1)(C)C
		Phendimetrazine	O1CC[NH+](C)[C@@H](C)[C@@H]1c1ccccc1
		Lorcaserin	Clc1cc2c(CC[NH2+]C[C@@H]2C)cc1
		Benzphetamine	[NH+]([C@H](Cc1ccccc1)C)(Cc1ccccc1)C
		Bupropion	Clc1cc(ccc1)C(=O)C([NH2+]C(C)(C)C)C
Antiemetic/antivertigo agents	5-HT3 receptor antagonists	Dolasetron	O(C(=O)c1c2c([nH]c1)cccc2)C1C[C@@H]2[NH+]3[C@H](C1)CC(C2)C(=O)C3
		Palonosetron	O=C1N(C[C@H]2CCCc3c2c1ccc3)[C@H]1C2CC[NH+](C1)CC2
		Ondansetron	O=C1c2c(n(c3c2cccc3)C)CCC1Cn1ccnc1C
		Granisetron	O=C(NC1C[C@@H]2[NH+]([C@H](C1)CCC2)C)c1nn(c2c1cccc2)C
	Anticholinergic antiemetics	Dimenhydrinate	O(C(c1ccccc1)c1ccccc1)CC[NH+](C)C
		Trimethobenzamide	O(C)c1c(OC)cc(cc1OC)C(=O)NCc1ccc(OCC[NH+](C)C)cc1
		Meclizine	Clc1ccc(cc1)C([NH+]1CC[NH+](CC1)Cc1cc(ccc1)C)c1ccccc1
		Cyclizine	[NH+]1(CC[NH+](CC1)C)C(c1ccccc1)c1ccccc1
		Diphenhydramine	O(C(c1ccccc1)c1ccccc1)CC[NH+](C)C
		Scopolamine	O1[C@H]2[C@H]3[NH+]([C@@H]([C@@H]12)CC(OC(=O)[C@H](CO)c1ccccc1)C3)C
	Miscellaneous antiemetics	Lorazepam	Clc1ccccc1C1=NC(O)C(=O)Nc2c1cc(Cl)cc2
		Nabilone	O1c2c([C@H]3[C@@H](CCC(=O)C3)C1(C)C)c(O)cc(c2)C(CCCCCC)(C)C
		Dronabinol	O1c2c([C@H]3[C@@H](CCC(=C3)C)C1(C)C)c(O)cc(c2)CCCCC
		Doxylamine	O(C(C)(c1ccccc1)c1ncccc1)CC[NH+](C)C
		Metoclopramide	Clc1cc(C(=O)NCC[NH+](CC)CC)c(OC)cc1N
		Netupitant	FC(F)(F)c1cc(cc(c1)C(F)(F)F)C(C(=O)N(C)c1cnc(N2CC[NH+](CC2)C)cc1-c1ccccc1C)(C)C
	NK1 receptor antagonists	Rolapitant	FC(F)(F)c1cc(cc(c1)[C@H](OC[C@@]1([NH2+]C[C@]2(NC(=O)CC2)CC1)c1ccccc1)C)C(F)(F)F
		Aprepitant	Fc1ccc(cc1)[C@@H]1[NH+](CCO[C@@H]1O[C@H](C)c1cc(cc(c1)C(F)(F)F)C(F)(F)F)CC=1NC(=O)[N-]N=1
		Fosaprepitant	P(=O)([O-])([O-])N1NC(=NC1=O)C[NH+]1CCO[C@H](O[C@H](C)c2cc(cc(c2)C(F)(F)F)C(F)(F)F)[C@@H]1c1ccc(F)cc1
	Phenothiazine antiemetics	Prochlorperazine	Clc1cc2N(c3c(Sc2cc1)cccc3)CCC[NH+]1CC[NH+](CC1)C
		Promethazine	S1c2c(N(c3c1cccc3)CC([NH+](C)C)C)cccc2
		Chlorpromazine	Clc1cc2N(c3c(Sc2cc1)cccc3)CCC[NH+](C)C
		Perphenazine	Clc1cc2N(c3c(Sc2cc1)cccc3)CCC[NH+]1CC[NH+](CC1)CCO
		Thiethylperazine	S1c2c(N(c3c1cccc3)CCC[NH+]1CC[NH+](CC1)C)cc(SCC)cc2
Cholinergic agonists		Pilocarpine	O1C[C@H](Cc2n(cnc2)C)[C@H](CC)C1=O
		Cevimeline	S1C[C@@]2(OC1C)C1CC[NH+](C2)CC1
Cholinesterase inhibitors		Donepezil	O(C)c1cc2c(CC(CC3CC[NH+](CC3)Cc3ccccc3)C2=O)cc1OC
Alzheimer's Disease		Memantine	[NH3+]C12CC3(CC(C1)(CC(C3)C2)C)C
		Galantamine	O1[C@@H]2[C@@]3(CC[NH+](Cc4c3c1c(OC)cc4)C)C=C[C@H](O)C2
		Rivastigmine	O(C(=O)N(CC)C)c1cc(ccc1)[C@@H]([NH+](C)C)C
		Tacrine	[nH+]1c2c(CCCC2)c(N)c2c1cccc2
CNS stimulants		Pemoline	O1C(c2ccccc2)C(=O)N=C1N
		Diethylpropion	O=C(C([NH+](CC)CC)C)c1ccccc1
		Methamphetamine	[NH2+]([C@H](Cc1ccccc1)C)C
		Dextroamphetamine	[NH3+][C@H](Cc1ccccc1)C
		Phentermine	[NH3+]C(Cc1ccccc1)(C)C
		Phendimetrazine	O1CC[NH+](C)[C@@H](C)[C@@H]1c1ccccc1
		Amphetamine	[NH3+]C(Cc1ccccc1)C
		Lisdexamfetamine	O=C(N[C@H](Cc1ccccc1)C)[C@@H]([NH3+])CCCC[NH3+]
		Modafinil	S(=O)(C(c1ccccc1)c1ccccc1)CC(=O)N
		Caffeine	O=C1N(C)C(=O)N(c2ncn(c12)C)C
		Benzphetamine	[NH+]([C@H](Cc1ccccc1)C)(Cc1ccccc1)C
		Dexmethylphenidate	O(C(=O)[C@@H]([C@@H]1[NH2+]CCCC1)c1ccccc1)C
		Methylphenidate	O(C(=O)C(C1[NH2+]CCCC1)c1ccccc1)C
		Armodafinil	S(=O)(C(c1ccccc1)c1ccccc1)CC(=O)N
		Atomoxetine	O([C@H](CC[NH2+]C)c1ccccc1)c1ccccc1C
Alcohol dependence		Acamprosate	S(=O)(=O)([O-])CCCNC(=O)C
		Disulfiram	S(SC(=S)N(CC)CC)C(=S)N(CC)CC
		Naltrexone	O1[C@@H]2[C@]34CC[NH+]([C@H](Cc5c3c1c(O)cc5)[C@]4(O)CCC2=O)CC1CC1
Miscellaneous CNS agents		Sugammadex	S(C[C@H]1O[C@@H]2O[C@H]3[C@H](O)[C@@H](O)[C@H](O[C@@H]3CSCCC(=O)[O-])O[C@H]3[C@H](O)[C@@H](O)[C@H](O[C@@H]3CSCCC(=O)[O-])O[C@H]3[C@H](O)[C@@H](O)[C@H](O[C@@H]3CSCCC(=O)[O-])O[C@H]3[C@H](O)[C@@H](O)[C@H](O[C@@H]3CSCCC(=O)[O-])O[C@H]3[C@H](O)[C@@H](O)[C@H](O[C@@H]3CSCCC(=O)[O-])O[C@H]3[C@H](O)[C@@H](O)[C@H](O[C@@H]3CSCCC(=O)[O-])O[C@H]3[C@H](O)[C@@H](O)[C@H](O[C@@H]3CSCCC(=O)[O-])O[C@H]1[C@H](O)[C@…
		Dalfampridine	N1C=CC(=N)C=C1
		Ergoloid mesylate	O1[C@](NC(=O)[C@@H]2C[C@H]3[C@H]([NH+](C2)C)Cc2c4c3cccc4[nH]c2)(C(C)C)C(=O)N2[C@@H](C)C(=O)N3[C@@H](CCC3)[C@]12O
		Dextromethorphan	O(C)c1cc2[C@]34[C@@H]([C@@H]([NH+](CC3)C)Cc2cc1)CCCC4
		Riluzole	s1c2cc(OC(F)(F)F)ccc2nc1N
		Flibanserin	FC(F)(F)c1cc(N2CC[NH+](CC2)CCN2c3c(NC2=O)cccc3)ccc1
		Droperidol	Fc1ccc(cc1)C(=O)CCC[NH+]1CCC(N2c3c(NC2=O)cccc3)=CC1
Muscle relaxants	Neuromuscular blocking agents	Cisatracurium besylate	O(C)c1cc(ccc1OC)C[C@H]1[N@+](CCc2cc(OC)c(OC)cc12)(CCC(OCCCCCOC(=O)CC[N@+]1(CCc2cc(OC)c(OC)cc2[C@H]1Cc1cc(OC)c(OC)cc1)C)=O)C
		Succinylcholine	O(C(=O)CCC(OCC[N+](C)(C)C)=O)CC[N+](C)(C)C
		Mivacurium	O(C)c1c(OC)cc(cc1OC)C[C@H]1[N+](CCc2cc(OC)c(OC)cc12)(CCCOC(=O)CC\C=C\CCC(OCCC[N+]1(CCc2cc(OC)c(OC)cc2[C@H]1Cc1cc(OC)c(OC)c(OC)c1)C)=O)C
		Doxacurium chloride	O(C)c1c(OC)cc(cc1OC)C[C@H]1[N@@+](CCc2c1c(OC)c(OC)c(OC)c2)(CCCOC(=O)CCC(OCCC[N@+]1(CCc2c([C@@H]1Cc1cc(OC)c(OC)c(OC)c1)c(OC)c(OC)c(OC)c2)C)=O)C
		Rocuronium	O1CC[NH+](CC1)[C@H]1C[C@]2([C@H](C[C@@H]1O)CC[C@H]1[C@@H]3C[C@H]([N+]4(CCCC4)CC=C)[C@H](OC(=O)C)[C@]3(CC[C@@H]12)C)C
	Skeletal muscle relaxants	Dantrolene	o1c(ccc1C=NN1CC(=O)NC1=O)-c1ccc([N+](=O)[O-])cc1
		Carisoprodol	O(CC(CCC)(COC(=O)N)C)C(=O)NC(C)C
		Baclofen	Clc1ccc(cc1)C(CC(=O)[O-])C[NH3+]
		Metaxalone	O1C(CNC1=O)COc1cc(cc(c1)C)C
		Chlorzoxazone	Clc1cc2NC(Oc2cc1)=O
		Tizanidine	Clc1ccc2nsnc2c1NC1=[NH+]CCN1
		Orphenadrine	O(C(c1ccccc1C)c1ccccc1)CC[NH+](C)C
		Cyclobenzaprine	[NH+](CC\C=C/1\c2c(C=Cc3c\1cccc3)cccc2)(C)C
		Methocarbamol	O(CC(O)COC(=O)N)c1ccccc1OC
Antipsychotic drugs	Atypical antipsychotics	Pimavanserin	Fc1ccc(cc1)CN(C(=O)NCc1ccc(OCC(C)C)cc1)C1CC[NH+](CC1)C
		Clozapine	Clc1cc2N=C(N3CC[NH+](CC3)C)c3c(Nc2cc1)cccc3
		Asenapine	Clc1cc2C3C(c4c(Oc2cc1)cccc4)C[NH+](C3)C
		Quetiapine	S1c2c(cccc2)C(=Nc2c1cccc2)N1CC[NH+](CC1)CCOCCO
		Iloperidone	Fc1cc2onc(c2cc1)C1CC[NH+](CC1)CCCOc1ccc(cc1OC)C(=O)C
		Lurasidone	s1nc(N2CC[NH+](CC2)C[C@@H]2CCCC[C@H]2CN2C(=O)[C@H]3[C@H]([C@@H]4CC[C@H]3C4)C2=O)c2c1cccc2
		Olanzapine	s1c2Nc3c(N=C(N4CC[NH+](CC4)C)c2cc1C)cccc3
		Brexpiprazole	s1c2c(cc1)c(N1CC[NH+](CC1)CCCCOc1cc3NC(=O)C=Cc3cc1)ccc2
		Cariprazine	Clc1c(N2CC[NH+](CC2)CCC2CCC(NC(=O)N(C)C)CC2)cccc1Cl
		Aripiprazole	Clc1c(N2CC[NH+](CC2)CCCCOc2cc3NC(=O)CCc3cc2)cccc1Cl
		Risperidone	Fc1cc2onc(c2cc1)C1CC[NH+](CC1)CCC=1C(=O)N2C(=NC=1C)CCCC2
		Ziprasidone	Clc1cc2NC(=O)Cc2cc1CC[NH+]1CCN(CC1)c1nsc2c1cccc2
		Paliperidone	Fc1cc2onc(c2cc1)C1CC[NH+](CC1)CCC=1C(=O)N2C(=NC=1C)C(O)CCC2
	Miscellaneous antipsychotic agents	Lithium	[Li+]
		Pimozide	Fc1ccc(cc1)C(CCC[NH+]1CCC(N2c3c(NC2=O)cccc3)CC1)c1ccc(F)cc1
		Loxapine	Clc1cc2c(Oc3c(N=C2N2CC[NH+](CC2)C)cccc3)cc1
		Haloperidol	Clc1ccc(cc1)C1(O)CC[NH+](CC1)CCCC(=O)c1ccc(F)cc1
	Phenothiazine antipsychotics	Chlorpromazine	Clc1cc2N(c3c(Sc2cc1)cccc3)CCC[NH+](C)C
		Trifluoperazine	S1c2c(N(c3c1cccc3)CCC[NH+]1CC[NH+](CC1)C)cc(cc2)C(F)(F)F
		Fluphenazine	S1c2c(N(c3c1cccc3)CCC[NH+]1CC[NH+](CC1)CCO)cc(cc2)C(F)(F)F
		Perphenazine	Clc1cc2N(c3c(Sc2cc1)cccc3)CCC[NH+]1CC[NH+](CC1)CCO
		Thioridazine	S1c2c(N(c3c1cccc3)CCC1[NH+](CCCC1)C)cc(SC)cc2
		Prochlorperazine	Clc1cc2N(c3c(Sc2cc1)cccc3)CCC[NH+]1CC[NH+](CC1)C
	Thiothixenes	Thiothixene	S1c2c(cc(S(=O)(=O)N(C)C)cc2)\C(\c2c1cccc2)=C/CC[NH+]1CC[NH+](CC1)C
Antidepressant and antimanic drugs	Miscellaneous antidepressants	Vilazodone	o1c2c(cc1C(=O)N)cc(N1CC[NH+](CC1)CCCCc1c3cc(ccc3[nH]c1)C#N)cc2
		Vortioxetine	S(c1ccc(cc1C)C)c1ccccc1N1CC[NH2+]CC1
	Monoamine oxidase inhibitors	Isocarboxazid	o1nc(cc1C)C(=O)NNCc1ccccc1
		Tranylcypromine	[NH3+][C@@H]1CC1c1ccccc1
		Phenelzine	N(N)CCc1ccccc1
		Selegiline	[NH+](C(Cc1ccccc1)C)(CC#C)C
	Phenylpiperazine antidepressants	Nefazodone	Clc1cc(N2CC[NH+](CC2)CCCN2N=C(N(CCOc3ccccc3)C2=O)CC)ccc1
		Trazodone	Clc1cc(N2CC[NH+](CC2)CCCN2N=C3N(C=CC=C3)C2=O)ccc1
	Selective serotonin reuptake inhibitors	Fluvoxamine	FC(F)(F)c1ccc(cc1)C(=NOCC[NH3+])CCCCOC
		Fluoxetine	FC(F)(F)c1ccc(OC(CC[NH2+]C)c2ccccc2)cc1
		Escitalopram	Fc1ccc(cc1)[C@@]1(OCc2cc(ccc12)C#N)CCC[NH+](C)C
		Citalopram	Fc1ccc(cc1)C1(OCc2c1ccc(c2)C#N)CCC[NH+](C)C
		Paroxetine	Fc1ccc(cc1)[C@@H]1CC[NH2+]C[C@H]1COc1cc2OCOc2cc1
		Sertraline	Clc1cc(ccc1Cl)[C@@H]1CC[C@H]([NH2+]C)c2c1cccc2
	Serotonin-norepinephrine reuptake inhibitors	Desvenlafaxine	OC1(CCCCC1)C(C[NH+](C)C)c1ccc(O)cc1
		Levomilnacipran	O=C(N(CC)CC)[C@]1(C[C@H]1C[NH3+])c1ccccc1
		Milnacipran	O=C(N(CC)CC)[C@@]1(C[C@@H]1C[NH3+])c1ccccc1
		Venlafaxine	O(C)c1ccc(cc1)C(C[NH+](C)C)C1(O)CCCCC1
		Duloxetine	s1cccc1[C@@H](Oc1c2c(ccc1)cccc2)CC[NH2+]C
	Tetracyclic antidepressants	Maprotiline	[NH2+](CCCC12CCC(c3c1cccc3)c1c2cccc1)C
		Mirtazapine	[NH+]1(CC2N(CC1)c1ncccc1Cc1c2cccc1)C
	Tricyclic antidepressants	Amoxapine	Clc1cc2c(Oc3c(N=C2N2CC[NH2+]CC2)cccc3)cc1
		Desipramine	[NH2+](CCCN1c2c(CCc3c1cccc3)cccc2)C
		Trimipramine	[NH+](CC(CN1c2c(CCc3c1cccc3)cccc2)C)(C)C
		Clomipramine	Clc1cc2N(c3c(CCc2cc1)cccc3)CCC[NH+](C)C
		Protriptyline	[NH2+](CCCC1c2c(C=Cc3c1cccc3)cccc2)C
		Amitriptyline	[NH+](CC\C=C/1\c2c(CCc3c\1cccc3)cccc2)(C)C
		Nortriptyline	[NH2+](CC\C=C/1\c2c(CCc3c\1cccc3)cccc2)C
		Imipramine	[NH+](CCCN1c2c(CCc3c1cccc3)cccc2)(C)C
		Doxepin	O1Cc2c(cccc2)\C(\c2c1cccc2)=C/CC[NH+](C)C
ADHD, Bipolar Disorder		Clonidine	Clc1cccc(Cl)c1NC1=[NH+]CCN1
*Using "Molecular Database Wash" by MOE software (v. 2011.10)

## Sheet: Supporting Information Table S2
Supporting Information Table S2: Reported activities* for 361 drugs (out of 7130 DrugBank dataset) with 1212 activities, as reported in three different databases: DrugBank version 5.1.9, ChEMBL-27, and Therapeutic Target Database (TTD, access date: November 2020).
Name	GENERIC_NAME	DRUG_GROUPS	SMILES	5HT1A_agonist	5HT1A_antagonist	5HT1B_agonist	5HT1B_antagonist	5HT1D_agonist	5HT1D_antagonist	5HT1E_antagonist	5HT1F_agonist	5HT1F_antagonist	5HT2A_agonist	5HT2A_antagonist	5HT2B_agonist	5HT2B_antagonist	5HT2C_agonist	5HT2C_antagonist	5HT4_agonist	5HT4_antagonist	5HT5A_antagonist	5HT6_agonist	5HT6_antagonist	5HT7_agonist	5HT7_antagonist	CB1_agonist	CB1_antagonist	CB2_agonist	CB2_antagonist	D1_agonist	D1_antagonist	D2_agonist	D2_antagonist	D3_agonist	D3_antagonist	D4_agonist	D4_antagonist	D5_antagonist	Delta_agonist	Delta_antagonist	H1_agonist	H1_antagonist	H2_agonist	H2_antagonist	H3_agonist	H3_antagonist	H4_agonist	H4_antagonist	Kappa_agonist
DB00185	Cevimeline	approved	S1C[C@@]2(OC1C)C1CCN(C2)CC1	0	0	0	0	0	0	0	0	0	0	0	0	0	0	0	0	0	0	0	0	0	0	0	0	0	0	0	0	0	0	0	0	0	0	0	0	0	0	0	0	0	0	0	0	0	0
DB00193	Tramadol	approved; investigational	O(C)c1cc(ccc1)[C@@]1(O)CCCC[C@@H]1CN(C)C	0	0	0	0	0	0	0	0	0	0	0	0	0	0	1	0	0	0	0	0	0	0	0	0	0	0	0	0	0	0	0	0	0	0	0	1	0	0	0	0	0	0	0	0	0	1
DB00202	Succinylcholine	approved	O(C(=O)CCC(OCC[N+](C)(C)C)=O)CC[N+](C)(C)C	0	0	0	0	0	0	0	0	0	0	0	0	0	0	0	0	0	0	0	0	0	0	0	0	0	0	0	0	0	0	0	0	0	0	0	0	0	0	0	0	0	0	0	0	0	0
DB00209	Trospium	approved	O(C(=O)C(O)(c1ccccc1)c1ccccc1)C1C[C@@H]2[N+]3([C@H](C1)CC2)CCCC3	0	0	0	0	0	0	0	0	0	0	0	0	0	0	0	0	0	0	0	0	0	0	0	0	0	0	0	0	0	0	0	0	0	0	0	0	0	0	0	0	0	0	0	0	0	0
DB00216	Eletriptan	approved; investigational	S(=O)(=O)(CCc1cc2c([nH]cc2C[C@@H]2N(CCC2)C)cc1)c1ccccc1	1	0	1	0	1	0	0	1	0	0	0	0	0	0	0	0	0	0	0	0	0	0	0	0	0	0	0	0	0	0	0	0	0	0	0	0	0	0	0	0	0	0	0	0	0	0
DB00219	Oxyphenonium	approved	O(C(=O)C(O)(C1CCCCC1)c1ccccc1)CC[N+](CC)(CC)C	0	0	0	0	0	0	0	0	0	0	0	0	0	0	0	0	0	0	0	0	0	0	0	0	0	0	0	0	0	0	0	0	0	0	0	0	0	0	0	0	0	0	0	0	0	0
DB00245	Benzatropine	approved	O(C(c1ccccc1)c1ccccc1)C1C[C@@H]2N([C@H](C1)CC2)C	0	0	0	0	0	0	0	0	0	0	0	0	0	0	0	0	0	0	0	0	0	0	0	0	0	0	0	0	0	0	0	0	0	0	0	0	0	0	1	0	0	0	0	0	0	0
DB00246	Ziprasidone	approved	Clc1cc2NC(=O)Cc2cc1CCN1CCN(CC1)c1nsc2c1cccc2	1	0	0	1	0	1	1	0	0	0	1	0	0	0	1	0	0	1	0	1	0	1	0	0	0	0	0	1	1	1	0	1	0	1	1	0	0	0	1	0	0	0	0	0	0	0
DB00247	Methysergide	approved	OCC(NC(=O)[C@@H]1C=C2[C@H](N(C1)C)Cc1c3c2cccc3n(c1)C)CC	1	0	0	0	0	0	0	0	0	0	1	0	1	0	1	0	0	0	0	0	0	1	0	0	0	0	0	0	0	0	0	0	0	0	0	0	0	0	0	0	0	0	0	0	0	0
DB00248	Cabergoline	approved	O=C(N(CCCN(C)C)C(=O)NCC)[C@@H]1C[C@H]2[C@H](N(C1)CC=C)Cc1c3c2cccc3[nH]c1	1	0	1	0	1	0	0	0	0	1	0	1	0	1	0	0	0	0	0	0	0	1	0	0	0	0	1	0	1	0	1	0	1	0	1	0	0	0	0	0	0	0	0	0	0	0
DB00268	Ropinirole	approved; investigational	O=C1Nc2c(C1)c(ccc2)CCN(CCC)CCC	0	0	0	0	0	0	0	0	0	0	0	0	0	0	0	0	0	0	0	0	0	0	0	0	0	0	0	0	1	0	1	0	1	0	0	0	0	0	0	0	0	0	0	0	0	0
DB00272	Betazole	approved	[nH]1nccc1CCN	0	0	0	0	0	0	0	0	0	0	0	0	0	0	0	0	0	0	0	0	0	0	0	0	0	0	0	0	0	0	0	0	0	0	0	0	0	0	0	1	1	0	0	0	0	0
DB00280	Disopyramide	approved	O=C(N)C(CCN(C(C)C)C(C)C)(c1ccccc1)c1ncccc1	0	0	0	0	0	0	0	0	0	0	0	0	0	0	0	0	0	0	0	0	0	0	0	0	0	0	0	0	0	0	0	0	0	0	0	0	0	0	0	0	0	0	0	0	0	0
DB00283	Clemastine	approved	Clc1ccc(cc1)[C@@](OCC[C@@H]1N(CCC1)C)(C)c1ccccc1	0	0	0	0	0	0	0	0	0	0	0	0	0	0	0	0	0	0	0	0	0	0	0	0	0	0	0	0	0	0	0	0	0	0	0	0	0	0	1	0	0	0	0	0	0	0
DB00289	Atomoxetine	approved	O([C@H](CCNC)c1ccccc1)c1ccccc1C	0	0	0	0	0	0	0	0	0	0	0	0	0	0	0	0	0	0	0	0	0	0	0	0	0	0	0	0	0	0	0	0	0	0	0	0	0	0	0	0	0	0	0	0	0	1
DB00295	Morphine	approved; investigational	O1[C@@H]2[C@]34[C@H]([C@H](N(CC3)C)Cc3c4c1c(O)cc3)C=C[C@@H]2O	0	0	0	0	0	0	0	0	0	0	0	0	0	0	0	0	0	0	0	0	0	0	0	0	0	0	0	0	0	0	0	0	0	0	0	1	0	0	0	0	0	0	0	0	0	1
DB00298	Dapiprazole	approved	n12CCCCc1nnc2CCN1CCN(CC1)c1ccccc1C	0	0	0	0	0	0	0	0	0	0	0	0	0	0	0	0	0	0	0	0	0	0	0	0	0	0	0	0	0	1	0	0	0	0	0	0	0	0	0	0	0	0	0	0	0	0
DB00315	Zolmitriptan	approved; investigational	O1C[C@@H](NC1=O)Cc1cc2c([nH]cc2CCN(C)C)cc1	1	0	1	0	1	0	0	1	0	1	0	1	0	0	0	0	0	0	0	0	1	0	0	0	0	0	0	0	0	0	0	0	0	0	0	0	0	0	0	0	0	0	0	0	0	0
DB00318	Codeine	approved; illicit	O1[C@@H]2[C@]34[C@H]([C@H](N(CC3)C)Cc3c4c1c(OC)cc3)C=C[C@@H]2O	0	0	0	0	0	0	0	0	0	0	0	0	0	0	0	0	0	0	0	0	0	0	0	0	0	0	0	0	0	0	0	0	0	0	0	1	0	0	0	0	0	0	0	0	0	1
DB00320	Dihydroergotamine	approved	O1[C@](NC(=O)[C@@H]2C[C@H]3[C@H](N(C2)C)Cc2c4c3cccc4[nH]c2)(C)C(=O)N2[C@@H](Cc3ccccc3)C(=O)N3[C@@H](CCC3)[C@]12O	1	0	1	0	1	0	0	1	0	1	0	1	0	1	0	1	0	0	0	0	0	0	0	0	0	0	0	0	1	0	1	0	1	0	0	0	0	0	0	0	0	0	0	0	0	0
DB00321	Amitriptyline	approved	N(CCC=C1c2c(CCc3c1cccc3)cccc2)(C)C	0	1	0	0	0	0	0	0	0	0	1	0	0	0	1	0	0	0	0	1	0	1	0	0	0	0	0	0	0	0	0	0	0	0	0	1	0	0	1	0	1	0	0	0	0	1
DB00327	Hydromorphone	approved; illicit	O1[C@@H]2[C@]34[C@H]([C@H](N(CC3)C)Cc3c4c1c(O)cc3)CCC2=O	0	0	0	0	0	0	0	0	0	0	0	0	0	0	0	0	0	0	0	0	0	0	0	0	0	0	0	0	0	0	0	0	0	0	0	1	0	0	0	0	0	0	0	0	0	1
DB00332	Ipratropium bromide	approved	[Br-].O(C(=O)C(CO)c1ccccc1)C1C[C@@H]2[N+]([C@H](C1)CC2)(C(C)C)C	0	0	0	0	0	0	0	0	0	0	0	0	0	0	0	0	0	0	0	0	0	0	0	0	0	0	0	0	0	0	0	0	0	0	0	0	0	0	0	0	0	0	0	0	0	0
DB00333	Methadone	approved	O=C(C(CC(N(C)C)C)(c1ccccc1)c1ccccc1)CC	0	0	0	0	0	0	0	0	0	0	0	0	0	0	0	0	0	0	0	0	0	0	0	0	0	0	0	0	0	0	0	0	0	0	0	1	0	0	0	0	0	0	0	0	0	0
DB00334	Olanzapine	approved; investigational	s1c2Nc3c(N=C(N4CCN(CC4)C)c2cc1C)cccc3	0	1	0	1	0	1	1	0	1	0	1	0	0	0	1	0	0	0	0	1	0	0	0	0	0	0	0	1	1	0	0	1	0	1	1	0	0	0	1	0	0	0	0	0	0	0
DB00340	Metixene	approved	S1c2c(cccc2)C(c2c1cccc2)CC1CCCN(C1)C	0	0	0	0	0	0	0	0	0	0	0	0	0	0	0	0	0	0	0	0	0	0	0	0	0	0	0	0	0	0	0	0	0	0	0	0	0	0	0	0	0	0	0	0	0	0
DB00341	Cetirizine	approved	Clc1ccc(cc1)C(N1CCN(CC1)CCOCC(O)=O)c1ccccc1	0	0	0	0	0	0	0	0	0	0	0	0	0	0	0	0	0	0	0	0	0	0	0	0	0	0	0	0	0	0	0	0	0	0	0	0	0	0	1	0	0	0	0	0	0	0
DB00342	Terfenadine	withdrawn	OC(C1CCN(CC1)CCCC(O)c1ccc(cc1)C(C)(C)C)(c1ccccc1)c1ccccc1	0	0	0	0	0	0	0	0	0	0	0	0	0	0	0	0	0	0	0	0	0	0	0	0	0	0	0	0	0	0	0	0	0	0	0	0	0	0	1	0	0	0	0	0	0	0
DB00353	Methylergometrine	approved	OC[C@@H](NC(=O)[C@@H]1C=C2[C@H](N(C1)C)Cc1c3c2cccc3[nH]c1)CC	0	0	0	0	0	0	0	0	0	0	0	1	0	0	0	0	0	0	0	0	0	0	0	0	0	0	0	1	0	0	0	0	0	0	0	0	0	0	0	0	0	0	0	0	0	0
DB00354	Buclizine	approved	Clc1ccc(cc1)C(N1CCN(CC1)Cc1ccc(cc1)C(C)(C)C)c1ccccc1	0	0	0	0	0	0	0	0	0	0	0	0	0	0	0	0	0	0	0	0	0	0	0	0	0	0	0	0	0	0	0	0	0	0	0	0	0	0	1	0	0	0	0	0	0	0
DB00363	Clozapine	approved	Clc1cc2N=C(N3CCN(CC3)C)c3c(Nc2cc1)cccc3	0	1	0	1	0	1	1	0	0	0	1	0	0	0	1	0	0	0	0	1	0	1	0	0	0	0	0	1	0	1	0	1	0	1	0	0	0	0	1	0	0	0	1	0	1	0
DB00366	Doxylamine	approved; vet_approved	O(C(C)(c1ccccc1)c1ncccc1)CCN(C)C	0	0	0	0	0	0	0	0	0	0	0	0	0	0	0	0	0	0	0	0	0	0	0	0	0	0	0	0	0	0	0	0	0	0	0	0	0	0	1	0	0	0	0	0	0	0
DB00370	Mirtazapine	approved	n1c2N3C(c4c(Cc2ccc1)cccc4)CN(CC3)C	0	0	0	0	0	0	0	0	0	0	1	0	0	0	1	0	0	0	0	0	0	0	0	0	0	0	0	0	0	0	0	0	0	0	0	0	0	0	1	0	0	0	0	0	0	1
DB00372	Thiethylperazine	withdrawn	S1c2c(N(c3c1cccc3)CCCN1CCN(CC1)C)cc(SCC)cc2	0	0	0	0	0	0	0	0	0	0	0	0	0	0	0	0	0	0	0	0	0	0	0	0	0	0	0	0	0	1	0	0	0	0	0	0	0	0	0	0	0	0	0	0	0	0
DB00375	Colestipol	approved	ClCC1OC1.N(CCNCCN)CCNCCN	0	0	0	0	0	0	0	0	0	0	0	0	0	0	0	0	0	0	0	0	0	0	0	0	0	0	0	0	0	0	0	0	0	0	0	0	0	0	0	0	0	0	0	0	0	0
DB00376	Trihexyphenidyl	approved	OC(CCN1CCCCC1)(C1CCCCC1)c1ccccc1	0	0	0	0	0	0	0	0	0	0	0	0	0	0	0	0	0	0	0	0	0	0	0	0	0	0	0	0	0	0	0	0	0	0	0	0	0	0	0	0	0	0	0	0	0	0
DB00382	Tacrine	withdrawn	n1c2c(CCCC2)c(N)c2c1cccc2	0	0	0	0	0	0	0	0	0	0	0	0	0	0	0	0	0	0	0	0	0	0	0	0	0	0	0	0	0	0	0	0	0	0	0	0	0	0	0	0	0	0	0	0	0	0
DB00383	Oxyphencyclimine	approved	O(CC1=NCCCN1C)C(=O)C(O)(C1CCCCC1)c1ccccc1	0	0	0	0	0	0	0	0	0	0	0	0	0	0	0	0	0	0	0	0	0	0	0	0	0	0	0	0	0	0	0	0	0	0	0	0	0	0	0	0	0	0	0	0	0	0
DB00387	Procyclidine	approved	OC(CCN1CCCC1)(C1CCCCC1)c1ccccc1	0	0	0	0	0	0	0	0	0	0	0	0	0	0	0	0	0	0	0	0	0	0	0	0	0	0	0	0	0	0	0	0	0	0	0	0	0	0	1	0	0	0	0	0	0	0
DB00388	Phenylephrine	approved	Oc1cc(ccc1)[C@@H](O)CNC	0	0	0	0	0	0	0	0	0	0	0	0	0	0	0	0	0	0	0	0	0	0	0	0	0	0	0	0	1	0	0	0	0	0	0	0	0	0	0	0	0	0	0	0	0	0
DB00391	Sulpiride	approved	S(=O)(=O)(N)c1cc(C(=O)NCC2N(CCC2)CC)c(OC)cc1	0	0	0	0	0	0	0	0	0	0	0	0	0	0	0	0	0	0	0	0	0	0	0	0	0	0	0	0	0	1	0	1	0	1	0	0	0	0	0	0	0	0	0	0	0	0
DB00392	Ethopropazine	approved	S1c2c(N(c3c1cccc3)CC(N(CC)CC)C)cccc2	0	0	0	0	0	0	0	0	0	0	0	0	0	0	0	0	0	0	0	0	0	0	0	0	0	0	0	0	0	0	0	0	0	0	0	0	0	0	0	0	0	0	0	0	0	0
DB00397	Phenylpropanolamine	approved; vet_approved; withdrawn	O[C@H]([C@H](N)C)c1ccccc1	0	0	0	0	0	0	0	0	0	0	0	0	0	0	0	0	0	0	0	0	0	0	0	0	0	0	1	0	0	0	0	0	0	0	0	0	0	0	0	0	0	0	0	0	0	0
DB00405	Dexbrompheniramine	approved	Brc1ccc(cc1)[C@H](CCN(C)C)c1ncccc1	0	0	0	0	0	0	0	0	0	0	0	0	0	0	0	0	0	0	0	0	0	0	0	0	0	0	0	0	0	0	0	0	0	0	0	0	0	0	1	0	0	0	0	0	0	0
DB00408	Loxapine	approved	Clc1cc2c(Oc3c(N=C2N2CCN(CC2)C)cccc3)cc1	0	0	0	0	0	0	0	0	0	0	1	0	0	0	1	0	0	0	0	0	0	0	0	0	0	0	0	1	0	1	0	0	0	0	0	0	0	0	0	0	0	0	0	0	0	0
DB00409	Remoxipride	approved; withdrawn	Brc1ccc(OC)c(C(=O)NC[C@H]2N(CCC2)CC)c1OC	0	0	0	0	0	0	0	0	0	0	0	0	0	0	0	0	0	0	0	0	0	0	0	0	0	0	0	0	0	1	0	1	0	1	0	0	0	0	0	0	0	0	0	0	0	0
DB00411	Carbachol	approved	[Cl-].O(CC[N+](C)(C)C)C(=O)N	0	0	0	0	0	0	0	0	0	0	0	0	0	0	0	0	0	0	0	0	0	0	0	0	0	0	0	0	0	0	0	0	0	0	0	0	0	0	0	0	0	0	0	0	0	0
DB00413	Pramipexole	approved; investigational	s1c2C[C@@H](NCCC)CCc2nc1N	1	0	0	0	0	0	0	0	0	0	0	0	0	0	0	0	0	0	0	0	0	0	0	0	0	0	0	0	1	0	1	0	1	0	0	0	0	0	0	0	0	0	0	0	0	0
DB00420	Promazine	approved; vet_approved	S1c2c(N(c3c1cccc3)CCCN(C)C)cccc2	0	0	0	0	0	0	0	0	0	0	0	0	0	0	0	0	0	0	0	0	0	0	0	0	0	0	0	0	0	0	0	0	0	0	0	0	0	0	1	0	0	0	0	0	0	0
DB00424	Hyoscyamine	approved	O(C(=O)[C@H](CO)c1ccccc1)C1C[C@@H]2N([C@H](C1)CC2)C	0	0	0	0	0	0	0	0	0	0	0	0	0	0	0	0	0	0	0	0	0	0	0	0	0	0	0	0	0	0	0	0	0	0	0	0	0	0	0	0	0	0	0	0	0	0
DB00427	Triprolidine	approved	n1ccccc1/C(=C/CN1CCCC1)/c1ccc(cc1)C	0	0	0	0	0	0	0	0	0	0	0	0	0	0	0	0	0	0	0	0	0	0	0	0	0	0	0	0	0	0	0	0	0	0	0	0	0	0	1	0	0	0	0	0	0	0
DB00433	Prochlorperazine	approved; vet_approved	Clc1cc2N(c3c(Sc2cc1)cccc3)CCCN1CCN(CC1)C	0	0	0	0	0	0	0	0	0	0	0	0	0	0	0	0	0	0	0	0	0	0	0	0	0	0	0	0	0	1	0	0	0	0	0	0	0	0	1	0	0	0	0	0	0	0
DB00434	Cyproheptadine	approved	N1(CCC(CC1)=C1c2c(C=Cc3c1cccc3)cccc2)C	0	0	0	0	0	0	0	0	0	0	1	0	1	0	1	0	0	0	0	0	0	1	0	0	0	0	0	0	0	0	0	0	0	0	0	0	0	0	1	0	1	0	0	0	0	0
DB00450	Droperidol	approved; vet_approved	Fc1ccc(cc1)C(=O)CCCN1CCC(N2c3c(NC2=O)cccc3)=CC1	0	0	0	0	0	0	0	0	0	0	0	0	0	0	0	0	0	0	0	0	0	0	0	0	0	0	0	0	0	1	0	0	0	0	0	0	0	0	0	0	0	0	0	0	0	0
DB00454	Pethidine	approved	O(C(=O)C1(CCN(CC1)C)c1ccccc1)CC	0	0	0	0	0	0	0	0	0	0	0	0	0	0	0	0	0	0	0	0	0	0	0	0	0	0	0	0	0	0	0	0	0	0	0	0	0	0	0	0	0	0	0	0	0	0
DB00455	Loratadine	approved	Clc1cc2c(cc1)C(c1ncccc1CC2)=C1CCN(CC1)C(OCC)=O	0	0	0	0	0	0	0	0	0	0	0	0	0	0	0	0	0	0	0	0	0	0	0	0	0	0	0	0	0	0	0	0	0	0	0	0	0	0	1	0	0	0	0	0	0	0
DB00458	Imipramine	approved	N(CCCN1c2c(CCc3c1cccc3)cccc2)(C)C	0	0	0	0	0	0	0	0	0	0	1	0	0	0	1	0	0	0	0	0	0	1	0	0	0	0	0	0	0	0	0	0	0	0	0	0	0	0	1	0	0	0	0	0	0	0
DB00462	Methylscopolamine bromide	approved	[Br-].O1C2[C@H]3[N+]([C@@H](CC(OC(=O)[C@H](CO)c4ccccc4)C3)C12)(C)C	0	0	0	0	0	0	0	0	0	0	0	0	0	0	0	0	0	0	0	0	0	0	0	0	0	0	0	0	0	0	0	0	0	0	0	0	0	0	0	0	0	0	0	0	0	0
DB00470	Dronabinol	approved; illicit	O1c2c([C@H]3[C@@H](CCC(=C3)C)C1(C)C)c(O)cc(c2)CCCCC	0	0	0	0	0	0	0	0	0	0	0	0	0	0	0	0	0	0	0	0	0	0	1	0	1	0	0	0	0	0	0	0	0	0	0	0	0	0	0	0	0	0	0	0	0	0
DB00477	Chlorpromazine	approved; vet_approved	Clc1cc2N(c3c(Sc2cc1)cccc3)CCCN(C)C	0	0	0	0	0	0	0	0	0	0	0	0	0	0	0	0	0	0	0	0	0	0	0	0	0	0	0	0	0	1	0	0	0	0	0	0	0	0	0	0	0	0	0	0	0	0
DB00483	Gallamine Triethiodide	approved	[I-].[I-].[I-].O(CC[N+](CC)(CC)CC)c1c(OCC[N+](CC)(CC)CC)cccc1OCC[N+](CC)(CC)CC	0	0	0	0	0	0	0	0	0	0	0	0	0	0	0	0	0	0	0	0	0	0	0	0	0	0	0	0	0	0	0	0	0	0	0	0	0	0	0	0	0	0	0	0	0	0
DB00486	Nabilone	approved; investigational	O1c2c([C@H]3[C@@H](CCC(=O)C3)C1(C)C)c(O)cc(c2)C(CCCCCC)(C)C	0	0	0	0	0	0	0	0	0	0	0	0	0	0	0	0	0	0	0	0	0	0	1	1	1	1	0	0	0	0	0	0	0	0	0	0	0	0	0	0	0	0	0	0	0	0
DB00490	Buspirone	approved; investigational	O=C1N(CCCCN2CCN(CC2)c2ncccn2)C(=O)CC2(C1)CCCC2	1	0	0	0	0	0	0	0	0	0	0	0	0	0	0	0	0	0	0	0	0	0	0	0	0	0	0	0	0	1	0	1	0	1	0	0	0	0	0	0	0	0	0	0	0	0
DB00496	Darifenacin	approved; investigational	O1CCc2cc(ccc12)CCN1C[C@@H](CC1)C(C(=O)N)(c1ccccc1)c1ccccc1	0	0	0	0	0	0	0	0	0	0	0	0	0	0	0	0	0	0	0	0	0	0	0	0	0	0	0	0	0	0	0	0	0	0	0	0	0	0	0	0	0	0	0	0	0	0
DB00497	Oxycodone	approved; illicit; investigational	O1[C@@H]2[C@]34CCN([C@H](Cc5c3c1c(OC)cc5)[C@]4(O)CCC2=O)C	0	0	0	0	0	0	0	0	0	0	0	0	0	0	0	0	0	0	0	0	0	0	0	0	0	0	0	0	0	0	0	0	0	0	0	1	0	0	0	0	0	0	0	0	0	1
DB00501	Cimetidine	approved	S(Cc1nc[nH]c1C)CCN\C(=N\C)\NC#N	0	0	0	0	0	0	0	0	0	0	0	0	0	0	0	0	0	0	0	0	0	0	0	0	0	0	0	0	0	0	0	0	0	0	0	0	0	0	0	0	1	0	0	0	0	0
DB00502	Haloperidol	approved	Clc1ccc(cc1)C1(O)CCN(CC1)CCCC(=O)c1ccc(F)cc1	0	0	0	0	0	0	0	0	0	0	0	0	0	0	0	0	0	0	0	0	0	0	0	0	0	0	0	1	0	1	0	1	1	1	0	0	0	0	0	0	0	0	0	0	0	0
DB00504	Levallorphan	approved	Oc1cc2[C@@]34[C@H]([C@H](N(CC3)CC=C)Cc2cc1)CCCC4	0	0	0	0	0	0	0	0	0	0	0	0	0	0	0	0	0	0	0	0	0	0	0	0	0	0	0	0	0	0	0	0	0	0	0	0	0	0	0	0	0	0	0	0	0	0
DB00505	Tridihexethyl	withdrawn	OC(CC[N+](CC)(CC)CC)(C1CCCCC1)c1ccccc1	0	0	0	0	0	0	0	0	0	0	0	0	0	0	0	0	0	0	0	0	0	0	0	0	0	0	0	0	0	0	0	0	0	0	0	0	0	0	0	0	0	0	0	0	0	0
DB00508	Triflupromazine	approved; vet_approved	S1c2c(N(c3c1cccc3)CCCN(C)C)cc(cc2)C(F)(F)F	0	0	0	0	0	0	0	0	0	0	0	0	1	0	0	0	0	0	0	0	0	0	0	0	0	0	0	1	0	1	0	0	0	0	0	0	0	0	0	0	0	0	0	0	0	0
DB00514	Dextromethorphan	approved	O(C)c1cc2[C@]34[C@@H]([C@@H](N(CC3)C)Cc2cc1)CCCC4	0	0	0	0	0	0	0	0	0	0	0	0	0	0	0	0	0	0	0	0	0	0	0	0	0	0	0	0	0	0	0	0	0	0	0	1	0	0	0	0	0	0	0	0	0	1
DB00517	Anisotropine Methylbromide	approved	[Br-].O(C(=O)C(CCC)CCC)C1CC2[N+](C(C1)CC2)(C)C	0	0	0	0	0	0	0	0	0	0	0	0	0	0	0	0	0	0	0	0	0	0	0	0	0	0	0	0	0	0	0	0	0	0	0	0	0	0	0	0	0	0	0	0	0	0
DB00540	Nortriptyline	approved	N(CCC=C1c2c(CCc3c1cccc3)cccc2)C	0	1	0	0	0	0	0	0	0	0	1	0	0	0	1	0	0	0	0	0	0	0	0	0	0	0	0	0	0	1	0	0	0	0	0	0	0	0	1	0	0	0	0	0	0	0
DB00543	Amoxapine	approved	Clc1cc2c(Oc3c(N=C2N2CCNCC2)cccc3)cc1	0	1	0	1	0	0	0	0	0	0	1	0	1	0	1	0	0	0	0	1	0	1	0	0	0	0	0	1	0	1	0	1	0	1	0	0	0	0	1	0	0	0	0	0	0	0
DB00555	Lamotrigine	approved; investigational	Clc1c(cccc1Cl)-c1nnc(nc1N)N	0	0	0	0	0	0	0	0	0	0	1	0	0	0	0	0	0	0	0	0	0	0	0	0	0	0	0	1	0	1	0	0	0	0	0	0	0	0	1	0	0	0	0	0	0	0
DB00557	Hydroxyzine	approved	Clc1ccc(cc1)C(N1CCN(CC1)CCOCCO)c1ccccc1	0	0	0	0	0	0	0	0	0	0	0	0	0	0	0	0	0	0	0	0	0	0	0	0	0	0	0	0	0	0	0	0	0	0	0	0	0	0	1	0	0	0	0	0	0	0
DB00568	Cinnarizine	approved	N1(CCN(CC1)CC=Cc1ccccc1)C(c1ccccc1)c1ccccc1	0	0	0	0	0	0	0	0	0	0	0	0	0	0	0	0	0	0	0	0	0	0	0	0	0	0	0	0	0	0	0	0	0	0	0	0	0	0	1	0	0	0	0	0	0	0
DB00572	Atropine	approved; vet_approved	O(C(=O)C(CO)c1ccccc1)C1C[C@@H]2N([C@H](C1)CC2)C	0	0	0	0	0	0	0	0	0	0	0	0	0	0	0	0	0	0	0	0	0	0	0	0	0	0	0	0	0	0	0	0	0	0	0	0	0	0	0	0	0	0	0	0	0	0
DB00574	Fenfluramine	illicit; withdrawn	FC(F)(F)c1cc(ccc1)CC(NCC)C	1	0	0	0	0	0	0	0	0	1	0	1	0	0	0	0	0	0	0	0	0	0	0	0	0	0	0	0	0	0	0	0	0	0	0	0	0	0	0	0	0	0	0	0	0	0
DB00585	Nizatidine	approved	s1cc(nc1CN(C)C)CSCCNC(NC)=C[N+](=O)[O-]	0	0	0	0	0	0	0	0	0	0	0	0	0	0	0	0	0	0	0	0	0	0	0	0	0	0	0	0	0	0	0	0	0	0	0	0	0	0	0	0	1	0	0	0	0	0
DB00589	Lisuride	approved	O=C(N[C@H]1C=C2[C@H](N(C1)C)Cc1c3c2cccc3[nH]c1)N(CC)CC	1	0	1	0	1	0	0	0	0	1	0	0	1	1	0	0	0	0	0	0	0	0	0	0	0	0	0	1	1	0	1	0	1	0	1	0	0	0	0	0	0	0	0	0	0	0
DB00604	Cisapride	approved; investigational; withdrawn	Clc1cc(C(=O)N[C@@H]2CCN(C[C@@H]2OC)CCCOc2ccc(F)cc2)c(OC)cc1N	0	0	0	0	0	0	0	0	0	1	0	0	0	0	0	1	0	0	0	0	0	0	0	0	0	0	0	0	0	0	0	0	0	0	0	0	0	0	0	0	0	0	0	0	0	0
DB00610	Metaraminol	approved; investigational	Oc1cc(ccc1)[C@@H](O)[C@@H](N)C	0	0	0	0	0	0	0	0	0	0	0	0	0	0	0	0	0	0	0	0	0	0	0	0	0	0	0	0	1	0	0	0	0	0	0	0	0	0	0	0	0	0	0	0	0	0
DB00611	Butorphanol	approved; illicit; vet_approved	Oc1cc2[C@@]34CCCC[C@@]3(O)[C@H](N(CC4)CC3CCC3)Cc2cc1	0	0	0	0	0	0	0	0	0	0	0	0	0	0	0	0	0	0	0	0	0	0	0	0	0	0	0	0	0	0	0	0	0	0	0	1	0	0	0	0	0	0	0	0	0	1
DB00622	Nicardipine	approved	O(C(=O)C=1C(C(C(OC)=O)=C(NC=1C)C)c1cc([N+](=O)[O-])ccc1)CCN(Cc1ccccc1)C	0	0	0	0	0	0	0	0	0	0	0	0	0	0	0	0	0	0	0	0	0	0	0	0	0	0	0	0	0	0	0	0	0	0	0	0	0	0	0	0	0	0	0	0	0	0
DB00623	Fluphenazine	approved	S1c2c(N(c3c1cccc3)CCCN1CCN(CC1)CCO)cc(cc2)C(F)(F)F	0	1	0	0	0	0	0	0	0	0	0	0	0	0	0	0	0	0	0	0	0	0	0	0	0	0	0	1	0	1	0	0	0	0	0	0	0	0	0	0	0	0	0	0	0	0
DB00637	Astemizole	approved; withdrawn	Fc1ccc(cc1)Cn1c2c(nc1NC1CCN(CC1)CCc1ccc(OC)cc1)cccc2	0	0	0	0	0	0	0	0	0	0	0	0	0	0	0	0	0	0	0	0	0	0	0	0	0	0	0	0	0	0	0	0	0	0	0	0	0	0	1	0	0	0	0	0	0	0
DB00647	Dextropropoxyphene	approved; illicit; withdrawn	O([C@]([C@@H](CN(C)C)C)(Cc1ccccc1)c1ccccc1)C(=O)CC	0	0	0	0	0	0	0	0	0	0	0	0	0	0	0	0	0	0	0	0	0	0	0	0	0	0	0	0	0	0	0	0	0	0	0	1	0	0	0	0	0	0	0	0	0	0
DB00652	Pentazocine	approved; vet_approved	Oc1cc2c(C[C@H]3N(CC[C@]2(C)[C@H]3C)CC=C(C)C)cc1	0	0	0	0	0	0	0	0	0	0	0	0	0	0	0	0	0	0	0	0	0	0	0	0	0	0	0	0	0	0	0	0	0	0	0	0	0	0	0	0	0	0	0	0	0	1
DB00656	Trazodone	approved; investigational	Clc1cc(N2CCN(CC2)CCCN2N=C3N(C=CC=C3)C2=O)ccc1	0	1	0	0	0	0	0	0	0	0	1	0	0	1	0	0	0	0	0	0	0	0	0	0	0	0	0	0	0	0	0	0	0	0	0	0	0	0	1	0	0	0	0	0	0	0
DB00669	Sumatriptan	approved; investigational	S(=O)(=O)(NC)Cc1cc2c([nH]cc2CCN(C)C)cc1	1	0	1	0	1	0	0	1	0	0	0	0	0	0	0	0	0	0	0	0	0	0	0	0	0	0	0	0	0	0	0	0	0	0	0	0	0	0	0	0	0	0	0	0	0	0
DB00670	Pirenzepine	approved	O=C1Nc2cccnc2N(c2c1cccc2)C(=O)CN1CCN(CC1)C	0	0	0	0	0	0	0	0	0	0	0	0	0	0	0	0	0	0	0	0	0	0	0	0	0	0	0	0	0	0	0	0	0	0	0	0	0	0	0	0	0	0	0	0	0	0
DB00679	Thioridazine	approved	S1c2c(N(c3c1cccc3)CCC1N(CCCC1)C)cc(SC)cc2	0	0	0	0	0	0	0	0	0	0	1	0	0	0	0	0	0	0	0	0	0	0	0	0	0	0	0	1	0	1	0	0	0	0	0	0	0	0	0	0	0	0	0	0	0	0
DB00692	Phentolamine	approved	Oc1cc(N(CC=2NCCN=2)c2ccc(cc2)C)ccc1	0	0	0	0	0	0	0	0	0	0	0	0	0	0	0	0	0	0	0	0	0	0	0	0	0	0	0	0	0	1	0	0	0	0	0	0	0	0	0	0	0	0	0	0	0	0
DB00696	Ergotamine	approved	O1[C@](NC(=O)[C@@H]2C=C3[C@H](N(C2)C)Cc2c4c3cccc4[nH]c2)(C)C(=O)N2[C@@H](Cc3ccccc3)C(=O)N3[C@@H](CCC3)[C@]12O	1	0	1	0	1	0	0	1	0	1	0	0	0	1	0	0	0	0	0	0	0	0	0	0	0	0	1	0	1	0	0	0	0	0	0	0	0	0	0	0	0	0	0	0	0	0
DB00704	Naltrexone	approved; investigational; vet_approved	O1[C@@H]2[C@]34CCN([C@H](Cc5c3c1c(O)cc5)[C@]4(O)CCC2=O)CC1CC1	0	0	0	0	0	0	0	0	0	0	0	0	0	0	0	0	0	0	0	0	0	0	0	0	0	0	0	0	0	0	0	0	0	0	0	1	1	0	0	0	0	0	0	0	0	1
DB00708	Sufentanil	approved; investigational	s1cccc1CCN1CCC(N(C(=O)CC)c2ccccc2)(CC1)COC	0	0	0	0	0	0	0	0	0	0	0	0	0	0	0	0	0	0	0	0	0	0	0	0	0	0	0	0	0	0	0	0	0	0	0	1	0	0	0	0	0	0	0	0	0	0
DB00714	Apomorphine	approved; investigational	Oc1c-2c(C[C@H]3N(CCc4c3c-2ccc4)C)ccc1O	1	0	1	0	1	0	0	0	0	1	0	1	0	1	0	0	0	0	0	0	0	0	0	0	0	0	1	0	1	0	1	0	1	0	0	0	0	0	0	0	0	0	0	0	0	0
DB00715	Paroxetine	approved; investigational	Fc1ccc(cc1)[C@@H]1CCNC[C@H]1COc1cc2OCOc2cc1	0	0	0	0	0	0	0	0	0	1	0	1	0	0	0	0	0	0	0	0	0	0	0	0	0	0	0	0	0	0	0	0	0	0	0	0	0	0	1	0	0	0	0	0	0	0
DB00719	Azatadine	approved	n1c2c(CCc3c(cccc3)C2=C2CCN(CC2)C)ccc1	0	0	0	0	0	0	0	0	0	0	0	0	0	0	0	0	0	0	0	0	0	0	0	0	0	0	0	0	0	0	0	0	0	0	0	0	0	0	1	0	0	0	0	0	0	0
DB00725	Homatropine Methylbromide	approved	[Br-].O(C(=O)C(O)c1ccccc1)C1CC2[N+](C(C1)CC2)(C)C	0	0	0	0	0	0	0	0	0	0	0	0	0	0	0	0	0	0	0	0	0	0	0	0	0	0	0	0	0	0	0	0	0	0	0	0	0	0	0	0	0	0	0	0	0	0
DB00726	Trimipramine	approved	N(CC(CN1c2c(CCc3c1cccc3)cccc2)C)(C)C	0	1	0	0	0	0	0	0	0	1	0	0	0	0	1	0	0	0	0	0	0	0	0	0	0	0	0	0	0	0	0	0	0	0	0	0	0	0	1	0	0	0	0	0	0	0
DB00728	Rocuronium	approved	O1CCN(CC1)[C@H]1C[C@]2([C@H](C[C@@H]1O)CC[C@H]1[C@@H]3C[C@H]([N+]4(CCCC4)CC=C)[C@H](OC(=O)C)[C@]3(CC[C@@H]12)C)C	0	0	0	0	0	0	0	0	0	0	0	0	0	0	0	0	0	0	0	0	0	0	0	0	0	0	0	0	0	0	0	0	0	0	0	0	0	0	0	0	0	0	0	0	0	0
DB00734	Risperidone	approved; investigational	Fc1cc2onc(c2cc1)C1CCN(CC1)CCC=1C(=O)N2C(=NC=1C)CCCC2	0	1	0	0	0	1	0	0	0	0	1	0	0	0	1	0	0	0	0	0	0	1	0	0	0	0	0	1	0	1	0	0	0	0	0	0	0	0	1	0	0	0	0	0	0	0
DB00737	Meclizine	approved	Clc1ccc(cc1)C(N1CCN(CC1)Cc1cc(ccc1)C)c1ccccc1	0	0	0	0	0	0	0	0	0	0	0	0	0	0	0	0	0	0	0	0	0	0	0	0	0	0	0	0	0	0	0	0	0	0	0	0	0	0	1	0	0	0	0	0	0	0
DB00747	Scopolamine	approved	O1[C@H]2[C@H]3N([C@@H]([C@@H]12)CC(OC(=O)[C@H](CO)c1ccccc1)C3)C	0	0	0	0	0	0	0	0	0	0	0	0	0	0	0	0	0	0	0	0	0	0	0	0	0	0	0	0	0	0	0	0	0	0	0	0	0	0	0	0	0	0	0	0	0	0
DB00748	Carbinoxamine	approved	Clc1ccc(cc1)C(OCCN(C)C)c1ncccc1	0	0	0	0	0	0	0	0	0	0	0	0	0	0	0	0	0	0	0	0	0	0	0	0	0	0	0	0	0	0	0	0	0	0	0	0	0	0	1	0	0	0	0	0	0	0
DB00751	Epinastine	approved; investigational	N12C(c3c(Cc4c1cccc4)cccc3)CN=C2N	0	0	0	0	0	0	0	0	0	0	1	0	0	0	0	0	0	0	0	0	0	1	0	0	0	0	0	0	0	0	0	0	0	0	0	0	0	0	1	0	1	0	0	0	0	0
DB00767	Benzquinamide	withdrawn	O(C(=O)C)C1CC2N(CC1C(=O)N(CC)CC)CCc1cc(OC)c(OC)cc12	0	0	0	0	0	0	0	0	0	0	0	0	0	0	0	0	0	0	0	0	0	0	0	0	0	0	0	0	0	0	0	0	0	0	0	0	0	0	1	0	0	0	0	0	0	0
DB00768	Olopatadine	approved	O1Cc2c(cccc2)/C(/c2cc(ccc12)CC(O)=O)=C/CCN(C)C	0	0	0	0	0	0	0	0	0	0	0	0	0	0	0	0	0	0	0	0	0	0	0	0	0	0	0	0	0	0	0	0	0	0	0	0	0	0	1	0	1	0	1	0	0	0
DB00771	Clidinium	approved	O(C(=O)C(O)(c1ccccc1)c1ccccc1)C1C2CC[N+](C1)(CC2)C	0	0	0	0	0	0	0	0	0	0	0	0	0	0	0	0	0	0	0	0	0	0	0	0	0	0	0	0	0	0	0	0	0	0	0	0	0	0	0	0	0	0	0	0	0	0
DB00777	Propiomazine	approved	S1c2c(N(c3c1cccc3)CC(N(C)C)C)cc(cc2)C(=O)CC	0	0	0	0	0	0	0	0	0	0	1	0	0	0	1	0	0	0	0	0	0	0	0	0	0	0	0	0	0	1	0	0	0	0	0	0	0	0	1	0	0	0	0	0	0	0
DB00782	Propantheline	approved	O1c2c(cccc2)C(c2c1cccc2)C(OCC[N+](C(C)C)(C(C)C)C)=O	0	0	0	0	0	0	0	0	0	0	0	0	0	0	0	0	0	0	0	0	0	0	0	0	0	0	0	0	0	0	0	0	0	0	0	0	0	0	0	0	0	0	0	0	0	0
DB00792	Tripelennamine	approved; vet_approved	n1ccccc1N(Cc1ccccc1)CCN(C)C	0	0	0	0	0	0	0	0	0	0	0	0	0	0	0	0	0	0	0	0	0	0	0	0	0	0	0	0	0	0	0	0	0	0	0	0	0	0	1	0	0	0	0	0	0	0
DB00797	Tolazoline	approved; vet_approved	N1CCN=C1Cc1ccccc1	0	0	0	0	0	0	0	0	0	0	0	0	0	0	0	0	0	0	0	0	0	0	0	0	0	0	0	0	0	1	0	0	0	0	0	0	0	1	0	1	0	0	0	0	0	0
DB00800	Fenoldopam	approved	Clc1c2c(cc(O)c1O)C(CNCC2)c1ccc(O)cc1	0	0	0	0	0	0	0	0	0	0	0	0	0	0	0	0	0	0	0	0	0	0	0	0	0	0	1	0	0	0	0	0	0	0	0	0	0	0	0	0	0	0	0	0	0	0
DB00802	Alfentanil	approved; illicit	O=C1N(N=NN1CC)CCN1CCC(N(C(=O)CC)c2ccccc2)(CC1)COC	0	0	0	0	0	0	0	0	0	0	0	0	0	0	0	0	0	0	0	0	0	0	0	0	0	0	0	0	0	0	0	0	0	0	0	0	0	0	0	0	0	0	0	0	0	0
DB00804	Dicyclomine	approved	O(C(=O)C1(CCCCC1)C1CCCCC1)CCN(CC)CC	0	0	0	0	0	0	0	0	0	0	0	0	0	0	0	0	0	0	0	0	0	0	0	0	0	0	0	0	0	0	0	0	0	0	0	0	0	0	0	0	0	0	0	0	0	0
DB00805	Minaprine	approved	O1CCN(CC1)CCNc1nnc(cc1C)-c1ccccc1	0	0	0	0	0	0	0	0	0	0	1	0	1	0	1	0	0	0	0	0	0	0	0	0	0	0	1	0	1	0	0	0	0	0	0	0	0	0	0	0	0	0	0	0	0	0
DB00809	Tropicamide	approved	OCC(C(=O)N(Cc1ccncc1)CC)c1ccccc1	0	0	0	0	0	0	0	0	0	0	0	0	0	0	0	0	0	0	0	0	0	0	0	0	0	0	0	0	0	0	0	0	0	0	0	0	0	0	0	0	0	0	0	0	0	0
DB00810	Biperiden	approved	OC(CCN1CCCCC1)(C1C2CC(C1)C=C2)c1ccccc1	0	0	0	0	0	0	0	0	0	0	0	0	0	0	0	0	0	0	0	0	0	0	0	0	0	0	0	0	0	0	0	0	0	0	0	0	0	0	0	0	0	0	0	0	0	0
DB00813	Fentanyl	approved; illicit; investigational; vet_approved	O=C(N(C1CCN(CC1)CCc1ccccc1)c1ccccc1)CC	0	0	0	0	0	0	0	0	0	0	0	0	0	0	0	0	0	0	0	0	0	0	0	0	0	0	0	0	0	0	0	0	0	0	0	1	0	0	0	0	0	0	0	0	0	1
DB00825	Menthol	approved	O[C@@H]1C[C@@H](CC[C@H]1C(C)C)C	0	0	0	0	0	0	0	0	0	0	0	0	0	0	0	0	0	0	0	0	0	0	0	0	0	0	0	0	0	0	0	0	0	0	0	0	0	0	0	0	0	0	0	0	0	1
DB00831	Trifluoperazine	approved	S1c2c(N(c3c1cccc3)CCCN1CCN(CC1)C)cc(cc2)C(F)(F)F	0	0	0	0	0	0	0	0	0	0	0	0	0	0	0	0	0	0	0	0	0	0	0	0	0	0	0	0	0	1	0	0	0	0	0	0	0	0	0	0	0	0	0	0	0	0
DB00835	Brompheniramine	approved	Brc1ccc(cc1)C(CCN(C)C)c1ncccc1	0	0	0	0	0	0	0	0	0	0	0	0	0	0	0	0	0	0	0	0	0	0	0	0	0	0	0	0	0	0	0	0	0	0	0	0	0	0	1	0	0	0	0	0	0	0
DB00836	Loperamide	approved	Clc1ccc(cc1)C1(O)CCN(CC1)CCC(C(=O)N(C)C)(c1ccccc1)c1ccccc1	0	0	0	0	0	0	0	0	0	0	0	0	0	0	0	0	0	0	0	0	0	0	0	0	0	0	0	0	0	0	0	0	0	0	0	1	1	0	0	0	0	0	0	0	0	1
DB00844	Nalbuphine	approved	O1[C@@H]2[C@]34CCN([C@H](Cc5c3c1c(O)cc5)[C@]4(O)CC[C@@H]2O)CC1CCC1	0	0	0	0	0	0	0	0	0	0	0	0	0	0	0	0	0	0	0	0	0	0	0	0	0	0	0	0	0	0	0	0	0	0	0	0	1	0	0	0	0	0	0	0	0	1
DB00850	Perphenazine	approved	Clc1cc2N(c3c(Sc2cc1)cccc3)CCCN1CCN(CC1)CCO	0	0	0	0	0	0	0	0	0	0	0	0	0	0	0	0	0	0	0	0	0	0	0	0	0	0	0	1	0	1	0	0	0	0	0	0	0	0	0	0	0	0	0	0	0	0
DB00854	Levorphanol	approved	Oc1cc2[C@@]34[C@H]([C@H](N(CC3)C)Cc2cc1)CCCC4	0	0	0	0	0	0	0	0	0	0	0	0	0	0	0	0	0	0	0	0	0	0	0	0	0	0	0	0	0	0	0	0	0	0	0	1	0	0	0	0	0	0	0	0	0	1
DB00863	Ranitidine	approved	S(Cc1oc(cc1)CN(C)C)CCN\C(\NC)=C\[N+](=O)[O-]	0	0	0	0	0	0	0	0	0	0	0	0	0	0	0	0	0	0	0	0	0	0	0	0	0	0	0	0	0	0	0	0	0	0	0	0	0	0	0	0	1	0	0	0	0	0
DB00866	Alprenolol	approved; withdrawn	O(CC(O)CNC(C)C)c1ccccc1CC=C	0	1	0	0	0	0	0	0	0	0	0	0	0	0	0	0	0	0	0	0	0	0	0	0	0	0	0	0	0	0	0	0	0	0	0	0	0	0	0	0	0	0	0	0	0	0
DB00875	Flupentixol	approved; withdrawn	S1C2C(C=C(C=C2)C(F)(F)F)C(c2c1cccc2)=CCCN1CCN(CC1)CCO	0	0	0	0	0	0	0	0	0	0	1	0	0	0	1	0	0	0	0	0	0	0	0	0	0	0	0	1	0	1	0	1	0	1	0	0	0	0	0	0	0	0	0	0	0	0
DB00885	Pemirolast	approved	O=C1N2C(=NC=C1c1nn[nH]n1)C(=CC=C2)C	0	0	0	0	0	0	0	0	0	0	0	0	0	0	0	0	0	0	0	0	0	0	0	0	0	0	0	0	0	0	0	0	0	0	0	0	0	0	1	0	0	0	0	0	0	0
DB00899	Remifentanil	approved	O(C(=O)C1(N(C(=O)CC)c2ccccc2)CCN(CC1)CCC(OC)=O)C	0	0	0	0	0	0	0	0	0	0	0	0	0	0	0	0	0	0	0	0	0	0	0	0	0	0	0	0	0	0	0	0	0	0	0	1	0	0	0	0	0	0	0	0	0	1
DB00902	Methdilazine	approved	S1c2c(N(c3c1cccc3)CC1CCN(C1)C)cccc2	0	0	0	0	0	0	0	0	0	0	0	0	0	0	0	0	0	0	0	0	0	0	0	0	0	0	0	0	0	0	0	0	0	0	0	0	0	0	1	0	0	0	0	0	0	0
DB00904	Ondansetron	approved	O=C1c2c(n(c3c2cccc3)C)CCC1Cn1ccnc1C	0	0	0	0	0	0	0	0	0	0	0	0	0	0	0	1	0	0	0	0	0	0	0	0	0	0	0	0	0	0	0	0	0	0	0	0	0	0	0	0	0	0	0	0	0	0
DB00907	Cocaine	approved; illicit	O(C(=O)c1ccccc1)[C@H]1C[C@H]2N([C@H](CC2)[C@H]1C(OC)=O)C	0	0	0	0	0	0	0	0	0	0	0	0	0	0	0	0	0	0	0	0	0	0	0	0	0	0	0	0	0	0	0	0	0	0	0	0	0	0	0	0	0	0	0	0	0	0
DB00913	Anileridine	approved; illicit	O(C(=O)C1(CCN(CC1)CCc1ccc(N)cc1)c1ccccc1)CC	0	0	0	0	0	0	0	0	0	0	0	0	0	0	0	0	0	0	0	0	0	0	0	0	0	0	0	0	0	0	0	0	0	0	0	0	0	0	0	0	0	0	0	0	0	0
DB00915	Amantadine	approved	NC12CC3CC(C1)CC(C2)C3	0	0	0	0	0	0	0	0	0	0	0	0	0	0	0	0	0	0	0	0	0	0	0	0	0	0	0	0	1	0	0	0	0	0	0	0	0	0	0	0	0	0	0	0	0	0
DB00918	Almotriptan	approved; investigational	S(=O)(=O)(N1CCCC1)Cc1cc2c([nH]cc2CCN(C)C)cc1	0	0	1	0	1	0	0	0	0	0	0	0	0	0	0	0	0	0	0	0	0	0	0	0	0	0	0	0	0	0	0	0	0	0	0	0	0	0	0	0	0	0	0	0	0	0
DB00920	Ketotifen	approved	s1c2c(cc1)C(c1c(CC2=O)cccc1)=C1CCN(CC1)C	0	0	0	0	0	0	0	0	0	0	1	0	1	0	1	0	0	0	0	0	0	0	0	0	0	0	0	0	0	0	0	0	0	0	0	0	0	0	1	0	0	0	0	0	0	0
DB00921	Buprenorphine	approved; illicit; investigational; vet_approved	O1[C@@H]2[C@]34[C@@]5([C@H](N(CC3)CC3CC3)Cc3c4c1c(O)cc3)C[C@H]([C@](O)(C(C)(C)C)C)[C@]2(OC)CC5	0	0	0	0	0	0	0	0	0	0	0	0	0	0	0	0	0	0	0	0	0	0	0	0	0	0	0	0	0	0	0	0	0	0	0	0	1	0	0	0	0	0	0	0	0	0
DB00924	Cyclobenzaprine	approved	N(CCC=C1c2c(C=Cc3c1cccc3)cccc2)(C)C	0	0	0	0	0	0	0	0	0	0	1	0	1	0	1	0	0	0	0	1	0	1	0	0	0	0	0	0	0	0	0	0	0	0	0	0	0	0	0	0	0	0	0	0	0	0
DB00925	Phenoxybenzamine	approved	ClCCN(Cc1ccccc1)C(COc1ccccc1)C	0	0	0	0	0	0	0	0	0	0	0	0	0	0	0	0	0	0	0	0	0	0	0	0	0	0	0	0	0	1	0	0	0	0	0	0	0	0	0	0	0	0	0	0	0	0
DB00927	Famotidine	approved	s1cc(nc1N=C(N)N)CSCCC(N)=NS(=O)(=O)N	0	0	0	0	0	0	0	0	0	0	0	0	0	0	0	0	0	0	0	0	0	0	0	0	0	0	0	0	0	0	0	0	0	0	0	0	0	0	0	0	1	0	0	0	0	0
DB00933	Mesoridazine	approved	S1c2c(N(c3c1cccc3)CCC1N(CCCC1)C)cc(S(=O)C)cc2	0	0	0	0	0	0	0	0	0	0	1	0	0	0	0	0	0	0	0	0	0	0	0	0	0	0	0	0	1	1	0	0	0	0	0	0	0	0	0	0	0	0	0	0	0	0
DB00934	Maprotiline	approved	N(CCCC12CCC(c3c1cccc3)c1c2cccc1)C	0	0	0	0	0	0	0	0	0	0	0	0	0	0	0	0	0	0	0	0	0	1	0	0	0	0	0	0	0	0	0	0	0	0	0	0	0	0	1	0	0	0	0	0	0	0
DB00935	Oxymetazoline	approved	Oc1c(C)c(CC=2NCCN=2)c(cc1C(C)(C)C)C	1	0	1	0	1	0	0	0	0	0	0	0	0	0	0	0	0	0	0	0	0	0	0	0	0	0	0	0	0	0	0	0	0	0	0	0	0	0	0	0	0	0	0	0	0	0
DB00940	Methantheline	approved	O1c2c(cccc2)C(c2c1cccc2)C(OCC[N+](CC)(CC)C)=O	0	0	0	0	0	0	0	0	0	0	0	0	0	0	0	0	0	0	0	0	0	0	0	0	0	0	0	0	0	0	0	0	0	0	0	0	0	0	0	0	1	0	0	0	0	0
DB00942	Cycrimine	approved	OC(CCN1CCCCC1)(C1CCCC1)c1ccccc1	0	0	0	0	0	0	0	0	0	0	0	0	0	0	0	0	0	0	0	0	0	0	0	0	0	0	0	0	0	0	0	0	0	0	0	0	0	0	0	0	0	0	0	0	0	0
DB00950	Fexofenadine	approved	OC(C1CCN(CC1)CCCC(O)c1ccc(cc1)C(C(O)=O)(C)C)(c1ccccc1)c1ccccc1	0	0	0	0	0	0	0	0	0	0	0	0	0	0	0	0	0	0	0	0	0	0	0	0	0	0	0	0	0	0	0	0	0	0	0	0	0	0	1	0	0	0	0	0	0	0
DB00952	Naratriptan	approved; investigational	S(=O)(=O)(NC)CCc1cc2c([nH]cc2C2CCN(CC2)C)cc1	1	0	1	0	1	0	0	1	0	0	0	0	0	0	0	0	0	0	0	0	0	0	0	0	0	0	0	0	0	0	0	0	0	0	0	0	0	0	0	0	0	0	0	0	0	0
DB00953	Rizatriptan	approved	[nH]1cc(c2cc(ccc12)Cn1ncnc1)CCN(C)C	0	0	1	0	1	0	0	1	0	0	0	0	0	0	0	0	0	0	0	0	0	0	0	0	0	0	0	0	0	0	0	0	0	0	0	0	0	0	0	0	0	0	0	0	0	0
DB00956	Hydrocodone	approved; illicit	O1[C@@H]2[C@]34[C@H]([C@H](N(CC3)C)Cc3c4c1c(OC)cc3)CCC2=O	0	0	0	0	0	0	0	0	0	0	0	0	0	0	0	0	0	0	0	0	0	0	0	0	0	0	0	0	0	0	0	0	0	0	0	1	0	0	0	0	0	0	0	0	0	0
DB00960	Pindolol	approved	O(CC(O)CNC(C)C)c1c2c([nH]cc2)ccc1	0	1	1	0	0	0	0	0	0	0	0	0	0	0	0	0	0	0	0	0	0	0	0	0	0	0	0	0	0	0	0	0	0	0	0	0	0	0	0	0	0	0	0	0	0	0
DB00967	Desloratadine	approved; investigational	Clc1cc2c(cc1)C(c1ncccc1CC2)=C1CCNCC1	0	0	0	0	0	0	0	0	0	0	0	0	0	0	0	0	0	0	0	0	0	0	0	0	0	0	0	0	0	0	0	0	0	0	0	0	0	0	1	0	0	0	0	0	0	0
DB00968	Methyldopa	approved	Oc1cc(ccc1O)C[C@](N)(C(O)=O)C	0	0	0	0	0	0	0	0	0	0	0	0	0	0	0	0	0	0	0	0	0	0	0	0	0	0	0	0	1	0	0	0	0	0	0	0	0	0	0	0	0	0	0	0	0	0
DB00972	Azelastine	approved	Clc1ccc(cc1)CC1=NN(C2CCCN(CC2)C)C(=O)c2c1cccc2	0	0	0	0	0	0	0	0	0	0	0	0	0	0	0	0	0	0	0	0	0	0	0	0	0	0	0	0	0	0	0	0	0	0	0	0	0	0	1	0	1	0	1	0	0	0
DB00979	Cyclopentolate	approved	OC1(CCCC1)C(C(OCCN(C)C)=O)c1ccccc1	0	0	0	0	0	0	0	0	0	0	0	0	0	0	0	0	0	0	0	0	0	0	0	0	0	0	0	0	0	0	0	0	0	0	0	0	0	0	0	0	0	0	0	0	0	0
DB00985	Dimenhydrinate	approved	Clc1nc2N(C)C(=O)N(C)C(=O)c2[n-]1.O(C(c1ccccc1)c1ccccc1)CC[NH+](C)C	0	0	0	0	0	0	0	0	0	0	0	0	0	0	0	0	0	0	0	0	0	0	0	0	0	0	0	0	0	0	0	0	0	0	0	0	0	0	1	0	0	0	0	0	0	0
DB00986	Glycopyrronium	approved; investigational; vet_approved	O(C(=O)[C@@](O)(C1CCCC1)c1ccccc1)[C@H]1CC[N+](C1)(C)C	0	0	0	0	0	0	0	0	0	0	0	0	0	0	0	0	0	0	0	0	0	0	0	0	0	0	0	0	0	0	0	0	0	0	0	0	0	0	0	0	0	0	0	0	0	0
DB00988	Dopamine	approved	Oc1cc(ccc1O)CCN	0	0	0	0	0	0	0	0	0	0	0	0	0	0	0	0	0	0	0	0	0	0	0	0	0	0	1	0	1	0	1	0	1	0	0	0	0	0	0	0	0	0	0	0	0	0
DB00998	Frovatriptan	approved; investigational	O=C(N)c1cc2c3C[C@H](NC)CCc3[nH]c2cc1	0	0	1	0	1	0	0	0	0	0	0	0	0	0	0	0	0	0	0	0	0	0	0	0	0	0	0	0	0	0	0	0	0	0	0	0	0	0	0	0	0	0	0	0	0	0
DB01019	Bethanechol	approved	O(C(C[N+](C)(C)C)C)C(=O)N	0	0	0	0	0	0	0	0	0	0	0	0	0	0	0	0	0	0	0	0	0	0	0	0	0	0	0	0	0	0	0	0	0	0	0	0	0	0	0	0	0	0	0	0	0	0
DB01036	Tolterodine	approved; investigational	Oc1ccc(cc1[C@H](CCN(C(C)C)C(C)C)c1ccccc1)C	0	0	0	0	0	0	0	0	0	0	0	0	0	0	0	0	0	0	0	0	0	0	0	0	0	0	0	0	0	0	0	0	0	0	0	0	0	0	0	0	0	0	0	0	0	0
DB01038	Carphenazine	withdrawn	S1c2c(N(c3c1cccc3)CCN1CCN(CC1)CCO)cc(cc2)C(=O)CC	0	0	0	0	0	0	0	0	0	0	0	0	0	0	0	0	0	0	0	0	0	0	0	0	0	0	0	1	0	1	0	0	0	0	1	0	0	0	0	0	0	0	0	0	0	0
DB01043	Memantine	approved; investigational	NC12CC3(CC(C1)(CC(C3)C2)C)C	0	0	0	0	0	0	0	0	0	0	0	0	0	0	0	0	0	0	0	0	0	0	0	0	0	0	0	0	1	1	0	0	0	0	0	0	0	0	0	0	0	0	0	0	0	0
DB01049	Ergoloid mesylate	approved	S(O)(=O)(=O)C.O1[C@](NC(=O)[C@@H]2C[C@H]3[C@H](N(C2)C)Cc2c4c3cccc4[nH]c2)(C(C)C)C(=O)N2[C@@H](C)C(=O)N3[C@@H](CCC3)[C@]12O	1	1	1	1	1	1	1	1	1	1	1	1	1	1	1	1	1	0	1	1	1	1	0	0	0	0	1	1	1	1	1	1	1	1	0	0	0	0	0	0	0	0	0	0	0	0
DB01062	Oxybutynin	approved; investigational	O(C(=O)C(O)(C1CCCCC1)c1ccccc1)CC#CCN(CC)CC	0	0	0	0	0	0	0	0	0	0	0	0	0	0	0	0	0	0	0	0	0	0	0	0	0	0	0	0	0	0	0	0	0	0	0	0	0	0	0	0	0	0	0	0	0	0
DB01063	Acetophenazine	approved	S1c2c(N(c3c1cccc3)CCCN1CCN(CC1)CCO)cc(cc2)C(=O)C	0	0	0	0	0	0	0	0	0	0	0	0	0	0	0	0	0	0	0	0	0	0	0	0	0	0	0	0	0	1	0	0	0	0	0	0	0	0	0	0	0	0	0	0	0	0
DB01069	Promethazine	approved	S1c2c(N(c3c1cccc3)CC(N(C)C)C)cccc2	0	0	0	0	0	0	0	0	0	0	0	0	0	0	0	0	0	0	0	0	0	0	0	0	0	0	0	0	0	1	0	0	0	0	0	0	0	0	1	0	1	0	0	0	0	0
DB01071	Mequitazine	approved	S1c2c(N(c3c1cccc3)CC1C3CCN(C1)CC3)cccc2	0	0	0	0	0	0	0	0	0	0	0	0	0	0	0	0	0	0	0	0	0	0	0	0	0	0	0	0	0	0	0	0	0	0	0	0	0	0	1	0	0	0	0	0	0	0
DB01075	Diphenhydramine	approved	O(C(c1ccccc1)c1ccccc1)CCN(C)C	0	0	0	0	0	0	0	0	0	0	0	0	0	0	0	0	0	0	0	0	0	0	0	0	0	0	0	0	0	0	0	0	0	0	0	0	0	0	1	0	0	0	0	0	0	0
DB01079	Tegaserod	investigational; withdrawn	O(C)c1cc2c([nH]cc2\C=N\NC(NCCCCC)=N)cc1	0	0	0	0	0	0	0	0	0	0	1	0	1	0	1	1	1	0	0	0	0	0	0	0	0	0	0	0	0	0	0	0	0	0	0	0	0	0	0	0	0	0	0	0	0	0
DB01081	Diphenoxylate	approved; illicit	O(C(=O)C1(CCN(CC1)CCC(C#N)(c1ccccc1)c1ccccc1)c1ccccc1)CC	0	0	0	0	0	0	0	0	0	0	0	0	0	0	0	0	0	0	0	0	0	0	0	0	0	0	0	0	0	0	0	0	0	0	0	1	0	0	0	0	0	0	0	0	0	0
DB01083	Orlistat	approved; investigational	O1[C@@H](C[C@@H](OC(=O)[C@@H](NC=O)CC(C)C)CCCCCCCCCCC)[C@H](CCCCCC)C1=O	0	0	0	0	0	0	0	0	0	0	0	0	0	0	0	0	0	0	0	0	0	0	0	1	0	0	0	0	0	0	0	0	0	0	0	0	0	0	0	0	0	0	0	0	0	0
DB01084	Emedastine	approved	O(CCn1c2c(nc1N1CCCN(CC1)C)cccc2)CC	0	0	0	0	0	0	0	0	0	0	0	0	0	0	0	0	0	0	0	0	0	0	0	0	0	0	0	0	0	0	0	0	0	0	0	0	0	0	1	0	0	0	0	0	0	0
DB01085	Pilocarpine	approved	O1C[C@H](Cc2n(cnc2)C)[C@H](CC)C1=O	0	0	0	0	0	0	0	0	0	0	0	0	0	0	0	0	0	0	0	0	0	0	0	0	0	0	0	0	0	0	0	0	0	0	0	0	0	0	0	0	0	0	0	0	0	0
DB01100	Pimozide	approved	Fc1ccc(cc1)C(CCCN1CCC(N2c3c(NC2=O)cccc3)CC1)c1ccc(F)cc1	0	0	0	0	0	0	0	0	0	0	0	0	0	0	0	0	0	0	0	0	0	0	0	0	0	0	0	0	0	1	0	1	0	0	0	0	0	0	0	0	0	0	0	0	0	0
DB01106	Levocabastine	approved	Fc1ccc(cc1)C1(CCC(N2C[C@@H](C)[C@@](CC2)(C(O)=O)c2ccccc2)CC1)C#N	0	0	0	0	0	0	0	0	0	0	0	0	0	0	0	0	0	0	0	0	0	0	0	0	0	0	0	0	0	0	0	0	0	0	0	0	0	0	1	0	0	0	0	0	0	0
DB01114	Chlorphenamine	approved	Clc1ccc(cc1)C(CCN(C)C)c1ncccc1	0	0	0	0	0	0	0	0	0	0	0	0	0	0	0	0	0	0	0	0	0	0	0	0	0	0	0	0	0	0	0	0	0	0	0	0	0	0	1	0	0	0	0	0	0	0
DB01135	Doxacurium chloride	approved	[Cl-].[Cl-].O(C)c1c(OC)cc(cc1OC)C[C@H]1[N@@+](CCc2c1c(OC)c(OC)c(OC)c2)(CCCOC(=O)CCC(OCCC[N@+]1(CCc2c([C@@H]1Cc1cc(OC)c(OC)c(OC)c1)c(OC)c(OC)c(OC)c2)C)=O)C	0	0	0	0	0	0	0	0	0	0	0	0	0	0	0	0	0	0	0	0	0	0	0	0	0	0	0	0	0	0	0	0	0	0	0	0	0	0	0	0	0	0	0	0	0	0
DB01142	Doxepin	approved	O1Cc2c(cccc2)C(c2c1cccc2)=CCCN(C)C	0	1	0	0	0	0	0	0	0	0	1	0	1	0	1	0	0	0	0	0	0	0	0	0	0	0	0	0	0	0	0	0	0	0	0	0	0	0	1	0	1	0	0	0	0	0
DB01146	Diphenylpyraline	approved	O(C(c1ccccc1)c1ccccc1)C1CCN(CC1)C	0	0	0	0	0	0	0	0	0	0	0	0	0	0	0	0	0	0	0	0	0	0	0	0	0	0	0	0	0	0	0	0	0	0	0	0	0	0	1	0	0	0	0	0	0	0
DB01148	Flavoxate	approved	O1c2c(cccc2C(OCCN2CCCCC2)=O)C(=O)C(C)=C1c1ccccc1	0	0	0	0	0	0	0	0	0	0	0	0	0	0	0	0	0	0	0	0	0	0	0	0	0	0	0	0	0	0	0	0	0	0	0	0	0	0	0	0	0	0	0	0	0	0
DB01149	Nefazodone	approved; withdrawn	Clc1cc(N2CCN(CC2)CCCN2N=C(N(CCOc3ccccc3)C2=O)CC)ccc1	0	1	0	0	0	0	0	0	0	0	1	0	0	0	1	0	0	0	0	0	0	0	0	0	0	0	0	0	0	0	0	0	0	0	0	0	0	0	0	0	0	0	0	0	0	0
DB01151	Desipramine	approved	N(CCCN1c2c(CCc3c1cccc3)cccc2)C	0	0	0	0	0	0	0	0	0	0	1	0	0	0	0	0	0	0	0	0	0	0	0	0	0	0	0	0	0	0	0	0	0	0	0	0	0	0	1	0	0	0	0	0	0	0
DB01173	Orphenadrine	approved	O(C(c1ccccc1C)c1ccccc1)CCN(C)C	0	0	0	0	0	0	0	0	0	0	0	0	0	0	0	0	0	0	0	0	0	0	0	0	0	0	0	0	0	0	0	0	0	0	0	0	0	0	1	0	0	0	0	0	0	0
DB01175	Escitalopram	approved; investigational	Fc1ccc(cc1)[C@@]1(OCc2cc(ccc12)C#N)CCCN(C)C	0	1	0	0	0	0	0	0	0	0	1	0	0	0	1	0	0	0	0	0	0	0	0	0	0	0	0	0	0	1	0	0	0	0	0	0	0	0	1	0	0	0	0	0	0	0
DB01176	Cyclizine	approved	N1(CCN(CC1)C)C(c1ccccc1)c1ccccc1	0	0	0	0	0	0	0	0	0	0	0	0	0	0	0	0	0	0	0	0	0	0	0	0	0	0	0	0	0	0	0	0	0	0	0	0	0	0	1	0	0	0	0	0	0	0
DB01183	Naloxone	approved; vet_approved	O1[C@@H]2[C@]34CCN([C@H](Cc5c3c1c(O)cc5)[C@]4(O)CCC2=O)CC=C	0	0	0	0	0	0	0	0	0	0	0	0	0	0	0	0	0	0	0	0	0	0	0	0	0	0	0	0	0	0	0	0	0	0	0	0	1	0	0	0	0	0	0	0	0	1
DB01184	Domperidone	approved; investigational; vet_approved	Clc1cc2NC(=O)N(c2cc1)C1CCN(CC1)CCCN1c2c(NC1=O)cccc2	0	0	0	0	0	0	0	0	0	0	0	0	0	0	0	0	0	0	0	0	0	0	0	0	0	0	0	0	0	1	0	1	0	0	0	0	0	0	0	0	0	0	0	0	0	0
DB01186	Pergolide	approved; vet_approved; withdrawn	S(C[C@@H]1C[C@H]2[C@H](N(C1)CCC)Cc1c3c2cccc3[nH]c1)C	1	0	1	0	1	0	0	0	0	1	0	1	0	1	0	0	0	0	0	0	0	0	0	0	0	0	1	0	1	0	1	0	1	0	1	0	0	0	0	0	0	0	0	0	0	0
DB01191	Dexfenfluramine	approved; illicit; withdrawn	FC(F)(F)c1cc(ccc1)C[C@@H](NCC)C	0	0	0	0	0	0	0	0	0	0	0	0	0	1	0	0	0	0	0	0	0	0	0	0	0	0	0	0	0	0	0	0	0	0	0	0	0	0	0	0	0	0	0	0	0	0
DB01192	Oxymorphone	approved; investigational; vet_approved	O1[C@@H]2[C@]34CCN([C@H](Cc5c3c1c(O)cc5)[C@]4(O)CCC2=O)C	0	0	0	0	0	0	0	0	0	0	0	0	0	0	0	0	0	0	0	0	0	0	0	0	0	0	0	0	0	0	0	0	0	0	0	0	1	0	0	0	0	0	0	0	0	0
DB01200	Bromocriptine	approved; investigational	Brc1[nH]c2c3c1C[C@H]1N(C[C@@H](C=C1c3ccc2)C(=O)N[C@@]1(O[C@]2(O)N([C@@H](CC(C)C)C(=O)N3[C@H]2CCC3)C1=O)C(C)C)C	1	0	1	0	1	0	0	0	0	1	0	1	0	1	0	0	0	0	0	0	0	1	0	0	0	0	1	0	1	0	1	0	0	1	0	0	0	0	0	0	0	0	0	0	0	0
DB01209	Dezocine	approved	Oc1cc2c(C[C@@H]3CCCCC[C@@]2(C)[C@H]3N)cc1	0	0	0	0	0	0	0	0	0	0	0	0	0	0	0	0	0	0	0	0	0	0	0	0	0	0	0	0	0	0	0	0	0	0	0	0	0	0	0	0	0	0	0	0	0	0
DB01221	Ketamine	approved; vet_approved	Clc1ccccc1C1(NC)CCCCC1=O	0	1	0	1	0	1	1	0	1	0	1	0	1	0	1	0	0	0	0	0	0	0	0	0	0	0	0	0	1	0	0	0	0	0	0	0	0	0	0	0	0	0	0	0	0	1
DB01224	Quetiapine	approved	S1c2c(cccc2)C(=Nc2c1cccc2)N1CCN(CC1)CCOCCO	1	1	0	0	0	0	0	0	0	0	1	0	0	0	0	0	0	0	0	1	0	0	0	0	0	0	0	1	1	1	0	0	0	0	0	0	0	0	1	0	0	0	0	0	0	0
DB01226	Mivacurium	approved	O(C)c1c(OC)cc(cc1OC)C[C@H]1[N+](CCc2cc(OC)c(OC)cc12)(CCCOC(=O)CC\C=C\CCC(OCCC[N+]1(CCc2cc(OC)c(OC)cc2[C@H]1Cc1cc(OC)c(OC)c(OC)c1)C)=O)C	0	0	0	0	0	0	0	0	0	0	0	0	0	0	0	0	0	0	0	0	0	0	0	0	0	0	0	0	0	0	0	0	0	0	0	0	0	0	0	0	0	0	0	0	0	0
DB01227	Levomethadyl Acetate	approved	O([C@H](C(C[C@@H](N(C)C)C)(c1ccccc1)c1ccccc1)CC)C(=O)C	0	0	0	0	0	0	0	0	0	0	0	0	0	0	0	0	0	0	0	0	0	0	0	0	0	0	0	0	0	0	0	0	0	0	0	0	0	0	0	0	0	0	0	0	0	0
DB01231	Diphenidol	approved; withdrawn	OC(CCCN1CCCCC1)(c1ccccc1)c1ccccc1	0	0	0	0	0	0	0	0	0	0	0	0	0	0	0	0	0	0	0	0	0	0	0	0	0	0	0	0	0	0	0	0	0	0	0	0	0	0	0	0	0	0	0	0	0	0
DB01233	Metoclopramide	approved; investigational	Clc1cc(C(=O)NCCN(CC)CC)c(OC)cc1N	0	0	0	0	0	0	0	0	0	0	0	0	0	0	0	1	0	0	0	0	0	0	0	0	0	0	0	0	0	1	0	0	0	0	0	0	0	0	0	0	0	0	0	0	0	0
DB01235	Levodopa	approved	Oc1cc(ccc1O)C[C@H](N)C(O)=O	0	0	0	0	0	0	0	0	0	0	0	0	0	0	0	0	0	0	0	0	0	0	0	0	0	0	1	0	1	0	1	0	1	0	0	0	0	0	0	0	0	0	0	0	0	0
DB01237	Bromodiphenhydramine	approved	Brc1ccc(cc1)C(OCCN(C)C)c1ccccc1	0	0	0	0	0	0	0	0	0	0	0	0	0	0	0	0	0	0	0	0	0	0	0	0	0	0	0	0	0	0	0	0	0	0	0	0	0	0	1	0	0	0	0	0	0	0
DB01238	Aripiprazole	approved; investigational	Clc1c(N2CCN(CC2)CCCCOc2cc3NC(=O)CCc3cc2)cccc1Cl	1	0	0	1	0	1	1	0	0	1	1	0	1	1	1	0	0	0	0	1	1	1	0	0	0	0	1	1	1	1	1	1	1	1	1	0	0	0	1	0	0	0	0	0	0	0
DB01239	Chlorprothixene	approved; withdrawn	Clc1cc2c(Sc3c(cccc3)C2=CCCN(C)C)cc1	0	0	0	0	0	0	0	0	0	0	1	0	0	0	0	0	0	0	0	0	0	0	0	0	0	0	0	1	0	1	0	1	0	0	0	0	0	0	1	0	0	0	0	0	0	0
DB01242	Clomipramine	approved; vet_approved	Clc1cc2N(c3c(CCc2cc1)cccc3)CCCN(C)C	0	0	0	0	0	0	0	0	0	0	1	0	1	0	1	0	0	0	0	0	0	0	0	0	0	0	0	0	0	0	0	0	0	0	0	0	0	0	0	0	0	0	0	0	0	0
DB01243	Chloroxine	approved	Clc1cc(Cl)c2c(nccc2)c1O	0	0	0	0	0	0	0	0	0	0	0	0	0	0	0	0	0	0	0	0	0	0	0	0	0	0	0	0	0	0	0	0	0	0	0	0	0	0	0	0	0	0	0	0	0	0
DB01246	Alimemazine	approved; vet_approved	S1c2c(N(c3c1cccc3)CC(CN(C)C)C)cccc2	0	0	0	0	0	0	0	0	0	0	0	0	0	0	0	0	0	0	0	0	0	0	0	0	0	0	0	0	0	0	0	0	0	0	0	0	0	0	1	0	0	0	0	0	0	0
DB01253	Ergonovine	approved	OC[C@@H](NC(=O)[C@@H]1C=C2[C@H](N(C1)C)Cc1c3c2cccc3[nH]c1)C	0	0	0	0	0	0	0	0	0	0	0	0	0	0	0	0	0	0	0	0	0	0	0	0	0	0	0	0	1	0	0	0	0	0	0	0	0	0	0	0	0	0	0	0	0	0
DB01267	Paliperidone	approved	Fc1cc2onc(c2cc1)C1CCN(CC1)CCC=1C(=O)N2C(=NC=1C)C(O)CCC2	0	1	0	0	0	1	0	0	0	0	1	0	0	0	1	0	0	0	0	0	0	0	0	0	0	0	0	1	0	1	0	1	0	1	0	0	0	0	1	0	0	0	0	0	0	0
DB01295	Bevantolol	approved	O(C)c1cc(ccc1OC)CCNCC(O)COc1cc(ccc1)C	0	0	0	0	0	0	0	0	0	0	0	0	0	0	0	0	0	0	0	0	0	0	0	0	0	0	0	0	0	1	0	0	0	0	0	0	0	0	0	0	0	0	0	0	0	0
DB01336	Metocurine	approved	O1c2cc(C[C@H]3[N+](CCc4cc(OC)c(OC)c(Oc5ccc(C[C@@H]6[N+](CCc7cc(OC)c1cc67)(C)C)cc5)c34)(C)C)ccc2OC	0	0	0	0	0	0	0	0	0	0	0	0	0	0	0	0	0	0	0	0	0	0	0	0	0	0	0	0	0	0	0	0	0	0	0	0	0	0	0	0	0	0	0	0	0	0
DB01337	Pancuronium	approved	O(C(=O)C)[C@@H]1[C@@]2([C@H]([C@H]3[C@H](CC2)[C@@]2([C@H](C[C@H](OC(=O)C)[C@@H]([N+]4(CCCCC4)C)C2)CC3)C)C[C@@H]1[N+]1(CCCCC1)C)C	0	0	0	0	0	0	0	0	0	0	0	0	0	0	0	0	0	0	0	0	0	0	0	0	0	0	0	0	0	0	0	0	0	0	0	0	0	0	0	0	0	0	0	0	0	0
DB01338	Pipecuronium	approved	O(C(=O)C)[C@@H]1[C@@]2([C@H]([C@H]3[C@H](CC2)[C@@]2([C@H](C[C@H](OC(=O)C)[C@@H](N4CC[N+](CC4)(C)C)C2)CC3)C)C[C@@H]1N1CC[N+](CC1)(C)C)C	0	0	0	0	0	0	0	0	0	0	0	0	0	0	0	0	0	0	0	0	0	0	0	0	0	0	0	0	0	0	0	0	0	0	0	0	0	0	0	0	0	0	0	0	0	0
DB01359	Penbutolol	approved; investigational	O(C[C@@H](O)CNC(C)(C)C)c1ccccc1C1CCCC1	0	1	0	1	0	0	0	0	0	0	0	0	0	0	0	0	0	0	0	0	0	0	0	0	0	0	0	0	0	0	0	0	0	0	0	0	0	0	0	0	0	0	0	0	0	0
DB01364	Ephedrine	approved	O[C@@H]([C@@H](NC)C)c1ccccc1	0	0	0	0	0	0	0	0	0	0	0	0	0	0	0	0	0	0	0	0	0	0	0	0	0	0	0	0	1	0	0	0	0	0	0	0	0	0	0	0	0	0	0	0	0	0
DB01365	Mephentermine	approved	N(C(Cc1ccccc1)(C)C)C	0	0	0	0	0	0	0	0	0	0	0	0	0	0	0	0	0	0	0	0	0	0	0	0	0	0	0	0	1	0	0	0	0	0	0	0	0	0	0	0	0	0	0	0	0	0
DB01392	Yohimbine	approved; vet_approved	O[C@H]1CC[C@@H]2[C@H](C[C@@H]3N(CCc4c5c([nH]c34)cccc5)C2)[C@H]1C(OC)=O	1	0	1	0	1	0	0	0	0	0	1	0	1	0	1	0	0	0	0	0	0	0	0	0	0	0	0	0	0	1	0	1	0	0	0	0	0	0	0	0	0	0	0	0	0	0
DB01403	Methotrimeprazine	approved	S1c2c(N(c3c1cccc3)C[C@@H](CN(C)C)C)cc(OC)cc2	0	0	0	0	0	0	0	0	0	0	1	0	0	0	1	0	0	0	0	0	0	0	0	0	0	0	0	1	0	1	0	1	0	1	1	0	0	0	1	0	0	0	0	0	0	0
DB01409	Tiotropium	approved	s1cccc1C(O)(C(OC1C[C@H]2[N+]([C@H]([C@@H]3O[C@H]23)C1)(C)C)=O)c1sccc1	0	0	0	0	0	0	0	0	0	0	0	0	0	0	0	0	0	0	0	0	0	0	0	0	0	0	0	0	0	0	0	0	0	0	0	0	0	0	0	0	0	0	0	0	0	0
DB01425	Alizapride	approved	O(C)c1cc2n[nH]nc2cc1C(=O)NCC1N(CCC1)CC=C	0	0	0	0	0	0	0	0	0	0	0	0	0	0	0	0	0	0	0	0	0	0	0	0	0	0	0	0	0	1	0	0	0	0	0	0	0	0	0	0	0	0	0	0	0	0
DB01433	Methadyl Acetate	approved; illicit	O(C(C(CC(N(C)C)C)(c1ccccc1)c1ccccc1)CC)C(=O)C	0	0	0	0	0	0	0	0	0	0	0	0	0	0	0	0	0	0	0	0	0	0	0	0	0	0	0	0	0	0	0	0	0	0	0	0	0	0	0	0	0	0	0	0	0	0
DB01439	3-Methylthiofentanyl	experimental; illicit	s1cccc1CCN1CC(C)C(N(C(=O)CC)c2ccccc2)CC1	0	0	0	0	0	0	0	0	0	0	0	0	0	0	0	0	0	0	0	0	0	0	0	0	0	0	0	0	0	0	0	0	0	0	0	1	0	0	0	0	0	0	0	0	0	1
DB01442	MMDA	experimental; illicit	O1c2c(OC1)cc(cc2OC)CC(N)C	0	0	0	0	0	0	0	0	0	1	0	0	0	0	0	0	0	0	0	0	0	0	0	0	0	0	0	0	0	0	0	0	0	0	0	0	0	0	0	0	0	0	0	0	0	0
DB01444	Dimethylthiambutene	experimental; illicit	s1cccc1C(=CC(N(C)C)C)c1sccc1	0	0	0	0	0	0	0	0	0	0	0	0	0	0	0	0	0	0	0	0	0	0	0	0	0	0	0	0	0	0	0	0	0	0	0	1	0	0	0	0	0	0	0	0	0	0
DB01445	Bufotenine	experimental; illicit	Oc1cc2c([nH]cc2CCN(C)C)cc1	0	0	0	0	0	1	0	0	0	0	1	0	0	0	0	0	0	1	0	1	1	0	0	0	0	0	0	0	0	0	0	0	0	0	0	0	0	0	0	0	0	0	0	0	0	0
DB01446	Alpha-methyltryptamine	experimental; illicit	[nH]1cc(c2c1cccc2)CC(N)C	0	0	0	0	0	0	0	0	0	1	0	0	0	1	0	0	0	0	0	0	0	0	0	0	0	0	0	0	0	0	0	0	0	0	0	0	0	0	0	0	0	0	0	0	0	0
DB01452	Heroin	approved; illicit	O1[C@@H]2[C@]34[C@H]([C@H](N(CC3)C)Cc3c4c1c(OC(=O)C)cc3)C=C[C@@H]2OC(=O)C	0	0	0	0	0	0	0	0	0	0	0	0	0	0	0	0	0	0	0	0	0	0	0	0	0	0	0	0	0	0	0	0	0	0	0	1	0	0	0	0	0	0	0	0	0	1
DB01454	3 4-Methylenedioxymethamphetamine	experimental; illicit	O1c2cc(ccc2OC1)CC(NC)C	0	0	0	0	0	0	0	0	0	1	0	1	0	1	0	0	0	0	0	0	0	0	0	0	0	0	0	0	0	0	0	0	0	0	0	0	0	0	0	0	0	0	0	0	0	0
DB01460	Diethyltryptamine	experimental; illicit	[nH]1cc(c2c1cccc2)CCN(CC)CC	0	0	0	0	0	0	0	0	0	0	0	0	0	0	0	0	0	0	0	1	0	0	0	0	0	0	0	0	0	0	0	0	0	0	0	0	0	0	0	0	0	0	0	0	0	0
DB01462	Etonitazene	experimental; illicit	O(CC)c1ccc(cc1)Cc1nc2cc([N+](=O)[O-])ccc2n1CCN(CC)CC	0	0	0	0	0	0	0	0	0	0	0	0	0	0	0	0	0	0	0	0	0	0	0	0	0	0	0	0	0	0	0	0	0	0	0	0	1	0	0	0	0	0	0	0	0	0
DB01463	Fencamfamine	approved; illicit; withdrawn	N(CC)C1C2CC(CC2)C1c1ccccc1	0	0	0	0	0	0	0	0	0	0	0	0	0	0	0	0	0	0	0	0	0	0	0	0	0	0	0	0	1	0	0	0	0	0	0	0	0	0	0	0	0	0	0	0	0	0
DB01465	2 5-Dimethoxyamphetamine	experimental; illicit	O(C)c1ccc(OC)cc1CC(N)C	0	1	0	0	0	1	0	0	0	0	1	0	0	0	0	0	0	0	0	0	0	0	0	0	0	0	0	0	0	0	0	0	0	0	0	0	0	0	0	0	0	0	0	0	0	0
DB01466	Ethylmorphine	approved; illicit	O1[C@@H]2[C@]34[C@H]([C@H](N(CC3)C)Cc3c4c1c(OCC)cc3)C=C[C@@H]2O	0	0	0	0	0	0	0	0	0	0	0	0	0	0	0	0	0	0	0	0	0	0	0	0	0	0	0	0	0	0	0	0	0	0	0	0	0	0	0	0	0	0	0	0	0	0
DB01467	2 5-Dimethoxy-4-ethylamphetamine	experimental; illicit	O(C)c1cc(CC)c(OC)cc1CC(N)C	0	0	0	0	0	0	0	0	0	0	1	0	0	0	0	0	0	0	0	0	0	0	0	0	0	0	0	0	0	0	0	0	0	0	0	0	0	0	0	0	0	0	0	0	0	0
DB01484	4-Bromo-2 5-dimethoxyamphetamine	experimental; illicit	Brc1cc(OC)c(cc1OC)CC(N)C	0	1	0	0	0	1	0	0	0	0	1	0	0	0	0	0	0	0	0	0	0	0	0	0	0	0	0	0	0	0	0	0	0	0	0	0	0	0	0	0	0	0	0	0	0	0
DB01497	Etorphine	illicit; vet_approved	O1C2[C@]34[C@@]5([C@H](N(CC3)C)Cc3c4c1c(O)cc3)CC(C(O)(CCC)C)C2(OC)C=C5	0	0	0	0	0	0	0	0	0	0	0	0	0	0	0	0	0	0	0	0	0	0	0	0	0	0	0	0	0	0	0	0	0	0	0	1	0	0	0	0	0	0	0	0	0	1
DB01528	4-Methyl-2 5-dimethoxyamphetamine	experimental; illicit	O(C)c1cc(C)c(OC)cc1CC(N)C	0	0	0	0	0	0	0	0	0	0	1	0	0	0	0	0	0	0	0	0	0	0	0	0	0	0	0	0	0	0	0	0	0	0	0	0	0	0	0	0	0	0	0	0	0	0
DB01535	Carfentanil	illicit; vet_approved	O(C(=O)C1(N(C(=O)CC)c2ccccc2)CCN(CC1)CCc1ccccc1)C	0	0	0	0	0	0	0	0	0	0	0	0	0	0	0	0	0	0	0	0	0	0	0	0	0	0	0	0	0	0	0	0	0	0	0	1	0	0	0	0	0	0	0	0	0	1
DB01537	4-Bromo-2 5-dimethoxyphenethylamine	experimental; illicit	Brc1cc(OC)c(cc1OC)CCN	0	0	0	0	0	0	0	0	0	1	1	0	0	1	0	0	0	0	0	0	0	0	0	0	0	0	0	0	0	0	0	0	0	0	0	0	0	0	0	0	0	0	0	0	0	0
DB01548	Diprenorphine	illicit; vet_approved	O1[C@@H]2[C@]34[C@@]5([C@H](N(CC3)CC3CC3)Cc3c4c1c(O)cc3)C[C@H](C(O)(C)C)[C@]2(OC)CC5	0	0	0	0	0	0	0	0	0	0	0	0	0	0	0	0	0	0	0	0	0	0	0	0	0	0	0	0	0	0	0	0	0	0	0	0	1	0	0	0	0	0	0	0	0	0
DB01549	Rolicyclidine	experimental; illicit	N1(CCCC1)C1(CCCCC1)c1ccccc1	0	0	0	0	0	0	0	0	0	0	0	0	0	0	0	0	0	0	0	0	0	0	0	0	0	0	0	0	0	1	0	0	0	0	0	0	0	0	0	0	0	0	0	0	0	0
DB01565	Dihydromorphine	experimental; illicit	O1[C@@H]2[C@]34[C@H]([C@H](N(CC3)C)Cc3c4c1c(O)cc3)CC[C@@H]2O	0	0	0	0	0	0	0	0	0	0	0	0	0	0	0	0	0	0	0	0	0	0	0	0	0	0	0	0	0	0	0	0	0	0	0	1	0	0	0	0	0	0	0	0	0	1
DB01571	3-Methylfentanyl	illicit	O=C(N(C1CCN(CC1C)CCc1ccccc1)c1ccccc1)CC	0	0	0	0	0	0	0	0	0	0	0	0	0	0	0	0	0	0	0	0	0	0	0	0	0	0	0	0	0	0	0	0	0	0	0	1	0	0	0	0	0	0	0	0	0	1
DB01577	Methamphetamine	approved; illicit	N([C@H](Cc1ccccc1)C)C	0	0	0	0	0	0	0	0	0	0	0	0	0	0	0	0	0	0	0	0	0	0	0	0	0	0	0	0	1	0	0	0	0	0	0	0	0	0	0	0	0	0	0	0	0	0
DB01591	Solifenacin	approved	O(C(=O)N1CCc2c(cccc2)[C@@H]1c1ccccc1)[C@@H]1C2CCN(C1)CC2	0	0	0	0	0	0	0	0	0	0	0	0	0	0	0	0	0	0	0	0	0	0	0	0	0	0	0	0	0	0	0	0	0	0	0	0	0	0	0	0	0	0	0	0	0	0
DB01608	Propericiazine	approved	S1c2c(N(c3c1cccc3)CCCN1CCC(O)CC1)cc(cc2)C#N	0	0	0	0	0	0	0	0	0	0	0	0	0	0	0	0	0	0	0	0	0	0	0	0	0	0	0	1	0	0	0	0	0	0	0	0	0	0	0	0	0	0	0	0	0	0
DB01614	Acepromazine	approved; vet_approved	S1c2c(N(c3c1cccc3)CCCN(C)C)cc(cc2)C(=O)C	0	1	0	0	0	0	0	0	0	0	1	0	0	0	0	0	0	0	0	0	0	0	0	0	0	0	0	1	0	1	0	0	0	0	0	0	0	0	0	0	0	0	0	0	0	0
DB01615	Aceprometazine	approved	S1c2c(N(c3c1cccc3)CC(N(C)C)C)cc(cc2)C(=O)C	0	0	0	0	0	0	0	0	0	0	0	0	0	0	0	0	0	0	0	0	0	0	0	0	0	0	0	0	0	0	0	0	0	0	0	0	0	0	1	0	0	0	0	0	0	0
DB01616	Alverine	approved	N(CCCc1ccccc1)(CCCc1ccccc1)CC	0	1	0	0	0	0	0	0	0	0	0	0	0	0	0	0	0	0	0	0	0	0	0	0	0	0	0	0	0	0	0	0	0	0	0	0	0	0	0	0	0	0	0	0	0	0
DB01618	Molindone	approved	O1CCN(CC1)CC1CCc2[nH]c(C)c(c2C1=O)CC	0	1	0	0	0	0	0	0	0	0	1	0	0	0	0	0	0	0	0	0	0	0	0	0	0	0	0	0	0	1	0	0	0	0	0	0	0	0	0	0	0	0	0	0	0	0
DB01619	Phenindamine	approved	N1(CC2=C(CC1)c1c(cccc1)C2c1ccccc1)C	0	0	0	0	0	0	0	0	0	0	0	0	0	0	0	0	0	0	0	0	0	0	0	0	0	0	0	0	0	0	0	0	0	0	0	0	0	0	1	0	0	0	0	0	0	0
DB01620	Pheniramine	approved	n1ccccc1C(CCN(C)C)c1ccccc1	0	0	0	0	0	0	0	0	0	0	0	0	0	0	0	0	0	0	0	0	0	0	0	0	0	0	0	0	0	0	0	0	0	0	0	0	0	0	1	0	0	0	0	0	1	0
DB01621	Pipotiazine	approved	S1c2c(N(c3c1cccc3)CCCN1CCC(CC1)CCO)cc(S(=O)(=O)N(C)C)cc2	0	1	0	0	0	0	0	0	0	0	1	0	0	0	0	0	0	0	0	0	0	0	0	0	0	0	0	1	0	1	0	0	0	0	0	0	0	0	0	0	0	0	0	0	0	0
DB01622	Thioproperazine	approved	S1c2c(N(c3c1cccc3)CCCN1CCN(CC1)C)cc(S(=O)(=O)N(C)C)cc2	0	0	0	0	0	0	0	0	0	0	0	0	0	0	0	0	0	0	0	0	0	0	0	0	0	0	0	1	0	1	0	0	0	0	0	0	0	0	0	0	0	0	0	0	0	0
DB01623	Thiothixene	approved	S1c2c(cc(S(=O)(=O)N(C)C)cc2)\C(\c2c1cccc2)=C/CCN1CCN(CC1)C	0	0	0	0	0	0	0	0	0	0	1	0	0	0	0	0	0	0	0	0	0	0	0	0	0	0	0	1	0	1	0	0	0	0	0	0	0	0	0	0	0	0	0	0	0	0
DB01624	Zuclopenthixol	approved; investigational	Clc1cc\2c(Sc3c(cccc3)/C/2=C/CCN2CCN(CC2)CCO)cc1	0	0	0	0	0	0	0	0	0	0	1	0	0	0	0	0	0	0	0	0	0	0	0	0	0	0	0	1	0	1	0	0	0	0	1	0	0	0	1	0	0	0	0	0	0	0
DB01625	Isopropamide	approved; vet_approved	O=C(N)C(CC[N+](C(C)C)(C(C)C)C)(c1ccccc1)c1ccccc1	0	0	0	0	0	0	0	0	0	0	0	0	0	0	0	0	0	0	0	0	0	0	0	0	0	0	0	0	0	0	0	0	0	0	0	0	0	0	0	0	0	0	0	0	0	0
DB03128	Acetylcholine	approved	O(C(=O)C)CC[N+](C)(C)C	0	0	0	0	0	0	0	0	0	0	0	0	0	0	0	0	0	0	0	0	0	0	0	0	0	0	0	0	0	0	0	0	0	0	0	0	0	0	0	0	0	0	0	0	0	0
DB04325	2-Phenylethylamine	experimental	[NH3+]CCc1ccccc1	0	0	0	0	0	0	0	0	0	0	1	0	0	0	0	0	0	0	0	0	0	0	0	0	0	0	0	0	0	0	0	0	0	0	0	0	0	0	0	0	0	0	0	0	0	0
DB04365	Arecoline	experimental	O(C(=O)C=1CN(CCC=1)C)C	0	0	0	0	0	0	0	0	0	0	0	0	0	0	0	0	0	0	0	0	0	0	0	0	0	0	0	0	0	0	0	0	0	0	0	0	0	0	0	0	0	0	0	0	0	0
DB04599	Aniracetam	experimental	O(C)c1ccc(cc1)C(=O)N1CCCC1=O	0	0	0	0	0	0	0	0	0	0	1	0	0	0	0	0	0	0	0	0	0	0	0	0	0	0	0	0	0	1	0	0	0	0	0	0	0	0	0	0	0	0	0	0	0	0
DB04815	Clioquinol	vet_approved; withdrawn	Ic1cc(Cl)c2c(nccc2)c1O	0	0	0	0	0	0	0	0	0	0	0	0	0	0	0	0	0	0	0	0	0	0	0	0	0	0	0	0	0	0	0	0	0	0	0	0	0	0	0	0	0	0	0	0	0	0
DB04821	Nomifensine	withdrawn	Nc1c2c(ccc1)C(CN(C2)C)c1ccccc1	0	0	0	0	0	0	0	0	0	0	0	0	0	0	0	0	0	0	0	0	0	0	0	0	0	0	0	0	0	1	0	0	0	0	0	0	0	0	0	0	0	0	0	0	0	0
DB04829	Lysergic Acid Diethylamide	illicit; withdrawn	O=C(N(CC)CC)[C@@H]1C=C2[C@H](N(C1)C)Cc1c3c2cccc3[nH]c1	0	1	0	0	0	0	0	0	0	0	1	1	0	0	0	0	0	0	0	0	0	0	0	0	0	0	0	0	0	0	0	0	0	0	0	0	0	0	0	0	0	0	0	0	0	0
DB04834	Rapacuronium	withdrawn	O(C(=O)CC)[C@@H]1[C@@]2([C@H]([C@H]3[C@H](CC2)[C@@]2([C@H](C[C@H](OC(=O)C)[C@@H](N4CCCCC4)C2)CC3)C)C[C@@H]1[N+]1(CCCCC1)CC=C)C	0	0	0	0	0	0	0	0	0	0	0	0	0	0	0	0	0	0	0	0	0	0	0	0	0	0	0	0	0	0	0	0	0	0	0	0	0	0	0	0	0	0	0	0	0	0
DB04837	Clofedanol	approved; withdrawn	Clc1ccccc1C(O)(CCN(C)C)c1ccccc1	0	0	0	0	0	0	0	0	0	0	0	0	0	0	0	0	0	0	0	0	0	0	0	0	0	0	0	0	0	0	0	0	0	0	0	0	0	0	1	0	0	0	0	0	0	0
DB04841	Flunarizine	approved	Fc1ccc(cc1)C(N1CCN(CC1)C\C=C\c1ccccc1)c1ccc(F)cc1	0	0	0	0	0	0	0	0	0	0	0	0	0	0	0	0	0	0	0	0	0	0	0	0	0	0	0	0	0	0	0	0	0	0	0	0	0	0	1	0	0	0	0	0	0	0
DB04842	Fluspirilene	approved	Fc1ccc(cc1)C(CCCN1CCC2(N(CNC2=O)c2ccccc2)CC1)c1ccc(F)cc1	0	0	0	0	0	0	0	0	0	0	1	0	0	0	0	0	0	0	0	0	0	0	0	0	0	0	0	0	0	1	0	0	0	0	0	0	0	0	0	0	0	0	0	0	0	0
DB04843	Mepenzolate	approved	O(C(=O)C(O)(c1ccccc1)c1ccccc1)C1CCC[N+](C1)(C)C	0	0	0	0	0	0	0	0	0	0	0	0	0	0	0	0	0	0	0	0	0	0	0	0	0	0	0	0	0	0	0	0	0	0	0	0	0	0	0	0	0	0	0	0	0	0
DB04844	Tetrabenazine	approved	O(C)c1cc2C3N(CC(CC(C)C)C(=O)C3)CCc2cc1OC	0	0	0	0	0	0	0	0	0	0	0	0	0	0	0	0	0	0	0	0	0	0	0	0	0	0	0	0	0	1	0	0	0	0	0	0	0	0	0	0	0	0	0	0	0	0
DB04871	Lorcaserin	approved	Clc1cc2c(CCNC[C@@H]2C)cc1	0	0	0	0	0	0	0	0	0	1	0	1	0	1	0	0	0	0	0	0	0	0	0	0	0	0	0	0	0	0	0	0	0	0	0	0	0	0	0	0	0	0	0	0	0	0
DB04873	Piboserod	investigational	O1c2n(CCC1)c1c(cccc1)c2C(=O)NCC1CCN(CC1)CCCC	0	0	0	0	0	0	0	0	0	0	0	0	0	0	0	0	1	0	0	0	0	0	0	0	0	0	0	0	0	0	0	0	0	0	0	0	0	0	0	0	0	0	0	0	0	0
DB04888	Bifeprunox	investigational	O1c2c(NC1=O)cccc2N1CCN(CC1)Cc1cc(ccc1)-c1ccccc1	1	0	0	0	0	0	0	0	0	0	0	0	0	0	0	0	0	0	0	0	0	0	0	0	0	0	0	0	1	1	0	0	0	0	0	0	0	0	0	0	0	0	0	0	0	0
DB04890	Bepotastine	approved	Clc1ccc(cc1)C(OC1CCN(CC1)CCCC(O)=O)c1ncccc1	0	0	0	0	0	0	0	0	0	0	0	0	0	0	0	0	0	0	0	0	0	0	0	0	0	0	0	0	0	0	0	0	0	0	0	0	0	0	1	0	0	0	0	0	0	0
DB04905	Tesmilifene	investigational	O(CCN(CC)CC)c1ccc(cc1)Cc1ccccc1	0	0	0	0	0	0	0	0	0	0	0	0	0	0	0	0	0	0	0	0	0	0	0	0	0	0	0	0	0	0	0	0	0	0	0	0	0	0	1	0	0	0	0	0	0	0
DB04908	Flibanserin	approved	FC(F)(F)c1cc(N2CCN(CC2)CCN2c3c(NC2=O)cccc3)ccc1	1	0	0	0	0	0	0	0	0	0	1	0	0	0	0	0	0	0	0	0	0	0	0	0	0	0	0	0	0	0	0	0	1	1	0	0	0	0	0	0	0	0	0	0	0	0
DB04946	Iloperidone	approved	Fc1cc2onc(c2cc1)C1CCN(CC1)CCCOc1ccc(cc1OC)C(=O)C	0	1	0	0	0	0	0	0	0	0	1	0	0	0	0	0	0	0	0	1	0	1	0	0	0	0	0	1	0	1	0	1	0	1	0	0	0	0	1	0	0	0	0	0	0	0
DB04948	Lofexidine	approved; investigational	Clc1cccc(Cl)c1OC(C)C=1NCCN=1	1	0	0	0	1	0	0	0	0	0	0	0	0	1	0	0	0	0	0	0	1	0	0	0	0	0	0	0	0	0	0	0	0	0	0	0	0	0	0	0	0	0	0	0	0	0
DB04970	Lesopitron	investigational	Clc1cn(nc1)CCCCN1CCN(CC1)c1ncccn1	1	0	0	0	0	0	0	0	0	0	0	0	0	0	0	0	0	0	0	0	0	0	0	0	0	0	0	0	0	0	0	0	0	0	0	0	0	0	0	0	0	0	0	0	0	0
DB05104	Asimadoline	investigational	O[C@H]1CCN(C1)C[C@@H](N(C(=O)C(c1ccccc1)c1ccccc1)C)c1ccccc1	0	0	0	0	0	0	0	0	0	0	0	0	0	0	0	0	0	0	0	0	0	0	0	0	0	0	0	0	0	0	0	0	0	0	0	0	0	0	0	0	0	0	0	0	0	1
DB05271	Rotigotine	approved	s1cccc1CCN(CCC)[C@H]1CCc2c(C1)cccc2O	1	0	0	0	0	0	0	0	0	0	0	0	0	0	0	0	0	0	0	0	0	0	0	0	0	0	1	0	1	0	1	0	1	0	0	0	0	0	0	0	0	0	0	0	0	0
DB05316	Pimavanserin	investigational	Fc1ccc(cc1)CN(C(=O)NCc1ccc(OCC(C)C)cc1)C1CCN(CC1)C	0	0	0	0	0	0	0	0	0	0	1	0	0	0	1	0	0	0	0	0	0	0	0	0	0	0	0	0	0	0	0	0	0	0	0	0	0	0	0	0	0	0	0	0	0	0
DB05339	MN-305	investigational	Cl.O1c2c(OC[C@@H]1CNCCCOc1cc3OCOc3cc1)cccc2	1	0	0	0	0	0	0	0	0	0	0	0	0	0	0	0	0	0	0	0	0	0	0	0	0	0	0	0	0	0	0	0	0	0	0	0	0	0	0	0	0	0	0	0	0	0
DB05381	histamine dihydrochloride	investigational	Cl.Cl.[nH]1cncc1CCN	0	0	0	0	0	0	0	0	0	0	0	0	0	0	0	0	0	0	0	0	0	0	0	0	0	0	0	0	0	0	0	0	0	0	0	0	0	1	0	1	0	1	0	1	0	0
DB05738	vapitadine dihydrochloride	investigational	Cl.Cl.O=C(N)c1n2c(nc1)C1(CCNCC1)c1c(CC2)cccc1	0	0	0	0	0	0	0	0	0	0	0	0	0	0	0	0	0	0	0	0	0	0	0	0	0	0	0	0	0	0	0	0	0	0	0	0	0	0	1	0	0	0	0	0	0	0
DB06016	Cariprazine	approved	Clc1c(N2CCN(CC2)CCC2CCC(NC(=O)N(C)C)CC2)cccc1Cl	1	0	0	0	0	0	0	0	0	0	1	0	1	0	1	0	0	0	0	0	0	0	0	0	0	0	0	0	1	0	1	0	0	0	0	0	0	0	1	0	0	0	0	0	0	0
DB06077	Lumateperone	investigational	Fc1ccc(cc1)C(=O)CCCN1CC[C@@H]2N3CCN(c4c3c([C@@H]2C1)ccc4)C	0	0	0	0	0	0	0	0	0	0	1	0	0	0	0	0	0	0	0	0	0	0	0	0	0	0	0	0	1	0	0	0	0	0	0	0	0	0	0	0	0	0	0	0	0	0
DB06144	Sertindole	approved; withdrawn	Clc1cc2c(n(cc2C2CCN(CC2)CCN2CCNC2=O)-c2ccc(F)cc2)cc1	0	0	0	0	0	0	0	0	0	0	1	0	0	0	1	0	0	0	0	1	0	0	0	0	0	0	0	0	0	1	0	0	0	0	0	0	0	0	0	0	0	0	0	0	0	0
DB06148	Mianserin	approved	N12C(c3c(Cc4c1cccc4)cccc3)CN(CC2)C	0	1	0	0	0	0	0	0	0	0	1	0	0	0	1	0	0	0	0	0	0	1	0	0	0	0	0	0	0	1	0	0	0	0	0	0	0	0	1	0	0	0	0	0	0	1
DB06155	Rimonabant	approved; investigational	Clc1cc(Cl)ccc1-n1nc(C(=O)NN2CCCCC2)c(C)c1-c1ccc(Cl)cc1	0	0	0	0	0	0	0	0	0	0	0	0	0	0	0	0	0	0	0	0	0	0	1	1	0	1	0	0	0	0	0	0	0	0	0	0	0	0	0	0	0	0	0	0	0	0
DB06204	Tapentadol	approved	Oc1cc(ccc1)[C@@H]([C@H](CN(C)C)C)CC	0	0	0	0	0	0	0	0	0	0	0	0	0	0	0	0	0	0	0	0	0	0	0	0	0	0	0	0	0	0	0	0	0	0	0	0	0	0	0	0	0	0	0	0	0	0
DB06216	Asenapine	approved	Clc1cc2C3C(c4c(Oc2cc1)cccc4)CN(C3)C.OC(=O)\C=C/C(O)=O	0	1	0	1	0	0	0	0	0	0	1	0	1	0	1	0	0	1	0	1	0	1	0	0	0	0	0	1	0	1	0	1	0	1	0	0	0	0	1	0	1	0	0	0	0	0
DB06274	Alvimopan	approved	Oc1cc(ccc1)[C@@]1(CCN(C[C@@H]1C)C[C@H](Cc1ccccc1)C(=O)NCC(O)=O)C	0	0	0	0	0	0	0	0	0	0	0	0	0	0	0	0	0	0	0	0	0	0	0	0	0	0	0	0	0	0	0	0	0	0	0	0	1	0	0	0	0	0	0	0	0	0
DB06282	Levocetirizine	approved	Clc1ccc(cc1)[C@H](N1CCN(CC1)CCOCC(O)=O)c1ccccc1	0	0	0	0	0	0	0	0	0	0	0	0	0	0	0	0	0	0	0	0	0	0	0	0	0	0	0	0	0	0	0	0	0	0	0	0	0	0	1	0	0	0	0	0	0	0
DB06288	Amisulpride	approved; investigational	S(=O)(=O)(CC)c1cc(C(=O)NCC2N(CCC2)CC)c(OC)cc1N	0	0	0	0	0	0	0	0	0	0	1	0	0	0	0	0	0	0	0	0	0	1	0	0	0	0	0	0	0	1	0	1	0	0	0	1	0	0	0	0	0	0	0	0	0	1
DB06480	Prucalopride	approved	Clc1cc(c2OCCc2c1N)C(=O)NC1CCN(CC1)CCCOC	0	0	0	0	0	0	0	0	0	0	0	0	0	0	0	1	0	0	0	0	0	0	0	0	0	0	0	0	0	0	0	0	0	0	0	0	0	0	0	0	0	0	0	0	0	0
DB06594	Agomelatine	approved; investigational	O(C)c1cc2c(cc1)cccc2CCNC(=O)C	0	0	0	0	0	0	0	0	0	0	0	0	0	0	1	0	0	0	0	0	0	0	0	0	0	0	0	0	0	0	0	0	0	0	0	0	0	0	0	0	0	0	0	0	0	0
DB06678	Esmirtazapine	investigational	n1c2N3[C@@H](c4c(Cc2ccc1)cccc4)CN(CC3)C	0	0	0	0	0	0	0	0	0	0	1	0	1	0	1	0	0	0	0	0	0	0	0	0	0	0	0	0	0	0	0	0	0	0	0	0	0	0	1	0	0	0	0	0	0	0
DB06684	Vilazodone	approved	o1c2c(cc1C(=O)N)cc(N1CCN(CC1)CCCCc1c3cc(ccc3[nH]c1)C#N)cc2	1	0	0	0	0	0	0	0	0	0	0	0	0	0	0	0	0	0	0	0	0	0	0	0	0	0	0	0	0	0	0	0	0	0	0	0	0	0	0	0	0	0	0	0	0	0
DB06691	Mepyramine	approved; vet_approved	O(C)c1ccc(cc1)CN(CCN(C)C)c1ncccc1	0	0	0	0	0	0	0	0	0	0	0	0	0	0	0	0	0	0	0	0	0	0	0	0	0	0	0	0	0	0	0	0	0	0	0	0	0	0	1	0	0	0	0	0	0	0
DB06698	Betahistine	approved	n1ccccc1CCNC	0	0	0	0	0	0	0	0	0	0	0	0	0	0	0	0	0	0	0	0	0	0	0	0	0	0	0	0	0	0	0	0	0	0	0	0	0	1	0	0	0	0	1	0	0	0
DB06702	Fesoterodine	approved	O(C(=O)C(C)C)c1ccc(cc1[C@H](CCN(C(C)C)C(C)C)c1ccccc1)CO	0	0	0	0	0	0	0	0	0	0	0	0	0	0	0	0	0	0	0	0	0	0	0	0	0	0	0	0	0	0	0	0	0	0	0	0	0	0	0	0	0	0	0	0	0	0
DB06709	Methacholine	approved	O(C(C[N+](C)(C)C)C)C(=O)C	0	0	0	0	0	0	0	0	0	0	0	0	0	0	0	0	0	0	0	0	0	0	0	0	0	0	0	0	0	0	0	0	0	0	0	0	0	0	0	0	0	0	0	0	0	0
DB06711	Naphazoline	approved	N1CCN=C1Cc1c2c(ccc1)cccc2	0	0	0	0	0	0	0	0	0	0	0	0	0	0	0	0	0	0	0	0	0	0	0	0	0	0	0	0	1	0	0	0	0	0	0	0	0	0	0	0	0	0	0	0	0	0
DB06738	Ketobemidone	approved	Oc1cc(ccc1)C1(CCN(CC1)C)C(=O)CC	0	0	0	0	0	0	0	0	0	0	0	0	0	0	0	0	0	0	0	0	0	0	0	0	0	0	0	0	0	0	0	0	0	0	0	1	0	0	0	0	0	0	0	0	0	1
DB06766	Alcaftadine	approved	O=Cc1n2c(nc1)C(c1c(CC2)cccc1)=C1CCN(CC1)C	0	0	0	0	0	0	0	0	0	0	0	0	0	0	0	0	0	0	0	0	0	0	0	0	0	0	0	0	0	0	0	0	0	0	0	0	0	0	1	0	0	0	0	0	0	0
DB06787	Hexocyclium	approved	OC(CN1CC[N+](CC1)(C)C)(C1CCCCC1)c1ccccc1	0	0	0	0	0	0	0	0	0	0	0	0	0	0	0	0	0	0	0	0	0	0	0	0	0	0	0	0	0	0	0	0	0	0	0	0	0	0	0	0	0	0	0	0	0	0
DB06800	Methylnaltrexone	approved	O1[C@@H]2[C@]34CC[N@@+]([C@H](Cc5c3c1c(O)cc5)[C@]4(O)CCC2=O)(CC1CC1)C	0	0	0	0	0	0	0	0	0	0	0	0	0	0	0	0	0	0	0	0	0	0	0	0	0	0	0	0	0	0	0	0	0	0	0	0	0	0	0	0	0	0	0	0	0	0
DB07425	{4-[4-hydroxy-3-(1-methylethyl)benzyl]-3 5-dimethylphenoxy}acetic acid	experimental	O(CC(O)=O)c1cc(C)c(Cc2cc(C(C)C)c(O)cc2)c(c1)C	0	0	0	0	0	0	0	0	0	0	0	0	0	0	0	0	0	0	0	0	0	0	0	0	0	0	0	0	0	0	0	0	0	0	0	0	0	0	0	0	0	0	0	0	0	0
DB07615	Tranilast	approved; investigational	O(C)c1cc(ccc1OC)\C=C\C(=O)Nc1ccccc1C(O)=O	0	0	0	0	0	0	0	0	0	0	0	0	0	0	0	0	0	0	0	0	0	0	0	0	0	0	0	0	0	0	0	0	0	0	0	0	0	0	1	0	0	0	0	0	0	0
DB08653	2-(1H-INDOL-3-YL)ETHANAMINE	experimental	[nH]1cc(c2c1cccc2)CCN	0	0	0	0	0	0	0	0	0	1	1	0	0	0	0	0	0	0	0	0	0	0	0	0	0	0	0	0	0	0	0	0	0	0	0	0	0	0	0	0	0	0	0	0	0	0
DB08799	Antazoline	approved	N1CCN=C1CN(Cc1ccccc1)c1ccccc1	0	0	0	0	0	0	0	0	0	0	0	0	0	0	0	0	0	0	0	0	0	0	0	0	0	0	0	0	0	0	0	0	0	0	0	0	0	0	1	0	0	0	0	0	0	0
DB08800	Chloropyramine	approved	Clc1ccc(cc1)CN(CCN(C)C)c1ncccc1	0	0	0	0	0	0	0	0	0	0	0	0	0	0	0	0	0	0	0	0	0	0	0	0	0	0	0	0	0	0	0	0	0	0	0	0	0	0	1	0	0	0	0	0	0	0
DB08801	Dimetindene	approved	n1ccccc1C(C)C=1c2c(CC=1CCN(C)C)cccc2	0	0	0	0	0	0	0	0	0	0	0	0	0	0	0	0	0	0	0	0	0	0	0	0	0	0	0	0	0	0	0	0	0	0	0	0	0	0	1	0	0	0	0	0	0	0
DB08802	Isothipendyl	approved	S1c2c(N(c3ncccc13)CC(N(C)C)C)cccc2	0	0	0	0	0	0	0	0	0	0	0	0	0	0	0	0	0	0	0	0	0	0	0	0	0	0	0	0	0	0	0	0	0	0	0	0	0	0	1	0	0	0	0	0	0	0
DB08805	Metiamide	experimental	S(Cc1nc[nH]c1C)CCNC(=S)NC	0	0	0	0	0	0	0	0	0	0	0	0	0	0	0	0	0	0	0	0	0	0	0	0	0	0	0	0	0	0	0	0	0	0	0	0	0	0	0	0	1	0	0	0	0	0
DB08806	Roxatidine acetate	approved	O(CCCNC(=O)COC(=O)C)c1cc(ccc1)CN1CCCCC1	0	0	0	0	0	0	0	0	0	0	0	0	0	0	0	0	0	0	0	0	0	0	0	0	0	0	0	0	0	0	0	0	0	0	0	0	0	0	0	0	1	0	0	0	0	0
DB08810	Cinitapride	approved	O(CC)c1cc(N)c([N+](=O)[O-])cc1C(=O)NC1CCN(CC1)CC1CCC=CC1	1	0	0	0	0	0	0	0	0	0	1	0	0	0	0	1	0	0	0	0	0	0	0	0	0	0	0	0	0	0	0	0	0	0	0	0	0	0	0	0	0	0	0	0	0	0
DB08815	Lurasidone	approved	s1nc(N2CCN(CC2)C[C@@H]2CCCC[C@H]2CN2C(=O)[C@H]3[C@H]([C@@H]4CC[C@H]3C4)C2=O)c2c1cccc2	0	1	0	0	0	0	0	0	0	0	1	0	0	0	0	0	0	0	0	0	0	1	0	0	0	0	0	0	0	1	0	0	0	0	0	0	0	0	0	0	0	0	0	0	0	0
DB08897	Aclidinium	approved	s1cccc1C(O)(C(O[C@@H]1C2CC[N+](C1)(CC2)CCCOc1ccccc1)=O)c1sccc1	0	0	0	0	0	0	0	0	0	0	0	0	0	0	0	0	0	0	0	0	0	0	0	0	0	0	0	0	0	0	0	0	0	0	0	0	0	0	0	0	0	0	0	0	0	0
DB08922	Perospirone	approved	s1nc(N2CCN(CC2)CCCCN2C(=O)[C@H]3[C@H](CCCC3)C2=O)c2c1cccc2	1	0	0	0	0	0	0	0	0	0	1	0	0	0	0	0	0	0	0	0	0	0	0	0	0	0	0	0	0	1	0	0	0	1	0	0	0	0	1	0	0	0	0	0	0	0
DB08927	Amperozide	experimental	Fc1ccc(cc1)C(CCCN1CCN(CC1)C(=O)NCC)c1ccc(F)cc1	0	0	0	0	0	0	0	0	0	0	1	0	0	0	0	0	0	0	0	0	0	0	0	0	0	0	0	0	0	0	0	0	0	0	0	0	0	0	0	0	0	0	0	0	0	0
DB08936	Chlorcyclizine	approved	Clc1ccc(cc1)C(N1CCN(CC1)C)c1ccccc1	0	0	0	0	0	0	0	0	0	0	0	0	0	0	0	0	0	0	0	0	0	0	0	0	0	0	0	0	0	0	0	0	0	0	0	0	0	0	1	0	0	0	0	0	0	0
DB08980	Fendiline	withdrawn	N(C(C)c1ccccc1)CCC(c1ccccc1)c1ccccc1	0	0	0	0	0	0	0	0	0	0	0	0	1	0	0	0	0	0	0	0	0	0	0	0	0	0	0	0	0	0	0	0	0	0	0	0	0	0	0	0	0	0	0	0	0	0
DB09000	Cyamemazine	approved	S1c2c(N(c3c1cccc3)CC(CN(C)C)C)cc(cc2)C#N	0	1	0	0	0	0	0	0	0	0	1	0	0	0	1	0	0	0	0	0	0	1	0	0	0	0	0	0	0	0	0	0	0	0	0	0	0	0	0	0	0	0	0	0	0	0
DB09014	Captodiame	approved; investigational	S(CCCC)c1ccc(cc1)C(SCCN(C)C)c1ccccc1	0	0	0	0	0	0	0	0	0	0	0	0	0	0	1	0	0	0	0	0	0	0	0	0	0	0	0	0	0	0	1	0	0	0	0	0	0	0	0	0	0	0	0	0	0	0
DB09016	Butriptyline	approved	N(CC(CC1c2c(CCc3c1cccc3)cccc2)C)(C)C	0	0	0	0	0	0	0	0	0	0	1	0	0	0	0	0	0	0	0	0	0	0	0	0	0	0	0	0	0	0	0	0	0	0	0	0	0	0	1	0	0	0	0	0	0	0
DB09018	Bromopride	approved	Brc1cc(C(O)=NCCN(CC)CC)c(OC)cc1N	0	0	0	0	0	0	0	0	0	0	0	0	0	0	0	0	0	0	0	0	0	0	0	0	0	0	0	0	0	1	0	0	0	0	0	0	0	0	0	0	0	0	0	0	0	0
DB09023	Benactyzine	withdrawn	O(C(=O)C(O)(c1ccccc1)c1ccccc1)CCN(CC)CC	0	0	0	0	0	0	0	0	0	0	0	0	0	0	0	0	0	0	0	0	0	0	0	0	0	0	0	0	0	0	0	0	0	0	0	0	0	0	0	0	0	0	0	0	0	0
DB09049	Naloxegol	approved	O1[C@@H]2[C@]34CCN([C@H](Cc5c3c1c(O)cc5)[C@]4(O)CC[C@@H]2OCCOCCOCCOCCOCCOCCOCCOC)CC=C	0	0	0	0	0	0	0	0	0	0	0	0	0	0	0	0	0	0	0	0	0	0	0	0	0	0	0	0	0	0	0	0	0	0	0	0	0	0	0	0	0	0	0	0	0	0
DB09061	Cannabidiol	approved; investigational	Oc1cc(cc(O)c1[C@@H]1C=C(CC[C@H]1C(C)=C)C)CCCCC	1	0	0	0	0	0	0	0	0	1	0	0	0	0	0	0	0	0	0	0	0	0	0	1	0	1	0	0	0	0	0	0	0	0	0	0	0	0	0	0	0	0	0	0	0	0
DB09068	Vortioxetine	approved	S(c1ccc(cc1C)C)c1ccccc1N1CC[NH2+]CC1	1	0	1	0	0	0	0	0	0	0	0	0	0	0	0	0	0	0	0	0	0	1	0	0	0	0	0	0	0	0	0	0	0	0	0	0	0	0	0	0	0	0	0	0	0	0
DB09073	Palbociclib	approved	O=C1N(c2nc(ncc2C(C)=C1C(=O)C)Nc1ncc(N2CCNCC2)cc1)C1CCCC1	0	0	0	0	0	0	0	0	0	0	0	0	0	0	0	0	0	0	0	0	0	0	0	0	0	0	0	0	0	1	0	0	0	1	0	0	0	0	0	0	0	0	0	0	0	0
DB09076	Umeclidinium	approved	O(Cc1ccccc1)CC[N+]12CCC(CC1)(CC2)C(O)(c1ccccc1)c1ccccc1	0	0	0	0	0	0	0	0	0	0	0	0	0	0	0	0	0	0	0	0	0	0	0	0	0	0	0	0	0	0	0	0	0	0	0	0	0	0	0	0	0	0	0	0	0	0
DB09089	Trimebutine	approved	O(C)c1c(OC)cc(cc1OC)C(OCC(N(C)C)(CC)c1ccccc1)=O	0	0	0	0	0	0	0	0	0	0	0	0	0	0	0	0	0	0	0	0	0	0	0	0	0	0	0	0	0	0	0	0	0	0	0	0	0	0	0	0	0	0	0	0	0	0
DB09097	Quinagolide	approved	S(=O)(=O)(N[C@H]1C[C@H]2[C@H](N(C1)CCC)Cc1c(C2)c(O)ccc1)N(CC)CC	0	0	0	0	0	0	0	0	0	0	0	0	0	0	0	0	0	0	0	0	0	0	0	0	0	0	1	0	1	0	0	0	0	0	0	0	0	0	0	0	0	0	0	0	0	0
DB09099	Somatostatin	approved	S1SCC(NC(=O)C(NC(=O)C(NC(=O)C(NC(=O)C(NC(=O)C(NC(=O)C(NC(=O)C(NC(=O)C(NC(=O)C(NC(=O)C(NC(=O)C(NC(=O)CNC(=O)C(N)C)C1)CCCCN)CC(=O)N)Cc1ccccc1)Cc1ccccc1)Cc1c2c([nH]c1)cccc2)CCCCN)C(O)C)Cc1ccccc1)C(O)C)CO)C(O)=O	0	0	0	0	0	0	0	0	0	0	0	0	0	0	0	0	0	0	0	0	0	0	0	0	0	0	0	0	0	0	0	0	0	0	0	0	1	0	0	0	0	0	0	0	0	0
DB09128	Brexpiprazole	approved	s1c2c(cc1)c(N1CCN(CC1)CCCCOc1cc3NC(=O)C=Cc3cc1)ccc2	1	0	0	0	0	0	0	0	0	0	1	0	0	0	0	0	0	0	0	0	0	0	0	0	0	0	0	0	1	0	0	0	0	0	0	0	0	0	0	0	0	0	0	0	0	0
DB09167	Dosulepin	approved	S1Cc2c(cccc2)\C(\c2c1cccc2)=C/CCN(C)C	0	1	0	0	0	0	0	0	0	0	1	0	0	0	0	0	0	0	0	0	0	0	0	0	0	0	0	0	0	0	0	0	0	0	0	0	0	0	1	0	0	0	0	0	0	0
DB09173	Butyrfentanyl	illicit	O=C(N(C1CCN(CC1)CCc1ccccc1)c1ccccc1)CCC	0	0	0	0	0	0	0	0	0	0	0	0	0	0	0	0	0	0	0	0	0	0	0	0	0	0	0	0	0	0	0	0	0	0	0	1	0	0	0	0	0	0	0	0	0	1
DB09181	Trefentanil	experimental	Fc1ccccc1N(C(=O)CC)C1(CCN(CC1)CCN1N=NN(CC)C1=O)c1ccccc1	0	0	0	0	0	0	0	0	0	0	0	0	0	0	0	0	0	0	0	0	0	0	0	0	0	0	0	0	0	0	0	0	0	0	0	0	0	0	0	0	0	0	0	0	0	0
DB09194	Etoperidone	approved	Clc1cc(N2CCN(CC2)CCCN2N=C(N(CC)C2=O)CC)ccc1	0	0	0	0	0	0	0	0	0	0	1	0	0	1	0	0	0	0	0	0	0	0	0	0	0	0	0	0	0	1	0	0	0	0	0	0	0	0	0	0	0	0	0	0	0	0
DB09195	Lorpiprazole	approved	FC(F)(F)c1cc(N2CCN(CC2)CCc2n3C[C@H]4[C@H](CCC4)c3nn2)ccc1	0	0	0	0	0	0	0	0	0	0	1	0	0	0	1	0	0	0	0	0	0	0	0	0	0	0	0	0	0	0	0	0	0	0	0	0	0	0	1	0	0	0	0	0	0	0
DB09207	AS-8112	experimental	Brc1cc(C(=O)N[C@H]2CN(CCN(C2)C)CC)c(OC)cc1NC	0	0	0	0	0	0	0	0	0	0	0	0	0	0	0	0	0	0	0	0	0	0	0	0	0	0	0	0	0	1	0	1	0	0	0	0	0	0	0	0	0	0	0	0	0	0
DB09209	Pholcodine	approved; illicit	O1CCN(CC1)CCOc1c2O[C@@H]3[C@]45[C@H]([C@H](N(CC4)C)Cc(c25)cc1)C=C[C@@H]3O	0	0	0	0	0	0	0	0	0	0	0	0	0	0	0	0	0	0	0	0	0	0	0	0	0	0	0	0	0	0	0	0	0	0	0	0	1	0	0	0	0	0	0	0	0	0
DB09223	Blonanserin	approved	Fc1ccc(cc1)-c1cc(nc2c1CCCCCC2)N1CCN(CC1)CC	0	0	0	0	0	0	0	0	0	0	1	0	0	0	0	0	0	0	0	0	0	0	0	0	0	0	0	0	0	1	0	1	0	0	0	0	0	0	0	0	0	0	0	0	0	0
DB09224	Melperone	approved	Fc1ccc(cc1)C(=O)CCCN1CCC(CC1)C	0	0	0	0	0	0	0	0	0	0	0	0	0	0	0	0	0	0	0	0	0	0	0	0	0	0	0	0	0	1	0	0	0	0	0	0	0	0	0	0	0	0	0	0	0	0
DB09225	Zotepine	approved	Clc1cc2c(Sc3c(C=C2OCCN(C)C)cccc3)cc1	0	0	0	0	0	0	0	0	0	0	1	0	0	0	0	0	0	0	0	1	0	1	0	0	0	0	0	1	0	1	0	0	0	0	0	0	0	0	0	0	0	0	0	0	0	0
DB09244	Pirlindole	approved	n12c3C(NCC1)CCCc3c1cc(ccc12)C	0	1	0	0	0	0	0	0	0	0	0	0	0	0	0	0	0	0	0	0	0	0	0	0	0	0	0	0	0	0	0	0	0	0	0	0	0	0	0	0	0	0	0	0	0	0
DB09262	Imidafenacin	approved	O=C(N)C(CCn1ccnc1C)(c1ccccc1)c1ccccc1	0	0	0	0	0	0	0	0	0	0	0	0	0	0	0	0	0	0	0	0	0	0	0	0	0	0	0	0	0	0	0	0	0	0	0	0	0	0	0	0	0	0	0	0	0	0
DB09272	Eluxadoline	approved	O(C)c1ccc(cc1C(O)=O)CN([C@@H](C)c1[nH]cc(n1)-c1ccccc1)C(=O)[C@@H](N)Cc1c(cc(cc1C)C(=O)N)C	0	0	0	0	0	0	0	0	0	0	0	0	0	0	0	0	0	0	0	0	0	0	0	0	0	0	0	0	0	0	0	0	0	0	0	0	1	0	0	0	0	0	0	0	0	1
DB09286	Pipamperone	approved	Fc1ccc(cc1)C(=O)CCCN1CCC(N2CCCCC2)(CC1)C(=O)N	0	0	0	0	0	0	0	0	0	1	0	0	0	0	0	0	0	0	0	0	0	0	0	0	0	0	0	1	0	1	0	0	1	0	0	0	0	0	0	0	0	0	0	0	0	0
DB09288	Propacetamol	approved	O(C(=O)CN(CC)CC)c1ccc(NC(=O)C)cc1	0	0	0	0	0	0	0	0	0	0	0	0	0	0	0	0	0	0	0	0	0	0	0	1	0	0	0	0	0	0	0	0	0	0	0	0	0	0	0	0	0	0	0	0	0	0
DB09289	Tianeptine	approved	Clc1cc2S(=O)(=O)N(c3c(cccc3)C(NCCCCCCC(O)=O)c2cc1)C	0	1	0	0	0	0	0	0	0	0	0	0	0	0	0	0	0	0	0	0	0	0	0	0	0	0	0	0	0	0	1	0	0	0	0	0	0	0	0	0	0	0	0	0	0	0
DB09300	Scopolamine butylbromide	approved	[Br-].O1[C@H]2[C@H]3[N+]([C@@H]([C@@H]12)CC(OC(=O)[C@H](CO)c1ccccc1)C3)(CCCC)C	0	0	0	0	0	0	0	0	0	0	0	0	0	0	0	0	0	0	0	0	0	0	0	0	0	0	0	0	0	0	0	0	0	0	0	0	0	0	0	0	0	0	0	0	0	0
DB09304	Setiptiline	approved	N1(CC2=C(CC1)c1c(Cc3c2cccc3)cccc1)C	0	1	0	1	0	1	1	0	1	0	1	0	1	0	1	0	1	0	0	1	0	1	0	0	0	0	0	0	0	0	0	0	0	0	0	0	0	0	0	0	0	0	0	0	0	0
DB09488	Acrivastine	approved	OC(=O)\C=C\c1nc(ccc1)/C(=C/CN1CCCC1)/c1ccc(cc1)C	0	0	0	0	0	0	0	0	0	0	0	0	0	0	0	0	0	0	0	0	0	0	0	0	0	0	0	0	0	0	0	0	0	0	0	0	0	0	1	0	0	0	0	0	0	0
DB11591	Bilastine	approved	O(CCn1c2c(nc1C1CCN(CC1)CCc1ccc(cc1)C(C(O)=O)(C)C)cccc2)CC	0	0	0	0	0	0	0	0	0	0	0	0	0	0	0	0	0	0	0	0	0	0	0	0	0	0	0	0	0	0	0	0	0	0	0	0	0	0	1	0	0	0	0	0	0	0
*1 indicates for activity, zero none
[truncated: 13 more columns]

## Sheet: Supporting Information Table S3
Supporting Information Table S3: The performance values of all modelsa This table presents the performance of the 59 models: displaying the mean MCC, AUC, EF, TPR, and TNR. The number of active and random molecules used to build the models and the number of filters generated by the ISE algorithm (with no duplicates). Screening was performed with the top 1000 filters in each model, except those co…
MODEL	Mean MCC	AUC	EF*	TPR*	TNR*	#. Actives	#. Randoms	#.Filters
CB1 agonists	0.77	0.92	27	0.57	0.98	127	13000	2509
CB1 antagonists IC50	0.75	0.92	50	0.57	0.99	296	33000	1399
CB2 agonists	0.68	0.91	54	0.45	0.99	275	30000	2933
CB2 antagonists IC50	0.55	0.85	71	0.04	0.99	689	70000	1738
H1 agonists	0.95	0.84	48	0.47	0.99	17	20000	5447
H1 antagonists IC50	0.85	0.97	48	0.67	0.99	95	50000	1886
H2 agonists	0.87	0.96	170	0.69	0.99	48	50000	2292
H2 antagonists IC50	0.81	0.93	78	0.64	0.99	92	50000	1431
H3 agonists	0.72	0.96	84	0.53	0.99	266	50000	3369
H3 antagonists IC50	0.81	0.96	19	0.76	0.97	474	55000	2373
H4 agonists	0.79	0.95	40	0.63	0.99	145	20000	2198
H4 antagonists Ki	0.79	0.97	36	0.66	0.99	169	50000	1043
D1 agonists	0.92	0.98	146	0.73	0.99	97	97000	1385
D1 antagonists Ki	0.81	0.94	110	0.77	0.99	142	50000	1422
D2 agonists	0.84	0.97	28	0.73	0.98	248	50000	1892
D2 antagonists IC50	0.88	0.96	15	0.84	0.95	124	25000	1637
D3 agonists	0.84	0.98	26	0.68	0.98	139	30000	2228
D3 antagonists Ki	0.8	0.98	35	0.65	0.98	269	60000	2011
D4 agonists	0.89	0.99	48	0.84	0.99	198	40000	1731
D4 antagonists IC50	0.85	0.95	22	0.8	0.97	186	40000	687
D5 antagonists Ki	0.8	0.96	19	0.65	0.97	201	45000	1976
M1 agonists	0.76	0.92	40	0.56	0.99	129	30000	3654
M1 antagonists Ki	0.83	0.96	28	0.69	0.98	137	30000	1409
M2 agonists	0.73	0.92	11	0.67	0.94	93	93000	1393
M2 antagonists IC50	0.87	0.98	36	0.8	0.98	166	50000	1497
M3 agonists	0.88	0.92	37	0.82	0.98	57	57000	1211
M3 antagonists IC50	0.95	0.99	135	0.9	0.99	193	40000	1031
M4 agonists	0.68	0.85	12	0.55	0.96	80	80000	1528
M4 antagonists Ki	0.81	0.96	25	0.67	0.98	162	45000	1876
M5 agonists	0.69	0.89	125	0.5	0.99	131	40000	2295
M5 antagonists IC50	0.72	0.95	59	0.54	0.99	235	40000	3258
Delta agonists	0.92	0.99	116	0.84	0.99	206	55000	1184
Delta antagonists Ki	0.82	0.98	92	0.64	0.99	532	55000	1440
Mu agonists	0.92	0.99	165	0.84	0.99	189	40000	933
Mu antagonists Ki	0.9	0.99	122	0.81	0.99	221	45000	1771
Kappa agonists	0.84	0.99	84	0.62	0.99	310	66000	1543
Kappa antagonists Ki	0.83	0.97	117	0.71	0.99	406	50000	353
5-HT1A agonists	0.79	0.96	22	0.71	0.97	327	60000	1082
5-HT1A antagonists Ki	0.82	0.96	14	0.79	0.94	253	50000	2436
5-HT1B agonists	0.92	0.95	46	0.69	0.98	48	50000	787
5-HT1B antagonists IC50	0.87	0.98	196	0.66	0.99	139	30000	1263
5-HT1D agonists	0.86	0.96	144	0.7	0.99	140	50000	1205
5-HT1D antagonists IC50	0.88	0.99	55	0.85	0.99	209	50000	1932
5-HT1E antagonists Ki	0.89	0.86	25	0.64	0.97	28	28000	683
5-HT1F agonists	0.98	0.86	198	0.76	0.99	25	25000	1128
5-HT1F antagonists Ki	0.84	0.96	138	0.67	0.99	107	100000	2267
5-HT2A agonists	0.81	0.97	45	0.62	0.99	272	60000	2926
5-HT2A antagonists IC50	0.7	0.95	117	0.46	0.99	155	30000	4015
5-HT2B agonists	0.83	0.98	32	0.81	0.98	263	60000	2423
5-HT2B antagonists IC50	0.65	0.92	35	0.34	0.99	147	30000	2577
5-HT2C agonists	0.81	0.97	31	0.76	0.98	494	50000	1748
5-HT2C antagonists Ki	0.72	0.95	36	0.6	0.99	375	50000	1817
5-HT4 agonists	0.9	0.98	94	0.8	0.99	155	35000	3122
5-HT4 antagonists Ki	0.92	0.98	52	0.85	0.99	148	35000	1475
5-HT5A antagonists Ki	0.76	0.94	64	0.62	0.99	143	30000	2780
5-HT6 agonists	0.96	0.99	146	0.9	0.99	110	110000	2453
5-HT6 antagonists IC50	0.83	0.98	82	0.71	0.99	157	35000	1955
5-HT7 agonists	0.99	0.58	83	0.1	0.99	11	11000	39
5-HT7 antagonists IC50	0.87	0.91	78	0.83	0.99	115	25000	1097
aMatthews Correlation Coefficient (MCC), Area under the ROC curve (AUC), Enrichment factor (EF), True positive rate (TPR), True negative rate (TNR)
*Values above an index of 0.7.
# = Number

## Sheet: Supporting Information Table S4
Supporting Information Table S4: Multiple Sequence Alignment of the ligand-binding sequence of class A for the 31 GPCRs*. Sequence alignments are gapped to account for bulges and constrictions and list both the structure-based (GPCRDB) and sequence-based residue numbers.
	Residue number	1	1	1	1	1	1	1	1	1	1	1	1	1	1	1	1	1	1	1	1	1	1	1	1	1	1	1	1	1	12	12	12	2	2	2	2	2	2	2	2	2	2	2	2	2	2	2	2
	Sequence-based (Ballesteros-Weinstein, BW1 )	24	25	27	28	29	30	31	32-33	34-35	35-36	35-36	36-37	37-38	38-39	40-41	42	43	44	45	46	47	48	49	50	53	54	56	57	60	49	50	51	37	38	39	40	42	43	44	49	50	52	53	54	55	56	56-57	57-58
Uniprot code	Structure-based (GPCRdb)	24	25	27	28	29	30	31	32	34	35	36	37	38	39	41	42	43	44	45	46	47	48	49	50	53	54	56	57	60	49	50	51	37	38	39	40	42	43	44	49	50	52	53	54	55	551	56	57
P08908	5HT1A_HUMAN	_	_	_	T	V	S	Y	Q	I	T	S	L	L	L	T	L	I	F	C	A	V	L	G	N	V	V	A	I	E	S	L	Q	N	V	A	N	L	I	G	T	D	M	V	S	V	L	V	L
P28222	5HT1B_HUMAN	_	_	_	S	L	P	W	K	L	L	V	M	L	L	L	I	T	L	A	T	T	L	S	N	V	I	T	V	T	K	L	H	T	P	A	N	L	I	A	T	D	L	V	S	I	L	V	M
P28221	5HT1D_HUMAN	_	_	_	L	Q	A	L	K	S	L	A	V	V	L	V	I	T	L	A	T	V	L	S	N	V	L	T	I	T	K	L	H	T	P	A	N	L	I	G	T	D	L	V	S	I	L	V	M
P28566	5HT1E_HUMAN	_	_	_	T	I	T	E	K	L	I	C	M	T	L	V	I	T	T	L	T	T	L	L	N	V	I	A	I	T	K	L	H	Q	P	A	N	L	I	C	T	D	L	V	A	V	L	V	M
P30939	5HT1F_HUMAN	_	_	_	_	M	P	S	K	L	V	S	L	T	L	G	L	A	L	M	T	T	T	I	N	V	I	A	I	T	K	L	H	H	P	A	N	L	I	C	T	D	L	V	A	V	L	V	M
P28223	5HT2A_HUMAN	_	_	L	H	L	Q	E	K	W	S	A	L	L	T	V	V	I	I	L	T	I	A	G	N	V	I	A	V	E	K	L	Q	N	A	T	N	F	L	M	A	D	L	L	G	F	L	V	M
P41595	5HT2B_HUMAN	_	_	_	_	_	_	_	K	H	W	A	A	L	L	L	V	I	I	P	T	I	G	G	N	V	I	A	V	E	K	L	Q	Y	A	T	N	F	L	M	A	D	L	V	G	L	F	V	M
P28335	5HT2C_HUMAN	_	_	_	_	_	_	_	N	P	A	-	L	S	I	I	I	I	I	M	T	I	G	G	N	V	I	A	V	E	K	L	H	N	A	T	N	F	L	M	A	D	L	V	G	L	L	V	M
Q13639	5HT4R_HUMAN	_	_	_	_	_	V	E	K	V	L	L	T	F	L	T	V	I	L	M	A	I	L	G	N	V	M	A	V	D	Q	L	R	I	K	T	N	F	I	V	A	D	L	V	S	V	L	V	M
P47898	5HT5A_HUMAN	_	_	_	L	S	V	F	G	L	I	L	T	L	L	F	L	V	A	A	T	F	A	W	N	V	L	T	I	V	T	F	H	R	V	P	H	L	V	A	S	D	L	V	A	A	L	V	M
P50406	5HT6R_HUMAN	_	_	_	_	_	_	_	S	W	V	A	A	A	L	V	V	I	A	L	T	A	A	A	N	L	I	L	I	Q	A	L	R	N	T	S	N	F	L	V	S	D	M	V	G	L	V	V	M
P34969	5HT7R_HUMAN	_	_	_	G	R	V	E	K	V	I	G	S	I	L	L	I	T	L	L	T	I	A	G	N	V	V	S	V	V	K	L	R	Q	P	S	N	L	I	V	A	D	S	V	A	V	A	V	M
P11229	ACM1_HUMAN	_	_	_	G	P	W	Q	V	F	I	G	I	T	T	L	L	S	L	A	T	V	T	G	N	V	L	S	F	N	E	L	K	T	V	N	N	F	L	L	A	D	I	I	G	T	F	S	M
P08172	ACM2_HUMAN	_	_	_	K	T	F	E	V	F	I	V	L	V	A	S	L	S	L	V	T	I	I	G	N	V	M	S	I	N	H	L	Q	T	V	N	N	F	L	F	A	D	I	I	G	V	F	S	M
P20309	ACM3_HUMAN	_	_	_	T	V	W	Q	V	F	I	A	F	L	T	I	L	A	L	V	T	I	I	G	N	V	I	S	F	N	Q	L	K	T	V	N	N	F	L	L	A	D	I	I	G	V	I	S	M
P08173	ACM4_HUMAN	_	_	Y	E	T	V	E	M	F	I	A	T	V	T	S	L	S	L	V	T	V	V	G	N	V	M	S	I	N	Q	L	Q	T	V	N	N	F	L	F	A	D	I	I	G	A	F	S	M
P08912	ACM5_HUMAN	_	_	_	R	L	W	E	V	T	I	A	A	V	T	V	V	S	L	I	T	I	V	G	N	V	M	S	F	N	Q	L	K	T	V	N	N	Y	L	L	A	D	I	I	G	I	F	S	M
P21728	DRD1_HUMAN	_	_	_	_	_	S	V	R	L	T	A	C	F	L	L	L	I	L	S	T	L	L	G	N	V	C	A	V	F	H	L	R	K	V	T	N	F	V	I	S	D	L	V	A	V	L	V	M
P14416	DRD2_HUMAN	_	_	_	_	R	P	H	Y	Y	Y	A	T	L	L	L	L	I	A	V	I	V	F	G	N	V	C	A	V	E	A	L	Q	T	T	T	N	L	I	V	A	D	L	V	A	T	L	V	M
P35462	DRD3_HUMAN	_	_	_	_	A	R	P	H	Y	Y	A	L	S	Y	A	L	I	L	A	I	V	F	G	N	V	C	A	V	E	A	L	Q	T	T	T	N	L	V	V	A	D	L	V	A	T	L	V	M
P21917	DRD4_HUMAN	_	_	_	_	A	G	Q	G	A	A	L	V	G	G	L	L	I	G	A	V	L	A	G	N	V	C	S	V	E	A	L	Q	T	P	T	N	F	I	V	A	D	L	L	A	L	L	V	L
P21918	DRD5_HUMAN	_	_	_	_	_	P	S	Q	V	T	A	C	L	L	L	L	I	I	W	T	L	L	G	N	V	C	A	I	S	H	L	R	N	M	T	N	F	I	V	S	D	F	V	A	L	L	V	M
P35367	HRH1_HUMAN	_	_	_	_	_	_	_	_	P	L	V	V	V	L	T	I	C	L	V	T	V	G	L	N	V	L	A	V	E	K	L	H	T	V	G	N	Y	I	V	A	D	I	V	G	A	V	V	M
P25021	HRH2_HUMAN	F	C	D	S	T	A	C	K	T	I	T	V	V	L	V	L	I	L	I	T	V	A	G	N	V	C	A	V	N	R	L	R	N	L	T	N	F	I	V	T	D	L	L	G	L	L	V	L
Q9Y5N1	HRH3_HUMAN	_	_	_	_	_	_	_	_	V	L	A	A	L	M	L	L	I	V	A	T	V	L	G	N	V	M	A	F	D	S	L	R	T	Q	N	N	F	L	L	S	D	L	V	G	A	F	C	I
Q9H3N8	HRH4_HUMAN	_	_	_	S	L	S	T	R	T	L	A	F	F	M	L	V	A	F	A	I	M	L	G	N	V	I	A	F	D	N	L	R	H	R	S	S	F	F	L	S	D	F	V	G	V	I	S	I
P41143	OPRD_HUMAN	R	S	S	S	L	A	L	A	A	I	T	A	L	Y	A	V	C	A	V	G	L	L	G	N	V	M	G	I	Y	K	M	K	T	A	T	N	Y	I	F	A	D	L	A	T	S	-	T	L
P41145	OPRK_HUMAN	_	_	_	_	_	A	I	P	I	I	T	A	V	Y	V	V	F	V	V	G	L	V	G	N	V	M	V	I	Y	K	M	K	T	A	T	N	Y	I	F	A	D	L	V	T	T	-	T	M
P35372	OPRM_HUMAN	_	_	_	_	M	I	T	A	T	I	M	A	L	Y	I	V	C	V	V	G	L	F	G	N	V	M	V	I	Y	K	M	K	T	A	T	N	Y	I	F	A	D	L	A	T	S	-	T	L
P21554	CNR1_HUMAN	_	_	_	N	P	S	Q	Q	A	I	A	V	L	S	T	L	G	T	F	T	V	L	E	N	V	L	V	I	S	S	L	R	R	P	S	Y	F	I	G	A	D	L	G	S	V	-	I	F
P34972	CNR2_HUMAN	_	_	_	S	G	P	Q	K	A	V	A	V	L	C	L	L	G	L	L	S	A	L	E	N	V	L	L	I	S	Q	L	R	K	P	S	Y	F	I	G	A	D	L	A	S	V	-	V	F
	Seq consensus	-	-	-	-	-	+	E	K	L	I	A	A	L	L	L	L	I	L	+	T	V	L	G	N	V	I	A	I	E	K	L	R	T	V	T	N	F	I	V	A	D	L	V	G	V	L	V	M
	Color Key
	*Using GPCRdb sequence alignment tool (https://gpcrdb.org/) for binding site residues. Highly conserved residues among all 31 GPCRs including Asn1.50 (N), Asp2.50 (D), Ser3.90 (S), Asp3.49, Arg3.50 (R), Trp4.50 (W), Trp6.48, Ser7.46 and Tyr7.46 (Y).
	1. JA Ballesteros and H Weinstein, 1995, Methods Neurosci, 25, 366–428.
[truncated: 149 more columns]
