# Supplementary material for: Activity Models of Key GPCR Families in the Central Nervous System: A Tool for Many Purposes
Source: J Chem Inf Model. 2023 May 31;63(11):3248–62. doi: 10.1021/acs.jcim.2c01531 (PMC10268961; doi:10.1021/acs.jcim.2c01531)
Supplement: Supplementary file 4 — ci2c01531_si_004.zip [file ci2c01531_si_004.zip]

Archive with 61 entries (60 files):
- xlsx_active_files/
- xlsx_active_files/D3_EC50_actives.xlsx
- xlsx_active_files/Read_me.txt
- xlsx_active_files/D3_Ki_actives.xlsx
- xlsx_active_files/D4_EC50_actives.xlsx
- xlsx_active_files/5HT1A_EC50_actives.xlsx
- xlsx_active_files/D4_IC50_actives.xlsx
- xlsx_active_files/5HT1A_ki_actives.xlsx
- xlsx_active_files/D5_Ki_actives.xlsx
- xlsx_active_files/5HT1B_EC50_actives.xlsx
- xlsx_active_files/5HT1B_IC50_actives.xlsx
- xlsx_active_files/Delta_opioid_EC50_actives.xlsx
- xlsx_active_files/H1_EC50_actives.xlsx
- xlsx_active_files/5HT1D_EC50_actives.xlsx
- xlsx_active_files/Delta_opioid_Ki_actives.xlsx
- xlsx_active_files/5HT1D_IC50_actives.xlsx
- xlsx_active_files/H1_IC50_actives.xlsx
- xlsx_active_files/5HT1E_ki_actives.xlsx
- xlsx_active_files/H2_EC50_actives.xlsx
- xlsx_active_files/5HT1F_EC50_actives.xlsx
- xlsx_active_files/H2_IC50_actives.xlsx
- xlsx_active_files/5HT1F_ki_actives.xlsx
- xlsx_active_files/H3_EC50_actives.xlsx
- xlsx_active_files/5HT2A_EC50_actives.xlsx
- xlsx_active_files/H3_IC50_actives.xlsx
- xlsx_active_files/5HT2A_IC50_actives.xlsx
- xlsx_active_files/H4_EC50_actives.xlsx
- xlsx_active_files/5HT2B_EC50_actives.xlsx
- xlsx_active_files/H4_Ki_actives.xlsx
- xlsx_active_files/Kappa_EC50_actives.xlsx
- xlsx_active_files/5HT2B_IC50_actives.xlsx
- xlsx_active_files/Kappa_Ki_actives.xlsx
- xlsx_active_files/5HT2C_EC50_actives.xlsx
- xlsx_active_files/M1_EC50_actives.xlsx
- xlsx_active_files/5HT2C_ki_actives.xlsx
- xlsx_active_files/M1_Ki_actives.xlsx
- xlsx_active_files/5HT4_EC50_actives.xlsx
- xlsx_active_files/M2_EC50_actives.xlsx
- xlsx_active_files/5HT4_ki_actives.xlsx
- xlsx_active_files/M2_IC50_actives.xlsx
- xlsx_active_files/5HT5A_Ki_actives.xlsx
- xlsx_active_files/M3_EC50_actives.xlsx
- xlsx_active_files/5HT6_EC50_actives.xlsx
- xlsx_active_files/M3_IC50_actives.xlsx
- xlsx_active_files/5HT6_IC50_actives.xlsx
- xlsx_active_files/M4_EC50_actives.xlsx
- xlsx_active_files/5HT7_EC50_actives.xlsx
- xlsx_active_files/M4_Ki_actives.xlsx
- xlsx_active_files/5HT7_IC50_actives.xlsx
- xlsx_active_files/M5_EC50_actives.xlsx
- xlsx_active_files/CB1_EC50_actives.xlsx
- xlsx_active_files/M5_IC50_actives.xlsx
- xlsx_active_files/Mu_EC50_actives.xlsx
- xlsx_active_files/CB1_IC50_actives.xlsx
- xlsx_active_files/Mu_Ki_actives.xlsx
- xlsx_active_files/CB2_EC50_actives.xlsx
- xlsx_active_files/CB2_IC50_actives.xlsx
- xlsx_active_files/D1_EC50_actives.xlsx
- xlsx_active_files/D1_Ki_actives.xlsx
- xlsx_active_files/D2_EC50_actives.xlsx
- xlsx_active_files/D2_IC50_actives.xlsx
