# Supplementary material for: Activity Models of Key GPCR Families in the Central Nervous System: A Tool for Many Purposes
Source: J Chem Inf Model. 2023 May 31;63(11):3248–62. doi: 10.1021/acs.jcim.2c01531 (PMC10268961; doi:10.1021/acs.jcim.2c01531)
Supplement: Supplementary file 4 — ci2c01531_si_004.zip [file ci2c01531_si_004.zip › xlsx_active_files/D3_EC50_actives.xlsx]

## Sheet: D3_EC50_actives
CMPD_CHEMBLID	STANDARD_VALUE	CANONICAL-SMILES
CHEMBL401328	864	O1CC[NH2+]CC1c1cc(O)ccc1
CHEMBL419792	669	O=C1N2C[C@H]([NH2+]C)Cc3c2c(N1)ccc3
CHEMBL246855	661	Clc1ccc(cc1)C1(O)CC[NH+](CC1)Cc1c2c(n(c1)CCCCCC)cccc2
CHEMBL168948	630.96	Clc1c(N2CC[NH+](CC2)CCCCNC(=O)C2CCC(CC2)c2ccccc2)cccc1Cl
CHEMBL251215	547	O1CC[NH+](CC1c1cc(O)ccc1)CC
CHEMBL39	523	Oc1cc2c([nH]cc2CC[NH3+])cc1
CHEMBL249357	427	O1CC[NH+](CC1c1cc(C(=O)N)c(O)cc1)CCC
CHEMBL246020	347	Clc1ccc(cc1)C1(CC[NH+](CC1)Cc1c2c([nH]c1)cccc2)C
CHEMBL246438	248	Clc1ccc(cc1)C1(OC)CC[NH+](CC1)Cc1c2c([nH]c1)cccc2
CHEMBL397770	232	Clc1c(cccc1Cl)C1(O)CC[NH+](CC1)Cc1c2c([nH]c1)cccc2
CHEMBL114541	208.93	Clc1c(N2CC[NH+](CC2)CCCCNC(=O)c2ccccc2)cccc1Cl
CHEMBL3799157	178	O=C1N2C[C@H]([NH2+]C)Cc3c2c(N1CCC)ccc3
CHEMBL304605	173	Clc1c(N2CC[NH+](CC2)C\C=C\CNC(=O)c2cc3Cc4c(-c3cc2)cccc4)cccc1Cl
CHEMBL26188	154.88	O(C)c1ccccc1N1CC[NH+](CC1)CCCCNC(=O)c1ccccc1
CHEMBL3797740	148	O=C1N2C[C@H]([NH+](CCC)C)Cc3c2c(N1)ccc3
CHEMBL3597643	140	O=C(NCCCC[NH+]1CCN(CC1)c1c2c(ccc1)cccc2)c1[nH]c2c(c1)cccc2
CHEMBL3799626	125	O=C1N2C[C@H]([NH+](CCCCNC(=O)c3cc4Cc5c(-c4cc3)cccc5)C)Cc3c2c(N1)ccc3
CHEMBL3800633	115	o1c2c(cc1C(=O)NCCCC[NH+](C)[C@@H]1Cc3c4N(C1)C(=O)Nc4ccc3)cccc2
CHEMBL3590083	114	Fc1c(F)cc(N=NC(=O)NCCCC[NH+](CCC)C2Cc3c(C2)cccc3)cc1F
CHEMBL210461	110	Clc1c(N2CC[NH+](CC2)CCCCNC(=O)c2c3CCc4ccc(CCc(c2)cc3)cc4)cccc1Cl
CHEMBL400827	98.6	Clc1ccc(cc1)C1(O)CC[NH+](CC1)Cc1c2c(n(c1)C)cccc2
CHEMBL3798179	94.3	O=C1N2C[C@H]([NH+](CCCCNC(=O)c3[nH]c4c(c3)cccc4)C)Cc3c2c(N1)ccc3
CHEMBL445102	90.4	Clc1ccc(cc1)C1(O)CC[NH+](CC1)Cc1c2c([nH]c1)cccc2
CHEMBL1627318	84	Ic1cc2cc(oc2cc1)C(=O)NCCC(O)C[NH+]1CCN(CC1)c1cccc(Cl)c1Cl
CHEMBL30206	83	Brc1cc(C(=O)NCC[NH+]2CCN(CC2)c2ccccc2Cl)c(OC)c2c1cccc2
CHEMBL3590082	79	Fc1cc(N=NC(=O)NCCCC[NH+](CCC)C2Cc3c(C2)cccc3)ccc1F
CHEMBL3800575	76.5	Clc1c(N2CC[NH+](CC2)CCCCNC(Oc2c3CCCCc3ccc2)=O)cccc1Cl
CHEMBL30208	68	Brc1cc(C(=O)NCC[NH+]2CCN(CC2)c2ccccc2)c(OC)c2c1cccc2
CHEMBL29182	68	Brc1cc(C(=O)NCC[NH+]2CCN(CC2)c2cccc(C)c2C)c(OC)c2c1cccc2
CHEMBL3590081	68	Fc1ccc(N=NC(=O)NCCCC[NH+](CCC)C2Cc3c(C2)cccc3)cc1
CHEMBL3287390	66.07	Clc1c(N2CC[NH+](CC2)CCCCOC=2C=Cn3nccc3C=2)cccc1Cl
CHEMBL168357	60.26	Clc1c(N2CC[NH+](CC2)CCCCNC(=O)c2c3c(ccc2)cccc3)cccc1Cl
CHEMBL3800194	57.8	FC(F)(F)c1ccccc1N1CC[NH+](CC1)CCCNC(Oc1c2c(ccc1)cccc2)=O
CHEMBL3287395	57	Clc1c(N2CC[NH+](CC2)CCCCOC=2C=Cn3nc(cc3C=2)C(OCC)=O)cccc1Cl
CHEMBL3800165	56.1	O=C1N2C[C@H]([NH2+]CCC)Cc3c2c(N1CCC)ccc3
CHEMBL7549	51.9	Oc1cc(ccc1)[C@@H]1CCC[NH+](C1)CCC
CHEMBL3797209	51.9	O=C1N2C[C@H]([NH+](CCC)CCC)Cc3c2c(N1CCC)ccc3
CHEMBL1765634	51	O=C(NCCCC[NH+](CCC)[C@H]1Cc2n(ncc2)CC1)c1ccc(cc1)-c1ccccc1
CHEMBL110365	48.98	O(C)c1ccccc1N1CC[NH+](CC1)CCCCNC(=O)c1cc2Cc3c(-c2cc1)cccc3
CHEMBL2158640	46	Oc1cc2CC[C@H]3[NH+](C[C@@H](C[C@@H]3c2cc1O)c1ccc(O)cc1)CCC
CHEMBL3287403	42.66	Clc1c(N2CC[NH+](CC2)CCCCOC=2C=Cn3ncc(c3C=2)C=NO)cccc1Cl
CHEMBL396024	42	Clc1c(N2CC[NH+](CC2)CC(O)CCNC(=O)c2cc3Cc4c(-c3cc2)cccc4)cccc1Cl
CHEMBL3287392	41.69	Clc1c(N2CC[NH+](CC2)CCCCOC=2C=Cc3n(ncc3)C=2)cccc1Cl
CHEMBL246637	41.5	Clc1cc(ccc1Cl)C1(O)CC[NH+](CC1)Cc1c2c([nH]c1)cccc2
CHEMBL3287406	41	Clc1c(N2CC[NH+](CC2)CCCCOC=2C=Cn3nc(cc3C=2)C#N)cccc1Cl
CHEMBL3799311	37.7	Clc1c(N2CC[NH+](CC2)CCCCNC(Oc2c3c(cccc3)c(F)cc2)=O)cccc1Cl
CHEMBL399892	37	O1CC[NH+](CC1c1cc(O)cc(O)c1)CCC
CHEMBL250002	36	Fc1ccc(cc1O)[C@H]1OCC[NH+](C1)CCC
CHEMBL401157	35	Fc1ccc(cc1O)C1OCC[NH+](C1)CCC
CHEMBL2180638	32.2	Oc1cc(ccc1)CC[NH+](CC1CC1)CCc1ccccc1
CHEMBL250003	32	O1CC[NH+](C[C@H]1c1cc(O)cc(O)c1)CCC
CHEMBL302374	31.7	Ic1ccc(cc1)C(=O)NCCCC[NH+]1CCN(CC1)c1cccc(Cl)c1Cl
CHEMBL442535	28	Brc1cc(C(=O)NCC[NH+]2CCN(CC2)c2cc(Cl)ccc2)c(OC)c2c1cccc2
CHEMBL102463	27	O1CC[NH+](CC1c1cc(O)ccc1)CCC
CHEMBL3798803	25.6	O=C1N2C[C@H]([NH2+]C)Cc3c2c(N1CCCC)ccc3
CHEMBL3798841	25.4	Clc1c(N2CC[NH+](CC2)CCCCNC(Oc2c3c(cccc3)c(OC)cc2)=O)cccc1Cl
CHEMBL240773	25.12	[NH+]1([C@H]2[C@H](CCC1)Cc1n[nH]cc1C2)CCC
CHEMBL180060	24.1	Ic1ccc(cc1)C(=O)NC\C=C\C[NH+]1CCN(CC1)c1cccc(Cl)c1Cl
CHEMBL1627316	22.8	Clc1c(N2CC[NH+](CC2)CC(O)CCNC(=O)c2oc3c(c2)cccc3)cccc1Cl
CHEMBL26181	21.8	Oc1n2C[C@H]([NH+](CCC)CCC)Cc3c2c(n1)ccc3
CHEMBL3799147	21.7	O(C(=O)NCCCC[NH+]1CCN(CC1)c1ccccc1C)c1c2c(ccc1)cccc2
CHEMBL3798010	20.6	Clc1c(N2CC[NH+](CC2)CCCCNC(OC2CCCc3c2cccc3)=O)cccc1Cl
CHEMBL246439	20.2	Clc1ccc(cc1)C1(O)CC[NH+](CC1)Cc1c2c([nH]c1C)cccc2
CHEMBL3597635	20	O=C(NCCCC[NH+]1CCN(CC1)c1c2c(ccc1)cccc2)c1cc2c(nc1)cccc2
CHEMBL1112	20	Clc1c(N2CC[NH+](CC2)CCCCOc2cc3NC(=O)CCc3cc2)cccc1Cl
CHEMBL3798943	19.2	O(C(=O)NCCC[NH+]1CCN(CC1)c1ccccc1C)c1c2c(ccc1)cccc2
CHEMBL589	19.2	O=C1Nc2c(C1)c(ccc2)CC[NH+](CCC)CCC
CHEMBL434665	18.3	Oc1n2C[C@H]([NH2+]CCC)Cc3c2c(n1)ccc3
CHEMBL209876	18	Clc1cccc(N2CC[NH+](CC2)CCCCNC(=O)c2c3CCc4ccc(CCc(c2)cc3)cc4)c1OC
CHEMBL3597637	16	Clc1cccc(N2CC[NH+](CC2)CCCCNC(=O)c2cc3c(nc2)cccc3)c1OC
CHEMBL3287404	15.14	Clc1c(N2CC[NH+](CC2)CCCCOC=2C=Cn3nc(cc3C=2)C=NO)cccc1Cl
CHEMBL3800489	14.4	O(C)c1ccccc1N1CC[NH+](CC1)CCCCNC(Oc1c2c(ccc1)cccc2)=O
CHEMBL3798372	14.1	Clc1c(N2CC[NH+](CC2)CCCCNC(Oc2c3OCCOc3ccc2)=O)cccc1Cl
CHEMBL3597636	13	OC(CCNC(=O)c1cc2c(nc1)cccc2)C[NH+]1CCN(CC1)c1c2c(ccc1)cccc2
CHEMBL287198	13	Brc1cc(C(=O)NCC[NH+]2CCN(CC2)c2cccc(Cl)c2Cl)c(OC)c2c1cccc2
CHEMBL3287405	12.3	Clc1c(N2CC[NH+](CC2)CCCCOC=2C=Cn3ncc(c3C=2)C#N)cccc1Cl
CHEMBL3799465	11.4	Clc1c(N2CC[NH+](CC2)CCCCNC(Oc2c3c(scc3)ccc2)=O)cccc1Cl
CHEMBL3797771	11.2	Clc1c(N2CC[NH+](CC2)CCCCNC(Oc2c3c(cccc3)c(O)cc2)=O)cccc1Cl
CHEMBL59	10.6	Oc1cc(ccc1O)CC[NH3+]
CHEMBL3798334	10.5	O(C)c1ccccc1N1CC[NH+](CC1)CCCNC(Oc1c2c(ccc1)cccc2)=O
CHEMBL250403	8	O1CC[NH+](C[C@H]1c1cc(O)ccc1)CCC
CHEMBL162762	7.7	[NH+](CCC)(CCC)C1CCC(=CC1)C#C
CHEMBL3798331	7.5	Clc1c(N2CC[NH+](CC2)CCCCNC(Oc2c3nc[nH]c3ccc2)=O)cccc1Cl
CHEMBL3799902	7.4	Clc1c(N2CC[NH+](CC2)CCCNC(Oc2c3c(ccc2)cccc3)=O)cccc1Cl
CHEMBL53	7	Oc1c-2c(C[C@H]3[NH+](CCc4c3c-2ccc4)C)ccc1O
CHEMBL3800421	6.9	Clc1c(N2CC[NH+](CC2)CCCCNC(Oc2c3c([nH]cc3)ccc2)=O)cccc1Cl
CHEMBL3798211	6.8	Clc1c(N2CC[NH+](CC2)CCCCNC(Oc2c3c(cccc3)c(cc2)C(=O)N)=O)cccc1Cl
CHEMBL3798504	6.6	Clc1c(N2CC[NH+](CC2)CCCCNC(Oc2c3c(cccc3)c(cc2)C(=O)[O-])=O)cccc1Cl
CHEMBL69451	6.31	Clc1c(N2CC[NH+](CC2)CCCCNC(=O)c2ccc(cc2)-c2ncccc2)cccc1Cl
CHEMBL3799603	6.3	Clc1c(N2CC[NH+](CC2)CCCCNC(Oc2ccccc2)=O)cccc1Cl
CHEMBL3287396	5.9	Clc1c(N2CC[NH+](CC2)CCCCOC=2C=Cn3nc(cc3C=2)CO)cccc1Cl
CHEMBL2028019	5.8	Clc1c(N2CC[NH+](CC2)CCC2CCC(NC(=O)N(C)C)CC2)cccc1Cl
CHEMBL1188090	5.32	Oc1cc(ccc1)CC[NH+](CCc1ccccc1)CCC
CHEMBL370713	4.79	Clc1c(N2CC[NH+](CC2)C\C=C\CNC(=O)c2ccc(OC)cc2)cccc1Cl
CHEMBL484732	4.677	O1[C@H]2[C@H]([NH+](CC1)CCC)CCc1c2cc2c(CCNC2=O)c1
CHEMBL194099	4.5	Clc1c2n(nc1)CCC([NH+](CCC)CCC)C2
CHEMBL338606	3.9	Fc1ccc(cc1)\C=C\C(=O)NCCCC[NH+]1CCN(CC1)c1ccccc1OC
CHEMBL242434	3.9	Clc1c(N2CC[NH+](CC2)CC(OC(=O)C)CCNC(=O)c2ccc(cc2)-c2ncccc2)cccc1Cl
CHEMBL392437	3.5	Clc1c(N2CC[NH+](CC2)CCCCNC(=O)c2cc(ccc2)C#C)cccc1Cl
CHEMBL390253	3.4	Clc1c(N2CC[NH+](CC2)CCC(O)CNC(=O)c2ccc(cc2)-c2ncccc2)cccc1Cl
CHEMBL193337	3.4	[NH+](CCC)(CCC)[C@@H]1Cc2n(ncc2)CC1
CHEMBL477250	3.3	O(C)c1ccccc1N1CC[NH+](CC1)CCCCN1CCc2c(cccc2)C1=O
CHEMBL1771107	3.3	O(C)c1ccccc1N1CC[NH+](CC1)CCCCN1CCc2c(ccc(c2)-c2ccccc2)C1=O
CHEMBL378455	3.3	[NH+]1(CCC(=CC1)c1ccccc1)Cc1cn(nc1)-c1ccccc1
CHEMBL484202	3.1	[NH+](CCCCn1nnc(c1)-c1ccc(cc1)-c1ccccc1)(CCC)C1CCC(=CC1)C#C
CHEMBL25236	3	O(C)c1ccccc1N1CC[NH+](CC1)CCCCNC(=O)c1cc2c(cc1)cccc2
CHEMBL1771110	2.8	s1cccc1-c1cc2c(cc1)C(=O)N(CC2)CCCC[NH+]1CCN(CC1)c1ccccc1OC
CHEMBL310867	2.8	[NH+](CCC)(CCC)[C@H]1CCc2nn3c(C=CC=C3)c2C1
CHEMBL540612	2.7	O(C)c1ccccc1N1CC[NH+](CC1)CCCCNC(=O)c1cc2c(cc1)cccc2
CHEMBL372020	2.4	[NH+](CCC)(CCC)[C@@H]1Cc2n(CC1)c(cc2)C#N
CHEMBL1771109	2.3	o1cccc1-c1cc2c(cc1)C(=O)N(CC2)CCCC[NH+]1CCN(CC1)c1ccccc1OC
CHEMBL484599	2.291	O1[C@H]2[C@H]([NH+](CC1)CCC)CCc1c2cc(cc1)C(=O)N
CHEMBL485128	2.291	O1Cc2c(cc3[C@H]4OCC[NH+]([C@@H]4CCc3c2)CCC)C1=O
CHEMBL241212	2.1	O(C)c1ccccc1N1CC[NH+](CC1)CCCCNC(=O)c1ccc(cc1)C#C
CHEMBL484358	2.1	O=C(NCCCC[NH+](CCC)C1CCC(=CC1)C#C)c1ccc(cc1)-c1ccccc1
CHEMBL394292	2	Clc1c(N2CC[NH+](CC2)CCCCNC(=O)c2ccc(cc2)C#C)cccc1Cl
CHEMBL599636	1.58	Oc1c2CCC([NH+](CCC)CC[NH+]3CCN(CC3)c3c4c([nH+]cc3)c(O)ccc4)Cc2ccc1
CHEMBL124444	1.5	o1c2c(cc1C(=O)NCCCC[NH+]1CCN(CC1)c1ccccc1OC)cccc2
CHEMBL484598	1.413	O1[C@H]2[C@H]([NH+](CC1)CCC)CCc1c2cc2c(CNC2=O)c1
CHEMBL142020	1.4	O(C)c1ccccc1N1CC[NH+](CC1)CCCCNC(=O)c1nn2c(c1)C=CC=C2
CHEMBL556269	1.23	Oc1c2CC[C@H]([NH+](CCC)CC[NH+]3CCN(CC3)C(=O)c3cc4c([nH]cc4)cc3)Cc2ccc1
CHEMBL273273	1.23	Oc1c2CCC([NH+](CCC)CCC)Cc2ccc1
CHEMBL1253770	1.03	Oc1cc2CC([NH+](CCC)CC[NH+]3CCN(CC3)c3ccc(cc3)-c3ccccc3)CCc2cc1
CHEMBL244990	1	Clc1c(N2CC[NH+](CC2)CC(O)CCNC(=O)c2ccc(cc2)-c2ncccc2)cccc1Cl
CHEMBL3597649	0.95	O(C)c1ccccc1N1CC[NH+](CC1)CC(O)CCNC(=O)c1cc2c(nc1)cccc2
CHEMBL1255966	0.95	Oc1cc2CC([NH+](CCC)CCC)CCc2cc1
CHEMBL2206265	0.94	Oc1c2CC[C@H]([NH+](CCCCCCCCCC[NH+](CCC)[C@H]3CCc4c(C3)cccc4O)CCC)Cc2ccc1
CHEMBL599635	0.74	Oc1c2[nH+]ccc(N3CC[NH+](CC3)CC[NH+](CCC)C3CCc4c(C3)cc(O)cc4)c2ccc1
CHEMBL156639	0.69	Oc1cc2CC([NH+](CCC)CC[NH+]3CCN(CC3)c3ccccc3)CCc2cc1
CHEMBL269004	0.63	Oc1c2CC[C@H]([NH+](CCC)CCC)Cc2ccc1
CHEMBL285755	0.531	Oc1cc2CC([NH+](CCC)CCC)CCc2cc1
CHEMBL2206264	0.53	Oc1c2CC[C@H]([NH+](CCCCCCCCC[NH+](CCC)[C@H]3CCc4c(C3)cccc4O)CCC)Cc2ccc1
CHEMBL424294	0.36	s1c2c(cc1C(=O)NCCCC[NH+]1CCN(CC1)c1ccccc1OC)cccc2
CHEMBL477206	0.33	O(C)c1ccccc1N1CC[NH+](CC1)CCCCN1CCCc2c(cccc2)C1=O
CHEMBL1254947	0.25	Oc1c2CCC([NH+](CCC)CC[NH+]3CCN(CC3)c3ccc(cc3)-c3ccccc3)Cc2ccc1
CHEMBL379602	0.21	O(C)c1ccccc1N1CC[NH+](CC1)Cc1cn(nc1)-c1ccccc1
CHEMBL250552	0.12	Oc1c2CCC([NH+](CCC)CC[NH+]3CCN(CC3)c3ccccc3)Cc2ccc1
CHEMBL399164	0.08	O(C)c1ccccc1N1CC[NH+](CC1)CC[NH+](CCC)C1CCc2c(C1)cccc2O
CHEMBL1765633	0.056	O=C(NCCCC[NH+](CCC)[C@@H]1Cc2n(ncc2)CC1)c1ccc(cc1)-c1ccccc1
