# Supplementary material for: Activity Models of Key GPCR Families in the Central Nervous System: A Tool for Many Purposes
Source: J Chem Inf Model. 2023 May 31;63(11):3248–62. doi: 10.1021/acs.jcim.2c01531 (PMC10268961; doi:10.1021/acs.jcim.2c01531)
Supplement: Supplementary file 4 — ci2c01531_si_004.zip [file ci2c01531_si_004.zip › xlsx_active_files/Read_me.txt]

This folder contains the active molecule sets used to build the ISE activity models for 31 GPCRs. 
Both agonist and antagonist activities were downloaded from ChEMBL database (https://www.ebi.ac.uk/chembl/).  
Each file contains the ChEMBL ID, the standard value (activity value: EC50, IC50, or Ki) in nM units, and the canonical smiles.
