# Supplementary material for: Activity Models of Key GPCR Families in the Central Nervous System: A Tool for Many Purposes
Source: J Chem Inf Model. 2023 May 31;63(11):3248–62. doi: 10.1021/acs.jcim.2c01531 (PMC10268961; doi:10.1021/acs.jcim.2c01531)
Supplement: Supplementary file 4 — ci2c01531_si_004.zip [file ci2c01531_si_004.zip › xlsx_active_files/D3_Ki_actives.xlsx]

## Sheet: D3_Ki_actives
CMPD_CHEMBLID	STANDARD_VALUE	CANONICAL-SMILES
CHEMBL349426	0.02	[NH+]1(CCN(CC1)c1ccccc1)CCC1CCC(Nc2ncnc3c2cccc3)CC1
CHEMBL8514	0.04	O[C@]1(CC[NH+]2[C@@H](C1)c1c3[C@H](c4c(CCc3ccc1)cccc4)C2)C(C)(C)C
CHEMBL2024517	0.09	Clc1c(N2CC[NH+](CC2)CCC2CCC(NC(=O)N(C)C)CC2)cccc1Cl
CHEMBL462508	0.099	Clc1c(N2CC[NH+](CC2)CCCCNC(=O)c2ncc3c(c2)cccc3)cccc1Cl
CHEMBL3409256	0.1	S(=O)(=O)(n1c2c(cc1)c(N1CC[NH+](CC1)CCCOc1ccccc1C(=O)N)ccc2)c1ccccc1
CHEMBL496531	0.105	Clc1c(N2CC[NH+](CC2)CCCCN2CCn3c(cc4c3cccc4)C2=O)cccc1Cl
CHEMBL3597643	0.118	O=C(NCCCC[NH+]1CCN(CC1)c1c2c(ccc1)cccc2)c1[nH]c2c(c1)cccc2
CHEMBL464395	0.12	S1C=CN2CC(N=C12)c1ccc(OCCCC[NH+]2CCN(CC2)c2ccccc2OC)cc1
CHEMBL1771112	0.12	O(C)c1ccccc1N1CC[NH+](CC1)CCCCN1CCc2c(ccc(c2)-c2ccncc2)C1=O
CHEMBL1771110	0.12	s1cccc1-c1cc2c(cc1)C(=O)N(CC2)CCCC[NH+]1CCN(CC1)c1ccccc1OC
CHEMBL3597645	0.128	s1c2c(cc1C(=O)NCCCC[NH+]1CCN(CC1)c1c3c(ccc1)cccc3)cccc2
CHEMBL196476	0.13	Clc1c(N2CC[NH+](CC2)CCCCNC(=O)c2oc3c(c2)cccc3OC)cccc1Cl
CHEMBL495572	0.14	Clc1c(N2CC[NH+](CC2)CCCCCOc2ncc3c(c2)cccc3)cccc1Cl
CHEMBL130678	0.1585	Ic1ccc(S(=O)(=O)Cc2cc3CC[C@@H]([NH+](CCC)CCC)Cc3cc2)cc1
CHEMBL308524	0.16	Ic1cc(OC)c(OC)c(C(=O)NC[C@H]2[NH+](CCC2)CC)c1O
CHEMBL8946	0.16	Clc1cc(CC)c(O)c(C(=O)NC[C@H]2[NH+](CCC2)CC)c1OC
CHEMBL3597644	0.173	O(C)c1cc2cc([nH]c2cc1)C(=O)NCCCC[NH+]1CCN(CC1)c1c2c(ccc1)cccc2
CHEMBL3133875	0.18	O(C)c1ccccc1N1CC[NH+](CC1)CCCCNC(=O)c1[nH]c2c(c1)cc(O)cc2
CHEMBL602065	0.186	Oc1c2CC[C@H]([NH+](CCC)CC[NH+]3CCN(CC3)c3c4c([nH+]cc3)cccc4)Cc2ccc1
CHEMBL569977	0.19	O(C)c1c2CC[C@H]([NH+](CCC)CC[NH+]3CCN(CC3)c3c4c([nH+]cc3)cccc4)Cc2ccc1
CHEMBL3774425	0.1995	S(CCC[NH+]1CC2C(N(CC2)c2cc(ccc2)C(F)(F)F)C1)c1nnc(n1C)-c1nccnc1
CHEMBL112705	0.1995	S(=O)(=O)(CC)c1cc(-c2[nH]c(cc2)C[NH+](Cc2ccc(cc2)C)CC)c(OC)cc1
CHEMBL3759491	0.2	Oc1cc(N2CC[NH+](CC2)CCCCNC(=O)c2cc3c(cc2)cccc3)ccc1
CHEMBL135044	0.2	O1c2cc(O)ccc2CC[C@@H]1C[NH+]1CCc2c(C1)cccc2
CHEMBL3358104	0.2	FC(F)(F)c1cc(N2CC[NH+](CC2)CCCCNC(=O)c2[nH]c3c(c2)cccc3)ccc1
CHEMBL58669	0.2	Oc1c2CCC([NH+](CCCCNC(=O)c3ccc(cc3)-c3ccccc3)CCC)Cc2ccc1
CHEMBL1403281	0.2	O1[C@](NC(=O)[C@@H]2C=C3[C@H]([NH+](C2)C)Cc2c4c3cccc4[nH]c2)(C(C)C)C(=O)N2[C@@H](CC(C)C)C(=O)N3[C@@H](CCC3)[C@]12O
CHEMBL1771109	0.21	o1cccc1-c1cc2c(cc1)C(=O)N(CC2)CCCC[NH+]1CCN(CC1)c1ccccc1OC
CHEMBL2112607	0.21	Fc1ccc(cc1)C[NH+]1C2CC(NC(=O)c3cccc(OC)c3OC)CC1CCC2
CHEMBL102582	0.21	O1C2C([NH+](CC1)CCC)CCc1c2cc(O)cc1
CHEMBL69271	0.21	O1[C@H]2[C@H]([NH+](CC1)CCC)CCc1c2cc(O)cc1
CHEMBL3577346	0.21	O(CCCc1nnn(c1)CCCC)c1ccc(cc1OC)C(=O)NCCCC[NH+](CCC)[C@H]1CCc2c(C1)cccc2O
CHEMBL289330	0.22	Brc1cc(C(=O)NC[C@H]2[NH+](CCC2)CC)c(OC)c(OC)c1
CHEMBL1928128	0.23	O(C)c1ccccc1N1CC[NH+](CC1)CCCCNC(=O)c1ccc(cc1)COCCOCCOCCOCCOCCOCc1ccc(cc1)C(=O)NCCCC[NH+]1CCN(CC1)c1ccccc1OC
CHEMBL3589652	0.233	Clc1c(N2CC[NH+](CC2)CC(O)CCNC(=O)c2cc-3c(Cc4c-3cccc4)cc2)cccc1Cl
CHEMBL2397479	0.24	s1c2c(cc1C(=O)NCCCC[NH+](CCC)[C@@H]1CCC(=CC1)C#C)cccc2
CHEMBL3596212	0.244	o1c2c(cc1C(=O)NCCCC[NH+]1CCN(CC1)c1c3c(ccc1)cccc3)cccc2
CHEMBL218444	0.2455	Brc1cc2cc([nH]c2cc1)C(=O)NCCCC[NH+]1CCN(CC1)c1ccccc1OC
CHEMBL1771107	0.25	O(C)c1ccccc1N1CC[NH+](CC1)CCCCN1CCc2c(ccc(c2)-c2ccccc2)C1=O
CHEMBL1771253	0.25	s1c(-c2nnc(SCCC[NH+]3C4CC4(CC3)c3ccc(cc3)C(F)(F)F)n2C)c(nc1C)C
CHEMBL138998	0.251	Fc1c2CC[C@@H]([NH+](CCCCN3C(=O)CC4(CC3=O)CCCC4)CCC)Cc2ccc1
CHEMBL1085903	0.2512	FC(F)(F)c1cc(N2CCN(CC3[NH2+]CCCC3)C2=O)ccc1
CHEMBL218638	0.2512	O(C)c1ccccc1N1CC[NH+](CC1)CCCCNC(=O)c1[nH]c2cc(ccc2c1)C#N
CHEMBL112735	0.2512	S(=O)(=O)(CC)c1cc(-c2[nH]c(cc2)C[NH+](Cc2ccc(OC)cc2)CC)c(OC)cc1
CHEMBL1081746	0.2512	s1c(-c2nnc(SCCC[NH+]3C[C@@]4([C@@H](C4)C3)c3ccc(cc3)C(F)(F)F)n2C)c(nc1C)C
CHEMBL1081685	0.2512	S(CCC[NH+]1C[C@@]2([C@@H](C2)C1)c1ccc(cc1)C(F)(F)F)c1nnc(n1C)-c1c2c(nc(cc2)C)ccc1
CHEMBL1627321	0.26	Clc1c(N2CC[NH+](CC2)CCC(O)CNC(=O)c2[nH]c3c(c2)cccc3)cccc1Cl
CHEMBL267932	0.265	Fc1ccc(cc1)C(=O)CCC[NH+]1CCC2(N(CN(C)C2=O)c2ccccc2)CC1
CHEMBL424294	0.27	s1c2c(cc1C(=O)NCCCC[NH+]1CCN(CC1)c1ccccc1OC)cccc2
CHEMBL1771105	0.27	O(C)c1ccccc1N1CC[NH+](CC1)CCCCN1CCCc2c(ccc(OC)c2)C1=O
CHEMBL2028019	0.27	Clc1c(N2CC[NH+](CC2)CCC2CCC(NC(=O)N(C)C)CC2)cccc1Cl
CHEMBL461236	0.27	Clc1cc(N2CC[NH+](CC2)CCCCNC(=O)c2ncc3c(c2)cccc3)ccc1
CHEMBL836	0.28	S(=O)(=O)(N)c1cc(ccc1OC)C[C@H]([NH2+]CCOc1ccccc1OCC)C
CHEMBL374749	0.2818	Clc1ccccc1N1CC[NH+](CC1)CCCCNC(=O)c1ccc(cc1)-c1ccccc1
CHEMBL297302	0.29	Fc1ccc(cc1)C(=O)CCC[NH+]1CCC(n2c3c(nc2O)cccc3)CC1
CHEMBL1771111	0.29	s1cccc1-c1cc2c(cc1)C(=O)N(CCC2)CCCC[NH+]1CCN(CC1)c1ccccc1OC
CHEMBL239923	0.3	O=C(NCCCC[NH+]1CCC(N(Cc2ccccc2)c2ccccc2)CC1)c1cc2c(cc1)cccc2
CHEMBL3358105	0.3	Fc1ccccc1N1CC[NH+](CC1)CCCCNC(=O)c1oc2c(c1)cccc2
CHEMBL1928132	0.3	O(C)c1ccccc1N1CC[NH+](CC1)CCCCNC(=O)c1ccc(cc1)COCCOCCOCCOCCOCCOCCOCCOCCOCc1ccc(cc1)C(=O)NCCCC[NH+]1CCN(CC1)c1ccccc1OC
CHEMBL3322994	0.3	Clc1c(N2CC[NH+](CC2)CCCCNC(=O)c2nc3n(c2)C=CC=C3)cccc1Cl
CHEMBL179351	0.3	Clc1c(N2CC[NH+](CC2)C\C=C\CNC(=O)c2ccc(cc2)-c2[nH]ccn2)cccc1Cl
CHEMBL394292	0.31	Clc1c(N2CC[NH+](CC2)CCCCNC(=O)c2ccc(cc2)C#C)cccc1Cl
CHEMBL3613880	0.31	Clc1c(N2CC[NH+](CC2)CCCCc2nnn(c2)C=2C=Cn3nccc3C=2)cccc1Cl
CHEMBL3590080	0.31	Fc1ccc(cc1)\C=C\C(=O)NCCCC[NH+](CCC)C1Cc2c(C1)cccc2
CHEMBL65280	0.3162	O1c2c([C@@H]3[C@H](C[NH+](C3)CCCCNC(=O)c3ccc(cc3)-c3ccccc3)C1)cc(cc2)C#N
CHEMBL423671	0.3162	S(=O)(=O)(C)c1ccc(cc1)-c1ccc(cc1)C(=O)NCCCC[NH+]1CCN(CC1)c1ccccc1OC
CHEMBL3774895	0.3162	S(CCC[NH+]1CC2C(N(CC2)c2cc(OC(F)(F)F)ccc2)C1)c1nnc(n1C)-c1nccnc1
CHEMBL21967	0.3162	S(=O)(=O)(CC)c1cc(-c2[nH]c(cc2)C[NH+](Cc2ccccc2)CC)c(OC)cc1
CHEMBL1079824	0.3162	S(CCC[NH+]1C[C@@]2([C@@H](C2)C1)c1ccc(cc1)C(C)(C)C)c1nnc(n1C)-c1ocnc1C
CHEMBL294747	0.32	O(C)c1ccccc1N1CC[NH+](CC1)CCCCNC(=O)c1ccc(cc1)-c1ccc(cc1)C(=O)C
CHEMBL125916	0.32	O(C)c1ccccc1N1CC[NH+](CC1)CCCCNC(=O)c1[nH]c2c(c1)cccc2
CHEMBL126128	0.33	O(C)c1ccccc1N1CC[NH+](CC1)CCCCNC(=O)\C=C\c1ccccc1
CHEMBL1180430	0.33	O(C)c1ccccc1N1CC[NH+](CC1)CCCCNC(=O)\C=C\c1ccccc1
CHEMBL3084516	0.34	Clc1cc(ccc1Cl)C1(O)C[C@@H]2[NH+]([C@H](C1)CC2)Cc1c2c(oc1)cccc2
CHEMBL1928137	0.34	O(C)c1ccccc1N1CC[NH+](CC1)CCCCNC(=O)c1c2n(nc1)C=CC(OCCOCCOCCOCCOC=1C=Cn3ncc(c3C=1)C(=O)NCCCC[NH+]1CCN(CC1)c1ccccc1OC)=C2
CHEMBL3597635	0.351	O=C(NCCCC[NH+]1CCN(CC1)c1c2c(ccc1)cccc2)c1cc2c(nc1)cccc2
CHEMBL218151	0.3548	Clc1c(N2CC[NH+](CC2)CCCCNC(=O)c2[nH]c3cc(ccc3c2)C#N)cccc1Cl
CHEMBL3084521	0.37	Clc1ccc(cc1)C1(O)C[C@@H]2[NH+]([C@H](C1)CC2)Cc1c2cc(F)ccc2oc1
CHEMBL221652	0.37	Fc1nc(ccc1)-c1ccc(cc1)C(=O)NCCCC[NH+]1CCN(CC1)c1ccccc1OC
CHEMBL127311	0.38	O(C)c1ccccc1N1CC[NH+](CC1)CCCCNC(=O)\C=C\c1ccc(OC)cc1
CHEMBL126889	0.38	Clc1cc(Cl)ccc1N1CC[NH+](CC1)CCCCNC(=O)c1[nH]c2c(c1)cc(Cl)cc2
CHEMBL218368	0.3802	s1c2cc(ccc2cc1C(=O)NCCCC[NH+]1CCN(CC1)c1ccccc1OC)C#C
CHEMBL221397	0.389	s1c2c(cc(cc2)C#C)cc1C(=O)NCCCC[NH+]1CCN(CC1)c1ccccc1OC
CHEMBL3597641	0.392	Clc1cccc(N2CC[NH+](CC2)CCCCNC(=O)c2[nH]c3c(c2)cccc3)c1OC
CHEMBL242600	0.3981	S(CCC[NH+]1CCc2cc(ccc2CC1)-c1noc(c1)C)c1nnc(n1C)-c1ccc(OC)cc1
CHEMBL3775737	0.3981	S(CCC[NH+]1CC2C(N(CC2)c2ccc(F)cc2)C1)c1nnc(n1C)C1CCOCC1
CHEMBL322070	0.3981	Clc1ccc(cc1)C[NH+](Cc1[nH]c(cc1)-c1cc(S(=O)(=O)CC)ccc1OC)CC
CHEMBL3775338	0.3981	Clc1cc(N2C3C(CC2)C[NH+](C3)CCCSc2nnc(n2C)-c2ocnc2C)cc(Cl)c1
CHEMBL420986	0.4	O1c2c(CC[C@@H]1C[NH2+]Cc1ccccc1)ccc1[nH]c(O)nc12
CHEMBL431367	0.4	Oc1cc2c([nH]cc2CCCC[NH+]2CCC(=CC2)c2ccccc2)cc1
CHEMBL241973	0.4	O(C)c1ccccc1N1CC[NH+](CC1)CCCCNC(=O)c1ccc(cc1)-c1ncccc1
CHEMBL568801	0.4	O(C)c1c2CCC([NH+](CCC)CC[NH+]3CCN(CC3)c3c4c([nH+]cc3)cccc4)Cc2ccc1
CHEMBL3358493	0.4	o1c2c(cc1C(=O)NCCCC[NH+]1CCN(CC1)c1cccc(C)c1C)cccc2
CHEMBL76402	0.42	Brc1cc(OC)c(OC)c(C(=O)NC[C@H]2[NH+](CCC2)CC)c1O
CHEMBL341134	0.43	Brc1ccc(cc1)\C=C\C(=O)NCCCC[NH+]1CCN(CC1)c1ccccc1OC
CHEMBL2397480	0.43	s1c2c(cc1C(=O)NCCCC[NH+](CCC)[C@H]1CCC(=CC1)C#C)cccc2
CHEMBL569747	0.435	Oc1cc2CC([NH+](CCC)CC[NH+]3CCN(CC3)c3c4c(ccc3)cccc4)CCc2cc1
CHEMBL1928130	0.44	O(C)c1ccccc1N1CC[NH+](CC1)CCCCNC(=O)c1ccc(cc1)COCCOCCOCCOCCOCCOCCOCc1ccc(cc1)C(=O)NCCCC[NH+]1CCN(CC1)c1ccccc1OC
CHEMBL126725	0.44	Clc1ccc(cc1)\C=C\C(=O)NCCCC[NH+]1CCN(CC1)c1ccccc1OC
CHEMBL1180455	0.44	Clc1ccc(cc1)\C=C\C(=O)NCCCC[NH+]1CCN(CC1)c1ccccc1OC
CHEMBL1627323	0.44	Clc1c(N2CC[NH+](CC2)C\C=C\CNC(=O)c2[nH]c3c(c2)cccc3)cccc1Cl
CHEMBL225230	0.44	Oc1c-2c(C[C@H]3[NH+](CCc4c3c-2ccc4)CCC)ccc1O
CHEMBL569322	0.441	Oc1cc2CC([NH+](CCC)CC[NH+]3CCN(CC3)c3nccc4c3cccc4)CCc2cc1
CHEMBL221640	0.45	Fc1ncc(cc1)-c1ccc(cc1)C(=O)NCCCC[NH+]1CCN(CC1)c1ccccc1OC
CHEMBL124612	0.45	Brc1cc(C(=O)NC2CC[NH+](CC2)Cc2ccc(F)cc2)c(OC)c(OC)c1
CHEMBL252539	0.45	Clc1c(N2CC[NH+](CC2)CC[NH+](CCC)C2CCc3c(C2)cccc3O)cccc1Cl
CHEMBL218318	0.4571	s1c2c(cc(cc2)C#N)cc1C(=O)NCCCC[NH+]1CCN(CC1)c1ccccc1OC
CHEMBL127912	0.46	Clc1cc(ccc1)\C=C\C(=O)NCCCC[NH+]1CCN(CC1)c1ccccc1OC
CHEMBL341241	0.46	O(C)c1ccccc1N1CC[NH+](CC1)CCCCNC(=O)\C=C\c1ccc(cc1)C#N
CHEMBL241169	0.46	Ic1cc(C(=O)NC[C@H]2[NH+](CCC2)CC=C)c(OC)c(OC)c1
CHEMBL209876	0.46	Clc1cccc(N2CC[NH+](CC2)CCCCNC(=O)c2c3CCc4ccc(CCc(c2)cc3)cc4)c1OC
CHEMBL390253	0.5	Clc1c(N2CC[NH+](CC2)CCC(O)CNC(=O)c2ccc(cc2)-c2ncccc2)cccc1Cl
CHEMBL134808	0.5	O1c2cc(O)ccc2CCC1C[NH+]1CCc2c(C1)cccc2
CHEMBL3759441	0.5	O=C1Nc2c(C1)c(N1CC[NH+](CC1)CCCCNC(=O)c1cc3c(cc1)cccc3)ccc2
CHEMBL1928139	0.5	O(C)c1ccccc1N1CC[NH+](CC1)CCCCNC(=O)c1c2n(nc1)C=CC(=C2)COCCOCCOCCOCCOCC=1C=Cn2ncc(c2C=1)C(=O)NCCCC[NH+]1CCN(CC1)c1ccccc1OC
CHEMBL126258	0.5	Clc1ccc(cc1)C(=O)NCCCC[NH+]1CCN(CC1)c1ccccc1OC
CHEMBL341542	0.5	O(C)c1ccccc1N1CC[NH+](CC1)CCCCNC(=O)\C=C\c1cccnc1
CHEMBL340712	0.5	Ic1ccc(cc1)\C=C\C(=O)NCCCC[NH+]1CCN(CC1)c1ccccc1OC
CHEMBL1771114	0.5	O(C)c1ccccc1N1CC[NH+](CC1)CCCCN1CCc2c(ccc(c2)C#C)C1=O
CHEMBL78800	0.5	Clc1ccccc1N1CC[NH+](CC1)CCC1CCC(NC(=O)c2sccc2)CC1
CHEMBL179960	0.5	Clc1c(N2CC[NH+](CC2)CCCCNC(=O)c2ccc(cc2)-c2cccnc2)cccc1Cl
CHEMBL71960	0.5012	Brc1ccc(cc1)C(=O)NCCCC[NH+]1CCN(CC1)c1ccccc1OC
CHEMBL416508	0.5012	O=C(NCCCC[NH+](CCC)C1CCc2c(C1)cccc2C#N)c1ccc(cc1)-c1ccccc1
CHEMBL1079481	0.5012	S(CCC[NH+]1CC2(C(C2)C1)c1ccc(cc1)C(F)(F)F)c1nnc(n1C)-c1ocnc1C
CHEMBL1079639	0.5012	S(CCC[NH+]1C[C@@]2([C@@H](C2)C1)c1ccc(cc1)C(F)(F)F)c1nnc(n1C)-c1occc1C
CHEMBL196514	0.5012	Fc1cc2c([nH]cc2CCC[NH+]2CCN(CC2)c2c3O[C@H](C)C(=O)Nc3ccc2)cc1
CHEMBL1627322	0.51	O(C)c1ccccc1N1CC[NH+](CC1)CCC(O)CNC(=O)c1[nH]c2c(c1)cccc2
CHEMBL357416	0.52	Oc1ccc(cc1)C=1C[C@@H](CCC=1)C[NH+]1CCC(=CC1)c1ccccc1
CHEMBL68740	0.52	Clc1c(N2CC[NH+](CC2)CCCCNC(=O)c2[nH]c3c(c2)cc(F)cc3)cccc1Cl
CHEMBL110365	0.52	O(C)c1ccccc1N1CC[NH+](CC1)CCCCNC(=O)c1cc2Cc3c(-c2cc1)cccc3
CHEMBL127654	0.52	Clc1ccccc1\C=C\C(=O)NCCCC[NH+]1CCN(CC1)c1ccccc1OC
CHEMBL3084524	0.53	Clc1cc(ccc1Cl)C1(O)C[C@@H]2[NH+]([C@H](C1)CC2)Cc1c2cc(F)ccc2oc1
CHEMBL196744	0.53	Clc1c(N2CC[NH+](CC2)CCCCNC(=O)c2ccc(F)cc2)cccc1Cl
CHEMBL497604	0.54	o1c2c(cc1C(=O)NCCCC[NH+]1CCN(CC1)c1cc(ccc1)C#N)cccc2
CHEMBL310867	0.54	[NH+](CCC)(CCC)[C@H]1CCc2nn3c(C=CC=C3)c2C1
CHEMBL269004	0.54	Oc1c2CC[C@H]([NH+](CCC)CCC)Cc2ccc1
CHEMBL15136	0.54	Oc1c2C[C@@H](C)[C@H]([NH+](CCC)CCC)Cc2ccc1
CHEMBL125459	0.55	O1c2c(OC1)cccc2\C=C\C(=O)NCCCC[NH+]1CCN(CC1)c1ccccc1OC
CHEMBL337531	0.55	[te]1c2c(cc1C(=O)NCCCC[NH+]1CCN(CC1)c1cccc(Cl)c1Cl)cccc2
CHEMBL1765632	0.55	O=C(NCCCC[NH+](CCC)C1CC2=CC=Cn3ncc(C1)c23)c1ccc(cc1)-c1ccccc1
CHEMBL126441	0.56	O(C)c1ccccc1\C=C\C(=O)NCCCC[NH+]1CCN(CC1)c1ccccc1OC
CHEMBL3597639	0.57	Clc1c(N2CC[NH+](CC2)CCCCNC(=O)c2cc3cc(F)ccc3nc2)cccc1Cl
CHEMBL569746	0.57	Oc1c2CC[C@H]([NH+](CCC)CC[NH+]3CCN(CC3)C(=O)c3[nH]c4c(c3)cccc4)Cc2ccc1
CHEMBL220700	0.5754	O(C)c1ccccc1N1CC[NH+](CC1)CCCCNC(=O)c1[nH]c2c(cc(cc2)C#N)c1
CHEMBL338552	0.59	s1cccc1\C=C\C(=O)NCCCC[NH+]1CCN(CC1)c1ccccc1OC
CHEMBL1765630	0.59	Clc1c2n(nc1)CCC([NH+](CCCCNC(=O)c1ccc(cc1)-c1ccccc1)CCC)C2
CHEMBL3358509	0.6	O=C(NCCCC[NH+]1CCN(CC1)c1ccccc1)c1cc2c(nccc2)cc1
CHEMBL341299	0.6	o1cccc1\C=C\C(=O)NCCCC[NH+]1CCN(CC1)c1ccccc1OC
CHEMBL78950	0.6	s1cccc1C(=O)NC1CCC(CC1)CC[NH+]1CCN(CC1)c1ccccc1OC
CHEMBL414839	0.6	Clc1c(N2CC[NH+](CC2)C\C=C\CNC(=O)c2ccccc2OC)cccc1Cl
CHEMBL240106	0.6	Brc1cc(C(=O)NC[C@H]2[NH+](CCC2)CC=C)c(OC)c(OC)c1
CHEMBL345820	0.6	Clc1c(N2CC[NH+](CC2)CCCCNC(=O)c2ccc3c(cccc3)c2OC)cccc1Cl
CHEMBL244562	0.6	Clc1c(N2CC[NH+](CC2)C\C=C\CNC(=O)c2ccc(cc2)C=2NC(=O)C=CC=2)cccc1Cl
CHEMBL1928122	0.61	O(C)c1ccccc1N1CC[NH+](CC1)CCCCNC(=O)c1cc(OCCOCCOCCOCCOc2cc(ccc2)C(=O)NCCCC[NH+]2CCN(CC2)c2ccccc2OC)ccc1
CHEMBL3335471	0.62	FC(F)(F)c1cc(cc(N2CC[NH+](CC2)CCC2CCC(NC(=O)C[NH3+])CC2)c1)C#N
CHEMBL3577342	0.63	O1C[C@H]([NH+](CCCCNC(=O)c2cc(OC)c(OCCCc3nnn(c3)CCCC)cc2)CCC)CC=C1C#C
CHEMBL66080	0.631	O1c2c([C@H]3[C@@H](C[NH+](C3)CCCCNC(=O)c3ccc(cc3)-c3ccccc3)C1)cc(cc2)C#N
CHEMBL1081686	0.631	S(CCC[NH+]1C[C@@]2([C@@H](C2)C1)c1ccc(cc1)C(F)(F)F)c1nnc(n1C)-c1ccccc1
CHEMBL559873	0.631	Clc1cc(N2CCN(CC[NH+]3CCCc4sccc4C3)C2=O)ccc1
CHEMBL113229	0.631	S(=O)(=O)(CC)c1cc(-c2[nH]c(cc2)C[NH+](Cc2cc3OCOc3cc2)CC)c(OC)cc1
CHEMBL244279	0.631	Clc1ccc(cc1)-c1nnc(SCCC[NH+]2CCc3cc(ccc3CC2)-c2noc(c2)C)n1C
CHEMBL1257215	0.631	S(CCC[NH+]1[C@H]2CC(C[C@@H]1CC2)c1ccc(cc1)C(C)(C)C)c1nnc(n1C)-c1ocnc1C
CHEMBL1079480	0.631	S(CCC[NH+]1C[C@@]2([C@@H](C2)C1)c1ccc(cc1)C(F)(F)F)c1nnc(n1C)-c1ncc(nc1)C
CHEMBL126280	0.64	s1cc(cc1)\C=C\C(=O)NCCCC[NH+]1CCN(CC1)c1ccccc1OC
CHEMBL3675767	0.65	Fc1cc2cc(oc2cc1)C(=O)NCCC(O)C[NH+]1CCN(CC1)c1ccccc1OC
CHEMBL1928134	0.66	O(C)c1ccccc1N1CC[NH+](CC1)CCCCNC(=O)c1c2n(nc1)C=CC(OCCOCC)=C2
CHEMBL336652	0.66	Oc1cc2CC([NH2+]CCC)CCc2cc1
CHEMBL3335472	0.67	S(=O)(=O)(NC1CCC(CC1)CC[NH+]1CCN(CC1)c1cc(cc(c1)C(F)(F)F)C#N)N
CHEMBL141419	0.68	[te]1c2c(cc1C(=O)NCCCC[NH+]1CCN(CC1)c1ccccc1OC)cccc2
CHEMBL126749	0.68	O(C)c1ccccc1N1CC[NH+](CC1)CCCCNC(=O)\C=C\c1cc2c(cc1)cccc2
CHEMBL3676855	0.68	o1nc(cc1CC(=O)NC1CCC(CC1)CC[NH+]1CCC(CC1)c1c2c(oc1)cccc2)C
CHEMBL569003	0.685	Oc1cc2CC([NH+](CCC)CC[NH+]3CCN(CC3)c3cc4c(cc3)cccc4)CCc2cc1
CHEMBL338606	0.69	Fc1ccc(cc1)\C=C\C(=O)NCCCC[NH+]1CCN(CC1)c1ccccc1OC
CHEMBL221681	0.6918	Brc1cc2cc(oc2cc1)C(=O)NCCCC[NH+]1CCN(CC1)c1ccccc1OC
CHEMBL3321790	0.7	Clc1ccc(cc1)C1(O)CC2[NH+](C(C1)CC2)CCCSc1ccc(F)cc1
CHEMBL2386604	0.7	s1cc(cc1)-c1ccc(cc1)C(=O)NCCCC[NH+]1CCCN(CC1)c1ccccc1OC
CHEMBL3084515	0.71	Clc1ccc(cc1)C1(O)C[C@@H]2[NH+]([C@H](C1)CC2)Cc1c2c(oc1)cccc2
CHEMBL134571	0.71	Oc1cc2CC([NH+](CC)C)CCc2cc1
CHEMBL1765629	0.71	O=C(NCCCC[NH+](CCC)C1Cc2n(ncc2)CC1)c1ccc(cc1)-c1ccccc1
CHEMBL1916551	0.71	O(CCCc1nnn(c1)CCCC)c1ccc(cc1OC)C(=O)NCCCC[NH+](CCC)C1Cc2c(C1)cccc2
CHEMBL231181	0.72	O(C)c1ccccc1N1CC[NH+](CC1)CCCCOc1ccc(cc1)-c1nc2n(c1)C=CC=C2
CHEMBL3590078	0.72	Fc1cc(N=NC(=O)NCCCC[NH+]2CCN(CC2)c2ccccc2OC)ccc1F
CHEMBL3758881	0.73	O=C(NCCCC[NH+]1CCN(CC1)c1ccccc1C)c1cc2c(cc1)cccc2
CHEMBL335392	0.74	Oc1cc2CC([NH+](CCC)C)CCc2cc1
CHEMBL218150	0.7413	Brc1cc2cc([nH]c2cc1)C(=O)NCCCC[NH+]1CCN(CC1)c1cccc(Cl)c1Cl
CHEMBL3335470	0.75	FC(F)(F)c1cc(cc(N2CC[NH+](CC2)CCC2CCC(NC(=O)N)CC2)c1)C#N
CHEMBL340608	0.75	Ic1ccccc1\C=C\C(=O)NCCCC[NH+]1CCN(CC1)c1ccccc1OC
CHEMBL334472	0.75	Oc1c2CCC([NH2+]CCC)Cc2ccc1
CHEMBL135954	0.75	s1cccc1CC[NH+](CCC)C1CCc2c(C1)cc(O)cc2
CHEMBL1255837	0.777	O1[C@](NC(=O)[C@@H]2C[C@H]3[C@H]([NH+](C2)C)Cc2c4c3cccc4[nH]c2)(C(C)C)C(=O)N2[C@@H](Cc3ccccc3)C(=O)N3[C@@H](CCC3)[C@]12O
CHEMBL484358	0.78	O=C(NCCCC[NH+](CCC)C1CCC(=CC1)C#C)c1ccc(cc1)-c1ccccc1
CHEMBL277790	0.7943	O1CC2C(c3cc(ccc13)C#N)C[NH+](C2)CCCCNC(=O)c1ccc(cc1)-c1ccccc1
CHEMBL131495	0.7943	Fc1cc2c([nH]cc2C=2CC[NH+](CC=2)CCCCN2C(=O)c3c(cccc3)C2=O)cc1
CHEMBL242599	0.7943	S(CCC[NH+]1CCc2cc(ccc2CC1)-c1noc(c1)C)c1nnc(n1C)-c1cc(OC)ccc1
CHEMBL231249	0.7943	Clc1ccc(cc1)-c1ccc(S(=O)(=O)Nc2cc3CC[NH+](CCc3cc2OC)C)cc1
CHEMBL3774621	0.7943	S(CCC[NH+]1CC2C(N(CC2)c2ccccc2OC(F)(F)F)C1)c1nnc(n1C)-c1nccnc1
CHEMBL3774462	0.7943	S(CCC[NH+]1CC2C(N(CC2)c2ccc(cc2)C(F)(F)F)C1)c1nnc(n1C)C1CCCC1
CHEMBL2113364	0.7943	S(Oc1cc2CC[NH+](CCc2cc1)CCC1CCC(NC(=O)\C=C\c2ccc(F)cc2)CC1)(=O)(=O)C
CHEMBL112219	0.7943	S(=O)(=O)(CC)c1cc(-c2[nH]c(cc2)C[NH+]2CCCCCC2c2ccc(cc2)C)c(OC)cc1
CHEMBL1788258	0.7943	S(=O)(=O)(CC)c1cc(-c2[nH]c(cc2)C[NH+]2CCCCC[C@@H]2c2ccccc2)c(OC)cc1
CHEMBL323817	0.7943	S(=O)(=O)(CC)c1cc(-c2[nH]c(cc2)C[NH+](CC)C2CCc3c2cccc3)c(OC)cc1
CHEMBL109532	0.7943	S(=O)(=O)(CC)c1cc(-c2[nH]c(cc2)C[NH+]([C@H](C)c2ccccc2)CC)c(OC)cc1
CHEMBL61717	0.7943	O(C)c1c2CCC([NH+](CCCCNC(=O)c3ccc(cc3)-c3ccccc3)CCC)Cc2ccc1
CHEMBL395743	0.7943	S(CCC[NH+]1CCc2cc(ccc2CC1)-c1noc(c1)C)c1nnc(n1C)-c1n(ccc1)C
CHEMBL402215	0.7943	S(CCC[NH+]1CCc2c(CC1)ccc1oc(nc12)C(F)(F)C(F)(F)F)c1nnc(n1C)-c1ocnc1C
CHEMBL437792	0.7943	S(CCC[NH+]1CCc2c(CC1)ccc1oc(nc12)C(F)(F)C)c1nnc(n1C)-c1ocnc1C
CHEMBL1079822	0.7943	S(CCC[NH+]1CC2(C(C2)C1)c1ccc(cc1)C(C)(C)C)c1nnc(n1C)-c1ocnc1C
CHEMBL1081868	0.7943	S(CCC[NH+]1CC2(C(C2)C1)c1cc(cc(F)c1)C(F)(F)F)c1nnc(n1C)-c1ocnc1C
CHEMBL429132	0.7943	S(CCC[NH+]1CCc2c(CC1)cc1oc(nc1c2)C(C)(C)C)c1nnc(n1C)-c1c2c(nc(cc2)C)ccc1
CHEMBL1080293	0.7943	S(CCC[NH+]1CC2(C(C2)C1)c1ccc(cc1)C(F)(F)F)c1nnc(n1C)-c1c2c(nc(cc2)C)ccc1
CHEMBL1079640	0.7943	S(CCC[NH+]1C[C@@]2([C@@H](C2)C1)c1ccc(cc1)C(F)(F)F)c1nnc(n1C)-c1ccc(nc1)C
CHEMBL231349	0.7943	Clc1ccc(cc1)-c1ccc(S(=O)(=O)Nc2cc3CC[NH+](CCc3cc2OC(C)C)C)cc1
CHEMBL434403	0.7943	O1CC2C(c3cc(ccc13)C#N)C[NH+](C2)CCc1ccc(NC(=O)c2ccc(cc2)C(=O)C)cc1
CHEMBL372022	0.8	Clc1c(N2CC[NH+](CC2)C\C=C\CNC(=O)c2ccccc2O)cccc1Cl
CHEMBL1688990	0.8	O(C)c1ccccc1N1CC[NH+](CC1)CCCCNC(=O)c1ccc(N(C)C)cc1
CHEMBL1774552	0.8	Clc1c(N2CC[NH+](CC2)CCCCNC(=O)c2c3c(sc2)cccc3)cccc1Cl
CHEMBL382773	0.8	FC(F)(F)c1nc(nc(N2CC[NH+](CC2)CCCCN2C=CC(=CC2=O)C)c1)C(C)(C)C
CHEMBL201232	0.8	FC(F)(F)c1nc(nc(N2CC[NH+](CC2)CCCCN2c3c(cccc3)C(=O)CCC2=O)c1)C(C)(C)C
CHEMBL286252	0.81	O(C)c1c2c(cccc2)c(cc1C(=O)NCC1[NH+](CCC1)CCCC)C#N
CHEMBL457024	0.825	Oc1c2CC[C@H]([NH+](CCC)CC[NH+]3CCN(CC3)c3ccccc3)Cc2ccc1
CHEMBL457025	0.825	Oc1c2CC[C@@H]([NH+](CCC)CC[NH+]3CCN(CC3)c3ccccc3)Cc2ccc1
CHEMBL392437	0.83	Clc1c(N2CC[NH+](CC2)CCCCNC(=O)c2cc(ccc2)C#C)cccc1Cl
CHEMBL3676868	0.84	o1cc(c2c1cccc2)C1CC[NH+](CC1)CCC1CCC(NC(=O)CC#N)CC1
CHEMBL3590081	0.85	Fc1ccc(N=NC(=O)NCCCC[NH+](CCC)C2Cc3c(C2)cccc3)cc1
CHEMBL3287404	0.86	Clc1c(N2CC[NH+](CC2)CCCCOC=2C=Cn3nc(cc3C=2)C=NO)cccc1Cl
CHEMBL184993	0.86	Ic1cc2cc(sc2cc1)C(=O)NCCCC[NH+]1CCN(CC1)c1ccccc1OC
CHEMBL3698000	0.87	O1CC(Cc2c1cccc2)C(=O)NC1CCC(CC1)CC[NH+]1CCN(CC1)c1c2OCOc2ccc1
CHEMBL1928126	0.88	O(C)c1ccccc1N1CC[NH+](CC1)CCCCNC(=O)c1ccc(cc1)COCCOCCOCCOCCOCc1ccc(cc1)C(=O)NCCCC[NH+]1CCN(CC1)c1ccccc1OC
CHEMBL3358512	0.9	O=C(NCCCC[NH+]1CCN(CC1)c1c2c(ccc1)cccc2)c1ccccc1
CHEMBL26962	0.9	O(C)c1ccccc1N1CC[NH+](CC1)CCCCNC(=O)C1CCCCC1
CHEMBL425143	0.9	Clc1c(N2CC[NH+](CC2)C\C=C\CNC(=O)c2ccc(cc2)-c2ccncc2)cccc1Cl
CHEMBL414838	0.9	Clc1c(N2CC[NH+](CC2)C\C=C\CNC(=O)c2ccc(cc2)-c2cccnc2)cccc1Cl
CHEMBL202858	0.9	FC(F)(F)c1nc(nc(N2CC[NH+](CC2)CCCCNC(=O)N(CC)CC)c1)C(C)(C)C
CHEMBL3597642	0.907	Clc1cccc(N2CC[NH+](CC2)CCCCNC(=O)c2oc3c(c2)cccc3)c1OC
CHEMBL3697964	0.91	O1c2c(OC1)cccc2N1CC[NH+](CC1)CCC1CCC(NC(=O)CC#N)CC1
CHEMBL3084519	0.92	Brc1ccc(cc1)C1(O)C[C@@H]2[NH+]([C@H](C1)CC2)Cc1c2c(oc1)cccc2
CHEMBL1108	0.939	Fc1ccc(cc1)C(=O)CCC[NH+]1CCC(N2c3c(NC2=O)cccc3)=CC1
CHEMBL1385840	0.971	O1[C@](NC(=O)[C@@H]2C=C3[C@H]([NH+](C2)C)Cc2c4c3cccc4[nH]c2)(C(C)C)C(=O)N2[C@@H](C(C)C)C(=O)N3[C@@H](CCC3)[C@]12O
CHEMBL263282	0.99	I\C=C\C[NH+](CCC)C1CCc2c(C1)cccc2O
CHEMBL93779	1	O1c2c(CCC1C[NH2+]Cc1ccccc1)ccc1[nH]c(O)nc12
CHEMBL99198	1	Oc1c2CC[C@@H]3[NH+](CCC[C@H]3c2ccc1)CCCCNC(=O)c1ccc(cc1)-c1ccccc1
CHEMBL135725	1	O1c2cc(O)ccc2CC[C@H]1C[NH+]1CCc2c(C1)cccc2
CHEMBL366900	1	Clc1c(N2CC[NH+](CC2)C\C=C\CNC(=O)c2ccc(F)cc2)cccc1Cl
CHEMBL560574	1	Ic1cc(N2CCN(CC[NH+]3CCC(CC3)C(F)(F)F)C2=O)ccc1
CHEMBL552373	1	FC(F)(F)C1CC[NH+](CC1)CCN1CCN(c2cc(ccc2)C#N)C1=O
CHEMBL1081488	1	FC(F)(F)c1cc(N2CCN(CC[NH+]3CCCCCC3)C2=O)ccc1
CHEMBL126474	1	O(C)c1ccccc1N1CC[NH+](CC1)CCCCNC(=O)c1ccc(cc1)C(=O)C
CHEMBL241212	1	O(C)c1ccccc1N1CC[NH+](CC1)CCCCNC(=O)c1ccc(cc1)C#C
CHEMBL127038	1	O1c2cc(ccc2OC1)\C=C\C(=O)NCCCC[NH+]1CCN(CC1)c1ccccc1OC
CHEMBL3675769	1	o1c2c(cc1C(=O)NCCC(O)C[NH+]1CCN(CC1)c1ccccc1OC)cc(OC)cc2
CHEMBL3774519	1	S(CCC[NH+]1CC2C(N(CC2)c2c(F)cc(F)cc2F)C1)c1nnc(n1C)-c1nccnc1
CHEMBL1081867	1	S(CCC[NH+]1C[C@@]2([C@@H](C2)C1)c1ccc(cc1)C(F)(F)F)c1nnc(n1C)-c1ccnnc1
CHEMBL255620	1	S(CCC[NH+]1CCc2c(CC1)cc1oc(nc1c2)N(C)C)c1nnc(n1C)-c1c2c(nc(cc2)C)ccc1
CHEMBL218203	1	Clc1ccccc1N1CC[NH+](CC1)CCCCNC(=O)c1cc2c(cc1)cccc2
CHEMBL3588919	1	Clc1c(N2CC[NH+](CC2)CCCCc2nnn(c2)-c2cc3c([nH]cc3)cc2)cccc1Cl
CHEMBL231156	1	Clc1c(N2CC[NH+](CC2)C[C@H]2C[C@@H]2CNC(=O)c2ccc(cc2)-c2ncccc2)cccc1Cl
CHEMBL2368629	1	S(=O)(=O)(C)c1cc2CC[NH+](CCc2cc1)CCC1CCC(NC(=O)\C=C\c2ccc(F)cc2)CC1
CHEMBL2113356	1	S(Oc1cc2CC[NH+](CCc2cc1)CCC1CCC(NC(=O)\C=C\c2ccc(OC)cc2)CC1)(=O)(=O)C
CHEMBL280961	1	S(=O)(=O)(CC)c1cc(-c2[nH]c(cc2)C[NH+]2CCCC2c2ccccc2)c(OC)cc1
CHEMBL2396663	1	O=C(NCCCC[NH+](CCC)[C@H]1CCC(=CC1)C#C)c1ccc(cc1)-c1ccccc1
CHEMBL336971	1	ON=C(C)c1ccc(cc1)CCc1cc2CC[C@@H]([NH+](CCC)CCC)Cc2cc1
CHEMBL2397478	1	O(CCCc1nn(nc1)CCCC)c1ccc(cc1OC)C(=O)NCCCC[NH+](CCC)[C@H]1CCC(=CC1)C#C
CHEMBL395741	1	S(CCC[NH+]1CCc2cc(ccc2CC1)-c1noc(c1)C)c1nnc(n1C)-c1cc2c(nc(cc2)C)cc1
CHEMBL397222	1	Clc1cc(ccc1Cl)-c1nnc(SCCC[NH+]2CCc3cc(ccc3CC2)-c2noc(c2)C)n1C
CHEMBL3775872	1	S(CCC[NH+]1CC2C(N(CC2)c2ccccc2OC(F)(F)F)C1)c1nnc(n1C)-c1ocnc1C
CHEMBL1081409	1	S(CCC[NH+]1C[C@@]2([C@@H](C2)C1)c1ccc(cc1)C(F)(F)F)c1nnc(n1C)-c1ocnc1C
CHEMBL1081687	1	S(CCC[NH+]1C[C@@]2([C@@H](C2)C1)c1ccc(cc1)C(F)(F)F)c1nnc(n1C)-c1cccnc1C
CHEMBL271034	1	S(CCC[NH+]1CCc2c(CC1)ccc1oc(nc12)C(F)(F)C(F)(F)F)c1nnc(n1C)-c1c2c(nc(cc2)C)ccc1
CHEMBL61565	1	O1CC2C(c3cc(ccc13)C#N)C[NH+](C2)CCc1ccc(NC(=O)C)cc1
