# Supplementary material for: Activity Models of Key GPCR Families in the Central Nervous System: A Tool for Many Purposes
Source: J Chem Inf Model. 2023 May 31;63(11):3248–62. doi: 10.1021/acs.jcim.2c01531 (PMC10268961; doi:10.1021/acs.jcim.2c01531)
Supplement: Supplementary file 4 — ci2c01531_si_004.zip [file ci2c01531_si_004.zip › xlsx_active_files/D4_EC50_actives.xlsx]

## Sheet: D4_EC50_actives
CMPD_CHEMBLID	STANDARD_VALUE	CANONICAL-SMILES
CHEMBL211623	5370	O(C(C(=NO)c1cc(ccc1)C)C[NH+]1CCN(CC1)c1ncccc1)C
CHEMBL212901	4760	O(N=C1c2c(CCC1C[NH+]1CCN(CC1)c1ncccc1)cccc2)CC
CHEMBL378427	4290	Fc1ccc(cc1)C(=NO)C[NH+]1CCN(CC1)c1ncccc1
CHEMBL211360	3210	Clc1ccc(cc1)C(=NOC)C(C[NH+]1CCN(CC1)c1ncccc1)COC(C)C
CHEMBL216719	3150	O=C(NC[NH+]1CCC(CC1)c1[n+]([O-])cccc1)c1ncccc1
CHEMBL411545	2680	O(C)c1cc(N2CC[NH+](CC2)CCC(=NOCC)c2ccccc2)ccc1
CHEMBL216721	2460	Clc1ccc(cc1C)C(=O)NC[NH+]1CCC(CC1)c1[n+]([O-])cccc1
CHEMBL267014	2230	Clc1ccc(N2CC[NH+](CC2)Cc2c3cccnc3[nH]c2)cc1
CHEMBL386917	1290	Clc1ccncc1C(=O)NC[NH+]1CCC(CC1)c1[n+]([O-])cccc1
CHEMBL384690	840	O=C(NC[NH+]1CCC(CC1)c1[n+]([O-])cccc1)c1cc(ccc1)C#N
CHEMBL218757	685	O(C)c1cccc(C(=O)NC[NH+]2CCC(CC2)c2[n+]([O-])cccc2)c1C
CHEMBL377023	615	O(N=C(CC[NH+]1CCN(CC1)c1ncccn1)c1ccccc1)CC
CHEMBL211831	606	Clc1ccc(cc1)C(=NOC)CC[NH+]1CC(CCC1)c1ncccc1
CHEMBL2113244	601	Fc1ccc(cc1)C(=NOC)CC[NH+]1CCN(CC1)c1ccccc1OC(C)C
CHEMBL218851	555	O(C(C)C)c1cc(NC(=O)C[NH+]2CCC(CC2)c2[n+]([O-])cccc2)ccc1
CHEMBL378324	542	Clc1cc(ccc1Cl)C(=NOC)CC[NH+]1CCN(CC1)c1ncccc1
CHEMBL219426	532	O=C(NC[NH+]1CCC(CC1)c1[n+]([O-])cccc1)c1ccccc1
CHEMBL373516	512	Fc1cc(ccc1)C1CC[NH+](CC1)CC(=O)Nc1cc(ccc1)C
CHEMBL384529	475	Clc1ccc(cc1)C(=NO)CC[NH+]1CCN(CC1)c1ncccc1
CHEMBL219181	473	Fc1cc(C(F)(F)F)c(NC(=O)C[NH+]2CCC(CC2)c2[n+]([O-])cccc2)cc1
CHEMBL213004	459	Clc1ccc(cc1)C(=NOC)C(C[NH+]1CCN(CC1)c1ncccc1)C
CHEMBL310867	430	[NH+](CCC)(CCC)[C@H]1CCc2nn3c(C=CC=C3)c2C1
CHEMBL218761	420	O(C)c1ccccc1C1CC[NH+](CC1)CC(=O)Nc1cc(ccc1)C
CHEMBL126698	416	Brc1cc(Br)cc2nc([nH]c12)C[NH+]1CCN(CC1)c1ncccc1
CHEMBL261957	382	O(N=C(CC[NH+]1CCN(CC1)c1ncccc1)c1ccccc1)CCCC
CHEMBL425793	360	O=C(Nc1cc(ccc1)-c1ccccc1)C[NH+]1CCC(CC1)c1[n+]([O-])cccc1
CHEMBL213700	350	O(N=C(CC[NH+]1CCN(CC1)c1ncccc1)c1ccccc1)CC=C
CHEMBL215704	347	O(CC)c1cc(N2CC[NH+](CC2)CCC(=NOCC)c2ccccc2)ccc1
CHEMBL426167	346	O=C(Nc1c(cccc1C)C)C[NH+]1CCC(CC1)c1[n+]([O-])cccc1
CHEMBL376196	346	Clc1c(NC(=O)C[NH+]2CCC(CC2)c2[n+]([O-])cccc2)c(Cl)ccc1C
CHEMBL219565	340	O(C)c1cccc(C)c1NC(=O)C[NH+]1CCC(CC1)c1[n+]([O-])cccc1
CHEMBL219130	340	O=C(Nc1cc(ccc1)C)C[NH+]1CCC(CC1)c1ccccc1C
CHEMBL212607	338	O(C)c1ccccc1N1CC[NH+](CC1)CCC(=NOCC)c1ccccc1
CHEMBL212292	333	Clc1ccc(cc1)C(=NOC)CC[NH+]1CCN(CC1C)c1ncccc1
CHEMBL219551	324	O(CC)c1cc(ccc1)C(=O)NC[NH+]1CCC(CC1)c1[n+]([O-])cccc1
CHEMBL212831	320	O(N=C(CC[NH+]1CCN(CC1)c1ncccc1)c1ccccc1)CCC
CHEMBL211829	296	Clc1cc(Cl)ccc1C(=NOC)CC[NH+]1CCN(CC1)c1ncccc1
CHEMBL220469	294	O=C(NC1CCCCC1)C[NH+]1CCC(CC1)c1[n+]([O-])cccc1
CHEMBL212490	285	Clc1ccc(cc1)C(=NOC)C(OC)C[NH+]1CCN(CC1)c1ncccc1
CHEMBL374326	270	Fc1ccccc1NC(=O)C[NH+]1CCC(CC1)c1[n+]([O-])cccc1
CHEMBL379597	253	O(N=C(CC[NH+]1CCN(CC1)c1ncccc1C)c1ccccc1)CC
CHEMBL219392	240	Clc1cc(C)c(NC(=O)C[NH+]2CCC(CC2)c2ncccc2)c(c1)C
CHEMBL384046	230	O1c2cc(O)c(O)cc2[C@H]2[C@@H]([NH2+]Cc3c2cccc3)C1
CHEMBL127930	228	[NH+]1(CCC(=CC1)c1ccccc1)Cc1[nH]c2c(n1)cccc2
CHEMBL51536	218	Clc1ccccc1N1CC[NH+](CC1)CNC(=O)c1ccc(cc1)C
CHEMBL376092	206	O(C)c1ccccc1C1CC[NH+](CC1)CNC(=O)c1cc(ccc1)C
CHEMBL210101	195	Clc1ccc(cc1)C(=NOC)CC[NH+]1CCC(CC1)c1ncccc1
CHEMBL377585	183	Brc1ccc(cc1)C(=NOC)CC[NH+]1CCN(CC1)c1ncccc1
CHEMBL219564	180	Clc1c(NC(=O)C[NH+]2CCC(CC2)c2[n+]([O-])cccc2)cccc1Cl
CHEMBL377794	175	O(N=C(CC[NH+]1CCN(CC1)c1ncccc1)c1cc(cc(c1)C)C)C
CHEMBL216393	170	O=C(Nc1cc(ccc1)C)C[NH+]1CCC(CC1)c1ccccc1
CHEMBL219340	170	Clc1cc(ccc1OC(F)(F)F)C(=O)NC[NH+]1CCC(CC1)c1[n+]([O-])cccc1
CHEMBL376639	164	O(N=C(CC[NH+]1CCN(CC1)c1ncccc1)c1ccccc1)C(C)C
CHEMBL219417	160	Fc1cc(NC(=O)C[NH+]2CCC(CC2)c2[n+]([O-])cccc2)ccc1
CHEMBL425288	160	Clc1cc(NC(=O)C[NH+]2CCC(CC2)c2[n+]([O-])cccc2)cc(Cl)c1
CHEMBL220192	159	Clc1ccc(cc1OC)C(=O)NC[NH+]1CCC(CC1)c1[n+]([O-])cccc1
CHEMBL310843	154	Clc1ccc(N2CC[NH+](CC2)Cc2nn3c(c2)C=CC=C3)cc1
CHEMBL378576	148	Clc1cc(ccc1F)C(=NOC)CC[NH+]1CCN(CC1)c1ncccc1
CHEMBL218797	145	Clc1cc(Cl)cc(Cl)c1NC(=O)C[NH+]1CCC(CC1)c1ncccc1
CHEMBL213398	139	O(N=C(CC[NH+]1CCN(CC1)c1ncccc1C#N)c1ccccc1)CC
CHEMBL339791	136	S(=O)(=O)(C)c1cccnc1N1CC[NH+](CC1)Cc1[nH]c2c(n1)cccc2
CHEMBL215569	135	Clc1ccc(cc1C)C(=NOC)CC[NH+]1CCN(CC1)c1ncccc1
CHEMBL218852	135	FC(F)(F)Oc1cc(NC(=O)C[NH+]2CCC(CC2)c2[n+]([O-])cccc2)ccc1
CHEMBL385417	126	Clc1cc(NC(=O)C[NH+]2CCC(CC2)c2[n+]([O-])cccc2)c(cc1)C
CHEMBL378302	123	O(N=C(C(O)C[NH+]1CCN(CC1)c1ncccc1)c1cccnc1)C
CHEMBL220015	115	O=C(NC[NH+]1CCC(CC1)c1[n+]([O-])cccc1)c1cc2c(cc1)cccc2
CHEMBL211930	113	Clc1cc(ccc1)C(=NOC)CC[NH+]1CCN(CC1)c1ncccc1
CHEMBL219567	111	O=C(Nc1c(cccc1C)CC)C[NH+]1CCC(CC1)c1ncccc1
CHEMBL217299	110	O1CC2[NH2+]Cc3c(C2c2cc(O)c(O)cc12)cccc3
CHEMBL213246	109	O(N=C(CC[NH+]1CCN(CC1)c1ccccc1)c1ccccc1)CC
CHEMBL212444	108	O(N=C(CC[NH+]1CCN(CC1)c1ncccc1)c1cc(C)c(cc1)C)C
CHEMBL298763	106	Clc1ccccc1N1CC[NH+](CC1)CNC(=O)c1ccccc1
CHEMBL373964	103	Fc1cc(F)ccc1NC(=O)C[NH+]1CCC(CC1)c1[n+]([O-])cccc1
CHEMBL219570	100	S(C)c1cc(NC(=O)C[NH+]2CCC(CC2)c2[n+]([O-])cccc2)ccc1
CHEMBL126361	100	O(C)c1ccccc1C1CC[NH+](CC1)Cc1[nH]c2c(n1)cccc2
CHEMBL185149	96	Brc1ccc(NC(=O)C[NH+]2CCN(CC2)c2ccccc2C#N)cc1C
CHEMBL387250	95	O1c2cc(O)c(O)cc2[C@@H]2[C@H]([NH2+]Cc3c2cccc3)C1
CHEMBL219389	95	O=C(Nc1cc(ccc1)CC)C[NH+]1CCC(CC1)c1[n+]([O-])cccc1
CHEMBL218798	90	O=C(NC[NH+]1CCC(CC1)c1[n+]([O-])cccc1)c1cc(cc(c1)C)C
CHEMBL219182	89	O=C(NC[NH+]1CCC(CC1)c1[n+]([O-])cccc1)c1cc(ccc1)C
CHEMBL338547	86	S(C)c1ccccc1N1CC[NH+](CC1)Cc1[nH]c2c(n1)cccc2
CHEMBL216215	85	FC(F)(F)c1cc(ccc1C)C(=O)NC[NH+]1CCC(CC1)c1[n+]([O-])cccc1
CHEMBL436491	85	Fc1ccc(NC(=O)C[NH+]2CCC(CC2)c2[n+]([O-])cccc2)cc1
CHEMBL213097	84	Clc1ccc(cc1)C(=NOC)CC[NH+]1CCC(CC1)c1[n+]([O-])cccc1
CHEMBL377388	81	s1ccnc1N1CC[NH+](CC1)CCC(=NOCC)c1ccccc1
CHEMBL264286	76	FC(F)(F)c1cc(NC(=O)C[NH+]2CCC(CC2)c2[n+]([O-])cccc2)ccc1
CHEMBL437687	74	O(N=C(CC[NH+]1CCN(CC1)c1ncccc1)c1ccccc1C)C
CHEMBL219966	70	Oc1ccc(cc1)C1CC[NH+](CC1)CC(=O)Nc1cc(ccc1)C
CHEMBL212804	69	ON=C(CC[NH+]1CCN(CC1)c1ncccn1)c1ccccc1
CHEMBL436527	68	O=C(NC[NH+]1CCC(CC1)c1[n+]([O-])cccc1)c1cc(ccc1)C=C
CHEMBL219211	66	Brc1cc(C)c(NC(=O)C[NH+]2CCC(CC2)c2[n+]([O-])cccc2)cc1
CHEMBL126529	64	[NH+]1(CCN(C[C@H]1C)c1ncccc1)Cc1[nH]c2c(n1)cccc2
CHEMBL437493	63	O(N=C(CC[NH+]1CCN(CC1)c1ncccc1)c1cc(ccc1)C#N)C
CHEMBL219263	63	Clc1cc(ccc1F)C(=O)NC[NH+]1CCC(CC1)c1[n+]([O-])cccc1
CHEMBL414706	62	Clc1cc(NC(=O)C[NH+]2CCC(CC2)c2[n+]([O-])cccc2)ccc1
CHEMBL212903	61	O(N=C(CC[NH+]1CCN(CC1)c1ncccc1)c1cc(ccc1)C)C
CHEMBL213164	60	Fc1cc(ccc1)C(=NOC)CC[NH+]1CCN(CC1)c1ncccc1
CHEMBL7549	60	Oc1cc(ccc1)[C@@H]1CCC[NH+](C1)CCC
CHEMBL219394	60	Clc1cccc(C)c1NC(=O)C[NH+]1CCC(CC1)c1ncccc1
CHEMBL219261	60	Fc1cc(C)c(NC(=O)C[NH+]2CCC(CC2)c2[n+]([O-])cccc2)cc1
CHEMBL211415	59	Fc1ccc(cc1)C(=NO)CCC[NH+]1CCN(CC1)c1ncccc1
CHEMBL212290	57	Clc1ccccc1C(=NOC)CC[NH+]1CCN(CC1)c1ncccc1
CHEMBL212236	56	Clc1ccc(cc1)C(=NOC)CC[NH+]1CCN(CC1)c1ncccc1
CHEMBL375120	54	[O-][n+]1ccccc1C1CC[NH+](CC1)Cc1[nH]c2c(n1)cccc2
CHEMBL219210	52	O=C(Nc1cc(cc(c1)C)C)C[NH+]1CCC(CC1)c1[n+]([O-])cccc1
CHEMBL126530	52	[NH+]1(CCN(C[C@@H]1C)c1ncccc1)Cc1[nH]c2c(n1)cccc2
CHEMBL219186	50	Fc1ccc(cc1C)C(=O)NC[NH+]1CCC(CC1)c1[n+]([O-])cccc1
CHEMBL352925	50	[NH+]=1CC[C@@H](NC=1c1ccccc1)C[NH+]1CCN(CC1)c1ccccc1
CHEMBL212545	49	s1ccnc1N1CC[NH+](CC1)CCC(=NO)c1ccccc1
CHEMBL540612	49	O(C)c1ccccc1N1CC[NH+](CC1)CCCCNC(=O)c1cc2c(cc1)cccc2
CHEMBL240773	49	[NH+]1([C@H]2[C@H](CCC1)Cc1n[nH]cc1C2)CCC
CHEMBL212969	48	Fc1ccc(cc1)C(=NOC)CC[NH+]1CCN(CC1)c1ncccc1
CHEMBL386867	48	O(N=C(CC[NH+]1CCN(CC1)c1ccccc1C#N)c1ccccc1)CC
CHEMBL215705	46	Fc1cc(cc(F)c1)C(=NOC)CC[NH+]1CCN(CC1)c1ncccc1
CHEMBL214247	46	Clc1ccc(cc1)C(=NOC)C(O)C[NH+]1CCN(CC1)c1ncccc1
CHEMBL211985	45	ON=C(CC[NH+]1CCN(CC1)c1ncccc1)c1cc(cc(c1)C)C
CHEMBL213572	45	O(N=C(CC[NH+]1CCN(CC1)c1ncccc1)c1ccccc1)CC
CHEMBL385781	45	Clc1cc(cc(Cl)c1)C(=O)NC[NH+]1CCC(CC1)c1[n+]([O-])cccc1
CHEMBL211463	44	OC(C(=NO)c1cc(ccc1)C)C[NH+]1CCN(CC1)c1ncccc1
CHEMBL126595	44	[NH+]1(CCN(CC1)c1ncccn1)Cc1[nH]c2c(n1)cccc2
CHEMBL212891	43	Fc1ccc(cc1)C(=NOC)C[NH+]1CCN(CC1)c1ncccc1
CHEMBL213828	41	Fc1ccc(cc1)C(=NOC)CCC[NH+]1CCN(CC1)c1ncccc1
CHEMBL444881	40	O(C)c1cccc(C)c1NC(=O)C[NH+]1CCC(CC1)c1ncccc1
CHEMBL219566	38	O=C(NC[NH+]1CCC(CC1)c1[n+]([O-])cccc1)c1cc(C)c(cc1)C
CHEMBL125464	36	[NH+]1(CCN(CC1)c1nc(ccc1)C)Cc1[nH]c2c(n1)cccc2
CHEMBL385418	36	O=C(Nc1cc(ccc1)C)C[NH+]1CCC(CC1)c1nc(ccc1)C#N
CHEMBL212291	33	O(N=C(CC[NH+]1CCN(CC1)c1ncccc1)c1cccnc1)C
CHEMBL376955	33	O(N=C(CC[NH+]1CCN(CC1)c1ncccc1)c1ccccc1)CC#N
CHEMBL77395	32	Fc1cc2cc([nH]c2cc1)C[NH+]1CCN(CC1)c1ncccc1
CHEMBL377050	32	O(N=C(CC[NH+]1CCN(CC1)c1ncccc1)c1ccccc1)C
CHEMBL219185	32	O=C(Nc1cc(ccc1)C)C[NH+]1CCC(CC1)c1[n+]([O-])cccc1
CHEMBL212902	31	Fc1ccc(cc1)C(=NO)CC[NH+]1CCN(CC1)c1ncccc1
CHEMBL48807	31	O(C)c1ccccc1N1CC[NH+](CC1)CNC(=O)c1ccccc1
CHEMBL540039	31	[NH+]=1C[C@@H](NC=1c1ccccc1)C[NH+]1CCN(CC1)c1ccccc1
CHEMBL77708	30	[NH+]1(CCN(CC1)c1ccccc1)Cc1[nH]c2c(n1)cccc2
CHEMBL184486	26	O(C)c1ccccc1N1CC[NH+](CC1)CC(=O)Nc1cc(ccc1)C
CHEMBL385230	25	Clc1ccccc1C(=NO)CC[NH+]1CCN(CC1)c1ncccc1
CHEMBL127752	25	O(CC)c1ccccc1N1CC[NH+](CC1)Cc1[nH]c2c(n1)cccc2
CHEMBL423659	24	O=C(NC[NH+]1CCN(CC1)c1ccccc1C#N)c1ccccc1
CHEMBL126687	24	Fc1cccnc1N1CC[NH+](CC1)Cc1[nH]c2c(n1)cccc2
CHEMBL128040	23	[NH+]1(CCN(CC1)c1ncccc1)CCc1[nH]c2c(n1)cccc2
CHEMBL385350	21	ON=C(CC[NH+]1CCN(CC1)c1ncccc1)c1ccccc1
CHEMBL1203924	21	O1CC2[NH+](Cc3c(C2c2cc(O)c(O)cc12)cccc3)CCC
CHEMBL214440	20	ON=C(CC[NH+]1CCN(CC1)c1ncccc1)c1ccccc1C
CHEMBL438961	20	ON=C(CC[NH+]1CCN(CC1)c1ncccc1C#N)c1ccccc1
CHEMBL214343	19	Fc1cc(cc(F)c1)C(=NO)CC[NH+]1CCN(CC1)c1ncccc1
CHEMBL213106	19	Oc1ccc(cc1C(=NO)CC[NH+]1CCN(CC1)c1ncccc1)C
CHEMBL373963	18	Fc1ccc(NC(=O)C[NH+]2CCC(CC2)c2[n+]([O-])cccc2)cc1C
CHEMBL212188	17	Fc1cc(ccc1)C(=NO)CC[NH+]1CCN(CC1)c1ncccc1
CHEMBL25856	17	Oc1cc2CC[C@H]3[NH2+]Cc4c([C@@H]3c2cc1O)cccc4
CHEMBL54	17	Clc1ccc(cc1)C1(O)CC[NH+](CC1)CCCC(=O)c1ccc(F)cc1
CHEMBL45244	17	O=C(NC[NH+]1CCN(CC1)c1ccccc1C#N)c1cc(ccc1)C
CHEMBL7927	16	Clc1ccc(N2CC[NH+](CC2)Cc2c3n(nc2)C=CC=C3)cc1
CHEMBL298166	16	Clc1ccccc1N1CC[NH+](CC1)CNC(=O)c1cc(ccc1)C
CHEMBL48819	15	Clc1cc(ccc1)C(=O)NC[NH+]1CCN(CC1)c1ccccc1OC
CHEMBL126510	14	Fc1ccccc1N1CC[NH+](CC1)Cc1[nH]c2c(n1)cccc2
CHEMBL340099	14	[NH+]1(CCN(CC1)c1ccccc1C#N)Cc1[nH]c2c(n1)cccc2
CHEMBL375596	14	O=C(Nc1cc(ccc1)C)C[NH+]1CCC(CC1)c1ncccc1
CHEMBL127226	14	[NH+]1(CCC(CC1)c1ncccc1)Cc1[nH]c2c(n1)cccc2
CHEMBL273772	13	[NH+]1(CCN(CC1)c1ncccc1C#N)Cc1[nH]c2c(n1)cccc2
CHEMBL212847	13	ON=C(CC[NH+]1CCN(CC1)c1ncccc1)c1cc(ccc1)C#N
CHEMBL296506	13	O(C)c1ccccc1N1CC[NH+](CC1)CNC(=O)c1cc(ccc1)C
CHEMBL309372	12	O(C)c1ccccc1N1CC[NH+](CC1)Cc1[nH]c2c(n1)cccc2
CHEMBL440687	12	[NH+]1(CCN(CC1)c1ncccc1)Cc1[nH]c2c(n1)cccc2
CHEMBL160932	12	Clc1ccc(N2CC[NH+](CC2)Cc2c3n(nc2C)C(=CC=C3)C#N)cc1
CHEMBL212189	11	Clc1cc(ccc1)C(=NO)CC[NH+]1CCN(CC1)c1ncccc1
CHEMBL126754	11	[NH+]1(CCC(=CC1)c1ncccc1)Cc1[nH]c2c(n1)cccc2
CHEMBL59	10	Oc1cc(ccc1O)CC[NH3+]
CHEMBL220083	9	s1ccnc1C1CC[NH+](CC1)CNC(=O)c1cc(ccc1)C
CHEMBL378455	9	[NH+]1(CCC(=CC1)c1ccccc1)Cc1cn(nc1)-c1ccccc1
CHEMBL143761	9	Fc1ccc(N2CC[NH+](CC2)Cc2[nH]c3c(cc(cc3)C#N)c2)cc1
CHEMBL432579	9	s1c(c2c(-c3n[nH]cc3CCC2)c1C)C
CHEMBL216794	9	O=C(NC[NH+]1CCC(CC1)c1ncccc1)c1cc(ccc1)C
CHEMBL214190	8	Fc1cc(F)ccc1C(=NO)CC[NH+]1CCN(CC1)c1ncccc1
CHEMBL49231	8	Clc1ccc(cc1)C(=O)NC[NH+]1CCN(CC1)c1ccccc1OC
CHEMBL296953	8	Clc1ccccc1N1CC[NH+](CC1)CNC(=O)c1ccc(Cl)cc1
CHEMBL127460	8	Fc1cc2nc([nH]c2cc1)C[NH+]1CCN(CC1)c1ncccc1
CHEMBL216450	8	O=C(Nc1cc(ccc1)C)C[NH+]1CCC(CC1)c1ccccc1C#N
CHEMBL443838	8	Oc1cc(ccc1)C1CC[NH+](CC1)CC(=O)Nc1cc(ccc1)C
CHEMBL362542	7	O=C(Nc1cc(ccc1)C)C[NH+]1CCN(CC1)c1ccccc1C#N
CHEMBL77563	7	Clc1ccccc1N1CC[NH+](CC1)Cc1[nH]c2c(n1)cccc2
CHEMBL60815	6	[NH+]1(CCN(CC1)c1ccccc1)Cc1[nH]cc(c1)-c1ccccc1
CHEMBL56118	5	[NH+]1(CCN(CC1)c1ccccc1)Cc1[nH]cc(c1)C#N
CHEMBL49502	5	Clc1cc(ccc1)C(=O)NC[NH+]1CCN(CC1)c1ccccc1C#N
CHEMBL212631	4	O(C)c1ccccc1N1CC[NH+](CC1)Cc1nc2n(c1)C=CC=C2
CHEMBL53	4	Oc1c-2c(C[C@H]3[NH+](CCc4c3c-2ccc4)C)ccc1O
CHEMBL216921	3	Oc1ccc(nc1)C1CC[NH+](CC1)CC(=O)Nc1cc(ccc1)C
CHEMBL51023	3	O(C)c1ccccc1N1CC[NH+](CC1)CNC(=O)c1ccc(cc1)C
CHEMBL212370	2	Clc1ccc(N2CC[NH+](CC2)Cc2nc3n(c2)C=CC=C3)cc1
CHEMBL219179	2	Oc1ccc(nc1)N1CC[NH+](CC1)Cc1[nH]c2c(n1)cccc2
CHEMBL212298	2	ON=C(CC[NH+]1CCN(CC1)c1ncccc1)c1cc(ccc1)C
CHEMBL57176	1	[NH+]1(CCN(CC1)c1ccccc1)Cc1[nH]cc(c1)C#C
CHEMBL160626	1	Clc1ccc(N2CC[NH+](CC2)Cc2c3n(nc2)C(=CC=C3)C#N)cc1
CHEMBL300956	1	O=C(NC[NH+]1CCN(CC1)c1ccccc1C#N)c1ccc(cc1)C
CHEMBL216922	1	s1ccnc1C1CC[NH+](CC1)CC(=O)Nc1cc(ccc1)C
CHEMBL219129	1	Fc1ccccc1C1CC[NH+](CC1)CC(=O)Nc1cc(ccc1)C
CHEMBL379602	0	O(C)c1ccccc1N1CC[NH+](CC1)Cc1cn(nc1)-c1ccccc1
CHEMBL379125	0	IC=1C=Cc2nc(cn2C=1)C[NH+]1CCN(CC1)c1ccccc1OC
