# Supplementary material for: Activity Models of Key GPCR Families in the Central Nervous System: A Tool for Many Purposes
Source: J Chem Inf Model. 2023 May 31;63(11):3248–62. doi: 10.1021/acs.jcim.2c01531 (PMC10268961; doi:10.1021/acs.jcim.2c01531)
Supplement: Supplementary file 4 — ci2c01531_si_004.zip [file ci2c01531_si_004.zip › xlsx_active_files/5HT1A_EC50_actives.xlsx]

## Sheet: 5HT1A_EC50_actives
CMPD_CHEMBLID	STANDARD_VALUE	CANONICAL-SMILES
CHEMBL2312639	15500	Clc1c(N2CC[NH+](CC2)CCCCNS(=O)(=O)c2ncc3c(c2)cccc3)cccc1Cl
CHEMBL2312640	15000	Clc1c(N2CC[NH+](CC2)CCCCNS(=O)(=O)c2c3c(cccc3)cnc2)cccc1Cl
CHEMBL1457510	13500	O1c2c(OC1)cc1[C@H]3[NH+](Cc4c(C3)ccc(O)c4OC)CCc1c2
CHEMBL481839	11000	O1c2c(OC1)cc1[C@H]3[NH+]([C@@H](Cc1c2)c1c(C3)cc2OCOc2c1)C
CHEMBL480663	9000	O1c2c(OC1)cc1[C@H]3[NH+]([C@@H](Cc1c2)c1cc(O)c(OC)cc1C3)C
CHEMBL230961	7943.28	Clc1cc(ccc1F)C(=O)N1CCC(F)(CC1)C[NH2+]Cc1nnc(cc1)C
CHEMBL2312934	7400	Clc1c(N2CC[NH+](CC2)CCCNS(=O)(=O)c2cc3ncccc3cc2)cccc1Cl
CHEMBL348588	5100	[NH2+](CCc1c2c([nH]c1)cccc2)C
CHEMBL444612	3700	Fc1cc2[nH]cc(c2cc1)CC[NH+](CC)CC
CHEMBL231272	3630.78	Clc1cc(ccc1F)C(=O)N1CCC(F)(CC1)C[NH2+]Cc1ncc(cn1)C(F)F
CHEMBL140406	3388.44	O(C)c1c2c(ccc1)/C(/CCC2)=C/CC[NH+]1CCN(CC1)c1ncccc1
CHEMBL1084132	3162.28	[NH2+]1CCCCC1C[NH+]1CCN(C1)c1ccccc1
CHEMBL437314	2890	Oc1cc2n(ncc2cc1)C[C@H]([NH3+])C
CHEMBL1507054	2219	Fc1cc2c([nH]cc2CC[NH3+])cc1
CHEMBL1774535	2140	Clc1c(N2CC[NH+](CC2)CC(F)CCNC(=O)c2[nH]c3c(c2)cccc3)cccc1Cl
CHEMBL230425	2041.74	Clc1cc(ccc1F)C(=O)N1CCC(F)(CC1)C[NH2+]Cc1ncc(cc1)CO
CHEMBL1309229	1815	[NH3+]CCc1c2cc(ccc2[nH]c1)CCCC
CHEMBL3358509	1800	O=C(NCCCC[NH+]1CCN(CC1)c1ccccc1)c1cc2c(nccc2)cc1
CHEMBL2312935	1650	Clc1c(N2CC[NH+](CC2)CCCCNS(=O)(=O)c2cc3c(nc2)cccc3)cccc1Cl
CHEMBL221957	1548.82	O(C(C)C)c1ccccc1OCC[NH2+]Cc1cc(ccc1)C=1CCCCCC=1
CHEMBL371300	1460	Oc1cc2n(ncc2cc1)C[C@@H]([NH3+])C
CHEMBL1774534	1430	FC(CCNC(=O)c1[nH]c2c(c1)cccc2)C[NH+]1CCN(CC1)c1ccccc1OC
CHEMBL218217	1412.54	O(C(C)C)c1ccccc1OCC[NH2+]Cc1cc(ccc1)-c1ccccc1
CHEMBL381542	1385	O1c2c(N(CC1C[NH2+]CCCc1c3c([nH]c1)cccc3)Cc1ccccc1)cccc2
CHEMBL2431042	1195	O(CC[NH2+]CCCCN1C(=O)C2N(CCC2)C1=O)c1ccccc1CC
CHEMBL575290	1150	Clc1cc(Oc2ccccc2C2CC[NH2+]CC2)ccc1
CHEMBL205031	1131	O1c2c(NCC1C[NH+]1CCC(=CC1)c1c3c([nH]c1)cccc3)cccc2
CHEMBL1774384	1080	Clc1c(N2CC[NH+](CC2)CC(F)CCNC(=O)c2ccc(cc2)-c2ncccc2)cccc1Cl
CHEMBL1200938	1075	OC[C@@H](NC(=O)[C@@H]1C=C2[C@H]([NH+](C1)C)Cc1c3c2cccc3n(c1)C)CC
CHEMBL583751	877	Fc1cccc(C2CC[NH2+]CC2)c1Oc1ccccc1
CHEMBL2312637	865	Clc1c(N2CC[NH+](CC2)CCCCNS(=O)(=O)c2cc3ncccc3cc2)cccc1Cl
CHEMBL391230	854	O(CC(O)CC[NH2+]C12CC3CC(C1)CC(C2)C3)c1c2c([nH]cc2)ccc1
CHEMBL3344458	850	s1c2c(cc1CCCC)C[NH+]1[C@@H](C2)c2cc(O)c(OC)cc2CC1
CHEMBL1085672	794.33	Clc1cc(N2CCN(CC3[NH2+]CCCC3)C2=O)ccc1
CHEMBL142936	680	[NH+](CCc1c2c([nH]c1)cccc2)(CC)CC
CHEMBL311976	630.96	S1(=O)(=O)N(CC[NH+]2CCN(CC2)c2c3OCCOc3ccc2)C(=O)c2c1cccc2
CHEMBL231068	630.96	FC(F)(F)c1cc(N2CC[NH+](CC2)CCN2c3c(NC2=O)cccc3)ccc1
CHEMBL233591	628.6	Fc1cc2c([nH]cc2CCC[NH+](CCC)C2Cc3c4c(nccc4)ccc3OC2)cc1
CHEMBL1774532	600	FC(CCNC(=O)c1oc2c(c1)cc(OC)cc2)C[NH+]1CCN(CC1)c1ccccc1OC
CHEMBL1258996	600	FC1(CCN(CC1)C(=O)C12CC3(O)CC(C1)CC(C2)C3)C[NH2+]Cc1ncc(cc1)C
CHEMBL3344459	590	s1c2c(cc1CC(C)C)C[NH+]1[C@@H](C2)c2cc(O)c(OC)cc2CC1
CHEMBL31115	564	O(C)c1cc2c([nH]cc2CC([NH3+])C)cc1
CHEMBL3805826	464	Clc1c(N2CC[NH+](CC2)CCCCOc2cc(ccc2)C(=O)NCCCCC)cccc1Cl
CHEMBL231372	446.68	Clc1cc(ccc1F)C(=O)N1CCC(F)(CC1)C[NH2+]Cc1nc(OC)ccn1
CHEMBL1774538	440	s1c2c(cc1C(=O)NCCC(F)C[NH+]1CCN(CC1)c1ccccc1OC)cccc2
CHEMBL593281	436	Fc1cc2c([nH]cc2CCCN(C(=O)c2ccccc2)C2Cc3c4c(CNC4=O)ccc3OC2)cc1
CHEMBL203726	418	Fc1cc2c([nH]cc2C=2CC[NH+](CC=2)CC2Oc3c(N(C2)CC)cccc3OC)cc1
CHEMBL431332	407.38	Clc1cc(ccc1F)C(=O)N1CCC(F)(CC1)C[NH2+]Cc1ncc(cc1)CC
CHEMBL236518	394	O(CC(O)CC[NH2+]C1CCCCC1)c1c2c([nH]cc2)ccc1
CHEMBL230963	389.05	Clc1cc(ccc1F)C(=O)N1CCC(F)(CC1)C[NH2+]Cc1ncc(cn1)C
CHEMBL383688	386	Fc1cc2c([nH]cc2C=2CC[NH+](CC=2)CC2Oc3c(NC2)cccc3OC)cc1
CHEMBL275854	378	Oc1cc2c([nH]cc2CC([NH3+])C)cc1
CHEMBL3805262	361	Clc1c(N2CC[NH+](CC2)CCCCOc2cc(cc(F)c2)C(=O)NC)cccc1Cl
CHEMBL591561	350	Fc1cc2c([nH]cc2CCC[NH+](C2CCC2)C2Cc3c4c(CNC4=O)ccc3OC2)cc1
CHEMBL598346	341	Fc1cccc(Oc2ccccc2F)c1C1CC[NH2+]CC1
CHEMBL3597649	340	O(C)c1ccccc1N1CC[NH+](CC1)CC(O)CCNC(=O)c1cc2c(nc1)cccc2
CHEMBL382857	336	Clc1cc2OC(CN(c2cc1)C)C[NH2+]CCc1c2cc(F)ccc2[nH]c1
CHEMBL391531	332.4	Fc1cc2c([nH]cc2CCC[NH2+]C2Cc3c(OC2)c2c(nccc2)cc3)cc1
CHEMBL574700	330	O(C)c1ccccc1N1CC[NH+](CC1)CCCc1nnn(c1)CCC[NH+]1CC(c2cc(O)c(O)cc2CC1)c1ccccc1C
CHEMBL203282	329	Fc1cc2c([nH]cc2CC[NH2+]CC2Oc3c(N(C2)CC(C)C)cccc3)cc1
CHEMBL204331	329	O1c2c(N(CC1C[NH2+]CCCc1c3c([nH]c1)cccc3)C(C)C)cccc2
CHEMBL218166	323.59	O1c2c(NC1=O)cccc2N1CC[NH+](CC1)Cc1cc(ccc1)-c1ccccc1
CHEMBL1259017	310	FC1(CCN(CC1)C(=O)c1c2n(nc1)C=CC=C2)C[NH2+]Cc1ncc(cc1)C
CHEMBL3804954	309	Clc1c(N2CC[NH+](CC2)CCCCOc2ccccc2C(=O)NC)cccc1Cl
CHEMBL473902	302	[NH+]1(CC(CCC1)c1nc(ncc1)NCCC)CCc1c2c([nH]c1)cccc2
CHEMBL3805046	301	Clc1c(N2CC[NH+](CC2)CCCCOc2cccc(C(=O)NC)c2F)cccc1Cl
CHEMBL475090	290	[NH+]1(CC(CCC1)c1nc(ncc1)NC1CC1)CCC1Cc2c(C1)cccc2
CHEMBL284092	288	O=C1N(CCCC[NH+]2CCN(CC2)c2ncccn2)C(=O)CC(C1)(C)C
CHEMBL1112	285	Clc1c(N2CC[NH+](CC2)CCCCOc2cc3NC(=O)CCc3cc2)cccc1Cl
CHEMBL595622	284	Fc1cc2c([nH]cc2CCCC[NH2+]C2Cc3c4c(CNC4=O)ccc3OC2)cc1
CHEMBL3084757	270	OC1(C[C@@H]2N([C@H](C1)CC2)C(=O)c1ccccc1)C[NH2+]Cc1ncc(cc1)C
CHEMBL43097	269.15	Clc1cc(ccc1Cl)C(=O)N1CCC(=CC1)C[NH2+]Cc1nc(-n2nccc2)ccc1
CHEMBL592951	252	Fc1cc2c([nH]cc2CCC[NH+](C(C)C)C2Cc3c4c(CCNC4=O)ccc3OC2)cc1
CHEMBL3597643	250	O=C(NCCCC[NH+]1CCN(CC1)c1c2c(ccc1)cccc2)c1[nH]c2c(c1)cccc2
CHEMBL1259242	240	s1c2c(cc1C(=O)N1CCC(F)(CC1)C[NH2+]Cc1ncc(cc1)C)cccc2
CHEMBL1259051	240	FC1(CCN(CC1)C(=O)c1ccoc1)C[NH2+]Cc1ncc(cc1)C
CHEMBL230327	239.88	Clc1cc(ccc1F)C(=O)N1CCC(F)(CC1)C[NH2+]Cc1ncc(cc1)C(F)F
CHEMBL39	229.09	Oc1cc2c([nH]cc2CC[NH3+])cc1
CHEMBL1645601	225	Fc1cccc(C)c1Oc1cccc(F)c1OC1C[NH2+]C1
CHEMBL583752	219	Fc1cc(Oc2ccccc2C2CC[NH2+]CC2)ccc1
CHEMBL475694	216	Fc1c2[nH]cc(c2ccc1)CC[NH+]1CC(CCC1)c1nc(ncc1)NC1CC1
CHEMBL582945	200	O(C)c1ccccc1N1CC[NH+](CC1)CCCn1nnc(c1)CCCC[NH+]1CC(c2cc(O)c(O)cc2CC1)c1cc(ccc1)C
CHEMBL2204360	200	S(c1ccc(cc1C)C)c1ccccc1N1CC[NH2+]CC1
CHEMBL1645600	197	Clc1cccc(F)c1Oc1cccc(F)c1OC1C[NH2+]C1
CHEMBL7257	197	O(C)c1cc2c([nH]cc2CC[NH+](C)C)cc1
CHEMBL382179	196.5	O1c2c(N(CC1C[NH2+]CCc1c3c([nH]c1)cccc3)CCC)cccc2
CHEMBL413777	194.98	O(C(C)C)c1ccccc1OCC[NH2+]Cc1cc(ccc1)C1CCCC1
CHEMBL383446	190.5	Fc1cc2c([nH]cc2CC[NH2+]CC2Oc3c(N(C2)C(C)C)cccc3)cc1
CHEMBL203018	190	Fc1cc2c([nH]cc2C=2CC[NH+](CC=2)CC2Oc3c(N(C2)C)cccc3OC)cc1
CHEMBL448891	190	O(C)c1c2c(C[C@@H]3[NH+](C2)CCc2cc(OC)c(OC)cc23)ccc1O
CHEMBL234853	181.8	Fc1cc2c([nH]cc2CCC[NH2+]C2Cc3c4c(nccc4)ccc3OC2)cc1
CHEMBL425936	181.5	Fc1cc2c([nH]cc2CC[NH2+]CC2Oc3cc(OC)ccc3NC2)cc1
CHEMBL596885	180	O(CC#C)c1c-2c(C[C@H]3[NH+](CCc4c3c-2ccc4)C)ccc1
CHEMBL473903	169	Fc1cc2c([nH]cc2CC[NH+]2CC(CCC2)c2nc(ncc2)NC2CC2)cc1
CHEMBL377941	167.5	Fc1cc2c([nH]cc2CC[NH2+]CC2Oc3c(N(C2)C)cccc3)cc1
CHEMBL297208	162.18	Clc1cc(ccc1Cl)C(=O)N1CCC(CC1)(C#N)C[NH2+]Cc1nc(-n2nccc2)ccc1
CHEMBL464099	160	O(C)c1c2-c3cc(OC)c(O)cc3C[C@@H]3[NH+](CCc(cc1OC)c23)C
CHEMBL1926686	157	O1c2c(CCC1C[NH2+]CCCCCN1C(=O)C3N(CCC3)C1=O)cccc2
CHEMBL410273	155	Fc1cc2c([nH]cc2CC[NH2+]CC2Oc3c(NC2)cccc3)cc1
CHEMBL231273	154.88	Clc1cc(ccc1F)C(=O)N1CCC(F)(CC1)C[NH2+]Cc1ncc(Cl)cn1
CHEMBL370758	150	O=C1N2[C@@H](CCC2)C(=O)N(C1)C[NH+]1CCN(CC1)c1c2c(ccc1)cccc2
CHEMBL515438	147	[NH+]1(CC(CCC1)c1nc(ncc1)NCC1CC1)CCc1c2c([nH]c1)cccc2
CHEMBL475105	140	[NH+]1(CC(CCC1)c1nc(ncc1)NC(C)C1CC1)CCc1c2c([nH]c1)cccc2
CHEMBL473282	138	[NH+]1(CC(CCC1)c1nc(ncc1)NC1CC1)CCc1c2c([nH]c1)cccc2
CHEMBL3805434	137	Clc1c(N2CC[NH+](CC2)CCCCOc2cc(cc(c2)C(=O)NC)C(=O)C)cccc1Cl
CHEMBL574004	137	Fc1cccc(Oc2cc(F)ccc2)c1C1CC[NH2+]CC1
CHEMBL382333	135	Fc1cc2c([nH]cc2C=2CC[NH+](CC=2)CC2Oc3c(N(C2)CCC)cccc3OC)cc1
CHEMBL441546	134.9	O1c2c(OC1)cccc2OCC[NH2+]Cc1cc(ccc1)C=1CCCC=1
CHEMBL1774385	134	FC(CCNC(=O)c1oc2c(c1)cccc2)C[NH+]1CCN(CC1)c1ccccc1OC
CHEMBL1259108	130	s1c2c(scc2)cc1C(=O)N1CCC(F)(CC1)C[NH2+]Cc1ncc(cc1)C
CHEMBL1256400	129	[NH+]=1CCNC=1Cc1c(cc(cc1C)C(C)(C)C)C
CHEMBL1926745	123	O1c2c(CCC1C[NH2+]CCCCN1CC(=O)N3C(CCC3)C1=O)cccc2
CHEMBL3806091	122	Clc1c(N2CC[NH+](CC2)CCCCOc2cccc(C(=O)NC)c2C)cccc1Cl
CHEMBL3805376	122	Clc1c(N2CC[NH+](CC2)CCCCOc2ccc(cc2)C(=O)NC)cccc1Cl
CHEMBL3805515	120	Clc1c(N2CC[NH+](CC2)CCCCOc2cccc(C(=O)NC)c2OC)cccc1Cl
CHEMBL221183	112.2	O1CC(c2c1c(OCC[NH2+]Cc1cc(ccc1)C=1CCCC=1)ccc2)(C)C
CHEMBL120055	110	O(CC(=O)N1CCN(CC1)c1ccccc1C)c1cc2c([nH]cc2CC[NH3+])cc1
CHEMBL592939	101	Fc1c2OCC([NH+](CC3CC3)CCCc3c4cc(F)ccc4[nH]c3)Cc2c2c(c1)CCNC2=O
CHEMBL3805772	101	Clc1c(N2CC[NH+](CC2)CCCCOc2cc(ccc2)C(=O)NCC)cccc1Cl
CHEMBL1259055	100	FC1(CCN(CC1)C(=O)c1cc2c([nH]cc2)cc1)C[NH2+]Cc1ncc(cc1)C
CHEMBL1259165	99	s1cc(C(=O)N2CCC(F)(CC2)C[NH2+]Cc2ncc(cc2)C)c(OC)c1
CHEMBL2112644	97.4	Fc1cc2c([nH]cc2CCC[NH2+]CCOc2ccccc2)cc1
CHEMBL3806047	97.2	Clc1c(N2CC[NH+](CC2)CCCCOc2cc(cc(c2)C)C(=O)NC)cccc1Cl
CHEMBL160581	95	O(CC(=O)N1CCN(CC1)c1c2c(ccc1)cccc2)c1cc2c([nH]cc2CC[NH3+])cc1
CHEMBL380342	93.5	O1c2c(NCC1C[NH2+]CCc1c3c([nH]c1)cccc3)cccc2
CHEMBL209821	93.33	S(=O)(=O)(NCCCC[NH+]1CCN(CC1)c1cc(NC(=O)C)ccc1)CC1CCCCC1
CHEMBL1259035	93	FC1(CCN(CC1)C(=O)c1nn2c(c1)C=CC=C2)C[NH2+]Cc1ncc(cc1)C
CHEMBL206644	90	Fc1cc2c([nH]cc2CC[NH2+]CC2Oc3c(N(C2)CC)cccc3)cc1
CHEMBL394778	89.13	Clc1cc(ccc1F)C(=O)N1CCC(F)(CC1)C[NH2+]Cc1nc(N(C)C)ccn1
CHEMBL597134	89	Clc1cccc(F)c1Oc1ncccc1C1CC[NH2+]CC1
CHEMBL1259089	86	s1cc2c(CCCC2)c1C(=O)N1CCC(F)(CC1)C[NH2+]Cc1ncc(cc1)C
CHEMBL597094	86	O1c2c-3c(C[C@H]4[NH+](CCc5c4c-3ccc5)C)ccc2C[C@H]1C
CHEMBL352234	85	O(CC(=O)N1CCN(CC1)c1cc(OC)ccc1)c1cc2c([nH]cc2CC[NH3+])cc1
CHEMBL49	80	O=C1N(CCCC[NH+]2CCN(CC2)c2ncccn2)C(=O)CC2(C1)CCCC2
CHEMBL220808	77.62	Fc1ccc(cc1)-c1cc(cnc1)C[NH2+]C[C@@H]1Oc2c(CC1)cccc2
CHEMBL1645617	77	Clc1cccc(F)c1Oc1cccc(F)c1O[C@@H]1CC[NH2+]C1
CHEMBL2431146	76	O(CC[NH2+]CCCCN1C(=O)C2N(CCC2)C1=O)c1ccccc1
CHEMBL592028	75	Fc1cc2c([nH]cc2CCC[NH+](C)C2Cc3c4c(CNC4=O)ccc3OC2)cc1
CHEMBL3805120	74	Clc1c(N2CC[NH+](CC2)CCCCOc2cc(C(=O)NC)c(cc2)C)cccc1Cl
CHEMBL1774383	71.6	FC(CCNC(=O)c1ccc(cc1)-c1ncccc1)C[NH+]1CCN(CC1)c1ccccc1OC
CHEMBL1200791	70	Oc1c(C)c(CC2=[NH+]CCN2)c(cc1C(C)(C)C)C
CHEMBL425833	69.18	Clc1cc(ccc1F)C(=O)N1CCC(F)(CC1)C[NH2+]Cc1ncc(Cl)cc1
CHEMBL220809	69.18	O(C(C)C)c1ccccc1OCC[NH2+]Cc1cc(ccc1)C=1CCCC=1
CHEMBL8412	67.61	S1(=O)(=O)N(CCCC[NH+]2CCN(CC2)c2ncccn2)C(=O)c2c1cccc2
CHEMBL386988	67.61	s1cc(cc1)-c1cc(ccc1)C[NH2+]CCOc1ccccc1OC(C)C
CHEMBL474090	65	O(CCCNc1nc(ccn1)C1CCC[NH+](C1)CCc1c2c([nH]c1)cccc2)C
CHEMBL1259090	63	Brc1sc(c2OCCOc12)C(=O)N1CCC(F)(CC1)C[NH2+]Cc1ncc(cc1)C
CHEMBL1255610	62	Brc1scc(C(=O)N2CCC(F)(CC2)C[NH2+]Cc2ncc(cc2)C)c1OC
CHEMBL594829	62	Fc1cc2c([nH]cc2CCC[NH2+]C2Cc3c4c(CNC4=O)ccc3OC2)cc1
CHEMBL126253	60.8	O(CC[NH2+]CCCc1c2c([nH]c1)cccc2)c1c2c(ccc1)cccc2
CHEMBL379984	60	S(=O)(=O)(NCCCC[NH+]1CCN(CC1)c1cc(NC(=O)C)ccc1)CC(C)C
CHEMBL1259123	59	Clc1c2ccsc2sc1C(=O)N1CCC(F)(CC1)C[NH2+]Cc1ncc(cc1)C
CHEMBL340895	56	Fc1cc(OCC[NH2+]CCCc2c3cc(F)ccc3[nH]c2)c2occc2c1
CHEMBL608728	56	O(CC=C)c1c-2c(C[C@H]3[NH+](CCc4c3c-2ccc4)C)ccc1
CHEMBL594357	54	Fc1cc2c([nH]cc2CCC[NH+](C2CCC2)C2Cc3c4c(CCNC4=O)ccc3OC2)cc1
CHEMBL1259153	54	s1c(ccc1SC)C(=O)N1CCC(F)(CC1)C[NH2+]Cc1ncc(cc1)C
CHEMBL206130	52.2	Fc1cc2c([nH]cc2CC[NH2+]CC2Oc3c(NC2)cccc3OC)cc1
CHEMBL1259181	52	FC1(CCN(CC1)C(=O)c1cc2c(cc1)cccc2)C[NH2+]Cc1ncc(cc1)C
CHEMBL475502	51.4	OCCCNc1nc(ccn1)C1CCC[NH+](C1)CCc1c2c([nH]c1)cccc2
CHEMBL56	51.29	Oc1c2CC([NH+](CCC)CCC)CCc2ccc1
CHEMBL1802360	50.12	Fc1ccc(OCCC[NH+]2CCC(N3c4c(NC3=O)cccc4)CC2)cc1
CHEMBL1259198	50	Clc1scc(C(=O)N2CCC(F)(CC2)C[NH2+]Cc2ncc(cc2)C)c1OC
CHEMBL421064	50	O(CC(=O)N1CCN(CC1)c1ccccc1)c1cc2c([nH]cc2CC[NH3+])cc1
CHEMBL589141	49	Fc1cc2c([nH]cc2CCCC[NH+](CC2CC2)C2Cc3c4c(CNC4=O)ccc3OC2)cc1
CHEMBL46379	47.86	Clc1cc(ccc1F)C(=O)N1CCC(F)(CC1)C[NH2+]Cc1nc(N(C)C)ccc1C
CHEMBL1259223	47	FC1(CCN(CC1)C(=O)C12C3CC(C1)CC(C2)C3)C[NH2+]Cc1ncc(cc1)C
CHEMBL221743	46.77	O(C(C)C)c1ccccc1OCC[NH2+]Cc1cc(ccc1)C=1CCCCC=1
CHEMBL1259138	46	Clc1sc(cc1)C(=O)N1CCC(F)(CC1)C[NH2+]Cc1ncc(cc1)C
CHEMBL125902	46	Fc1cc2c([nH]cc2CCC[NH2+]CCOc2c3nccnc3ccc2)cc1
CHEMBL2431038	45	O(CC[NH2+]CCCCN1C(=O)C2N(CCC2)C1=O)c1c2c(ccc1)cccc2
CHEMBL124818	44	O(CC[NH2+]CCCCc1c2c([nH]c1)cccc2)c1ccccc1OC
CHEMBL3597637	43	Clc1cccc(N2CC[NH+](CC2)CCCCNC(=O)c2cc3c(nc2)cccc3)c1OC
CHEMBL1259121	42	s1c(ccc1C)C(=O)N1CCC(F)(CC1)C[NH2+]Cc1ncc(cc1)C
CHEMBL126484	41.6	Fc1cc2c([nH]cc2CCC[NH2+]CCOc2ccccc2OC)cc1
CHEMBL515573	40.7	O(CCNc1nc(ccn1)C1CCC[NH+](C1)CCc1c2c([nH]c1)cccc2)C
CHEMBL44841	39.81	Clc1cc(ccc1Cl)C(=O)N1CCC(O)(CC1)C[NH2+]Cc1nc(-n2nccc2)ccc1
CHEMBL1259109	39	s1c2sccc2cc1C(=O)N1CCC(F)(CC1)C[NH2+]Cc1ncc(cc1)C
CHEMBL114453	37	O1Cc2c(ccc3c2cccc3)C12CC[NH+](CC2)CC(O)CCc1ccccc1
CHEMBL593865	36	Fc1cc2c([nH]cc2CCC[NH+](CC2CC2)C2Cc3c4c(CCNC4=O)ccc3OC2)cc1
CHEMBL1259036	36	[te]1c2c(cc1C(=O)N1CCC(F)(CC1)C[NH2+]Cc1ncc(cc1)C)cccc2
CHEMBL126536	35	Fc1cc2c([nH]cc2CCC[NH2+]CCOc2c3c(nccc3)ccc2)cc1
CHEMBL1259122	35	s1ccc(C)c1C(=O)N1CCC(F)(CC1)C[NH2+]Cc1ncc(cc1)C
CHEMBL3806224	34.4	Clc1c(N2CC[NH+](CC2)CCCCOc2cc(C(=O)NC)c(Cl)cc2)cccc1Cl
CHEMBL1926758	34.2	S1CC(=O)N(CCCCC[NH2+]CC2Oc3c(CC2)cccc3)C1=O
CHEMBL592953	34	Fc1cc2c([nH]cc2CCC[NH+](CCC)C2Cc3c4c(CCNC4=O)ccc3OC2)cc1
CHEMBL1259016	34	FC1(CCN(CC1)C(=O)c1oc2c(c1)cccc2)C[NH2+]Cc1ncc(cc1)C
CHEMBL218313	33.88	O1c2c(CC13CC3)cccc2OCC[NH2+]Cc1cc(ccc1)C=1CCCC=1
CHEMBL203067	33.6	O1c2c(N(CC1C[NH2+]CCc1c3c([nH]c1)cccc3)C)cccc2
CHEMBL296289	33.11	Clc1cc(ccc1F)C(=O)N1CCC(F)(CC1)C[NH2+]Cc1nc(N(C)C)cc(c1)C
CHEMBL221131	32.36	O1c2c(CC1(CC)C)cccc2OCC[NH2+]Cc1cc(ccc1)C=1CCCC=1
CHEMBL207478	32	S(=O)(=O)(N(CCCC[NH+]1CCN(CC1)c1cc(NC(=O)C)ccc1)C)CC(C)C
CHEMBL1259184	32	s1cc(cc1)C(=O)N1C2CC(O)(CC1CC2)C[NH2+]Cc1ncc(cc1)C
CHEMBL81095	31.62	Fc1ccc(cc1)C(=O)NCCCC[NH+]1CCN(CC1)c1c2OCCOc2ccc1
CHEMBL1926748	31.5	S1CC2N(C1)C(=O)N(CCCC[NH2+]CC1Oc3c(CC1)cccc3)C2=O
CHEMBL114452	31	O1Cc2c(ccc3c2cccc3)C12CC[NH+](CC2)CC(O)COCc1ccccc1
CHEMBL295025	30.9	Clc1cc(ccc1Cl)C(=O)N1CCC(CC1)C[NH2+]Cc1nc(-n2nccc2)ccc1
CHEMBL1259072	30	Brc1sc(cc1)C(=O)N1CCC(F)(CC1)C[NH2+]Cc1ncc(cc1)C
CHEMBL1259139	30	Clc1ccsc1C(=O)N1CCC(F)(CC1)C[NH2+]Cc1ncc(cc1)C
CHEMBL45048	28.84	Clc1cc(ccc1F)C(=O)N1CCC(F)(CC1)C[NH2+]Cc1nc(N(CC)CC)c(cc1)C
CHEMBL440854	28.18	Clc1cc(ccc1Cl)C(=O)N1CCC(F)(CC1)C[NH2+]Cc1nc(-n2nccc2)ccc1
CHEMBL592029	28	Fc1cc2c([nH]cc2CCC[NH+](CC)C2Cc3c4c(CNC4=O)ccc3OC2)cc1
CHEMBL500	27	O(CC(O)C[NH2+]C(C)C)c1c2c([nH]cc2)ccc1
CHEMBL3804943	26	Clc1c(N2CC[NH+](CC2)CCCCOc2cc(ccc2OC)C(=O)NC)cccc1Cl
CHEMBL3806169	26	Clc1c(N2CC[NH+](CC2)CCCCOc2cc(ccc2)C(=O)N)cccc1Cl
CHEMBL604063	26	Fc1cc2c([nH]cc2CCC[NH+](C)C2Cc3c4c(CCNC4=O)ccc3OC2)cc1
CHEMBL1259210	26	FC1(CCN(CC1)C(=O)C12CC(CCC1)CCC2)C[NH2+]Cc1ncc(cc1)C
CHEMBL1926760	25.9	S1CC(=O)N(CCCCCCCC[NH2+]CC2Oc3c(CC2)cccc3)C1=O
CHEMBL338587	25.8	O(CC[NH2+]CCCCc1c2c([nH]c1)cccc2)c1c2c([nH]cc2)ccc1
CHEMBL45305	25.7	Clc1cc(ccc1F)C(=O)N1CCC(F)(CC1)C[NH2+]Cc1ncc(cc1)C
CHEMBL606149	25	Fc1cc2c([nH]cc2CCC[NH2+]C2Cc3c4c(CCNC4=O)ccc3OC2)cc1
CHEMBL219486	24.55	O1c2c(OC1(C)C)cccc2OCC[NH2+]Cc1cc(ccc1)C=1CCCC=1
CHEMBL3805077	24	Clc1c(N2CC[NH+](CC2)CCCCOc2cc(ccc2)C(=O)NC)cccc1Cl
CHEMBL607419	24	Fc1cc2c([nH]cc2CCC[NH+](CC2CC2)C2Cc3c4c(CNC4=O)ccc3OC2)cc1
CHEMBL1926750	23.3	O1c2c(CCC1C[NH2+]CCCN1C(=O)C3N(CCC3)C1=O)cccc2
CHEMBL2431048	23	O(CC[NH2+]CCCCN1C(=O)C2N(CCC2)C1=O)c1ccccc1OC
CHEMBL46512	22.91	Clc1cc(ccc1Cl)C(=O)N1CCC(F)(CC1)C[NH2+]Cc1nc(ccc1)-c1sccn1
CHEMBL606864	22	O1CC([NH2+]CCCc2c3cc(ccc3[nH]c2)C#N)Cc2c3c(CNC3=O)ccc12
CHEMBL342986	22	O(C)c1cc2c([nH]cc2CC[NH+](CC)CC)cc1
CHEMBL1926751	21.8	O1c2c(CCC1C[NH2+]CCCCCCN1C(=O)C3N(CCC3)C1=O)cccc2
CHEMBL209324	21	S(=O)(=O)(NCCCC[NH+]1CCN(CC1)c1ccccc1OC)c1ccc(cc1)C
CHEMBL323441	21	Fc1ccccc1OC[C@H](O)C[NH+]1CCC2(OCc3c2ccc2c3cccc2)CC1
CHEMBL47013	20.89	Clc1cc(ccc1Cl)C(=O)N1CCC(F)(CC1)C[NH2+]Cc1ncc(cc1)C
CHEMBL423181	20.89	O(C)c1cc2CC(CCc2cc1)CC[NH+]1CCN(CC1)c1ncccc1
CHEMBL42994	20.42	Clc1cc(ccc1Cl)C(=O)N1CCC(CC1)C[NH2+]Cc1nc(N(C)C)ccc1
CHEMBL210537	20	S(=O)(=O)(NCCCC[NH+]1CCN(CC1)c1cc(NC(=O)C)ccc1)c1ccc(cc1)C
CHEMBL1259087	20	Brc1ccsc1C(=O)N1CCC(F)(CC1)C[NH2+]Cc1ncc(cc1)C
CHEMBL1259107	20	s1cc(cc1C(=O)N1CCC(F)(CC1)C[NH2+]Cc1ncc(cc1)C)C
CHEMBL1926759	19.9	S1CC(=O)N(CCCCCC[NH2+]CC2Oc3c(CC2)cccc3)C1=O
CHEMBL191971	19.05	Clc1cc2CCN(c2cc1N1CC[NH+](CC1)C)C(=O)Nc1c2c(cccc2)c(cc1)-c1ccncc1
CHEMBL596297	19	O1CC([NH+](CC2CC2)CCCCc2c3cc(ccc3[nH]c2)C#N)Cc2c3c(CNC3=O)ccc12
CHEMBL2431051	19	O(CC[NH2+]CCCCN1C(=O)C2N(CCC2)C1=O)c1ccccc1OCC
CHEMBL1259200	18	Clc1cc(ccc1F)C(=O)N1C2CC(O)(CC1CC2)C[NH2+]Cc1ncc(cc1)C
CHEMBL1259032	18	s1cccc1C(=O)N1CCC(F)(CC1)C[NH2+]Cc1ncc(cc1)C
CHEMBL3597636	17	OC(CCNC(=O)c1cc2c(nc1)cccc2)C[NH+]1CCN(CC1)c1c2c(ccc1)cccc2
CHEMBL1259071	17	Brc1cc(sc1)C(=O)N1CCC(F)(CC1)C[NH2+]Cc1ncc(cc1)C
CHEMBL1926733	16.3	O1c2c(CCC1C[NH2+]CCCCN1C(=O)C3N(CCC3)C1=O)cccc2
CHEMBL1258999	16	FC1(CCN(CC1)C(=O)c1c2c(oc1)cccc2)C[NH2+]Cc1ncc(cc1)C
CHEMBL419240	15.7	Fc1cc2c([nH]cc2CCC[NH2+]CCOc2c3OCCOc3ccc2)cc1
CHEMBL1259034	15	FC1(CCN(CC1)C(=O)c1occc1)C[NH2+]Cc1ncc(cc1)C
CHEMBL3144354	14.79	S=C1N(C=N[N-]1)[C@@H]1O[C@H](COCc2ccccc2)[C@@H](OCc2ccccc2)[C@H]1OCc1ccccc1
CHEMBL42042	14.79	Clc1cc(ccc1F)C(=O)N1CCC(F)(CC1)C[NH2+]Cc1nc(-n2nccc2)c(cc1)C
CHEMBL288992	13.18	Clc1cc(ccc1F)C(=O)N1CCC(F)(CC1)C[NH2+]Cc1nc(NCC)ccc1
CHEMBL3805518	13	Fc1ccc(OCCCC[NH+]2CCC(CC2)c2noc3c2ccc(F)c3)cc1C(=O)NC
CHEMBL3805559	13	Fc1cc2onc(c2cc1)C1CC[NH+](CC1)CCCCOc1cc(ccc1)C(=O)NC
CHEMBL1259151	13	FC1(CCN(CC1)C(=O)c1ccccc1)C[NH2+]Cc1ncc(cc1)C
CHEMBL2112645	13	O(CC[NH2+]CCCc1c2c([nH]c1)cccc2)c1ccccc1OC
CHEMBL44159	12.3	Clc1cc(ccc1F)C(=O)N1CCC(F)(CC1)C[NH2+]Cc1nc(-n2nccc2)ccc1
CHEMBL288244	12.02	Clc1cc(ccc1Cl)C(=O)N1CCC(F)(CC1)C[NH2+]Cc1nc(ccc1)-c1sccc1
CHEMBL3805165	12	FC1(F)Oc2c(O1)cccc2N1CC[NH+](CC1)CCCCOc1cc(ccc1)C(=O)NC
CHEMBL1259033	12	s1cc(cc1)C(=O)N1CCC(F)(CC1)C[NH2+]Cc1ncc(cc1)C
CHEMBL1926749	11.6	S1CC(=O)N(CCCC[NH2+]CC2Oc3c(CC2)cccc3)C1=O
CHEMBL1259209	11	FC1(CCN(CC1)C(=O)C12CC3CC(C1)CC(C2)C3)C[NH2+]Cc1ncc(cc1)C
CHEMBL45423	10.72	Clc1cc(ccc1Cl)C(=O)N1CCC(F)(CC1)C[NH2+]Cc1nc(N2CCC2)ccc1
CHEMBL231471	10	Clc1cc(ccc1F)C(=O)N1CCC(F)(CC1)C[NH2+]Cc1nc(ccn1)-c1occc1
CHEMBL595055	10	Fc1c2OCC([NH+](CCCc3c4cc(F)ccc4[nH]c3)CC)Cc2c2c(c1)CCNC2=O
CHEMBL42766	10	Clc1cc(ccc1)C(=O)N1CCC(F)(CC1)C[NH2+]Cc1nc(N(C)C)ccc1
CHEMBL1259241	10	s1cc(c2c1cccc2)C(=O)N1CCC(F)(CC1)C[NH2+]Cc1ncc(cc1)C
CHEMBL218261	10	O1c2c(CC1(C)C)cccc2OCC[NH2+]Cc1cc(ccc1)C=1CCCC=1
CHEMBL3597635	9	O=C(NCCCC[NH+]1CCN(CC1)c1c2c(ccc1)cccc2)c1cc2c(nc1)cccc2
CHEMBL594788	9	Fc1cc2c([nH]cc2CCC[NH+](CC)C2Cc3c4c(CCNC4=O)ccc3OC2)cc1
CHEMBL44659	8.913	Clc1cc(ccc1Cl)C(=O)N1CCC(F)(CC1)C[NH2+]Cc1nc(ccc1)-c1ocnc1
CHEMBL331609	8.7	O(CC[NH2+]CCCc1c2c([nH]c1)cccc2)c1c2nc[nH]c2ccc1
CHEMBL1259124	8.6	Clc1cc(ccc1F)C(=O)N1CCC(F)(CC1)C[NH+](Cc1ncc(cc1)C)C
CHEMBL46984	8.318	Clc1cc(ccc1F)C(=O)N1CCC(F)(CC1)C[NH2+]Cc1nc(NCC)c(cc1)C
CHEMBL3804965	8.2	Fc1ccc(OCCCC[NH+]2CCN(CC2)c2c3OC(F)(F)Oc3ccc2)cc1C(=O)NC
CHEMBL19215	7.5	O(Cc1ccccc1)C(=O)NC[C@@H]1C[C@H]2[C@H]([NH+](C1)C)Cc1c3c2cccc3n(c1)C
CHEMBL81118	7.413	Fc1ccc(cc1)C(=O)CCC[NH+]1CCN(CC1)c1c2OCCOc2ccc1
CHEMBL3805884	7.2	Clc1c(N2CC[NH+](CC2)CCCCOc2cc(C(=O)NC)c(F)cc2)cccc1Cl
CHEMBL31354	7.1	O(C)c1ccccc1N1CC[NH+](CC1)CCN(C(=O)C1CCCCC1)c1ncccc1
CHEMBL298260	7.079	Clc1cc(ccc1Cl)C(=O)N1CCC(CC1)C[NH2+]Cc1nc(N2CCC2)ccc1
CHEMBL311275	6.761	O1c2c(OCC1)cccc2N1CC[NH+](CC1)CCCCc1ccccc1
CHEMBL1742477	6.607	Fc1ccc(cc1)C(=O)NCC[NH+]1CCN(CC1)c1c2OC[C@@H](Oc2ccc1)CO
CHEMBL1259155	6.6	Clc1cc(ccc1F)C(=O)N1CCC(O)(CC1)C[NH2+]Cc1ncc(cc1)C
CHEMBL375297	6.457	O1c2c(OCC1)cccc2OCC[NH2+]Cc1cc(ccc1)C=1CCCC=1
CHEMBL3805649	6	s1c2c(cc1)c(N1CC[NH+](CC1)CCCCOc1cc(C(=O)NC)c(F)cc1)ccc2
CHEMBL221692	5.888	Fc1ccc(cc1)-c1cc(cnc1)C[NH+]1CCN(CC1)c1c2OCCOc2ccc1
CHEMBL42618	5.754	Clc1cc(ccc1Cl)C(=O)N1CCC(CC1)C[NH2+]Cc1nc(ccc1)-c1sccc1
CHEMBL311015	5.754	O1c2c(OCC1)cccc2N1CC[NH+](CC1)CCCCN1C(=O)c2c(cccc2)C1=O
CHEMBL295662	5.754	Clc1cc(ccc1C)C(=O)N1CCC(F)(CC1)C[NH2+]Cc1nc(N(C)C)ccc1
CHEMBL42294	5.248	Clc1cc(ccc1Cl)C(=O)N1CCC(CC1)C[NH2+]Cc1nc(ccc1)-c1occc1
CHEMBL3805704	5.1	s1c2c(cc1)c(N1CC[NH+](CC1)CCCCOc1cc(ccc1)C(=O)NC)ccc2
CHEMBL46467	5.012	Clc1cc(ccc1Cl)C(=O)N1CCC(CC1)C[NH2+]Cc1nc(ccc1)-c1sccn1
CHEMBL127171	4.7	Fc1cc(OCC[NH2+]CCCc2c3cc(F)ccc3[nH]c2)c(OC)cc1
CHEMBL338982	4.7	Fc1cc2c([nH]cc2CCC[NH2+]CCOc2c3OCCc3ccc2)cc1
CHEMBL3805860	4.3	s1nc(N2CC[NH+](CC2)CCCCOc2cc(ccc2)C(=O)NC)c2c1cccc2
CHEMBL595744	4	Fc1c2OCC([NH2+]CCCc3c4cc(F)ccc4[nH]c3)Cc2c2c(c1)CCNC2=O
CHEMBL340301	4	O(CC[NH2+]CCCc1c2c([nH]c1)cccc2)c1c2c([nH]cc2)ccc1
CHEMBL45336	3.715	Clc1cc(ccc1F)C(=O)N1CCC(F)(CC1)C[NH2+]Cc1nc(N(C)C)c(cc1)C
CHEMBL360319	3.631	Clc1cc(ccc1F)C(=O)N1CCC(F)(CC1)C[NH2+]Cc1nc(N(C)C)ccc1
CHEMBL207220	3.6	S(=O)(=O)(N(CCCC[NH+]1CCN(CC1)c1cc(NC(=O)C)ccc1)C)CC1CCCCC1
CHEMBL111713	3.5	Fc1c2c(C(=O)CC2)c(OCC(O)C[NH+]2CCC3(OCc4c3ccc3c4cccc3)CC2)cc1
CHEMBL42393	3.467	Clc1cc(ccc1F)C(=O)N1CCC(F)(CC1)C[NH2+]Cc1nc(ccc1)-c1occc1
CHEMBL111065	3.3	O1Cc2c(ccc3c2cccc3)C12CC[NH+](CC2)C[C@H](O)COc1cc(ccc1)CC
CHEMBL45101	3.02	Clc1cc(ccc1Cl)C(=O)N1CCC(CC1)C[NH2+]Cc1nc(ccc1)-c1n[nH]cc1
CHEMBL340705	3	O(CC[NH2+]CCCc1c2c([nH]c1)cccc2)c1c2ncccc2ccc1
CHEMBL46971	2.951	Clc1cc(ccc1Cl)C(=O)N1CCC(F)(CC1)C[NH2+]Cc1nc(N(C)C)ccc1
CHEMBL126407	2.9	Fc1cc2c([nH]cc2CCC[NH2+]CCOc2c3occc3ccc2)cc1
CHEMBL82215	2.884	O1c2c(OCC1)cccc2N1CC[NH+](CC1)CCCC(=O)c1ccccc1
CHEMBL384657	2.884	O1c2c(CC1(C)C)cccc2OCC[NH2+]Cc1cc(cnc1)C=1CCCC=1
CHEMBL42545	2.754	Clc1cc(ccc1F)C(=O)N1CCC(F)(CC1)C[NH2+]Cc1nc(-c2n[nH]cc2)c(cc1)C
CHEMBL3805099	2.7	s1nc(N2CC[NH+](CC2)CCCCOc2cc(C(=O)NC)c(F)cc2)c2c1cccc2
CHEMBL43146	2.63	Clc1cc(ccc1Cl)C(=O)N1CCC(F)(CC1)C[NH2+]Cc1nc(ccc1)-c1occc1
CHEMBL221920	2.63	O1c2c(CC13CC3)cccc2OCC[NH2+]Cc1cc(cnc1)C=1CCCC=1
CHEMBL126424	2	Fc1cc2c([nH]cc2CCC[NH2+]CCOc2c3c([nH]cc3)ccc2)cc1
CHEMBL2112882	1.995	O1[C@](NC(=O)[C@@H]2C=C3[C@H]([NH+](C2)C)Cc2c4c3cccc4[nH]c2)(C)C(=O)N2[C@@H](CC(C)C)C(=O)N[C@@H](Cc3ccccc3)[C@]12O
CHEMBL297138	1.995	Clc1cc(ccc1Cl)C(=O)N1CCC(CC1)C[NH2+]Cc1nc(ccc1)-c1ocnc1
CHEMBL1926761	1.5	S1(=O)(=O)N(CCCC[NH2+]CC2Oc3c(CC2)cccc3)C(=O)c2c1cccc2
CHEMBL330827	1.4	Fc1cc2c([nH]cc2CCC[NH2+]CCOc2c3nc[nH]c3ccc2)cc1
CHEMBL139505	1.259	O(C)c1c2c(ccc1)c(ccc2)CCC[NH+]1CCN(CC1)c1ncccc1
CHEMBL326751	1.2	O1Cc2c(ccc3c2cccc3)C12CC[NH+](CC2)C[C@H](O)COc1ccccc1
CHEMBL46582	1.122	Clc1cc(ccc1Cl)C(=O)N1CCC(F)(CC1)C[NH2+]Cc1nc(ccc1)-c1n[nH]cc1
CHEMBL327126	1.1	Fc1ccccc1OC[C@@H](O)C[NH+]1CCC2(OCc3c2ccc2c3cccc2)CC1
CHEMBL81728	0.955	Fc1ccc(cc1)C(=O)NCC[NH+]1CCN(CC1)c1c2OCCOc2ccc1
CHEMBL142862	0.93	Fc1c2c([nH]cc2CC[NH+](C)C)ccc1OC
CHEMBL3330614	0.8	Fc1cccnc1N1CC[NH+](CC1)CCCCN1N=CC(=O)N(C)C1=O
CHEMBL511857	0.7943	O(C)c1cc(ccc1)C1CCC([NH+]2CCN(CC2)c2ncccc2)CC1
CHEMBL316960	0.78	Fc1ccc(cc1)C(=O)NCC[NH+]1C(CN(CC1C)c1c2OCCOc2ccc1)C
CHEMBL444590	0.7762	O(C)c1c2c(ccc1)C(CCC2)CCC[NH+]1CCN(CC1)c1ncccc1
CHEMBL46539	0.7244	Clc1cc(ccc1F)C(=O)N1CCC(F)(CC1)C[NH2+]Cc1nc(ccc1)-c1n[nH]cc1
CHEMBL426317	0.3	O(C)c1cc(N2CC[NH+](CC2)CCCCN2N=CC(=O)N(C)C2=O)ccc1
CHEMBL3330603	0.3	O=C1N(C)C(=O)N(N=C1)CCCC[NH+]1CCN(CC1)c1ccccc1
CHEMBL3330616	0.2	Fc1nc(N2CC[NH+](CC2)CCCCN2N=CC(=O)N(C)C2=O)ccc1
CHEMBL276031	0.13	O=C(C)c1c2CC([NH+](CCC)CCC)Cc3c2c([nH]c3)cc1
CHEMBL2413154	0.1	O(C)c1ccccc1N1CC[NH+](CC1)CCCCN1N=CC(=O)N(C)C1=O
CHEMBL3330612	0.08	O=C1N(C)C(=O)N(N=C1)CCCC[NH+]1CCN(CC1)c1ncccc1
CHEMBL199824	0.05	O(C)c1cc2c(cc1)cccc2N1CC[NH+](CC1)CCCCN1N=CC(=O)N(C)C1=O
CHEMBL1290716	0.03162	O=C1N(c2c(C=C1)c(ccc2)CC[NH+]1CCN(CC1)c1c2c(nc(cc2)C)ccc1)C
