# Supplementary material for: Activity Models of Key GPCR Families in the Central Nervous System: A Tool for Many Purposes
Source: J Chem Inf Model. 2023 May 31;63(11):3248–62. doi: 10.1021/acs.jcim.2c01531 (PMC10268961; doi:10.1021/acs.jcim.2c01531)
Supplement: Supplementary file 4 — ci2c01531_si_004.zip [file ci2c01531_si_004.zip › xlsx_active_files/D4_IC50_actives.xlsx]

## Sheet: D4_IC50_actives
CMPD_CHEMBLID	STANDARD_VALUE	CANONICAL-SMILES
CHEMBL104	19919	Clc1ccccc1C(n1ccnc1)(c1ccccc1)c1ccccc1
CHEMBL633	17720	Ic1cc(cc(I)c1OCC[NH+](CC)CC)C(=O)c1c2c(oc1CCCC)cccc2
CHEMBL91	15270	Clc1cc(Cl)ccc1C(OCc1ccc(Cl)cc1Cl)Cn1ccnc1
CHEMBL83	11161	O(CC[NH+](C)C)c1ccc(cc1)\C(=C(/CC)\c1ccccc1)\c1ccccc1
CHEMBL808	9328	Clc1cc(Cl)ccc1C(OCc1ccc(Cl)cc1)Cn1ccnc1
CHEMBL325945	6550	Clc1cc2OCOc2cc1C[NH+]1CCC(N2c3c(NC(=O)C2=O)cccc3)CC1
CHEMBL296419	6087	Fc1ccc(cc1)Cn1c2c(nc1NC1CC[NH+](CC1)CCc1ccc(OC)cc1)cccc2
CHEMBL726	5877	S1c2c(N(c3c1cccc3)CCC[NH+]1CC[NH+](CC1)CCO)cc(cc2)C(F)(F)F
CHEMBL1642123	5522	S(=O)(=O)(N1c2c(C(=O)CC1C)c(N1CC[NH+](CC1)C)ccc2)c1cc2c(cc1)cccc2
CHEMBL304692	4800	[NH+]1(CCN(CC1)c1ncccn1)Cc1c-2c(Cc3c-2cccc3)ccc1
CHEMBL3216758	3942	Clc1c(N2CC[NH+](CC2)CCNC(=O)c2nc(n(c2C)-c2ccccc2)C)cccc1Cl
CHEMBL3335545	3880	Fc1cccc(F)c1C[NH+]1CC(OCC1)CCc1ccccc1
CHEMBL22242	3872	Brc1ccc(OC)c(C(=O)NC[C@H]2[NH+](CCC2)CC)c1OC
CHEMBL3793347	3830	Fc1c2c([nH]cc2C[NH+]2C[C@H](OCC2)COc2ccccc2)ccc1
CHEMBL1093802	3800	Fc1ccccc1C(=O)N1CC[NH+](CC1)CC[NH+]1C[C@H](NC(=O)CNC(=O)c2cc(ccc2)C(F)(F)F)CC1
CHEMBL3335541	3680	O1CC[NH+](CC1CCc1ccccc1)Cc1ccccc1C
CHEMBL1642116	3613	S(=O)(=O)(N1CCC(=O)c2c1cc(N1CC[NH+](CC1)C)cc2)c1cc2c(cc1)cccc2
CHEMBL6437	3311.31	[NH+]1(CC2N(CC1)c1c(Cc3c2cccc3)cccc1)C
CHEMBL584554	2650	O=C(N(CC)CC)[C@@H]1C=C2[C@H](N(C1)C(=O)Nc1ccccc1)Cc1c3c2cccc3[nH]c1
CHEMBL3793709	2630	Clc1ccc(cc1)C[NH+]1C[C@H](OCC1)COc1ncccc1
CHEMBL728	2311	Clc1cc2N(c3c(Sc2cc1)cccc3)CCC[NH+]1CC[NH+](CC1)C
CHEMBL325750	1880	s1nc2cc(ccc2n1)C[NH+]1CCC2(N(CNC2=O)c2ccccc2)CC1
CHEMBL1086626	1845	Clc1c(N2CC[NH+](CC2)CCCNC(=O)c2cc([nH]c2C)-c2ccccc2)cccc1Cl
CHEMBL8412	1800	S1(=O)(=O)N(CCCC[NH+]2CCN(CC2)c2ncccn2)C(=O)c2c1cccc2
CHEMBL1642117	1789	S(=O)(=O)(N1CCC(=O)c2c1cccc2N1CC[NH+](CC1)C)c1cc2c(cc1)cccc2
CHEMBL114484	1690	Clc1cc(ccc1C[NH+]1CCC(n2c3c(nc2O)cccc3)CC1)C
CHEMBL185156	1500	O=C(NC1CC[NH+](C1)Cc1ccccc1)c1ccc(cc1)-c1ccccc1
CHEMBL3335544	1480	O1CC[NH+](CC1CCc1ccccc1)Cc1ccccc1
CHEMBL479	1468	S1c2c(N(c3c1cccc3)CCC1[NH+](CCCC1)C)cc(SC)cc2
CHEMBL325258	1410	O(CCc1ccc(cc1)C#N)C(=O)N1CC[NH+](CC1)CCCc1ccccc1
CHEMBL71	1365	Clc1cc2N(c3c(Sc2cc1)cccc3)CCC[NH+](C)C
CHEMBL305660	1299.6	O(C(c1ccccc1)c1ccccc1)C1CC[NH+](CC1)CCCC(=O)c1ccc(cc1)C(C)(C)C
CHEMBL3335543	1140	Fc1ccc(cc1)C[NH+]1CC(OCC1)CCc1ccccc1
CHEMBL3794336	1110	O1CC[NH+](C[C@H]1COc1ccccc1)Cc1nc2c(cc1)cccc2
CHEMBL266393	1102	s1nc(N2CC[NH+](CC2)C[C@H](NC(=O)C2(CCCCC2)C)Cc2cccnc2)c(OC)n1
CHEMBL1086754	984	Clc1c(N2CC[NH+](CC2)CCCNC(=O)c2cc(n(C)c2C)-c2ccccc2)cccc1Cl
CHEMBL326962	947	O1c2cc(ccc2OC1)C[NH+]1CCC2(N(CNC2=O)c2ccccc2)CC1
CHEMBL2373209	850	O(C)c1ccccc1N1CC[NH+](CC1)CC(=O)NC1CCc2c(C1)cccc2OC
CHEMBL326263	776	Fc1ccc(cc1)C(CCC[NH+]1CCN(CC1)C(OCCc1ccc(cc1)C#N)=O)c1ccc(F)cc1
CHEMBL2373206	740	s1cc(nc1C[NH+]1CCN(CC1)c1ccccc1OC)-c1cc(OC)ccc1
CHEMBL116735	716	Fc1ccc(cc1)C(CCC[NH+]1CCN(CC1)C(=O)CCc1ccc(F)cc1)c1ccc(F)cc1
CHEMBL131482	713	S1C2(CCCC2)C(=O)N(CCCC[NH+]2CCN(CC2)c2c3c(sc2)cc(F)cc3)C1C
CHEMBL1086756	645	Clc1c(N2CC[NH+](CC2)CCCNC(=O)c2cc(n(CCC)c2C)-c2ccccc2)cccc1Cl
CHEMBL3792541	590	O1CC[NH+](C[C@H]1COc1ccccc1)Cc1nc2n(c1)C=CC=C2
CHEMBL73589	570	S1c2c(cc(OS(=O)(=O)C(F)(F)F)cc2)C(=Nc2c1cccc2)N1CC[NH+](CC1)C
CHEMBL1203257	567	[NH+]1(CCN(CC1)c1ncccn1)C[C@H]1C[C@@H]1c1ccccc1
CHEMBL54	563	Clc1ccc(cc1)C1(O)CC[NH+](CC1)CCCC(=O)c1ccc(F)cc1
CHEMBL116463	543	Fc1ccc(cc1)C(CCC[NH+]1CCC(NC(OCCc2ccc(cc2)C#N)=O)CC1)c1ccc(F)cc1
CHEMBL3793062	530	Fc1cc(ccc1F)C[NH+]1C[C@H](OCC1)COc1ccccc1
CHEMBL70319	490	Clc1cc2N=C(N3CC[NH+](CC3)C)c3cc(OS(=O)(=O)C(F)(F)F)ccc3Nc2cc1
CHEMBL2373208	470	O(C)c1ccccc1N1CC[NH+](CC1)CC(=O)NC1CCc2c(C1)cc(OC)cc2
CHEMBL3793890	460	O1CC[NH+](C[C@H]1COc1ccccc1)Cc1c2cc(OC)ccc2[nH]c1
CHEMBL3794158	460	Clc1ccc(cc1)C[NH+]1C[C@H](OCC1)COc1nc(F)ccc1
CHEMBL114280	429	Clc1cc2OCOc2cc1C[NH2+]CCCn1c2c(nc1O)cccc2
CHEMBL3335542	390	FC(F)(F)Oc1cc(ccc1)C[NH+]1CC(OCC1)CCc1ccccc1
CHEMBL3794363	380	O1CC[NH+](C[C@H]1COc1ccc(OC)cc1)Cc1ccc(OC)cc1
CHEMBL3335535	360	O1CC[NH+](CC1CCc1ccccc1)Cc1[nH]c2c(n1)cccc2
CHEMBL325516	338	Fc1ccc(cc1)C(CCC[NH+]1CCN(CC1)C(OCCc1ccc(F)cc1)=O)c1ccc(F)cc1
CHEMBL3793072	320	Fc1ccc(cc1C(F)(F)F)C[NH+]1C[C@H](OCC1)COc1ccccc1
CHEMBL3335540	290	Clc1ccc(cc1)C[NH+]1CC(OCC1)CCc1ccccc1
CHEMBL424125	280	O(C)c1ccccc1N1CC[NH+](CC1)CCCC1CCCc2c1cc(OC)cc2
CHEMBL117537	280	Fc1ccc(cc1)C(CCC[NH+]1CCN(CC1)C(=O)CCCc1ccccc1)c1ccc(F)cc1
CHEMBL3792532	260	Clc1cc(ccc1OC)C[NH+]1C[C@H](OCC1)COc1nc(F)ccc1
CHEMBL3793266	260	FC1(F)Oc2cc(ccc2O1)C[NH+]1C[C@H](OCC1)COc1ccccc1
CHEMBL3335554	230	FC(F)(F)Oc1ccc(cc1)C[NH+]1C[C@H](OCC1)CCc1ccccc1
CHEMBL3793264	210	O1CC[NH+](C[C@H]1COc1cccnc1)Cc1ccc(OC)cc1
CHEMBL3335537	180	O1CC[NH+](C[C@H]1CCc1ccccc1)Cc1[nH]c2c(n1)cccc2
CHEMBL3794375	180	FC(F)(F)Oc1ccc(cc1)C[NH+]1C[C@H](OCC1)COc1ccccc1
CHEMBL715	173	s1c2Nc3c(N=C(N4CC[NH+](CC4)C)c2cc1C)cccc3
CHEMBL3792637	170	O1CC[NH+](C[C@H]1COc1ccccc1)Cc1cc2c(n(nc2)C)cc1
CHEMBL3335539	170	O1CC[NH+](CC1CCc1ccccc1)Cc1ccc(OC)cc1
CHEMBL42	168	Clc1cc2N=C(N3CC[NH+](CC3)C)c3c(Nc2cc1)cccc3
CHEMBL1202225	164	Clc1cc(N2CC[NH+](CC2)C[C@H]2C[C@@H]2c2ccccc2)cc(Cl)c1
CHEMBL3793858	160	O1CC[NH+](C[C@H]1COc1ccccc1)Cc1ccc(OC)cc1
CHEMBL3335538	160	FC(F)(F)Oc1ccc(cc1)C[NH+]1CC(OCC1)CCc1ccccc1
CHEMBL3794421	150	Clc1ccc(cc1)C[NH+]1C[C@H](OCC1)COc1ccc(OC)cc1
CHEMBL3792941	150	O1CC[NH+](C[C@H]1COc1ccccc1)Cc1cc(OC)c(OC)cc1
CHEMBL430798	150	S(Oc1cc2c(Oc3c(N=C2N2CC[NH+](CC2)C)cccc3)cc1)(=O)(=O)C(F)(F)F
CHEMBL3793112	150	Clc1ccc(cc1)C[NH+]1C[C@H](OCC1)COc1ccccc1
CHEMBL125455	133	Clc1cc(Cl)ccc1N1CC[NH+](CC1)C[C@@H]1C[C@H]1c1ccccc1
CHEMBL3794287	130	Clc1ccc(cc1)C[NH+]1C[C@H](OCC1)COc1cc(OC)ccc1
CHEMBL3792931	130	O1CC[NH+](C[C@H]1COc1ccccc1)Cc1ncn2c1C=CC=C2
CHEMBL3792813	130	O1CC[NH+](C[C@H]1COc1ccccc1)Cc1c2[nH]ccc2ccc1
CHEMBL3793906	130	Clc1cc2c([nH]cc2C[NH+]2C[C@H](OCC2)COc2ccccc2)cc1
CHEMBL3793131	130	Clc1cc(ccc1OC)C[NH+]1C[C@H](OCC1)COc1cc(ccc1)C#N
CHEMBL3335556	130	Clc1ccc(cc1)C[NH+]1C[C@H](OCC1)CCc1ccccc1
CHEMBL359002	120	O(C)c1ccccc1N1CC[NH+](CC1)CCC(=O)NC1CCc2c(C1)cccc2OC
CHEMBL72292	120	S(Oc1cc2c(Nc3c(N=C2N2CC[NH+](CC2)C)cccc3)cc1)(=O)(=O)C(F)(F)F
CHEMBL415300	110	Clc1cc2c(Nc3c(N=C2N2CC[NH+](CC2)C)cccc3)cc1
CHEMBL2373205	110	s1cc(nc1CC[NH+]1CCN(CC1)c1ccccc1OC)-c1cc(OC)ccc1
CHEMBL3793033	103	Clc1ccc(cc1)C[NH+]1C[C@H](OCC1)COc1cccnc1
CHEMBL3335555	100	O1CC[NH+](C[C@H]1CCc1ccccc1)Cc1ccc(O)cc1
CHEMBL3792725	100	Clc1ccc(cc1)C[NH+]1C[C@H](OCC1)COc1nc(Cl)ccc1
CHEMBL3792907	100	Clc1ccc(cc1OC)C[NH+]1C[C@H](OCC1)COc1cc(ccc1)C#N
CHEMBL122754	98	O1c2cc(ccc2C=CC1=O)C[NH2+]CCNc1ccc(cc1)C
CHEMBL3794469	97	Clc1cc(ccc1Cl)C[NH+]1C[C@H](OCC1)COc1ccccc1
CHEMBL1203260	96	[NH+]1(CCN(CC1)c1ncccc1)C[C@H]1C[C@@H]1c1ccccc1
CHEMBL80645	95	O1CC(=[NH+]c2c1cccc2)NCCCCC[NH+]1CCN(CC1)c1ncccn1
CHEMBL412665	95	O1CC(=[NH+]c2c1cccc2)NCCC[NH+]1CCN(CC1)c1ccccc1
CHEMBL3793984	92	Fc1cc(OC[C@H]2OCC[NH+](C2)Cc2ccc(OC)cc2)ccc1
CHEMBL1202221	85	Clc1cc(N2CC[NH+](CC2)C[C@H]2C[C@@H]2c2ccccc2)ccc1
CHEMBL3794013	76	Fc1cc2[nH]cc(c2cc1)C[NH+]1C[C@H](OCC1)COc1nc(F)ccc1
CHEMBL1202224	73	O(C)c1ccc(N2CC[NH+](CC2)C[C@H]2C[C@@H]2c2ccccc2)cc1
CHEMBL2373207	70	Clc1ccc(cc1)C[NH+]1CC[NH+](CC1)CCNC(=O)c1cc(OC)ccc1
CHEMBL3794174	69	Clc1ccc(cc1F)C[NH+]1C[C@H](OCC1)COc1ccccc1
CHEMBL1202209	68	Fc1cc(C)c(N2CC[NH+](CC2)C[C@H]2C[C@@H]2c2ccccc2)cc1
CHEMBL3793996	65	O1CC[NH+](C[C@H]1COc1ccccc1)Cc1n[nH]c2c1cccc2
CHEMBL2392349	65	O(C)c1ccccc1N1CC[NH+](CC1)CCCCCN1Cc2c(c3c(cc2)cccc3)C1=O
CHEMBL3792556	64	O1CC[NH+](C[C@H]1COc1ccccc1)Cc1cc2c(cc1)cccc2
CHEMBL3793169	62	Clc1cc(ccc1F)C[NH+]1C[C@H](OCC1)COc1ccccc1
CHEMBL26929	60	O(C)c1ccccc1N1CC[NH+](CC1)CCCC1CCCc2c1cccc2OC
CHEMBL3792638	58	S(C)c1ccc(cc1)C[NH+]1C[C@H](OCC1)COc1ccccc1
CHEMBL3793438	58	O1CC[NH+](C[C@H]1COc1ccccc1)Cc1cc2c([nH]cc2)cc1
CHEMBL3792728	58	Fc1cc(ccc1C(F)(F)F)C[NH+]1C[C@H](OCC1)COc1ccccc1
CHEMBL292943	57	O(C)c1ccc(cc1)-c1cc(ccc1)C[NH+]1CCN(CC1)c1ncccn1
CHEMBL3793910	56	Fc1cc(ccc1OC)C[NH+]1C[C@H](OCC1)COc1ccccc1
CHEMBL341497	48	[NH+]1(CCN(CC1)c1ccccc1)C[C@H]1C[C@@H]1c1ccccc1
CHEMBL3793375	47	Fc1ccc(OC[C@H]2OCC[NH+](C2)Cc2ccc(OC)cc2)cc1
CHEMBL3792923	45	O1CC[NH+](C[C@H]1COc1ccccc1)Cc1cc(C)c(cc1)C
CHEMBL1202206	45	Clc1cc(Cl)ccc1N1CC[NH+](CC1)C[C@H]1C[C@@H]1c1ccc(OC)cc1
CHEMBL1202202	43	Clc1cc(Cl)ccc1N1CC[NH+](CC1)C[C@H]1C[C@@H]1c1ccc(O)cc1
CHEMBL3794529	42	Fc1ccc(cc1OC)C[NH+]1C[C@H](OCC1)COc1ccccc1
CHEMBL3793389	42	Clc1ccc(cc1OC)C[NH+]1C[C@H](OCC1)COc1ccccc1
CHEMBL3793612	39	Clc1cc(ccc1OC)C[NH+]1C[C@H](OCC1)COc1cc(F)ccc1
CHEMBL3794199	38	Clc1ccc(cc1)C[NH+]1C[C@H](OCC1)COc1ccc(F)cc1
CHEMBL3792438	38	Clc1cc(ccc1OC)C[NH+]1C[C@H](OCC1)COc1ccccc1
CHEMBL1202217	37	O(C)c1cc(N2CC[NH+](CC2)C[C@H]2C[C@@H]2c2ccccc2)ccc1
CHEMBL3792803	37	Clc1ccc(cc1OC)C[NH+]1C[C@H](OCC1)COc1cc(F)ccc1
CHEMBL3792731	34	Clc1ccc(cc1)C[NH+]1C[C@H](OCC1)CSc1ccccc1
CHEMBL1202210	31	Clc1cc(C)c(N2CC[NH+](CC2)C[C@H]2C[C@@H]2c2ccccc2)cc1
CHEMBL2373204	30	O(C)c1ccccc1C[NH+]1CC[NH+](CC1)CCNC(=O)c1cc(OC)ccc1
CHEMBL2373210	30	O(C)c1ccccc1N1CC[NH+](CC1)CCC(=O)NC1CCc2c(C1)cc(OC)cc2
CHEMBL1202222	30	Clc1ccc(N2CC[NH+](CC2)C[C@H]2C[C@@H]2c2ccc(F)cc2)cc1
CHEMBL89934	29	S1C(C)(C)C(=O)N(CCCC[NH+]2CCN(CC2)c2c3c(sc2)cc(F)cc3)C1C
CHEMBL1202223	29	Clc1cc(N2CC[NH+](CC2)C[C@H]2C[C@@H]2c2ccc(F)cc2)ccc1
CHEMBL310311	27.3	O1CC(=[NH+]c2c1cccc2)NCCC[NH+]1CCN(CC1)c1ncccc1
CHEMBL3794079	27	S(C[C@H]1OCC[NH+](C1)Cc1cc(C)c(cc1)C)c1ccccc1
CHEMBL60957	25	Fc1ccc(cc1)-c1cc(cnc1)C[NH+]1CCN(CC1)c1nccnc1
CHEMBL303519	20	[NH+]1(CCN(CC1)c1ncccn1)Cc1c2Cc3c(-c2ccc1)cccc3
CHEMBL3792805	19.5	O1CC[NH+](C[C@H]1COc1ccccc1)Cc1c2c([nH]c1)cc(OC)cc2
CHEMBL3793782	18.9	Fc1cc2[nH]cc(c2cc1)C[NH+]1C[C@H](OCC1)COc1ccccc1
CHEMBL1204119	17	[NH+]1(CCN(CC1)c1ccc(cc1C)C)C[C@H]1C[C@@H]1c1ccccc1
CHEMBL64671	17	O(C)c1cc(ccc1)-c1cc(ccc1)C[NH+]1CCN(CC1)c1ncccn1
CHEMBL64487	16	O(C)c1ccccc1-c1cc(ccc1)C[NH+]1CCN(CC1)c1ncccn1
CHEMBL1202204	16	Clc1cc(N2CC[NH+](CC2)C[C@H]2C[C@@H]2c2ccccc2)cc(Cl)c1OC
CHEMBL831	14	Clc1cc2c(Oc3c(N=C2N2CC[NH+](CC2)C)cccc3)cc1
CHEMBL3792751	11.9	Clc1nc(OC[C@H]2OCC[NH+](C2)Cc2c3c([nH]c2)cc(F)cc3)ccc1
CHEMBL1202212	10	Clc1cc(N2CC[NH+](CC2)C[C@H]2C[C@@H]2c2ccccc2)ccc1Cl
CHEMBL1202219	10	Clc1ccccc1N1CC[NH+](CC1)C[C@H]1C[C@@H]1c1ccc(F)cc1
CHEMBL1202213	9	Clc1c(N2CC[NH+](CC2)C[C@H]2C[C@@H]2c2ccccc2)cccc1Cl
CHEMBL302183	9	Fc1ccc(cc1)-c1cc(cnc1)C[NH+]1CCN(CC1)c1ncccn1
CHEMBL1204116	9	Clc1cc(Cl)ccc1N1CC[NH+](CC1)C[C@H]1C[C@@H]1c1ccccc1
CHEMBL62829	9	Fc1cc(ccc1)-c1cc(ccc1)C[NH+]1CCN(CC1)c1ncccn1
CHEMBL1202205	9	Clc1cc(N2CC[NH+](CC2)C[C@H]2C[C@@H]2c2ccccc2)c(OC)cc1
CHEMBL291380	8	Fc1ccccc1-c1cc(ccc1)C[NH+]1CCN(CC1)c1ncccn1
CHEMBL3793137	8	Clc1cc2[nH]cc(c2cc1)C[NH+]1C[C@H](OCC1)COc1ccccc1
CHEMBL1202215	8	Clc1ccccc1N1CC[NH+](CC1)C[C@H]1C[C@@H]1c1ccccc1
CHEMBL1202208	8	[NH+]1(CCN(CC1)c1ccc(cc1C)C)C[C@@H]1C[C@H]1c1ccccc1
CHEMBL64119	8	O(C(C)C)c1cccnc1N(C)C1CC[NH+](CC1)Cc1ccccc1
CHEMBL291824	8	Fc1ccc(cc1)-c1cc(cnc1)C[NH+]1CCN(CC1)c1ccc(F)cc1
CHEMBL144811	7.8	O(C)c1ccc(OC)cc1C(=O)NCC[NH+]1CCN(CC1)c1ccccc1OC
CHEMBL2092961	7	[NH+]1(CCN(CC1)c1ccc(cc1C)C)CC1CC1c1ccccc1
CHEMBL59942	7	Fc1ccc(cc1)-c1cc(ccc1)C[NH+]1CCN(CC1)c1ncccn1
CHEMBL61657	7	Fc1ccc(cc1)-c1cc(cnc1)C[NH+]1CCN(CC1)c1ncccc1
CHEMBL61682	7	Fc1ccccc1N1CC[NH+](CC1)Cc1cc(cnc1)-c1ccc(F)cc1
CHEMBL302904	6	Fc1ccc(cc1)-c1cc(cnc1)C[NH+]1CCN(CC1)c1ccccc1
CHEMBL64597	6	s1cc(cc1)-c1cc(ccc1)C[NH+]1CCN(CC1)c1ncccn1
CHEMBL1202214	6	Fc1cc(OC)c(N2CC[NH+](CC2)C[C@H]2C[C@@H]2c2ccccc2)cc1
CHEMBL123031	5.4	Clc1cc(N2CC[NH+](CC2)Cc2cc3OC(=O)C=Cc3cc2)ccc1C
CHEMBL555670	5	Clc1ccc(N2CC[NH+](CC2)Cc2c3cccnc3[nH]c2)cc1
CHEMBL127257	5	[NH+]1(CCN(CC1)c1cc(C)c(cc1)C)Cc1[nH]c2c(n1)cccc2
CHEMBL1202220	5	Clc1ccc(N2CC[NH+](CC2)C[C@H]2C[C@@H]2c2ccccc2)cc1
CHEMBL356358	4	O(C)c1ccccc1C(=O)NCC[NH+]1CCN(CC1)c1ccccc1OC
CHEMBL26677	3.1	O(C)c1ccccc1N1CC[NH+](CC1)CCCC(=O)c1cc(OC)ccc1
CHEMBL1202211	3	Clc1cc(OC)c(N2CC[NH+](CC2)C[C@H]2C[C@@H]2c2ccccc2)cc1
CHEMBL107742	3	O=C(N1c2c(CC1C)cccc2)C[NH+]1CC[NH+](CC1)Cc1ccc(cc1)C
CHEMBL1202216	3	O(C)c1ccccc1N1CC[NH+](CC1)C[C@H]1C[C@@H]1c1ccccc1
CHEMBL357448	2.8	O(C)c1ccccc1N1CC[NH+](CC1)CCCNC(=O)c1cc(OC)ccc1
CHEMBL320597	2	O=C(N1c2c(C[C@H]1C)cccc2)C[NH+]1CC[NH+](CC1)Cc1ccc(cc1)C
CHEMBL69584	1.6	Clc1ccc(cc1)C[NH+]1CC[NH+](CC1)CC(=O)N1CCc2c1cccc2
CHEMBL332154	1.3	O1c2cc(ccc2C=CC1=O)C[NH2+]CCNc1ccccc1
CHEMBL147483	1	O(C)c1cc(ccc1)C(=O)NCC[NH+]1CCN(CC1)c1ncccc1
CHEMBL286725	1	O(C)c1ccccc1N1CC[NH+](CC1)CCNC(=O)c1cc(OC)ccc1
CHEMBL127290	1	[NH+]1(CCN(CC1)c1cc(ccc1C)C)Cc1[nH]c2c(n1)cccc2
CHEMBL267930	0.5	Fc1ccc(cc1)C(=O)CCC[NH+]1CCC2(N(CNC2=O)c2ccccc2)CC1
CHEMBL93403	0.057	Clc1ccc(N2CC[NH+](CC2)CCNC(=O)c2cc(OC)ccc2)cc1
