# Supplementary material for: Activity Models of Key GPCR Families in the Central Nervous System: A Tool for Many Purposes
Source: J Chem Inf Model. 2023 May 31;63(11):3248–62. doi: 10.1021/acs.jcim.2c01531 (PMC10268961; doi:10.1021/acs.jcim.2c01531)
Supplement: Supplementary file 4 — ci2c01531_si_004.zip [file ci2c01531_si_004.zip › xlsx_active_files/5HT1A_ki_actives.xlsx]

## Sheet: 5HT1A_ki_actives
CMPD_CHEMBLID	STANDARD_VALUE	CANONICAL-SMILES
CHEMBL1289394	1	Fc1cc(N2C[C@H]([NH+](CC2)CCc2c3C=CC(=O)N(c3ccc2)C)C)c2c(nc(cc2)C)c1
CHEMBL1289510	1	Fc1cc(N2C[C@@H]([NH+](CC2)CCc2c3C=CC(=O)N(c3ccc2)C)C)c2c(nc(cc2)C)c1
CHEMBL1632206	1	O=C(Nc1cc(ccc1)CC[NH+]1CCN(CC1)c1c2c(nc(cc2)C)ccc1)C
CHEMBL398525	1	s1nc(N2CC[NH+](CC2)CCc2cc3c(cc2)C(NC(=O)C(C)C)CC3)c2c1cccc2
CHEMBL1289047	1	O=C1Nc2c(C=C1)c(CC[NH+]1CCN(CC1)c1c3c(nc(cc3)C)ccc1)c(cc2)C
CHEMBL1632210	1	O=C(Nc1cc(ccc1)CC[NH+]1CCN(CC1)c1c2c(nc(cc2)C)ccc1)c1ccccc1
CHEMBL1632211	1	Fc1ccccc1C(=O)Nc1cc(ccc1)CC[NH+]1CCN(CC1)c1c2c(nc(cc2)C)ccc1
CHEMBL1241825	1	O1c2c(-n3c(C1)c(nc3)C#N)cccc2CC[NH+]1CCN(CC1)c1c2c(nc(cc2)C)ccc1
CHEMBL25357	1	Oc1c2[C@H]3[C@H]([NH+](CCC)[C@H](C3)C)CCc2ccc1
CHEMBL24622	1	O(C)c1c2[C@H]3[C@H]([NH+](CCC)[C@H](C3)C)CCc2ccc1
CHEMBL273614	1	O(C)c1c2C3[C@H]([NH+](CCC)[C@H](C3)C)CCc2ccc1
CHEMBL458199	1	O(CC[NH+]1CCC(CC1)Cc1cc(N2CC[NH+](CC2)C)ccc1)c1c2c(nc(cc2)C)ccc1
CHEMBL194647	1	O=C(N1CCc2c1cc1c(c2)ccnc1N1CC[NH+](CC1)C)c1ccc(cc1)C#N
CHEMBL209324	1	S(=O)(=O)(NCCCC[NH+]1CCN(CC1)c1ccccc1OC)c1ccc(cc1)C
CHEMBL58377	1	Fc1ccc(cc1)C(=O)NCC[NH+]1CCN(CC1)c1ccccc1OC
CHEMBL398711	1	s1nc(N2CC[NH+](CC2)CCc2cc3c(cc2)C(NC(=O)C(F)(F)F)CC3)c2c1cccc2
CHEMBL1645600	1	Clc1cccc(F)c1Oc1cccc(F)c1OC1C[NH2+]C1
CHEMBL1645617	1	Clc1cccc(F)c1Oc1cccc(F)c1O[C@@H]1CC[NH2+]C1
CHEMBL148022	1	O(Cc1cc(ccc1)COc1cc2c([nH]cc2CC[NH3+])cc1)c1cc2c([nH]cc2CC[NH3+])cc1
CHEMBL327126	1	Fc1ccccc1OC[C@@H](O)C[NH+]1CCC2(OCc3c2ccc2c3cccc2)CC1
CHEMBL318166	1	O1c2c3cc([nH]c3ccc2OCC1C[NH+]1CCC2(N(CNC2=O)c2ccccc2)CC1)C(OCc1ccccc1)=O
CHEMBL158210	1	Oc1c2c(CC[C@@H]([NH2+]CC=C)[C@H]2CC=C)ccc1
CHEMBL537403	0.96	O(C)c1ccccc1N1CC[NH+](CC1)CCN(C(=O)C1CCCCC1)c1ncccc1
CHEMBL31217	0.96	O(CCOc1cc2c([nH]cc2CC[NH3+])cc1)c1cc2c(cc1)cccc2N1CC[NH+](CC1)C
CHEMBL1258879	0.951	Fc1c2c(cccc2N2CC[NH+](CC2)CCCCOc2cc3c(CNC3=O)cc2)ccc1
CHEMBL1774074	0.95	Clc1c(cccc1N1CC[NH+](CC1)CCCCOc1nc2NC(=O)CCc2cc1)C(F)(F)F
CHEMBL2029929	0.95	O=C(Nc1cc(ccc1)CC[NH+]1CCN(CC1)c1ccccc1)Nc1cccnc1
CHEMBL516158	0.93	Fc1cc2c([nH]cc2CCC[NH+](CCC)[C@@H]2Cc3c(OC2)cccc3C(=O)N)cc1
CHEMBL77472	0.91	O1c2c(OCC1)cccc2N1CC[NH+](CC1)Cc1cc(ccc1)-c1ccccc1
CHEMBL2112357	0.91	s1c2c(cccc2[C@H]2C[C@@H]([NH+](CC2)C[C@H](O)COc2c3cc([nH]c3ccc2)C)C)cc1
CHEMBL3331385	0.91	S1c2c(N(CCCCCC[NH+]3CCN(CC3)c3ccccc3)C1=O)cccc2
CHEMBL199269	0.9	s1c2c(c3c1N=CN(CC[NH+]1CCN(CC1)c1c4c(ccc1)cncc4)C3=O)CC[NH+](C2)C
CHEMBL198792	0.9	s1c2c(c3c1N=CN(CC[NH+]1CCN(CC1)c1ccccc1Oc1ccccc1)C3=O)CC[NH+](C2)C
CHEMBL320173	0.9	O1c2c3cc([nH]c3ccc2OCC1C[NH+]1CCC2(N(CNC2=O)c2ccccc2)CC1)C(OC)=O
CHEMBL1078953	0.8913	O1C(OCC1C[NH2+]CCOc1ccccc1OCC)(c1ccccc1)c1ccccc1
CHEMBL165718	0.89	S1(=O)(=O)N(CCC[NH+]2CCC3[C@H](Cc4c3c(OC)ccc4)C2)C(=O)c2c1cccc2
CHEMBL1258763	0.88	Fc1cc2c(cc1OCCC[NH+]1CCN(CC1)c1c3c(cc(F)cc3)ccc1)C(=O)NC2
CHEMBL331609	0.87	O(CC[NH2+]CCCc1c2c([nH]c1)cccc2)c1c2nc[nH]c2ccc1
CHEMBL1098133	0.87	Fc1c2c(ncc(c2)C(F)(F)F)c(N2CCC([NH+]3CCN(CC3)c3cc(OC)cc4c3nccc4)CC2)cc1
CHEMBL1257735	0.863	O1c2c(CCC1)cccc2N1CC[NH+](CC1)CCCCOc1cc2c(CNC2=O)cc1
CHEMBL138109	0.86	O(C)c1c2c(ccc1)c(ccc2)CCC[NH2+]CCOc1ncccc1
CHEMBL1257384	0.859	Clc1cc2c(cc1OCCC[NH+]1CCN(CC1)c1c3c(ccc1)cccc3F)C(=O)NC2
CHEMBL300739	0.8511	Fc1cc2C[C@@H]([NH+]3CCC(=CC3)c3c4OCCOc4ccc3)[C@H](O)c2cc1
CHEMBL1774081	0.84	Fc1ccc2c(cccc2)c1N1CC[NH+](CC1)CCCCOc1nc2NC(=O)CCc2cc1
CHEMBL1258760	0.838	Fc1cc2c(cc1)cccc2N1CC[NH+](CC1)CCCCOc1cc2c(CNC2=O)cc1
CHEMBL3330605	0.835	O=C1N(C)C(=O)N(N=C1)CCCC[NH+]1CCN(CC1)c1ccccc1C#N
CHEMBL1946779	0.8318	O1C(CCC1C[NH2+]CCOc1ccccc1OC)(c1ccccc1)c1ccccc1
CHEMBL49497	0.8318	O1c2c(OCC1)cccc2C=1CC[NH+](CC=1)[C@@H]1Cc2c(cccc2)[C@H]1O
CHEMBL135974	0.8318	O1c2c(OC[C@@H]1C[NH2+][C@H]1CC[C@H](Oc3ccccc3)[C@H]1O)cccc2
CHEMBL1257263	0.814	Clc1cc2c(cc1OCCC[NH+]1CCN(CC1)c1c3c(ccc1)cccc3)C(=O)NC2
CHEMBL457750	0.81	Fc1c2OCC([NH+](CCCc3c4cc(F)ccc4[nH]c3)CCC)Cc2c(cc1)C(=O)NC
CHEMBL146751	0.81	O1c2c(OC[C@@H]1C[NH+]1[C@H]3CC(O)(C[C@@H]1CC3)c1cc3c(cc1)cccc3)cccc2OC
CHEMBL1257859	0.803	O(CCCC[NH+]1CCN(CC1)c1c2c(ccc1)cccc2)c1cc2c(cc1C)CNC2=O
CHEMBL275964	0.8	Clc1nsnc1N1CC[NH+](CC1)C[C@@H](NC(=O)C1CCCCC1)Cc1ccccc1
CHEMBL2079256	0.8	O(C)c1ccccc1N1CC[NH+](CC1)CCCCN1C(c2ccccc2)(c2ccccc2)C(=O)N(C)C1=O
CHEMBL49247	0.7943	O1c2c(OCC1)cccc2N1CC[NH+](CC1)C1Cc2c(C1)cccc2
CHEMBL1290596	0.7943	O=C1Nc2c(CC1)c(CC[NH+]1CCN(CC1)c1c3c(nc(cc3)C)ccc1)c(cc2)C
CHEMBL1632218	0.7943	s1cc(nc1C)C(=O)Nc1cc(ccc1)CC[NH+]1CCN(CC1)c1c2c(nc(cc2)C)ccc1
CHEMBL1631535	0.7943	S(=O)(=O)(Nc1cc(ccc1)CC[NH+]1CCN(CC1)c1c2c(nc(cc2)C)ccc1)C
CHEMBL442087	0.7943	Fc1cc(OCC[NH+]2CCC(CC2)Cc2cc3NC(=O)COc3cc2)c2c(nc(cc2)C)c1
CHEMBL495705	0.7943	O1CC(=O)Nc2cc(ccc12)CC[NH+]1CC(N(CC1)c1c2c(nc(cc2)C)ccc1)C
CHEMBL370852	0.7943	Clc1ccc(cc1)C(=O)N1CCc2c1cc1c(c2)ccnc1N1CC[NH+](CC1)C
CHEMBL1946788	0.7943	O(C)c1ccccc1N1CC[NH+](CC1)C[C@H]1CCC([C@@H]1O)(c1ccccc1)c1ccccc1
CHEMBL221692	0.7943	Fc1ccc(cc1)-c1cc(cnc1)C[NH+]1CCN(CC1)c1c2OCCOc2ccc1
CHEMBL52096	0.79	O1c2c(ccc(OCCC[NH+]3CCN(CC3)c3ccccc3)c2)C(=CC1=O)C
CHEMBL836	0.79	S(=O)(=O)(N)c1cc(ccc1OC)C[C@H]([NH2+]CCOc1ccccc1OCC)C
CHEMBL1098483	0.79	Fc1cc2c(nc1)c(N1CCC([NH+]3CCN(CC3)c3cc(OC)cc4c3nccc4)CC1)ccc2
CHEMBL1258882	0.786	Clc1c2c(CNC2=O)ccc1OCCC[NH+]1CCN(CC1)c1c2c(ccc1)cccc2
CHEMBL1774078	0.78	O1CCCc2c1cccc2N1CC[NH+](CC1)CCCCOc1nc2NC(=O)CCc2cc1
CHEMBL47433	0.7762	Fc1cc2c(C[C@@H]([NH+]3CCC(CC3)c3c4OCCOc4ccc3)[C@@H]2O)cc1
CHEMBL1774087	0.77	Fc1c2c(cccc2N2CC[NH+](CC2)CCCCOc2nc3NC(=O)CCc3cc2)ccc1
CHEMBL129082	0.75	s1c2c(cc1[C@H]1C[C@@H]([NH+](CC1)C[C@H](O)COc1c3cc([nH]c3ccc1)C)C)c(F)ccc2
CHEMBL1257382	0.74	O(CCCC[NH+]1CCN(CC1)c1c2CCCc2ccc1)c1cc2c(CNC2=O)cc1
CHEMBL50119	0.7079	O1c2c(OCC1)cccc2C1CC[NH+](CC1)[C@@H]1Cc2c(cccc2)[C@H]1O
CHEMBL196958	0.7	s1c2c(c3c1N=CN(CC[NH+]1CCN(CC1)c1ccccc1OC(C)C)C3=O)CC[NH+](C2)C
CHEMBL198836	0.7	s1c2c(c3c1N=CN(CC[NH+]1CCN(CC1)c1c4c(ccc1)cccc4)C3=O)CC[NH+](C2)C
CHEMBL371221	0.7	s1c2c(c3c1N=CN(CC[NH+]1CCN(CC1)c1nccc4c1cccc4)C3=O)CC[NH+](C2)C
CHEMBL199049	0.7	s1c2c(c3c1N=CN(CC[NH+]1CCN(CC1)c1ccccc1OC)C3=O)CC[NH+](C2)C
CHEMBL419240	0.7	Fc1cc2c([nH]cc2CCC[NH2+]CCOc2c3OCCOc3ccc2)cc1
CHEMBL3358512	0.7	O=C(NCCCC[NH+]1CCN(CC1)c1c2c(ccc1)cccc2)c1ccccc1
CHEMBL330827	0.69	Fc1cc2c([nH]cc2CCC[NH2+]CCOc2c3nc[nH]c3ccc2)cc1
CHEMBL2164354	0.69	O=C(N(CC[NH+]1CCC(=CC1)c1ccccc1)c1ncccc1)C1CCCCC1
CHEMBL1258428	0.671	Fc1cc2c(cc1OCCC[NH+]1CCN(CC1)c1c3c(ccc1)cccc3)C(=O)NC2
CHEMBL1257858	0.67	O(CCC[NH+]1CCN(CC1)c1c2c(ccc1)cccc2)c1cc2c(cc1C)CNC2=O
CHEMBL493486	0.6607	O1[C@@H](COCC1(c1ccccc1)c1ccccc1)C[NH2+]CCOc1ccccc1OC
CHEMBL2312227	0.6607	O1C(COCC1C[NH2+]CCOc1ccccc1OC)(c1ccccc1)c1ccccc1
CHEMBL3330599	0.66	O(CC)c1ccccc1N1CC[NH+](CC1)CCCCN1N=CC(=O)N(C)C1=O
CHEMBL484747	0.66	Fc1cc2c([nH]cc2CCC[NH+](C2CCC2)C2Cc3c(OC2)cccc3C(=O)N)cc1
CHEMBL134519	0.65	Ic1cc(OC)c(cc1OC)C[C@H]([NH3+])C
CHEMBL1258534	0.637	Fc1cc2c(cc1OCCCC[NH+]1CCN(CC1)c1c3c(ccc1)cccc3)C(=O)NC2
CHEMBL469567	0.631	O1CC(=O)N(c2c1c(ccc2)CC[NH+]1CCN(CC1)c1c2c(nc(cc2)C)ccc1)C(C)C
CHEMBL1632212	0.631	Fc1cc(ccc1)C(=O)Nc1cc(ccc1)CC[NH+]1CCN(CC1)c1c2c(nc(cc2)C)ccc1
CHEMBL469995	0.631	O1CC(=O)N(c2c1c(ccc2)CC[NH+]1CCN(CC1)c1c2c(nc(cc2)C)ccc1)CC1CC1
CHEMBL1290715	0.631	O=C1Nc2c(C=C1)c(ccc2)CC[NH+]1CCN(CC1)c1c2c(nc(cc2)C)ccc1
CHEMBL483365	0.631	O1CC(=O)Nc2cc(ccc12)CCCC[NH+]1CCN(CC1)c1c2c(nc(cc2)C)ccc1
CHEMBL1241640	0.631	O1c2c(-n3c(C1)c(nc3)C(OCC)=O)cccc2CC[NH+]1CCN(CC1)c1c2c(nc(cc2)C)ccc1
CHEMBL1289048	0.631	O=C1N(c2c(C=C1)c(CC[NH+]1CCN(CC1)c1c3c(nc(cc3)C)ccc1)c(cc2)C)C
CHEMBL1290597	0.631	O=C1N(c2c(CC1)c(CC[NH+]1CCN(CC1)c1c3c(nc(cc3)C)ccc1)c(cc2)C)C
CHEMBL1290487	0.631	O=C1N(c2c(CC1)c(ccc2)CC[NH+]1CCN(CC1)c1c2c(nc(cc2)C)ccc1)C
CHEMBL198975	0.631	O=C(N1CCc2c1cc1c(c2)ccnc1N1CC[NH+](CC1)C)c1cnn(c1C)-c1ccccc1
CHEMBL18840	0.631	O=C(N)c1cc2c([nH]cc2CC[NH3+])cc1
CHEMBL484059	0.631	O1CC(=O)Nc2cc(ccc12)CC[NH+]1CCN(CC1)c1c2c(nc(cc2)-c2ccccc2)ccc1
CHEMBL1096155	0.63	O(C)c1cc(N2CC[NH+](CC2)C2CCN(CC2)c2c3nc(cc(c3ccc2)C)C)c2ncccc2c1
CHEMBL1257494	0.615	O(CCC[NH+]1CCN(CC1)c1c2c(ccc1)cccc2)c1ccc2c(c1C)C(=O)NC2
CHEMBL1096529	0.61	Brc1cc(N2CCC([NH+]3CCN(CC3)c3cc(OC)cc4c3nccc4)CC2)c2ncccc2c1
CHEMBL1094558	0.61	O(C)c1cc(N2CC[NH+](CC2)C2CCN(CC2)c2c3nccc(c3ccc2)C)c2ncccc2c1
CHEMBL1082862	0.6026	O1C(OCC1C[NH2+]CCOc1ccccc1OC)(c1ccccc1)c1ccccc1
CHEMBL286003	0.6026	O1C(OCC1C[NH2+]CCOc1ccccc1OC)(c1ccccc1)c1ccccc1
CHEMBL1744037	0.6	O=C1N(CCCC[NH+](CCC)[C@@H]2CCc3c(C2)c2cc([nH]c2cc3)C(=O)N)C(=O)CC(C1)(C)C
CHEMBL2165137	0.6	Clc1c(cccc1Cl)C1CC[NH+](CC1)CCCCOc1cc2ncsc2cc1
CHEMBL2165126	0.6	Clc1c(N2CCC[NH+](CC2)CCCCOc2cc3NC(=O)CCc3cc2)cccc1Cl
CHEMBL200315	0.6	s1c2c(c3c1N=CN(CC[NH+]1CCN(CC1)c1c4OCCc4ccc1)C3=O)CC[NH+](C2)C
CHEMBL418802	0.6	O1c2c3cc([nH]c3ccc2OCC1C[NH+]1CCC(n2c3c(nc2O)cccc3)CC1)C(OC)=O
CHEMBL323088	0.6	O1c2c3cc([nH]c3ccc2OCC1C[NH+]1CCC2(N(CNC2=O)c2ccccc2)CC1)CO
CHEMBL2312537	0.5888	O1C(COCC1C[NH2+]CCOc1ccccc1)(c1ccccc1)c1ccccc1
CHEMBL2029923	0.58	O=C(Nc1cc(ccc1)CC[NH+]1CCN(CC1)c1ccccc1)Cc1ccccc1
CHEMBL1946787	0.5623	O(C)c1ccccc1N1CC[NH+](CC1)C[C@H]1CCC([C@H]1O)(c1ccccc1)c1ccccc1
CHEMBL301806	0.5495	O1c2c(OCC1)cccc2C1CC[NH+](CC1)[C@@H]1Cc2c(cc(cc2)C)[C@H]1O
CHEMBL2312226	0.5495	O1[C@H](COCC1(c1ccccc1)c1ccccc1)C[NH2+]CCOc1c(OC)cccc1OC
CHEMBL1258533	0.541	O(CCC[NH+]1CCN(CC1)c1c2c(ccc1)cccc2)c1cc2c(CNC2=O)cc1
CHEMBL340705	0.54	O(CC[NH2+]CCCc1c2c([nH]c1)cccc2)c1c2ncccc2ccc1
CHEMBL60583	0.54	O(C(C)C)c1ccccc1N1CC[NH+](CC1)CCN1C(=O)CC2(CC1=O)CCCC2
CHEMBL1096802	0.54	O(C)c1cc(N2CC[NH+](CC2)C2CCN(CC2)c2c3nc(ccc3ccc2)C)c2ncccc2c1
CHEMBL261600	0.54	O(C)c1ccccc1N1CC[NH+](CC1)CCCCNc1nc2c(cc(cc2)C)cc1
CHEMBL48767	0.5248	O1c2c(OCC1)cccc2C1CC[NH+](CC1)[C@@H]1Cc2c(cc3OCOc3c2)[C@H]1O
CHEMBL1258086	0.517	Fc1cc2c(cc1)c(N1CC[NH+](CC1)CCCOc1cc3c(cc1C)CNC3=O)ccc2
CHEMBL38413	0.515	FC1CCC(CC1)C(=O)N(CC[NH+]1CCN(CC1)c1ccccc1OC)c1ncccc1
CHEMBL491839	0.5012	O1c2c(CC1(C)C)cccc2N1CC[NH+](CC1)CCc1cc2NC(=O)COc2cc1
CHEMBL1631545	0.5012	[NH+]1(CCN(CC1)c1c2c(nc(cc2)C)ccc1)CCc1cc(-n2nccc2)ccc1
CHEMBL1632217	0.5012	O=C(Nc1cc(ccc1)CC[NH+]1CCN(CC1)c1c2c(nc(cc2)C)ccc1)c1nccnc1
CHEMBL1241639	0.5012	O1c2c(-n3nnnc3C1)cccc2CC[NH+]1CCN(CC1)c1c2c(nc(cc2)C)ccc1
CHEMBL511279	0.5012	FC(F)CN1c2c(OCC1=O)c(ccc2)CC[NH+]1CCN(CC1)c1c2c(nc(cc2)C)ccc1
CHEMBL239168	0.5012	Fc1cc2OCC(=O)Nc2cc1CC1CC[NH+](CC1)CCOc1c2c(nc(cc2)C)ccc1
CHEMBL489393	0.5012	O1CC(=O)N(c2cc(ccc12)CC[NH+]1CCN(CC1)c1c2c(nc(cc2)C)ccc1)CC
CHEMBL347700	0.5	Oc1c2c(CC[C@@H]([NH2+]CCC)[C@H]2CC=C)ccc1
CHEMBL261383	0.5	O(C)c1ccccc1N1CC[NH+](CC1)CCCCCNc1nc2cc(OC)ccc2cc1
CHEMBL591189	0.5	O(C)c1ccccc1N1CC[NH+](CC1)CCCCN1C(=O)c2c(ccc(N(C)C)c2)C1=O
CHEMBL2029930	0.5	O=C(Nc1cc(ccc1)CC[NH+]1CCN(CC1)c1ccccc1)Nc1cc[nH+]cc1
CHEMBL101535	0.5	O1c2c3cc([nH]c3ccc2OCC1C[NH+]1CCC2(N(CNC2=O)c2ccccc2)CC1)C#N
CHEMBL444590	0.48	O(C)c1c2c(ccc1)C(CCC2)CCC[NH+]1CCN(CC1)c1ncccc1
CHEMBL1098134	0.47	Fc1c2c(ncc(F)c2)c(N2CCC([NH+]3CCN(CC3)c3cc(OC)cc4c3nccc4)CC2)cc1
CHEMBL574667	0.47	O(C)c1ccccc1N1CC[NH+](CC1)CCCN1C(=O)c2c(ccc(N(C)C)c2)C1=O
CHEMBL1094556	0.46	O(C)c1cc(N2CC[NH+](CC2)C2CCN(CC2)c2c3ncc(cc3ccc2)C)c2ncccc2c1
CHEMBL3329234	0.46	S(C)c1ccccc1N1CC[NH+](CC1)CCCCN1N=CC(=O)N(C)C1=O
CHEMBL343755	0.45	O=C(N1[C@H](C[C@@H]1C)C)[C@@H]1C=C2C([NH+](C1)C)Cc1c3c2cccc3[nH]c1
CHEMBL298096	0.4467	O1c2c(OCC1)cccc2N1CC[NH+](CC1)[C@@H]1Cc2c(cc(OC)cc2)[C@H]1O
CHEMBL3330623	0.44	Oc1cc2c(cc1)cccc2N1CC[NH+](CC1)CCCCN1N=CC(=O)N(C)C1=O
CHEMBL51457	0.4365	Fc1cc2C[C@@H]([NH+]3CCC(CC3)c3c4OCCOc4ccc3)[C@H](O)c2cc1
CHEMBL3331387	0.43	S1c2c(N(CCCCCC[NH+]3CCN(CC3)c3ccccc3OC)C1=O)cccc2
CHEMBL1744035	0.4	[NH+](CCC)(CCC)[C@H]1CCc2c(C1)c1cc([nH]c1cc2)C#N
CHEMBL157138	0.4	O=C(N[C@H]1C=C2[C@H]([NH+](C1)C)Cc1c3c2cccc3[nH]c1)N(CC)CC
CHEMBL197344	0.4	s1c2c(c3c1N=CN(CC[NH+]1CCN(CC1)c1c4sccc4ccc1)C3=O)CC[NH+](C2)C
CHEMBL1096476	0.4	Fc1c2c(nccc2)c(N2CCC([NH+]3CCN(CC3)c3cc(OC)cc4c3nccc4)CC2)cc1
CHEMBL1094872	0.4	O(C)c1cc(N2CC[NH+](CC2)C2CCN(CC2)c2c3ncccc3ccc2)c2ncccc2c1
CHEMBL317433	0.4	O1c2c3c([nH]cc3)ccc2OCC1C[NH+]1CCC2(N(CNC2=O)c2ccccc2)CC1
CHEMBL2312538	0.3981	O1[C@H](COCC1(c1ccccc1)c1ccccc1)C[NH2+]CCOc1ccccc1
CHEMBL471047	0.3981	O1CC(=O)N(c2c1c(ccc2)CC[NH+]1CCN(C[C@@H]1C)c1c2c(nc(cc2)C)ccc1)C
CHEMBL1631540	0.3981	O=C1NCCN1c1cc(ccc1)CC[NH+]1CCN(CC1)c1c2c(nc(cc2)C)ccc1
CHEMBL1631542	0.3981	O1CCN(c2cc(ccc2)CC[NH+]2CCN(CC2)c2c3c(nc(cc3)C)ccc2)C1=O
CHEMBL1632219	0.3981	s1cnc(C)c1C(=O)Nc1cc(ccc1)CC[NH+]1CCN(CC1)c1c2c(nc(cc2)C)ccc1
CHEMBL1242623	0.3981	O1c2c(-n3c(C1)c(nc3)C(=O)N1CCCCC1)cccc2CC[NH+]1CCN(CC1)c1c2c(nc(cc2)C)ccc1
CHEMBL1242717	0.3981	O1c2c(-n3c(C1)c(nc3)C(=O)N1CCOCC1)cccc2CC[NH+]1CCN(CC1)c1c2c(nc(cc2)C)ccc1
CHEMBL1290486	0.3981	O=C1Nc2c(CC1)c(ccc2)CC[NH+]1CCN(CC1)c1c2c(nc(cc2)C)ccc1
CHEMBL238520	0.3981	Fc1cc2OCC(=O)Nc2cc1CC1CC[NH+](CC1)CCOc1cc(F)cc2nc(ccc12)C
CHEMBL489195	0.3981	O1CC(=O)Nc2cc(ccc12)CC[NH+]1CCN(CC1)c1c2c(nc(nc2)C)ccc1
CHEMBL1289163	0.3981	Fc1ccc2N(C)C(=O)C=Cc2c1CC[NH+]1CCN(CC1)c1c2c(nc(cc2)C)ccc1
CHEMBL522257	0.3981	O1CC(=O)N(c2cc(ccc12)CC[NH+]1CCN(CC1)c1c2c(nc(cc2)C)ccc1)C
CHEMBL1631532	0.3981	O(C(=O)Nc1cc(ccc1)CC[NH+]1CCN(CC1)c1c2c(nc(cc2)C)ccc1)C
CHEMBL1258650	0.341	Fc1cc2c(cc1OCCC[NH+]1CCN(CC1)c1c3cc(F)ccc3ccc1)C(=O)NC2
CHEMBL298595	0.34	Clc1ccccc1N1CCC[NH+](CC1)CCN1C(=O)CC2(CC1=O)CCCC2
CHEMBL514874	0.3311	O(C)c1ccccc1N1CC[NH+](CC1)CCN(C(=O)C1CCCCC1)c1ncccc1
CHEMBL435279	0.33	FC(F)(F)c1cc(ccc1)C1(O)C[C@@H]2[NH+]([C@H](C1)CC2)C[C@@H]1Oc2c(OC1)cccc2OC
CHEMBL423361	0.33	Oc1ccccc1N1CC[NH+](CC1)CCN(C(=O)C1CCCCC1)c1ncccc1
CHEMBL1946786	0.3236	O(CC[NH2+]C[C@H]1CCC([C@@H]1O)(c1ccccc1)c1ccccc1)c1ccccc1OC
CHEMBL511815	0.3162	O1CC(=O)N(c2c1c(ccc2)CC[NH+]1CCN(C[C@H]1C)c1c2c(nc(cc2)C)ccc1)C
CHEMBL1241736	0.3162	O1c2c(-n3c(C1)c(nc3)C(=O)C)cccc2CC[NH+]1CCN(CC1)c1c2c(nc(cc2)C)ccc1
CHEMBL521506	0.3162	Clc1cc(N2CC[NH+](CC2)CCc2cc3NC(=O)COc3cc2)c2c(nc(cc2)C)c1
CHEMBL1241913	0.3162	O1c2c(-n3c(C1)c(nc3)C(=O)N)cccc2CC[NH+]1CCN(CC1)c1c2c(nc(cc2)C)ccc1
CHEMBL380812	0.3162	O=C(N1CCc2c1cc1c(c2)ccnc1N1CC[NH+](CC1)C)c1c2n(nc1)C=CC=C2
CHEMBL1257146	0.312	Clc1c2c(CNC2=O)ccc1OCCC[NH+]1CCN(CC1)c1c2c(ccc1)cccc2F
CHEMBL140406	0.31	O(C)c1c2c(ccc1)/C(/CCC2)=C/CC[NH+]1CCN(CC1)c1ncccc1
CHEMBL2312536	0.309	O1[C@H](COCC1(c1ccccc1)c1ccccc1)C[NH2+]CCOc1ccccc1OC
CHEMBL45966	0.302	Fc1cc2C[C@@H]([NH+]3CCC(CC3)c3c4OCCCc4ccc3)[C@H](O)c2cc1
CHEMBL438619	0.3	s1c2c(c3c1N=CN(CC[NH+]1CCN(CC1)c1c4c(ccc1)ccnc4)C3=O)CC[NH+](C2)C
CHEMBL320880	0.3	O1c2c3cc([nH]c3ccc2OCC1C[NH+]1CCC2(N(CNC2=O)c2ccccc2)CC1)C(=O)N
CHEMBL439849	0.3	o1c2c(cc1C(=O)N)cc(N1CC[NH+](CC1)CCCCc1c3cc(ccc3[nH]c1)C#N)cc2
CHEMBL287134	0.3	Oc1c2[C@H]3[C@H]([NH+](CC3)CC=C)CCc2ccc1
CHEMBL285774	0.3	Oc1c2[C@H]3[C@H]([NH+](C3)CC=C)CCc2ccc1
CHEMBL1257857	0.279	O1Cc2c(CC1)cccc2N1CC[NH+](CC1)CCCCOc1cc2c(CNC2=O)cc1
CHEMBL3331389	0.27	S1c2c(N(CCCCCCC[NH+]3CCN(CC3)c3ccccc3)C1=O)cccc2
CHEMBL1257613	0.269	O(CCC[NH+]1CCN(CC1)c1c2CCCCc2ccc1)c1cc2c(CNC2=O)cc1
CHEMBL497979	0.2512	Fc1c2nc(ccc2c(N2CC[NH+](CC2)CCc2cc3NC(=O)COc3cc2)cc1)C
CHEMBL496317	0.2512	Fc1cc2OCC(=O)Nc2cc1CC[NH+]1CCN(CC1)c1c2c(nc(cc2)C)ccc1
CHEMBL512724	0.2512	O1CC(=O)Nc2c1cc(cc2)CC[NH+]1CCN(CC1)c1c2c(nc(cc2)C)ccc1
CHEMBL490417	0.2512	O1CC(=O)Nc2cc(ccc12)CC[NH+]1CCN(CC1)c1c2c(nc(cc2)C)ccc1
CHEMBL496520	0.2512	Fc1c2NC(=O)COc2ccc1CC[NH+]1CCN(CC1)c1c2c(nc(cc2)C)ccc1
CHEMBL1242257	0.2512	O1c2c(-n3c(C1)c(nc3)C(=O)NC1CCCC1)cccc2CC[NH+]1CCN(CC1)c1c2c(nc(cc2)C)ccc1
CHEMBL513715	0.2512	O1CC(=O)Nc2c1c(ccc2)CC[NH+]1CCN(CC1)c1c2c(nc(cc2)C)ccc1
CHEMBL1258532	0.243	Fc1cc2c(cc1)cccc2N1CC[NH+](CC1)CCCCOc1cc2c(C[NH2+]C2)cc1
CHEMBL142862	0.23	Fc1c2c([nH]cc2CC[NH+](C)C)ccc1OC
CHEMBL344432	0.23	O(C)c1c2c(ccc1)C(CCC2)CCC[NH2+]CCOc1ncccc1
CHEMBL2112779	0.21	O(C)c1ccccc1N1CC[NH+](CC1)C1CCC(CC1)c1cc(OC)ccc1
CHEMBL3331391	0.21	S1c2c(N(CCCCCCC[NH+]3CCN(CC3)c3ccccc3OC)C1=O)cccc2
CHEMBL1258425	0.204	O(CCCC[NH+]1CCN(CC1)c1c2c(ccc1)cccc2)c1cc2c(C[NH2+]C2)cc1
CHEMBL1744088	0.2	O=C1N(CCCC[NH+](CCC)[C@@H]2CCc3c(C2)c2cc([nH]c2cc3)C#N)C(=O)CC(C1)(C)C
CHEMBL281819	0.2	O(C)c1c2[C@H]3[C@@H]([NH+](CC3)CCC)CCc2ccc1
CHEMBL3330616	0.2	Fc1nc(N2CC[NH+](CC2)CCCCN2N=CC(=O)N(C)C2=O)ccc1
CHEMBL199443	0.2	s1c2c(c3c1N=CN(CC[NH+]1CCN(CC1)c1c4ncccc4ccc1)C3=O)CC[NH+](C2)C
CHEMBL318374	0.2	O1c2c3cc([nH]c3ccc2OCC1C[NH2+]CCCc1ccccc1)C(OC)=O
CHEMBL259686	0.2	O(C)c1ccccc1N1CC[NH+](CC1)CCCNc1nc2cc(OC)ccc2cc1
CHEMBL411949	0.2	O(C)c1ccccc1N1CC[NH+](CC1)CCCCNc1nc2c(cc(OC)cc2)cc1
CHEMBL2112778	0.2	O(C)c1cc(ccc1)C1CCC([NH+]2CCN(CC2)c2ncccc2)CC1
CHEMBL279207	0.2	O(C)c1c2[C@H]3[C@@H]([NH+](CC3)CC=C)CCc2ccc1
CHEMBL513875	0.1995	Fc1cc(N2C[C@H]([NH+](CC2)CCc2c3OCC(=O)N(c3ccc2)C)C)c2c(nc(cc2)C)c1
CHEMBL1241998	0.1995	O1c2c(-n3c(C1)c(nc3)C(=O)NC(C)C)cccc2CC[NH+]1CCN(CC1)c1c2c(nc(cc2)C)ccc1
CHEMBL1241642	0.1995	O1c2c(-n3c(C1)cnc3)cccc2CC[NH+]1CCN(CC1)c1c2c(nc(cc2)C)ccc1
CHEMBL1241548	0.1995	O1c2c(-n3c(nc(C)c3C)C1)cccc2CC[NH+]1CCN(CC1)c1c2c(nc(cc2)C)ccc1
CHEMBL1241547	0.1995	O1c2c(-n3cc(nc3C1)C)cccc2CC[NH+]1CCN(CC1)c1c2c(nc(cc2)C)ccc1
CHEMBL469374	0.1995	Fc1cc(N2CC[NH+](CC2)CCc2c3OCC(=O)N(c3ccc2)C)c2c(nc(cc2)C)c1
CHEMBL3331390	0.19	O1c2c(N(CCCCCCC[NH+]3CCN(CC3)c3ccccc3OC)C1=O)cccc2
CHEMBL1257145	0.179	Fc1cc2c(cc1F)cccc2N1CC[NH+](CC1)CCCOc1cc2c(CNC2=O)cc1
CHEMBL423181	0.16	O(C)c1cc2CC(CCc2cc1)CC[NH+]1CCN(CC1)c1ncccc1
CHEMBL1242436	0.1585	O1c2c(-n3c(C1)c(nc3)C(=O)N1CCC1)cccc2CC[NH+]1CCN(CC1)c1c2c(nc(cc2)C)ccc1
CHEMBL1242167	0.1585	O1c2c(-n3c(C1)c(nc3)C(=O)NC1CCC1)cccc2CC[NH+]1CCN(CC1)c1c2c(nc(cc2)C)ccc1
CHEMBL1241641	0.1585	FC(F)(F)c1nc2n(c1)-c1c(OC2)c(ccc1)CC[NH+]1CCN(CC1)c1c2c(nc(cc2)C)ccc1
CHEMBL1241824	0.1585	O1c2c(-n3c(C1)c(nc3)C(=O)N(C)C)cccc2CC[NH+]1CCN(CC1)c1c2c(nc(cc2)C)ccc1
CHEMBL469345	0.1585	O1CC(=O)N(c2c1c(ccc2)CC[NH+]1CCN(CC1)c1c2c(nc(cc2)C)ccc1)C
CHEMBL1241912	0.1585	O1c2c(-n3c(C1)c(nc3)C(=O)NC)cccc2CC[NH+]1CCN(CC1)c1c2c(nc(cc2)C)ccc1
CHEMBL2413154	0.15	O(C)c1ccccc1N1CC[NH+](CC1)CCCCN1N=CC(=O)N(C)C1=O
CHEMBL1258312	0.149	O(CCC[NH+]1CCN(CC1)c1c2c(ccc1)cccc2)c1cc2c(C[NH2+]C2)cc1
CHEMBL1086156	0.1288	S1C(SCC1C[NH2+]CCOc1ccccc1OC)(c1ccccc1)c1ccccc1
CHEMBL1257969	0.128	Fc1c2c(CNC2=O)ccc1OCCC[NH+]1CCN(CC1)c1c2c(ccc1)cccc2
CHEMBL484260	0.1259	O1CC(=O)Nc2cc(ccc12)CC[NH+]1CCN(CC1)c1cc(cc2nc(ccc12)C)C
CHEMBL1242533	0.1259	O1c2c(-n3c(C1)c(nc3)C(=O)N1CCCC1)cccc2CC[NH+]1CCN(CC1)c1c2c(nc(cc2)C)ccc1
CHEMBL1242081	0.1259	O1c2c(-n3c(C1)c(nc3)C(=O)NC1CC1)cccc2CC[NH+]1CCN(CC1)c1c2c(nc(cc2)C)ccc1
CHEMBL1242345	0.1259	O1c2c(-n3c(C1)c(nc3)C(=O)NCC1CC1)cccc2CC[NH+]1CCN(CC1)c1c2c(nc(cc2)C)ccc1
CHEMBL1242904	0.1259	O1c2c(-n3c(ncc3)C1)cccc2CC[NH+]1CCN(CC1)c1c2c(nc(cc2)C)ccc1
CHEMBL472290	0.1259	O1CC(=O)N(c2c1c(ccc2)CC[NH+]1CCN(CC1)c1c2c(nc(cc2)C)ccc1)CC
CHEMBL352186	0.12	Fc1c2c([nH]cc2CC[NH+]2CCCC2)ccc1OC
CHEMBL1258649	0.118	Fc1cc2c(cc1OCCCC[NH+]1CCN(CC1)c1c3c(ccc1)cccc3F)C(=O)NC2
CHEMBL1257856	0.108	O1Cc2c(CC1)cccc2N1CC[NH+](CC1)CCCOc1cc2c(CNC2=O)cc1
CHEMBL1258426	0.102	Fc1cc2c(cc1)cccc2N1CC[NH+](CC1)CCCOc1cc2c(C[NH2+]C2)cc1
CHEMBL469568	0.1	O1CC(=O)N(c2c1c(ccc2)CC[NH+]1CCN(CC1)c1c2c(nc(cc2)C)ccc1)C1CC1
CHEMBL71920	0.1	[NH+](CCC)(CCC)[C@@H]1CCc2c(C1)c1cc([nH]c1cc2)C#N
CHEMBL24523	0.1	Oc1c2[C@H]3[C@@H]([NH+](CC3)CCC)CCc2ccc1
CHEMBL210978	0.1	Fc1c2OC[C@@H]([NH+](CC3CC3)CCCc3c4cc(F)ccc4[nH]c3)Cc2c(cc1)C(=O)N
CHEMBL1241546	0.07943	O1c2c(-n3nnc(c3C1)C)cccc2CC[NH+]1CCN(CC1)c1c2c(nc(cc2)C)ccc1
CHEMBL1241738	0.07943	O1c2c(-n3c(nnc3C)C1)cccc2CC[NH+]1CCN(CC1)c1c2c(nc(cc2)C)ccc1
CHEMBL2112882	0.0631	O1[C@](NC(=O)[C@@H]2C=C3[C@H]([NH+](C2)C)Cc2c4c3cccc4[nH]c2)(C)C(=O)N2[C@@H](CC(C)C)C(=O)N[C@@H](Cc3ccccc3)[C@]12O
CHEMBL1257734	0.0501	O1c2c(CCC1)cccc2N1CC[NH+](CC1)CCCOc1cc2c(CNC2=O)cc1
CHEMBL1258648	0.0447	Fc1cc2c(cc1)cccc2N1CC[NH+](CC1)CCCOc1cc2c(CNC2=O)cc1
CHEMBL271987	0.03	O(C)c1ccccc1N1CC[NH+](CC1)CCCCCNc1nc2c(cc1)cccc2
CHEMBL1258761	0.0141	Fc1c2c(cccc2N2CC[NH+](CC2)CCCOc2cc3c(CNC3=O)cc2)ccc1
