# Supplementary material for: Activity Models of Key GPCR Families in the Central Nervous System: A Tool for Many Purposes
Source: J Chem Inf Model. 2023 May 31;63(11):3248–62. doi: 10.1021/acs.jcim.2c01531 (PMC10268961; doi:10.1021/acs.jcim.2c01531)
Supplement: Supplementary file 4 — ci2c01531_si_004.zip [file ci2c01531_si_004.zip › xlsx_active_files/D5_Ki_actives.xlsx]

## Sheet: D5_Ki_actives
CMPD_CHEMBLID	STANDARD_VALUE	CANONICAL-SMILES
CHEMBL3577343	48000	O1C[C@@H]([NH+](CCCCNC(=O)c2cc(OC)c(OCCCc3nnn(c3)CCCC)cc2)CCC)CC=C1C#C
CHEMBL589	41211	O=C1Nc2c(C1)c(ccc2)CC[NH+](CCC)CCC
CHEMBL558766	32000	Fc1cc2C[C@@H]([NH+](CCC)CCC)[C@@H](c2cc1OC)c1ccccc1
CHEMBL3115585	27700	O1c2cc(O)ccc2CC[C@@H]1C[NH2+]CCCCCC
CHEMBL539334	26000	Fc1cc2C[C@@H]([NH+](CCC)CCC)[C@@H](c2cc1O)c1ccccc1
CHEMBL3577344	25000	O(CCCc1nnn(c1)CCCC)c1ccc(cc1OC)C(=O)NCCCC[NH+](CCc1c2c(NC(=O)C=C2)c(O)cc1)CCC
CHEMBL3577342	24000	O1C[C@H]([NH+](CCCCNC(=O)c2cc(OC)c(OCCCc3nnn(c3)CCCC)cc2)CCC)CC=C1C#C
CHEMBL3577345	21000	O(CCCc1nnn(c1)CCCC)c1ccc(cc1OC)C(=O)NCCCC[NH+](CCC)[C@@H]1CCc2c(C1)cccc2O
CHEMBL535602	20000	Fc1cc2C[C@@H]([NH+](CCC)C)[C@@H](c2cc1OC)c1ccccc1
CHEMBL557782	19000	Fc1cc2C[C@@H]([NH2+]C)[C@@H](c2cc1OC)c1ccccc1
CHEMBL557781	19000	Fc1cc2C[C@@H]([NH3+])[C@@H](c2cc1OC)c1ccccc1
CHEMBL559164	19000	Fc1cc2C[C@@H]([NH+](CC=C)C)[C@@H](c2cc1OC)c1ccccc1
CHEMBL3115577	17800	Ic1ccc(N2CC[NH+](CC2)C[C@@H]2Oc3cc(O)ccc3CC2)cc1
CHEMBL556194	16000	Fc1cc2c(cc1OC)C[C@@H]([NH3+])[C@@H]2c1ccccc1
CHEMBL540867	16000	Fc1cc2C[C@@H]([NH+](C)C)[C@@H](c2cc1OC)c1ccccc1
CHEMBL536271	16000	Fc1cc2c(cc1OC)C[C@@H]([NH+](CCC)C)[C@@H]2c1ccccc1
CHEMBL535823	16000	Fc1cc2C[C@@H]([NH+](CCC)C)[C@@H](c2cc1O)c1ccccc1
CHEMBL535151	15000	Fc1cc2c(cc1OC)C[C@@H]([NH+](CC=C)C)[C@@H]2c1ccccc1
CHEMBL540613	13000	Fc1cc2C[C@@H]([NH+](CC=C)C)[C@@H](c2cc1O)c1ccccc1
CHEMBL540868	12000	Fc1cc2c(cc1O)C[C@@H]([NH+](CCC)C)[C@@H]2c1ccccc1
CHEMBL3590084	11000	Fc1ccc(cc1)\C=C\C(=O)NCC[NH+](CCC)C1Cc2c(C1)cccc2
CHEMBL535374	9600	Fc1cc2C[C@@H]([NH2+]C)[C@@H](c2cc1O)c1ccccc1
CHEMBL557171	9600	Fc1cc2C[C@@H]([NH3+])[C@@H](c2cc1O)c1ccccc1
CHEMBL534706	9000	Fc1cc2c(cc1O)C[C@@H]([NH+](CC=C)C)[C@@H]2c1ccccc1
CHEMBL554303	8300	Fc1cc2c(cc1O)C[C@@H]([NH3+])[C@@H]2c1ccccc1
CHEMBL534478	7700	Fc1cc2C[C@@H]([NH+](C)C)[C@@H](c2cc1O)c1ccccc1
CHEMBL558040	7600	Fc1cc2c(cc1OC)C[C@@H]([NH+](C)C)[C@@H]2c1ccccc1
CHEMBL557582	7200	Fc1cc2c(cc1O)C[C@@H]([NH2+]C)[C@@H]2c1ccccc1
CHEMBL3590081	7000	Fc1ccc(N=NC(=O)NCCCC[NH+](CCC)C2Cc3c(C2)cccc3)cc1
CHEMBL553690	5900	Fc1cc2c(cc1O)C[C@@H]([NH+](C)C)[C@@H]2c1ccccc1
CHEMBL3115575	4640	Ic1cc(ccc1)C[NH2+]C[C@@H]1Oc2cc(O)ccc2CC1
CHEMBL134807	3830	O1c2cc(O)ccc2CC[C@@H]1C[NH2+]Cc1ccccc1
CHEMBL1940415	3812	Fc1ccc(cc1)CCCC[NH+]1CCN(CC1)c1ncccn1
CHEMBL3589577	3800	Fc1c(F)cc(N=NC(=O)NCC[NH+](CCC)C2Cc3c(C2)cccc3)cc1F
CHEMBL3115574	3790	Ic1ccc(cc1)C[NH2+]C[C@@H]1Oc2cc(O)ccc2CC1
CHEMBL3622097	3600	Brc1ccc(NCC[NH+]2CC[NH+](CC2)CCc2c3c([nH]c2)cccc3)cc1
CHEMBL2420776	3523	Clc1ccc(N2CC[NH+](CC2)Cc2sccc2)cc1
CHEMBL3115578	3480	Ic1ccc(N2CC[NH+](CC2)CC[NH2+]C[C@@H]2Oc3cc(O)ccc3CC2)cc1
CHEMBL3289648	3264	Fc1ccc(cc1)CCCC[NH+]1CCN(CC1)c1ncc(cc1)C
CHEMBL1940419	3223	S(CCC[NH+]1CCN(CC1)c1ncccc1)c1ccc(F)cc1
CHEMBL3590080	2900	Fc1ccc(cc1)\C=C\C(=O)NCCCC[NH+](CCC)C1Cc2c(C1)cccc2
CHEMBL1940409	2808	Clc1ccc(N2CC[NH+](CC2)CCCSc2ccc(F)cc2)cc1
CHEMBL1224527	2800	Oc1c2C[C@H]([C@H]3[C@H](c2ccc1O)C[NH2+]CC3)c1ccccc1
CHEMBL3590077	2800	Fc1ccc(N=NC(=O)NCCCC[NH+]2CCN(CC2)c2ccccc2OC)cc1
CHEMBL1940411	2684	Clc1ccc(N2CC[NH+](CC2)CCCOc2ccc(F)cc2)cc1
CHEMBL202924	2610	O(C)c1cc2Cc3c(CC[NH+](CCc2cc1OC)C)cccc3
CHEMBL3289646	2576	Fc1ccc(OCCC[NH+]2CCN(CC2)c2ncc(cc2)C)cc1
CHEMBL59	2440	Oc1cc(ccc1O)CC[NH3+]
CHEMBL467094	2397	O1c2c(OC1)cc1CC3[NH+](CCc4cc(OC)c(OC)c(c34)-c1c2)C
CHEMBL1940420	2392	Fc1ccc(OCCC[NH+]2CCN(CC2)c2ncccc2)cc1
CHEMBL3289647	2159	S(CCC[NH+]1CCN(CC1)c1ncc(cc1)C)c1ccc(F)cc1
CHEMBL2420775	2059	s1cccc1C[NH+]1CCN(CC1)c1ccc(F)cc1
CHEMBL610449	1812	O1c2c(OC1)cc-1c(CCC[NH+](CCc3c-1cccc3)C)c2
CHEMBL596179	1810	Oc1cc2CCC[NH+](Cc3c(Cc2cc1)cccc3)C
CHEMBL1940408	1758	Clc1ccc(N2CC[NH+](CC2)CCCCc2ccc(F)cc2)cc1
CHEMBL238916	1756	S1(=O)(=O)N(CCCC[NH+]2CCN(CC2)c2cc(ccc2)C(F)(F)F)C(=O)c2c1cccc2
CHEMBL2420772	1743	Clc1c(N2CC[NH+](CC2)Cc2sccc2)cccc1Cl
CHEMBL398813	1703	FC(F)(F)c1cc(N2CC[NH+](CC2)CCCCN2C=Nc3c(cccc3)C2=O)ccc1
CHEMBL394110	1629	S1(=O)(=O)N(CCCC[NH+]2CCN(CC2)c2ccccc2)C(=O)c2c1cccc2
CHEMBL2420777	1534	Clc1cc(N2CC[NH+](CC2)Cc2sccc2)ccc1Cl
CHEMBL1086790	1525	[NH+]12C(c3c(CC1)cccc3)c1c3c(CC2)cccc3[nH]c1
CHEMBL3289655	1522	Clc1ccc(N2CCC[NH+](CC2)CCCc2oc3c(c2)cccc3)cc1
CHEMBL593394	1508	O(C)c1cc2CC[NH+](Cc3c(CCc2cc1)cccc3)C
CHEMBL1940418	1451	Fc1ccc(cc1)CCCC[NH+]1CCN(CC1)c1ncccc1
CHEMBL1940416	1370	S(CCC[NH+]1CCN(CC1)c1ncccn1)c1ccc(F)cc1
CHEMBL3622099	1300	Brc1ccc(N(CCC)CC[NH+]2CC[NH+](CC2)CCc2c3c([nH]c2)cccc3)cc1
CHEMBL1557	1160	Oc1cc(ccc1O)CC[NH3+]
CHEMBL238917	1132	S1(=O)(=O)N(CCCC[NH+]2CCN(CC2)c2ccccc2OC)C(=O)c2c1cccc2
CHEMBL1202298	1078	Oc1cc2Cc3c(CC[NH+](CCc2cc1O)C)cccc3
CHEMBL381946	1050	O(C)c1cc2Cc3c(CC[NH+](CCc2cc1)C)cccc3
CHEMBL137781	1000	O=C(N1[C@@H](C[C@@H]1C)C)[C@@H]1C=C2C([NH+](C1)C)Cc1c3c2cccc3[nH]c1
CHEMBL85	1000	Fc1cc2onc(c2cc1)C1CC[NH+](CC1)CCC=1C(=O)N2C(=NC=1C)CCCC2
CHEMBL42	1000	Clc1cc2N=C(N3CC[NH+](CC3)C)c3c(Nc2cc1)cccc3
CHEMBL435505	951	O(CC[NH+]1CCCC1)c1ccccc1Cc1ccccc1
CHEMBL209497	939	FC(F)(F)c1cc(N=C2c3c(N(C2=O)c2cc(OCC[NH+]4CCCC4)ccc2)cccc3)ccc1
CHEMBL464811	921	Clc1cc2N=C(N3CC[NH+](CC3)Cc3ccc(OCCC[NH+]4CCCCC4)cc3)c3c(Nc2cc1)cccc3
CHEMBL201432	893	[NH+]1(CCc2c([nH]c3c2cccc3)Cc2c(CC1)cccc2)CC1CC1
CHEMBL1940406	867	Clc1ccc(cc1)C1CC[NH+](CC1)CCCOc1ccc(F)cc1
CHEMBL3577346	700	O(CCCc1nnn(c1)CCCC)c1ccc(cc1OC)C(=O)NCCCC[NH+](CCC)[C@H]1CCc2c(C1)cccc2O
CHEMBL1949727	657	O=C([O-])C1[NH+](CCc2c(Cc3[nH]c4c(c3C1)cccc4)cccc2)C
CHEMBL184073	620	O(CC[NH+]1CCN(CC1)c1ccccc1)c1ccccc1Cc1ccccc1
CHEMBL138989	590	O=C(N1[C@@H](C[C@H]1C)C)[C@@H]1C=C2C([NH+](C1)C)Cc1c3c2cccc3[nH]c1
CHEMBL3104091	581	[NH+]1(CCc2n3-c4c(CCc5c3c(c2C1)ccc5)cccc4)C
CHEMBL397207	510	O(C)c1cc2Cc3c(CCC[NH+](CCc2cc1OC)C)cccc3
CHEMBL238718	507	Clc1ccc(N2CC[NH+](CC2)CCCCN2C=Nc3c(cccc3)C2=O)cc1
CHEMBL21731	429	[NH2+](CCCC12CCC(c3c1cccc3)c1c2cccc1)C
CHEMBL186720	414	O(CC[NH+](C)C)c1ccccc1Cc1ccccc1
CHEMBL1940402	414	Clc1ccc(cc1)C1(O)CC[NH+](CC1)CCCCc1ccc(F)cc1
CHEMBL378825	411	FC(F)(F)c1cc(N=C2c3c(N(C2=O)c2cc(OCCC[NH+](CC)CC)ccc2)cccc3)ccc1
CHEMBL343755	400	O=C(N1[C@H](C[C@@H]1C)C)[C@@H]1C=C2C([NH+](C1)C)Cc1c3c2cccc3[nH]c1
CHEMBL1949726	389	[NH+]1(CCc2c(Cc3[nH]c4c(c3C[C@H]1C)cccc4)cccc2)C
CHEMBL365697	366	O1CC[NH+](CC1)CCOc1ccccc1Cc1ccccc1
CHEMBL201483	361	[NH+]1(CCc2c(Cc3c(n(cc3)C)CC1)cccc2)C
CHEMBL263881	340	O=C(N(CC)CC)[C@@H]1C=C2[C@H]([NH+](C1)C)Cc1c3c2cccc3[nH]c1
CHEMBL394080	330	O(C)c1ccccc1N1CC[NH+](CC1)CCCCN1c2c(CC1=O)cccc2
CHEMBL396950	314	Oc1cc2CCC[NH2+]CCc3c(Cc2cc1)cccc3
CHEMBL395933	313	O=C1N(c2c(C1)cccc2)CCCC[NH+]1CCN(CC1)c1ccccc1
CHEMBL517407	297	Clc1cc\2c(Sc3c(cccc3)/C/2=C\CC[NH+](Cc2ccc(OCCC[NH+]3CCCCC3)cc2)C)cc1
CHEMBL459350	273	O(CCC[NH+]1CCCCC1)c1ccc(cc1)C[NH+](CC\C=C/1\c2c(CCc3c\1cccc3)cccc2)C
CHEMBL455288	265	S1c2c(N(c3c1cccc3)CCC[NH+]1CC[NH+](CC1)CCOC(=O)c1ccc(OCCC[NH+]3CCCCC3)cc1)cc(cc2)C(F)(F)F
CHEMBL517244	265	O(CCC[NH+]1CCCCC1)c1ccc(cc1)C[NH+](CCCC12CCC(c3c1cccc3)c1c2cccc1)C
CHEMBL54	260	Clc1ccc(cc1)C1(O)CC[NH+](CC1)CCCC(=O)c1ccc(F)cc1
CHEMBL24077	247	Oc1cc2c(cc1O)CC[NH2+]C[C@@H]2c1ccccc1
CHEMBL238915	230	Clc1ccc(N2CC[NH+](CC2)CCCCN2S(=O)(=O)c3c(cccc3)C2=O)cc1
CHEMBL239917	202	Clc1ccc(N2CC[NH+](CC2)CCCCN2c3c(CC2=O)cccc3)cc1
CHEMBL3217984	199.53	S1Cc2c(N3C4C(c5c3c1ccc5)C[NH+](CC4)C)cccc2
CHEMBL268371	190	FC(F)(F)c1cc(N2CC[NH+](CC2)CCCCN2c3c(CC2=O)cccc3)ccc1
CHEMBL596448	185	O(C)c1cc2CC[NH+]3C(Cc4c(C3)cccc4)c2cc1
CHEMBL71	172	Clc1cc2N(c3c(Sc2cc1)cccc3)CCC[NH+](C)C
CHEMBL629	170	[NH+](CC\C=C/1\c2c(CCc3c\1cccc3)cccc2)(C)C
CHEMBL459373	153	Clc1cc2N(c3c(Sc2cc1)cccc3)CCC[NH+](Cc1ccc(OCCC[NH+]2CCCCC2)cc1)C
CHEMBL393492	137	O(C)c1ccccc1N1CC[NH+](CC1)CCCCN1Cc2c(cccc2)C1=O
CHEMBL286080	124	Oc1cc2c(cc1O)CC[NH2+]CC2c1ccccc1
CHEMBL1940403	113	Clc1ccc(cc1)C1(O)CC[NH+](CC1)CCCSc1ccc(F)cc1
CHEMBL187367	113	O(CCC[NH+]1CCCC1)c1ccccc1Cc1ccccc1
CHEMBL201584	112	[NH+]1(CCC(Cc2[nH]c3c(c2CC1)cccc3)c1ccccc1)C
CHEMBL213834	105	Clc1cc2N=C(N3CC[NH+](CC3)C)c3c(N(NC(=O)c4c5c(ccc4)cccc5)c2cc1)cccc3
CHEMBL1940404	103	Clc1ccc(cc1)C1(O)CC[NH+](CC1)CCCOc1ccc(F)cc1
CHEMBL715	100	s1c2Nc3c(N=C(N4CC[NH+](CC4)C)c2cc1C)cccc3
CHEMBL389559	95	Oc1cc2CCC[NH+](CCCc3c(Cc2cc1)cccc3)C
CHEMBL216439	92	[NH+]1(CCCc2c([nH]c3c2cccc3)Cc2c(CC1)cccc2)C
CHEMBL1949729	91.4	OC[C@H]1[NH+](CCc2c(Cc3[nH]c4c(c3C1)cccc4)cccc2)C
CHEMBL604127	89	Clc1cc2CC[NH+]([C@@H]3[C@@H](c2cc1O)c1c(CC3)c(ccc1)C#N)C
CHEMBL240996	80.8	FC(F)(F)c1cc(N2CC[NH+](CC2)CCCCN2Cc3c(cccc3)C2=O)ccc1
CHEMBL240774	80	O=C1N(Cc2c1cccc2)CCCC[NH+]1CCN(CC1)c1ccccc1
CHEMBL201093	79.1	s1c2CC[NH+](CCc3c(Cc2cc1)cccc3)C
CHEMBL231374	75	O(C)c1cc2Cc3c(CCC[NH+](CCc2cc1)C)cccc3
CHEMBL212912	73	Clc1ccccc1C(=O)NN1c2c(cccc2)C(=Nc2cc(Cl)ccc12)N1CC[NH+](CC1)C
CHEMBL394779	69	Oc1cc2Cc3c(CCC[NH+](CCc2cc1)C)cccc3
CHEMBL203734	59	Clc1c2Cc3c(CC[NH+](CCc2cc(Cl)c1OC)C)cccc3
CHEMBL389357	55	O(C)c1cc2CCC[NH+](CCc3c(Cc2cc1)cccc3)C
CHEMBL379662	54.6	O(C)c1c2Cc3c(CC[NH+](CCc2ccc1)C)cccc3
CHEMBL380330	54	O(C)c1cc2CC[NH+](CCc3c(Cc2cc1)cccc3)C
CHEMBL231171	53	O(C)c1cc2CCC[NH+](CCCc3c(Cc2cc1)cccc3)C
CHEMBL364565	43	O(CC[NH+]1CCCCC1)c1ccccc1Cc1ccccc1
CHEMBL382010	42.3	Oc1cc2Cc3c(CC[NH+](CCc2cc1)C)cccc3
CHEMBL593897	41.1	Oc1cc2CC[NH+]3C(Cc4c(C3)cccc4)c2cc1
CHEMBL425069	38	Clc1cc2N=C(N3CC[NH+](CC3)C)c3c(N(NC(=O)c4c(OC)cccc4OC)c2cc1)cccc3
CHEMBL240995	33.6	Clc1ccc(N2CC[NH+](CC2)CCCCN2Cc3c(cccc3)C2=O)cc1
CHEMBL396561	31.5	O(C)c1cc2CC[NH+](CCc3c([nH]c4c3cccc4)Cc2cc1)C
CHEMBL213336	31	Clc1cc2N=C(N3CC[NH+](CC3)C)c3c(N(NC(=O)c4c(cccc4C)C)c2cc1)cccc3
CHEMBL598949	26.9	Clc1cc2CC[NH+]([C@@H]3[C@@H](c2cc1O)c1c(CC3)c(N2CCCC2=O)ccc1)C
CHEMBL382850	22.3	[NH+]1(CCc2c([nH]c3c2cccc3)Cc2c(CC1)cccc2)CC
CHEMBL599134	22	Clc1cc2CC[NH+]([C@@H]3[C@@H](c2cc1O)c1c(CC3)c(ccc1)C=NOC)C
CHEMBL726	21	S1c2c(N(c3c1cccc3)CCC[NH+]1CC[NH+](CC1)CCO)cc(cc2)C(F)(F)F
CHEMBL389356	17	Oc1cc2CCC[NH+](CCc3c(Cc2cc1)cccc3)C
CHEMBL2204343	16.6	Clc1ccc([Si]2(O)CC[NH+](CC2)CCCC(=O)c2ccc(F)cc2)cc1
CHEMBL596824	13	Clc1cc2c(cc1O)[C@H](C[NH+](CC2)C)c1ccc(cc1)CN(C(=O)C)C1CCC1
CHEMBL441618	12.7	[NH+]1(CCc2c([nH]c3c2cccc3)Cc2c(CC1)cccc2)C
CHEMBL204065	12.6	O(C)c1cc2CC[NH+](CCc3cc(OC)ccc3Cc2cc1)C
CHEMBL1949728	11.4	OC[C@@H]1[NH+](CCc2c(Cc3[nH]c4c(c3C1)cccc4)cccc2)C
CHEMBL201525	11.2	[NH+]1(CCc2c(Cc3c(CC1)cccc3)cccc2)C
CHEMBL605127	10.5	Clc1cc2CC[NH+]([C@@H]3[C@@H](c2cc1O)c1c(CC3)c(ccc1)-c1ccncc1)C
CHEMBL203689	10.4	Oc1c2Cc3c(CC[NH+](CCc2ccc1)C)cccc3
CHEMBL1087301	10.3	[NH+]1(CCc2c(Cc3c([nH]c4c3cccc4)CC1)cccc2)C
CHEMBL604525	10	Clc1cc2CC[NH+]([C@@H]3[C@@H](c2cc1O)c1c(CC3)c(ccc1)C=NOCC)C
CHEMBL231070	9.8	Oc1cc2CC[NH+](CCCc3c(Cc2cc1)cccc3)C
CHEMBL908	9	Clc1cc\2c(Sc3c(cccc3)/C/2=C\CC[NH+](C)C)cc1
CHEMBL62	8.1	Clc1cc2c(cc1O)[C@H](C[NH+](CC2)C)c1ccccc1
CHEMBL600083	7.5	Brc1c2CC[C@@H]3[NH+](CCc4cc(Cl)c(O)cc4[C@H]3c2ccc1)C
CHEMBL599116	7.4	Clc1cc2CC[NH+]([C@@H]3[C@@H](c2cc1O)c1c(CC3)c(ccc1)CO)C
CHEMBL600987	7.1	Clc1cc2CC[NH+]([C@@H]3[C@@H](c2cc1O)c1c(cc(NC(=O)NCC)cc1)CC3)C
CHEMBL217299	7	O1CC2[NH2+]Cc3c(C2c2cc(O)c(O)cc12)cccc3
CHEMBL213492	7	Clc1cc2N=C(N3CC[NH+](CC3)C)c3c(N(NC(=O)c4c(cccc4F)C(F)(F)F)c2cc1)cccc3
CHEMBL603872	6.2	Clc1cc2CC[NH+]([C@@H]3[C@@H](c2cc1O)c1c(CC3)c(ccc1)-c1ccc(OC)cc1)C
CHEMBL599282	5.9	Clc1cc2c(cc1O)[C@H](C[NH+](CC2)C)c1ccc(cc1)CN(S(=O)(=O)C)C1CCC1
CHEMBL597909	5.8	Clc1cc2CC[NH+]([C@@H]3[C@@H](c2cc1O)c1c(cc(NS(=O)(=O)C)cc1)CC3)C
CHEMBL282116	5.62	Clc1cc(C(=O)N[C@H]2CC[NH+](C2)Cc2cc(OC)ccc2)c(OC)cc1NC(=O)C1CC1
CHEMBL600986	5.6	Clc1cc2CC[NH+]([C@@H]3[C@@H](c2cc1O)c1c(cc(NS(=O)(=O)CC)cc1)CC3)C
CHEMBL245571	5.4	Oc1cc2CC[NH+](CCc3c([nH]c4c3cccc4)Cc2cc1)C
CHEMBL203047	4.9	Clc1cc2CC[NH+](CCc3c(Cc2cc1O)cccc3)C
CHEMBL276778	4.6	O(C)c1cc2CC[NH+](CCCc3c(Cc2cc1)cccc3)C
CHEMBL1949725	4.4	[NH+]1(CCc2c(Cc3[nH]c4c(c3C[C@@H]1C)cccc4)cccc2)C
CHEMBL487387	4.4	O(C)c1c2c(C[C@@H]3[NH+](C2)CCc2cc(OC)c(O)cc23)ccc1O
CHEMBL596622	3.9	Clc1cc2c(cc1O)[C@H](C[NH+](CC2)C)c1ccc(cc1)C[NH2+]C1CCC1
CHEMBL598730	3.7	Clc1cc2CC[NH+]([C@@H]3[C@@H](c2cc1O)c1c(CC3)c(ccc1)C(OC)=O)C
CHEMBL396560	3.6	O(C)c1cc2c3CC[NH+](CCc4c(Cc3[nH]c2cc1)cccc4)C
CHEMBL598105	3.4	Clc1cc2CC[NH+]([C@@H]3[C@@H](c2cc1O)c1c(CC3)c(ccc1)-c1cc(ccc1)C#N)C
CHEMBL603485	3.3	Clc1cc2CC[NH+]([C@@H]3[C@@H](c2cc1O)c1c(cc(NC(OCC)=O)cc1)CC3)C
CHEMBL604732	3.3	Clc1cc2CC[NH+]([C@@H]3[C@@H](c2cc1O)c1c(CC3)c(ccc1)C=NO)C
CHEMBL3752512	3	s1c2Cc3c(CC[NH+](CCc2cc1)C)cccc3
CHEMBL216258	2.8	[NH+]1(CCCc2c(Cc3[nH]c4c(c3CC1)cccc4)cccc2)C
CHEMBL1087300	2.5	[NH+]1(CCc2c(Cc3c4c(CC1)cccc4[nH]c3)cccc2)C
CHEMBL599135	2.5	Clc1cc2CC[NH+]([C@@H]3[C@@H](c2cc1O)c1c(CC3)c(ccc1)C=NOCc1ccccc1)C
CHEMBL605354	2.1	Clc1cc2CC[NH+]([C@@H]3[C@@H](c2cc1O)c1c(CC3)c(ccc1)C=NOc1ccccc1)C
CHEMBL298406	2	Clc1cc2CC[NH+]([C@@H]3[C@@H](c2cc1O)c1c(CC3)cccc1)C
CHEMBL597900	1.9	Clc1cc2CC[NH+]([C@@H]3[C@@H](c2cc1O)c1c(CC3)c(ccc1)-c1sccc1)C
CHEMBL3753266	1.9	s1c2Cc3c(CC[NH+](CCc2c2c1cccc2)C)cccc3
CHEMBL184049	1.8	O1CC[NH+](CCc2c(Cc3c1cc(OC)cc3)cccc2)C
CHEMBL201170	1.69	Oc1cc2CC[NH+](CCc3c(Cc2cc1)cccc3)C
CHEMBL1204122	1.69	Oc1cc2CC[NH+](CCc3c(Cc2cc1)cccc3)C
CHEMBL381936	1.68	Oc1cc2CC[NH+](CCc3cc(O)ccc3Cc2cc1)C
CHEMBL380464	1.6	Clc1c2Cc3c(CC[NH+](CCc2ccc1O)C)cccc3
CHEMBL604314	1.4	Clc1cc2CC[NH+]([C@@H]3[C@@H](c2cc1O)c1c(CC3)c(O)ccc1)C
CHEMBL599487	1.2	Clc1cc2c(cc1O)[C@H](C[NH+](CC2)C)c1ccc(cc1)CN(S(=O)(=O)c1ccccc1)C
CHEMBL383451	1.2	Clc1c2CC[NH+](CCc3c(Cc2cc(Cl)c1O)cccc3)C
CHEMBL184050	0.57	O1CC[NH+](CCc2c(Cc3c1cc(O)cc3)cccc2)C
CHEMBL245570	0.39	Oc1cc2c3CC[NH+](CCc4c(Cc3[nH]c2cc1)cccc4)C
CHEMBL245764	0.23	O(C)c1cc2c3CC[NH+](CCc4c(Cc3n(c2cc1)C)cccc4)C
CHEMBL1814790	0.17	Clc1cc2c(cc1O)[C@H](C[NH+](CC2)C)c1ccccc1
CHEMBL203637	0.057	Clc1c2CC[NH+](CCc3c(Cc2ccc1O)cccc3)C
