# Supplementary material for: Activity Models of Key GPCR Families in the Central Nervous System: A Tool for Many Purposes
Source: J Chem Inf Model. 2023 May 31;63(11):3248–62. doi: 10.1021/acs.jcim.2c01531 (PMC10268961; doi:10.1021/acs.jcim.2c01531)
Supplement: Supplementary file 4 — ci2c01531_si_004.zip [file ci2c01531_si_004.zip › xlsx_active_files/5HT1B_EC50_actives.xlsx]

## Sheet: 5HT1B_EC50_actives
CMPD_CHEMBLID	STANDARD_VALUE	CANONICAL-SMILES
CHEMBL64004	1700	Fc1ccc(cc1)C(C[NH+]1CC[NH+](CC1)CC(F)Cc1c2cc(-n3cnnc3)ccc2[nH]c1)C
CHEMBL65321	1500	Fc1cc(ccc1)C(C[NH+]1CC[NH+](CC1)CC(F)Cc1c2cc(-n3cnnc3)ccc2[nH]c1)C
CHEMBL304857	1400	[NH+](Cc1ccccc1)(C)C1CC[NH+](CC1)CCCc1c2cc(-n3cnnc3)ccc2[nH]c1
CHEMBL63432	810	Fc1cc(ccc1)CC[NH+]1CC[NH+](CC1)CC(F)Cc1c2cc(-n3cnnc3)ccc2[nH]c1
CHEMBL67684	510	FC1(CC[NH+](CC1)CCCc1c2cc(-n3cnnc3)ccc2[nH]c1)CC(C)c1ccccc1
CHEMBL1289047	501.19	O=C1Nc2c(C=C1)c(CC[NH+]1CCN(CC1)c1c3c(nc(cc3)C)ccc1)c(cc2)C
CHEMBL432332	450	FC(Cc1c2cc(-n3cnnc3)ccc2[nH]c1)C[NH+]1CCC(CC1)Cc1ccccc1
CHEMBL63799	440	FC1(CC[NH+](CC1)CCCc1c2cc(-n3cnnc3)ccc2[nH]c1)CCc1cc(F)ccc1
CHEMBL292779	430	Fc1cc(ccc1)CC[NH+]1CC[NH+](CC1)CCCc1c2cc(-n3cnnc3)ccc2[nH]c1
CHEMBL1290597	398.11	O=C1N(c2c(CC1)c(CC[NH+]1CCN(CC1)c1c3c(nc(cc3)C)ccc1)c(cc2)C)C
CHEMBL1289164	316.23	Clc1ccc2N(C)C(=O)C=Cc2c1CC[NH+]1CCN(CC1)c1c2c(nc(cc2)C)ccc1
CHEMBL63167	290	FC1(CC[NH+](CC1)CCCc1c2cc(-n3cnnc3)ccc2[nH]c1)Cc1ccccc1C(F)(F)F
CHEMBL56	260	Oc1c2CC([NH+](CCC)CCC)CCc2ccc1
CHEMBL1290596	199.53	O=C1Nc2c(CC1)c(CC[NH+]1CCN(CC1)c1c3c(nc(cc3)C)ccc1)c(cc2)C
CHEMBL2204360	120	S(c1ccc(cc1C)C)c1ccccc1N1CC[NH2+]CC1
CHEMBL294547	120	[NH+]1(CCC(CC1)Cc1ccccc1)CCCc1c2cc(-n3cnnc3)ccc2[nH]c1
CHEMBL128	77	S(=O)(=O)(NC)Cc1cc2c([nH]cc2CC[NH+](C)C)cc1
CHEMBL294732	66	FC1(CC[NH+](CC1)CCCc1c2cc(-n3cnnc3)ccc2[nH]c1)Cc1ccccc1
CHEMBL469375	63.1	O1CC(=O)N(c2c1c(ccc2)CCC[NH+]1CCN(CC1)c1c2c(nc(cc2)C)ccc1)C
CHEMBL1289048	63.1	O=C1N(c2c(C=C1)c(CC[NH+]1CCN(CC1)c1c3c(nc(cc3)C)ccc1)c(cc2)C)C
CHEMBL29951	50	O(CCCCCCOc1c2CC([NH+](CCC)CCC)CCc2ccc1)c1c2CC([NH+](CCC)CCC)CCc2ccc1
CHEMBL39	30	Oc1cc2c([nH]cc2CC[NH3+])cc1
CHEMBL338015	30	O(C)c1c(N2CCN(CC2)C(=O)COc2cc3c(cc2)cccc3N2CC[NH+](CC2)C)cccc1OC
CHEMBL2112660	28	O(CC(=O)N1CCN(CC1)c1ccccc1C#N)c1cc2c(cc1)cccc2N1CC[NH+](CC1)C
CHEMBL469376	25.12	O1CC(=O)N(c2c1c(ccc2)CCC[NH+]1CCN(C[C@H]1C)c1c2c(nc(cc2)C)ccc1)C
CHEMBL129813	25	O1c2c(OCC1)cccc2N1CCN(CC1)C(=O)COc1cc2c(cc1)cccc2N1CC[NH+](CC1)C
CHEMBL128699	25	O(CC(=O)N1CCN(CC1)c1c(cc(cc1C)C)C)c1cc2c(cc1)cccc2N1CC[NH+](CC1)C
CHEMBL470849	15.85	O1CC(=O)Nc2c1c(ccc2)CCC[NH+]1CCN(CC1)c1c2c(nc(cc2)C)ccc1
CHEMBL1185	15.7	O1C[C@@H](NC1=O)Cc1cc2c([nH]cc2CC[NH+](C)C)cc1
CHEMBL111302	10	O(C)c1ccc(NC(=O)N2CCN(CC2)c2c(cccc2C)C)cc1N1CC[NH+](CC1)C
CHEMBL472289	6.31	O1CC(=O)N(c2c1cc(cc2)CC[NH+]1CCN(CC1)c1c2c(nc(cc2)C)ccc1)C
CHEMBL343196	4	O(CCOc1cc2c([nH]cc2CC[NH3+])cc1)c1cc2c([nH]cc2CC[NH3+])cc1
CHEMBL144030	3	O(Cc1ccc(cc1)COc1cc2c([nH]cc2CC[NH3+])cc1)c1cc2c([nH]cc2CC[NH3+])cc1
CHEMBL321818	2.1	O(CC(=O)N1CCN(CC1)c1ccccc1C)c1cc2c([nH]cc2CC[NH3+])cc1
CHEMBL148314	2.07	O(Cc1ccccc1COc1cc2c([nH]cc2CC[NH3+])cc1)c1cc2c([nH]cc2CC[NH3+])cc1
CHEMBL323986	1.9	O(C)c1ccc(NC(=O)N2CCN(CC2)c2ccc(cc2C)C)cc1N1CC[NH+](CC1)C
CHEMBL148022	0.85	O(Cc1cc(ccc1)COc1cc2c([nH]cc2CC[NH3+])cc1)c1cc2c([nH]cc2CC[NH3+])cc1
CHEMBL424128	0.6	O(CCCCCCOc1cc2c([nH]cc2CC[NH3+])cc1)c1cc2c([nH]cc2CC[NH3+])cc1
CHEMBL158941	0.58	S(=O)(=O)(N(Cc1ccc(cc1)CN(S(=O)(=O)Cc1cc2c([nH]cc2CC[NH+](C)C)cc1)C)C)Cc1cc2c([nH]cc2CC[NH+](C)C)cc1
CHEMBL147901	0.44	O(CC(=O)NCCOc1cc2c([nH]cc2CC[NH3+])cc1)c1cc2c([nH]cc2CC[NH3+])cc1
CHEMBL357478	0.4	O(CC(=O)N1CCN(CC1)c1ccc(NC(=O)COc2cc3c([nH]cc3CC[NH3+])cc2)cc1)c1cc2c([nH]cc2CC[NH3+])cc1
CHEMBL356277	0.3	O(CC(=O)Nc1ccc(NC(=O)COc2cc3c([nH]cc3CC[NH3+])cc2)cc1)c1cc2c([nH]cc2CC[NH3+])cc1
CHEMBL146720	0.28	O(CC(=O)N1CCN(CC1)C(=O)COc1cc2c([nH]cc2CC[NH3+])cc1)c1cc2c([nH]cc2CC[NH3+])cc1
CHEMBL357830	0.26	O(CC(=O)N1CCC(CC1)C1CCN(CC1)C(=O)COc1cc2c([nH]cc2CC[NH3+])cc1)c1cc2c([nH]cc2CC[NH3+])cc1
CHEMBL147851	0.22	O(CC(=O)N1CC[NH+](CC1)CCOc1cc2c([nH]cc2CC[NH3+])cc1)c1cc2c([nH]cc2CC[NH3+])cc1
CHEMBL144128	0.19	O(CC[NH+]1CC[NH+](CC1)CCOc1cc2c([nH]cc2CC[NH3+])cc1)c1cc2c([nH]cc2CC[NH3+])cc1
CHEMBL342323	0.1	S(=O)(=O)(NCCCCCCOc1cc2c([nH]cc2CC[NH3+])cc1)c1ccc(cc1)-c1ccc(S(=O)(=O)NCCCCCCOc2cc3c([nH]cc3CC[NH3+])cc2)cc1
CHEMBL144397	0.09	O(CC(=O)NCCCNC(=O)COc1cc2c([nH]cc2CC[NH3+])cc1)c1cc2c([nH]cc2CC[NH3+])cc1
