# Supplementary material for: Activity Models of Key GPCR Families in the Central Nervous System: A Tool for Many Purposes
Source: J Chem Inf Model. 2023 May 31;63(11):3248–62. doi: 10.1021/acs.jcim.2c01531 (PMC10268961; doi:10.1021/acs.jcim.2c01531)
Supplement: Supplementary file 4 — ci2c01531_si_004.zip [file ci2c01531_si_004.zip › xlsx_active_files/5HT1B_IC50_actives.xlsx]

## Sheet: 5HT1B_IC50_actives
CMPD_CHEMBLID	STANDARD_VALUE	CANONICAL-SMILES
CHEMBL147853	100	OC[C@H]([NH2+]C1CC[NH+](CC1)CCCc1c2cc(-n3cnnc3)ccc2[nH]c1)Cc1ccccc1
CHEMBL3126382	100	S(=O)(=O)(C1CCCC1)c1cc(ccc1)CCCCOCCCCCC[NH2+]C[C@H](O)c1cc(CO)c(O)cc1
CHEMBL434125	100	OC[C@H]([NH2+]C1CC[NH+](CC1)CCCc1c2cc(-n3ccnc3)ccc2[nH]c1)c1ccccc1
CHEMBL149488	100	O=C(Nc1ccc(cc1)C[NH+](C)C1CC[NH+](CC1)CCCc1c2cc(-n3cnnc3)ccc2[nH]c1)C
CHEMBL116031	100	Fc1ccccc1CC[NH+]1CC[NH+](CC1)CCCc1c2cc(-n3cnnc3)ccc2[nH]c1
CHEMBL148194	98	OCC([NH2+]C1CC[NH+](CC1)CCCc1c2cc(-n3cnnc3)ccc2[nH]c1)(C)c1ccccc1
CHEMBL143767	98	S(Oc1cc2c([nH]cc2CC[NH+](C)C)cc1)(=O)(=O)C(F)(F)F
CHEMBL119668	98	Fc1cc(ccc1F)CC[NH+]1CC[NH+](CC1)CCCc1c2cc(-n3cnnc3)ccc2[nH]c1
CHEMBL2368253	97.72	O(c1cc2c([nH]cc2C2CC([NH+](C)C)C2)cc1)c1ccccc1
CHEMBL114877	96	OC1(CC[NH+](CC1)CCCc1c2cc(-n3cnnc3)ccc2[nH]c1)C[NH+](Cc1ccccc1)C
CHEMBL148087	95	[NH2+]([C@@H](C)c1ccccc1)C1CC[NH+](CC1)CCCc1c2cc(-n3cnnc3)ccc2[nH]c1
CHEMBL351311	93	[NH+]1(CC[NH+](CC1)CCCc1c2cc(-n3cnnc3)ccc2[nH]c1)CCc1cccnc1
CHEMBL349528	93	O[C@@H]1CC[NH+](C1)CCc1c2cc(-n3cnnc3)ccc2[nH]c1
CHEMBL159627	93	OC[C@@H]1CC[NH+](C1)CCc1c2cc(-n3cnnc3)ccc2[nH]c1
CHEMBL114303	89	OC1(CC[NH+](CC1)CCCc1c2cc(-n3cnnc3)ccc2[nH]c1)C[NH+](Cc1ccccc1C)C
CHEMBL343217	89	Fc1ccc(cc1)[C@@H]([NH2+]C1CC[NH+](CC1)CCCc1c2cc(-n3cnnc3)ccc2[nH]c1)COC
CHEMBL434315	89	o1cccc1C[NH+](C)C1CC[NH+](CC1)CCCc1c2cc(-n3cnnc3)ccc2[nH]c1
CHEMBL326371	88	O(Cc1ccccc1)C[C@@H]1CC[NH+](C1)CCc1c2cc(-n3cnnc3)ccc2[nH]c1
CHEMBL348864	87	[NH+]([C@@H](C)c1ccccc1)(C[C@@H]1CC[NH+](C1)CCc1c2cc(ccc2[nH]c1)Cn1ncnc1)C
CHEMBL159493	87	[NH+]1(C[C@@H](CC1)CNc1ccccc1)CCc1c2cc(-n3cnnc3)ccc2[nH]c1
CHEMBL113831	85	OC1(CC[NH+](CC1)CCCc1c2cc(-n3cnnc3)ccc2[nH]c1)C[NH2+]CC(C)(C)C
CHEMBL148110	85	O=C(Nc1ccccc1)[C@H]([NH2+]C1CC[NH+](CC1)CCCc1c2cc(-n3cnnc3)ccc2[nH]c1)C
CHEMBL352123	85	[NH+]1(CC[NH+](CC1)CCCc1c2cc(-n3cnnc3)ccc2[nH]c1)CCCc1ccccc1
CHEMBL145849	85	OC[C@H]([NH+](CC1CC[NH+](CC1)CCCc1c2cc(-n3cnnc3)ccc2[nH]c1)C)c1ccccc1
CHEMBL198463	85	s1c2c(c3c1N=CN(CC[NH+]1CCN(CC1)c1c4c([nH+]cc1)cccc4)C3=O)CC[NH+](C2)C
CHEMBL324751	83	OC1(CC[NH+](CC1)CCCc1c2cc(-n3cnnc3)ccc2[nH]c1)C[NH2+]Cc1ccccc1C
CHEMBL146396	81	[NH+](CC#CC)(C)C1CC[NH+](CC1)CCCc1c2cc(-n3cnnc3)ccc2[nH]c1
CHEMBL147979	79	OC[C@H]([NH2+]CC1CC[NH+](CC1)CCCc1c2cc(-n3cnnc3)ccc2[nH]c1)c1ccccc1
CHEMBL148071	78	S(=O)(=O)(NC[C@H]([NH2+]C1CC[NH+](CC1)CCCc1c2cc(-n3cnnc3)ccc2[nH]c1)c1ccccc1)C
CHEMBL161970	78	O=C1N(CC[NH+](C1)CCCc1c2cc(-n3cnnc3)ccc2[nH]c1)CCc1ccccc1
CHEMBL357408	78	o1cc(cc1)C[NH2+]C1CC[NH+](CC1)CCCc1c2cc(-n3cnnc3)ccc2[nH]c1
CHEMBL145997	76	[NH2+](Cc1ncccc1)C1CC[NH+](CC1)CCCc1c2cc(-n3cnnc3)ccc2[nH]c1
CHEMBL292779	75	Fc1cc(ccc1)CC[NH+]1CC[NH+](CC1)CCCc1c2cc(-n3cnnc3)ccc2[nH]c1
CHEMBL161410	74	[NH2+]([C@H](C)c1ccccc1)C[C@@H]1CC[NH+](C1)CCc1c2cc(-n3cnnc3)ccc2[nH]c1
CHEMBL146991	74	Oc1nc2c(n1C1CC[NH+](CC1)CCCc1c3cc(-n4cnnc4)ccc3[nH]c1)cccc2
CHEMBL342330	71	OC[C@@H]([NH+](C)C1CC[NH+](CC1)CCCc1c2cc(-n3cnnc3)ccc2[nH]c1)c1ccccc1
CHEMBL350153	69	O1C[C@@H](N(C)C1=O)Cc1cc2c([nH]cc2CC[NH+]2C[C@@H](CC2)C[NH+](Cc2ccccc2)C)cc1
CHEMBL147546	66	O=C(Nc1ccc(cc1)CC[NH+](C)C1CC[NH+](CC1)CCCc1c2cc(-n3cnnc3)ccc2[nH]c1)C
CHEMBL343667	66	S(=O)(=O)(C)c1ccc(cc1)C[NH+](CC1CC[NH+](CC1)CCCc1c2cc(-n3cnnc3)ccc2[nH]c1)C
CHEMBL143951	63	[NH3+]C1CC[NH+](CC1)CCCc1c2cc(-n3cnnc3)ccc2[nH]c1
CHEMBL161780	62	S(=O)(=O)(NC)Cc1cc2c([nH]cc2CC[NH+]2C[C@@H](CC2)C[NH2+]Cc2ccccc2)cc1
CHEMBL345657	62	[NH2+](Cc1cccnc1)C[C@@H]1CC[NH+](C1)CCc1c2cc(-n3cnnc3)ccc2[nH]c1
CHEMBL432332	62	FC(Cc1c2cc(-n3cnnc3)ccc2[nH]c1)C[NH+]1CCC(CC1)Cc1ccccc1
CHEMBL115352	61	OC1(CC[NH+](CC1)CCCc1c2cc(-n3cnnc3)ccc2[nH]c1)C[NH+](CC(C)(C)C)C
CHEMBL143952	60	S(=O)(=O)(NCC1CC[NH+](CC1)CCCc1c2cc(-n3cnnc3)ccc2[nH]c1)c1ccccc1
CHEMBL161696	59	Clc1ccc(cc1)C[NH+]1CC[NH+](CC1)CCCc1c2cc(-n3cnnc3)ccc2[nH]c1
CHEMBL159650	59	[NH+](Cc1ccccc1)(C[C@@H]1CC[NH+](C1)CCCc1c2cc(-n3cnnc3)ccc2[nH]c1)C
CHEMBL146391	58	[NH2+]([C@@H](C)c1ccccc1)CC1CC[NH+](CC1)CCCc1c2cc(-n3cnnc3)ccc2[nH]c1
CHEMBL331143	57	OC1(CC[NH+](CC1)CCCc1c2cc(-n3cnnc3)ccc2[nH]c1)C[NH2+]CC1CC1
CHEMBL163127	56	O=C(Nc1ccc(cc1)C[NH+]1CC[NH+](CC1)CCCc1c2cc(-n3cnnc3)ccc2[nH]c1)C
CHEMBL112558	55	OC1(CC[NH+](CC1)CCCc1c2cc(-n3cnnc3)ccc2[nH]c1)C[NH2+]Cc1ncccc1
CHEMBL163462	55	O=C(N)C([NH+]1CC[NH+](CC1)CCCc1c2cc(-n3cnnc3)ccc2[nH]c1)c1ccccc1
CHEMBL160070	50	O1C[C@@H](NC1=O)Cc1cc2c([nH]cc2CC[NH+]2C[C@@H](CC2)C[NH2+][C@@H](C)c2ccccc2)cc1
CHEMBL159819	50	[NH2+](Cc1ccccc1)C[C@H]1CC[NH+](C1)CCc1c2cc(-n3cnnc3)ccc2[nH]c1
CHEMBL159483	49	O1C[C@@H](NC1=O)Cc1cc2c([nH]cc2CC[NH+]2C[C@@H](CC2)C[NH2+]Cc2ccccc2)cc1
CHEMBL293678	49	FC1(CC[NH+](CC1)CCCc1c2cc(-n3cnnc3)ccc2[nH]c1)CCc1ccccc1
CHEMBL349893	48	[NH2+](Cc1ncccc1)C[C@@H]1CC[NH+](C1)CCc1c2cc(-n3cnnc3)ccc2[nH]c1
CHEMBL143947	48	O[C@@H]([C@H]([NH2+]C1CC[NH+](CC1)CCCc1c2cc(-n3cnnc3)ccc2[nH]c1)c1ccccc1)C
CHEMBL326125	47	OC1(CC[NH+](CC1)CCCc1c2cc(-n3cnnc3)ccc2[nH]c1)C[NH2+]Cc1ccccc1
CHEMBL420965	47	[NH2+](Cc1ccccc1)C[C@@H]1CC[NH+](C1)CCc1c2cc(-n3cnnc3)ccc2[nH]c1
CHEMBL116153	47	Fc1cc(cc(F)c1)CC[NH+]1CC[NH+](CC1)CCCc1c2cc(-n3cnnc3)ccc2[nH]c1
CHEMBL163114	46	o1nc(nc1-c1ccc(cc1)CC[NH+]1CC[NH+](CC1)CCCc1c2cc(-n3cnnc3)ccc2[nH]c1)C
CHEMBL162722	45	[NH+]1(CC[NH+](CC1)CCCc1c2cc(-n3cnnc3)ccc2[nH]c1)CC(C)c1ccccc1
CHEMBL146335	45	O=C(Nc1ccc(cc1)C[NH2+]C1CC[NH+](CC1)CCCc1c2cc(-n3cnnc3)ccc2[nH]c1)C
CHEMBL158638	44.67	O=C(N)c1cc2c([nH]cc2C2CC([NH+](C)C)C2)cc1
CHEMBL905	41	[NH+](CCc1c2cc(ccc2[nH]c1)Cn1ncnc1)(C)C
CHEMBL159759	41	[NH2+]([C@@H](C)c1ccccc1)C[C@@H]1CC[NH+](C1)CCc1c2cc(-n3cnnc3)ccc2[nH]c1
CHEMBL148233	41	[NH+](C\C=C(\C)/C)(C)C1CC[NH+](CC1)CCCc1c2cc(-n3cnnc3)ccc2[nH]c1
CHEMBL347570	40	O=C(N(CC1CC[NH+](CC1)CCCc1c2cc(-n3cnnc3)ccc2[nH]c1)C)c1ccc(NC(=O)C)cc1
CHEMBL164046	39	[NH2+](C(C)(C)c1ccccc1)C[C@@H]1CC[NH+](C1)CCc1c2cc(-n3cnnc3)ccc2[nH]c1
CHEMBL164413	36	[NH+]1(CC[NH+](CC1)CCCc1c2cc(-n3cnnc3)ccc2[nH]c1)Cc1[nH]ccn1
CHEMBL331970	35	[NH2+]([C@H](C)c1ccccc1)C1CC[NH+](CC1)CCCc1c2cc(-n3cnnc3)ccc2[nH]c1
CHEMBL146024	35	s1cc(cc1)C[NH+](C)C1CC[NH+](CC1)CCCc1c2cc(-n3cnnc3)ccc2[nH]c1
CHEMBL370110	35	s1c2c(c3c1N=CN(CC[NH+]1CCN(CC1)c1c4c(cccc4)cnc1)C3=O)CC[NH+](C2)C
CHEMBL146265	34	OC[C@@H]([NH2+]CC1CC[NH+](CC1)CCCc1c2cc(-n3cnnc3)ccc2[nH]c1)c1ccccc1
CHEMBL117579	33	[NH+](Cc1ccccc1)(C[C@@H]1CC[NH+](C1)CCc1c2cc(-n3cnnc3)ccc2[nH]c1)C
CHEMBL161735	33	O(Cc1ccccc1)C[C@@H]1CC[NH+](C1)CCCc1c2cc(-n3cnnc3)ccc2[nH]c1
CHEMBL2368256	32.36	O1CC(NC1=O)Cc1cc2c([nH]cc2C2CC([NH2+]C)C2)cc1
CHEMBL112507	32	OC1(CC[NH+](CC1)CCCc1c2cc(-n3cnnc3)ccc2[nH]c1)Cc1ccccc1
CHEMBL116092	30.2	[NH+]1(CCCC1)CCc1c2cc(-n3cnnc3)ccc2[nH]c1
CHEMBL326723	30	OC1(CC[NH+](CC1)CCCc1c2cc(-n3cnnc3)ccc2[nH]c1)C[NH2+]Cc1ccc(NC(=O)C)cc1
CHEMBL331819	30	OC1(CC[NH+](CC1)CCCc1c2cc(-n3cnnc3)ccc2[nH]c1)C[NH+](CC(C)C)C
CHEMBL39	29	Oc1cc2c([nH]cc2CC[NH3+])cc1
CHEMBL333341	28	[NH+](CC1CC[NH+](CC1)CCCc1c2cc(-n3cnnc3)ccc2[nH]c1)(Cc1ccccc1)C
CHEMBL143893	28	[NH2+](CC1CC[NH+](CC1)CCCc1c2cc(-n3cnnc3)ccc2[nH]c1)Cc1ccccc1
CHEMBL67684	28	FC1(CC[NH+](CC1)CCCc1c2cc(-n3cnnc3)ccc2[nH]c1)CC(C)c1ccccc1
CHEMBL115989	27	OC1(CC[NH+](CC1)CCCc1c2cc(-n3cnnc3)ccc2[nH]c1)C[NH+](CC1CC1)C
CHEMBL111899	27	OC1(CC[NH+](CC1)CCCc1c2cc(-n3cnnc3)ccc2[nH]c1)C[NH+](CC1CCCCC1)C
CHEMBL128	27	S(=O)(=O)(NC)Cc1cc2c([nH]cc2CC[NH+](C)C)cc1
CHEMBL164111	27	o1cc(cc1)C[NH+]1CC[NH+](CC1)CCCc1c2cc(-n3cnnc3)ccc2[nH]c1
CHEMBL356808	25	[NH2+](CC1CC[NH+](CC1)CCCc1c2cc(-n3cnnc3)ccc2[nH]c1)C1CCc2c1cccc2
CHEMBL293614	25	FC1(CC[NH+](CC1)CCCc1c2cc(-n3cnnc3)ccc2[nH]c1)CCc1ccc(F)cc1
CHEMBL147660	24	O=C(Nc1ccc(cc1)C[NH+](CC1CC[NH+](CC1)CCCc1c2cc(-n3cnnc3)ccc2[nH]c1)C)C
CHEMBL357007	24	[NH+](CC\C=C(\C)/C)(C)C1CC[NH+](CC1)CCCc1c2cc(-n3cnnc3)ccc2[nH]c1
CHEMBL162858	23	[NH+]1(CC[NH+](CC1)CCCc1c2cc(-n3cnnc3)ccc2[nH]c1)Cc1ccncc1
CHEMBL422366	22	[NH+]1(CC[NH+](CC1)CCCc1c2cc(-n3cnnc3)ccc2[nH]c1)Cc1cccnc1
CHEMBL63799	22	FC1(CC[NH+](CC1)CCCc1c2cc(-n3cnnc3)ccc2[nH]c1)CCc1cc(F)ccc1
CHEMBL161723	20	Fc1ccc(cc1)C[NH+]1CC[NH+](CC1)CCCc1c2cc(-n3cnnc3)ccc2[nH]c1
CHEMBL349041	20	o1cccc1C[NH2+]C[C@@H]1CC[NH+](C1)CCc1c2cc(-n3cnnc3)ccc2[nH]c1
CHEMBL116161	19	OC1(CC[NH+](CC1)CCCc1c2cc(-n3cnnc3)ccc2[nH]c1)C[NH+]1CC(CCC1)(C)C
CHEMBL294547	19	[NH+]1(CCC(CC1)Cc1ccccc1)CCCc1c2cc(-n3cnnc3)ccc2[nH]c1
CHEMBL2110299	18.2	O1CC(NC1=O)Cc1cc2c([nH]cc2C2CC([NH3+])C2)cc1
CHEMBL163573	18	[NH+]1(CC[NH+](CC1)CCCc1c2cc(-n3cnnc3)ccc2[nH]c1)Cc1ncccc1
CHEMBL352159	18	S=C1N(CC[NH+](C1)CCCc1c2cc(-n3cnnc3)ccc2[nH]c1)Cc1ccccc1
CHEMBL162805	18	o1cccc1C[NH+]1CC[NH+](CC1)CCCc1c2cc(-n3cnnc3)ccc2[nH]c1
CHEMBL145982	18	S(=O)(=O)(N(CC1CC[NH+](CC1)CCCc1c2cc(-n3cnnc3)ccc2[nH]c1)C)c1ccccc1
CHEMBL348962	17	[NH2+](CC([NH+]1CC[NH+](CC1)CCCc1c2cc(-n3cnnc3)ccc2[nH]c1)c1ccccc1)C
CHEMBL67460	16	Fc1ccccc1CCC1(F)CC[NH+](CC1)CCCc1c2cc(-n3cnnc3)ccc2[nH]c1
CHEMBL331612	15	[NH+]1(CCCCC1)CCCc1c2cc(-n3cnnc3)ccc2[nH]c1
CHEMBL159683	15	[NH+](Cc1ccccc1)(C[C@H]1[NH+](CCC1)CCc1c2cc(-n3cnnc3)ccc2[nH]c1)C
CHEMBL294732	15	FC1(CC[NH+](CC1)CCCc1c2cc(-n3cnnc3)ccc2[nH]c1)Cc1ccccc1
CHEMBL159332	14.45	S(=O)(=O)(NC)Cc1cc2c([nH]cc2C[C@@H]2[NH+](CCC2)C)cc1
CHEMBL343648	14	[NH2+]([C@H](C)c1ccccc1)CC1CC[NH+](CC1)CCCc1c2cc(-n3cnnc3)ccc2[nH]c1
CHEMBL63167	14	FC1(CC[NH+](CC1)CCCc1c2cc(-n3cnnc3)ccc2[nH]c1)Cc1ccccc1C(F)(F)F
CHEMBL351346	13	[NH+]1(CC[NH+](CC1)CCCc1c2cc(-n3cnnc3)ccc2[nH]c1)C(C)c1ccccc1
CHEMBL162463	13	[NH+]1(CCN(CC1)c1ccccc1)CCCc1c2cc(-n3cnnc3)ccc2[nH]c1
CHEMBL147818	13	[NH2+]([C@@H](C[NH+](C)C)c1ccccc1)C1CC[NH+](CC1)CCCc1c2cc(-n3cnnc3)ccc2[nH]c1
CHEMBL2114040	13	F[C@H]1C[NH+](CC[C@@H]1[NH+](Cc1ccccc1)C)CCCc1c2cc(-n3cnnc3)ccc2[nH]c1
CHEMBL349185	12	o1cc(cc1)C[NH2+]C[C@@H]1CC[NH+](C1)CCc1c2cc(-n3cnnc3)ccc2[nH]c1
CHEMBL65367	11	[NH+]1(CC[NH+](CC1)CCCc1c2cc(-n3cnnc3)ccc2[nH]c1)Cc1ccccc1
CHEMBL423599	11	O=C(N(Cc1ccccc1)C[C@@H]1CC[NH+](C1)CCc1c2cc(-n3cnnc3)ccc2[nH]c1)C
CHEMBL357634	10	S(=O)(=O)(N(C)C1CC[NH+](CC1)CCCc1c2cc(-n3cnnc3)ccc2[nH]c1)c1ccccc1
CHEMBL2368254	9.55	O(c1cc2c([nH]cc2C2CC([NH3+])C2)cc1)c1ccccc1
CHEMBL163386	9.5	OCC([NH+]1CC[NH+](CC1)CCCc1c2cc(-n3cnnc3)ccc2[nH]c1)c1ccccc1
CHEMBL146483	9.3	O=C(Nc1ccc(cc1)[C@@H]([NH2+]CC1CC[NH+](CC1)CCCc1c2cc(-n3cnnc3)ccc2[nH]c1)C)C
CHEMBL146338	8.9	O=C(Nc1ccc(cc1)[C@H]([NH2+]CC1CC[NH+](CC1)CCCc1c2cc(-n3cnnc3)ccc2[nH]c1)C)C
CHEMBL147940	8.9	O=C(Nc1ccc(cc1)C[NH2+]CC1CC[NH+](CC1)CCCc1c2cc(-n3cnnc3)ccc2[nH]c1)C
CHEMBL162930	7.4	O1CC[NH+](CC1)CCCc1c2cc(-n3cnnc3)ccc2[nH]c1
CHEMBL147148	6.2	O=C(Nc1ccccc1)N(CC1CC[NH+](CC1)CCCc1c2cc(-n3cnnc3)ccc2[nH]c1)C
CHEMBL1185	6.166	O1C[C@@H](NC1=O)Cc1cc2c([nH]cc2CC[NH+](C)C)cc1
CHEMBL65765	5.3	FC1(CC[NH+](CC1)CCCc1c2cc(-n3cnnc3)ccc2[nH]c1)Cc1cc(F)ccc1
CHEMBL161045	4.4	[NH+]1(CCC1)CCc1c2cc(-n3cnnc3)ccc2[nH]c1
CHEMBL358072	3.3	[NH+]1(CCC(CC1)CNc1ncccc1)CCCc1c2cc(-n3cnnc3)ccc2[nH]c1
CHEMBL65824	3.1	Fc1ccccc1CC1(F)CC[NH+](CC1)CCCc1c2cc(-n3cnnc3)ccc2[nH]c1
CHEMBL348304	2.7	O(Cc1ccccc1)C[C@H]1[NH+](CCC1)CCc1c2cc(-n3cnnc3)ccc2[nH]c1
CHEMBL161176	2.4	O=C(Nc1cc(ccc1)C[NH+]1CC[NH+](CC1)CCCc1c2cc(-n3cnnc3)ccc2[nH]c1)C
CHEMBL296161	1.4	[NH+](CCc1c2cc(-n3cnnc3)ccc2[nH]c1)(C)C
CHEMBL159396	0.5	[NH+]1(CCN(CC1)c1ncccn1)CCCc1c2cc(-n3cnnc3)ccc2[nH]c1
CHEMBL194837	0.2	Clc1cc(Cl)ccc1OCC(=O)Nc1cc2c(nc(OCC[NH+](C)C)cc2C)cc1
