# Supplementary material for: Activity Models of Key GPCR Families in the Central Nervous System: A Tool for Many Purposes
Source: J Chem Inf Model. 2023 May 31;63(11):3248–62. doi: 10.1021/acs.jcim.2c01531 (PMC10268961; doi:10.1021/acs.jcim.2c01531)
Supplement: Supplementary file 4 — ci2c01531_si_004.zip [file ci2c01531_si_004.zip › xlsx_active_files/Delta_opioid_EC50_actives.xlsx]

## Sheet: Delta_opioid_EC50_actives
CMPD_CHEMBLID	STANDARD_VALUE	CANONICAL_SMILES
CHEMBL3264747	0.98	O1c2c3[C@]45[C@]6(O[C@H]7[C@@H]4[C@](OC1)(N(c1ccccc1)C7=O)CC6)[C@H]([NH+](CC5)CC1CC1)Cc3ccc2O
CHEMBL76089	0.97	Oc1cc(C)c(C[C@H]([NH3+])C(=O)N2Cc3c(C[C@H]2COCc2ccccc2)cccc3)c(c1)C
CHEMBL2113382	0.95	O1[C@@H]2[C@]34CC[NH+](C(Cc5c3c1c(O)cc5)[C@]4([NH2+]CCc1ccccc1)Cc1c3c([nH]c12)cccc3)C
CHEMBL77001	0.92	Oc1cc(C)c(C[C@H]([NH3+])C(=O)N2Cc3c(C[C@H]2C[NH2+]Cc2ccccc2)cccc3)c(c1)C
CHEMBL208454	0.9	Oc1cc(C)c(C[C@H]([NH3+])C(=O)N2Cc3c(C[C@H]2c2[nH]cc(n2)-c2ccccc2)cccc3)c(c1)C
CHEMBL129034	0.9	O=C(N(CC)CC)c1ccc(cc1)/C(=C\1/CC[NH2+]CC/1)/c1c2c(ccc1)cccc2
CHEMBL382051	0.9	Oc1ccc(cc1)C[C@H]([NH3+])C(=O)N[C@H](Cc1ccccc1)C(=O)NCC(=O)N[C@@H](Cc1c2c([nH]c1)cccc2)C(=O)N[C@@H](CCCC)C(=O)N[C@@H](CC(=O)[O-])C(=O)N[C@@H](Cc1ccccc1)C(=O)N
CHEMBL229440	0.88	Oc1ccc(cc1)C[C@H]([NH3+])C(=O)N[C@@H]1C\C=C/C[C@@H](NC(=O)[C@@H](NC(=O)CNC1=O)Cc1ccccc1)C(=O)[O-]
CHEMBL2113378	0.87	O1[C@@H]2[C@]34CC[NH+](C(Cc5c3c1c(O)cc5)[C@]4([NH2+]CCCc1ccccc1)Cc1c3c([nH]c12)cccc3)C
CHEMBL375504	0.8	Oc1cc2[C@@]34[C@H]([C@H]([NH+](CC3)CC3CCC3)Cc2cc1)Cc1c([nH]c2c1cccc2)C4
CHEMBL2208351	0.8	O1c2cc(ccc2OC1)-c1ccc(cc1)CCNC(=O)c1cc2c(CC3[NH+](CCC2(C)C3C)CC2CC2)cc1
CHEMBL3215946	0.779	Oc1cc2[C@@]34Cc5nc6c(cc5C[C@@]3(O)[C@H]([NH+](CC4)CCCOCC)Cc2cc1)cccc6
CHEMBL235109	0.77	Oc1cc(C)c(C[C@H]([NH3+])C(=O)N[C@@H](C(=O)NCC(=O)N[C@@H](Cc2ccccc2)C(=O)N[C@@H](Cc2ccccc2)C(=O)N2CCC(N(C(=O)CC)c3ccccc3)CC2)C)c(c1)C
CHEMBL80463	0.75	Oc1cc(C)c(C[C@H]([NH3+])C(=O)N2Cc3c(C[C@H]2CNC(=O)Nc2ccccc2)cccc3)c(c1)C
CHEMBL3216476	0.69	O1[C@@H]2[C@]34CC[NH+]([C@H](Cc5c3c1c(O)cc5)[C@]4(OCCCc1ccccc1)CC[C@@H]2[NH2+]CC(=O)[O-])CC1CC1
CHEMBL249985	0.68	O(C)c1ccc(cc1)-c1ccc(cc1)CCNC(=O)c1cc2c(CC3[NH+](CC[C@@]2(C)[C@H]3C)CC2CC2)cc1
CHEMBL3262092	0.64	O1[C@@H]2[C@]34[C@@]5([C@H]([NH+](CC3)CC3CC3)Cc3c4c1c(O)cc3)C[C@H]([C@@H](O)c1ccccc1)[C@]2(OC)CC5
CHEMBL3264748	0.62	O1c2c3[C@]45[C@]6(O[C@H]7[C@@H]4[C@](OC1)(N(CCc1ccccc1)C7=O)CC6)[C@H]([NH+](CC5)CC1CC1)Cc3ccc2O
CHEMBL1766207	0.6	O(C)c1cc(ccc1OC)CNC(=O)[C@@H](NC(=O)[C@@H](NC(=O)[C@H]1N(CCC1)C(=O)[C@@H](NC(=O)[C@@H](NC(=O)CNC(=O)[C@H](NC(=O)[C@@H]([NH3+])Cc1c(cc(O)cc1C)C)C)Cc1ccccc1)CCCC)CC(C)C)Cc1c2c([nH]c1)cccc2
CHEMBL2179655	0.59	Clc1ccc(cc1)-c1cc2C[C@]3(OC\C=C\c4ccccc4)[C@]45[C@@H](Oc6c4c(C[C@H]3[NH+](CC5)C)ccc6O)c2nc1
CHEMBL567604	0.56	Oc1cc(N(C2CC[NH+](CC2)Cc2ccccc2)c2ccc(cc2)C(=O)N(CC)CC)ccc1
CHEMBL569755	0.56	Oc1cc(N(C2CC[NH+](CC2)CCc2ccccc2)c2ccc(cc2)C(=O)N(CC)CC)ccc1
CHEMBL3092394	0.53	Oc1cc2[C@@]34Cc5nc6c(cc5C[C@@]3(O)[C@H]([NH+](CC4)C)Cc2cc1)cccc6
CHEMBL408889	0.53	Oc1ccc(cc1)C[C@H](NC(=O)[C@H](NC(=O)CNC(=O)[C@@H](NN([C@@H](Cc1ccccc1)C(=O)N[C@@H](CC(=O)[O-])C(=O)N[C@@H](CCCC)C(=O)N[C@@H](Cc1c2c(n(c1)C(=O)C)cccc2)C(=O)[O-])C)Cc1ccccc1)C)C(=O)[O-]
CHEMBL2408013	0.48	Clc1ccc(cc1)C[C@@H](NC(=O)[C@H]1N(Cc2c(C1)cccc2)C(=O)[C@@H]([NH3+])Cc1c(cc(O)cc1C)C)C(=O)N1CCC(N(C(=O)CC)c2ccccc2)CC1
CHEMBL226114	0.47	Oc1cc2[C@@]34[C@H]([C@H]([NH+](CC3)C)Cc2cc1)Cc1c([nH]c2c1cccc2)C4
CHEMBL1766206	0.437	FC(F)(F)c1cc(ccc1)CNC(=O)[C@@H](NC(=O)[C@@H](NC(=O)[C@H]1N(CCC1)C(=O)[C@@H](NC(=O)[C@@H](NC(=O)CNC(=O)[C@H](NC(=O)[C@@H]([NH3+])Cc1c(cc(O)cc1C)C)C)Cc1ccccc1)CCCC)CC(C)C)Cc1c2c([nH]c1)cccc2
CHEMBL25230	0.4	Oc1cc(ccc1)[C@H]([NH+]1C[C@H]([NH+](C[C@@H]1C)CC=C)C)c1ccc(cc1)C(=O)N(CC)CC
CHEMBL607125	0.4	O1[C@@H]2[C@]34CC[NH+]([C@H](Cc5c3c1c(O)cc5)[C@]4(NC(=O)\C=C\c1ccccc1C)CCC2=O)C
CHEMBL3608938	0.38	FC(F)(F)c1cc(cc(c1)C(F)(F)F)COC(=O)[C@@H](NC(=O)C(NC(=O)[C@@H](NC(=O)CNC(=O)[C@H](NC(=O)[C@@H]([NH3+])Cc1ccc(O)cc1)C)Cc1ccccc1)CCCC)Cc1c2c([nH]c1)cccc2
CHEMBL2113383	0.33	O1[C@@H]2[C@]34CC[NH+](C(Cc5c3c1c(O)cc5)[C@]4([NH2+]CC)Cc1c3c([nH]c12)cccc3)C
CHEMBL421520	0.32	SC(NC(C)(C)C)=NC[C@H]1N(Cc2c(C1)cccc2)C(=O)[C@@H]([NH3+])Cc1c(cc(O)cc1C)C
CHEMBL2208347	0.31	Oc1ccc(cc1)-c1ccc(cc1)CCNC(=O)c1cc2c(C[C@H]3[NH+](CC[C@]2(C)[C@H]3C)CC2CC2)cc1
CHEMBL281986	0.3	O1[C@H]2C34C5(CC6(CCC[C@H]6O)[C@]2(OC)C=C5)C([NH+](CC3)CC2CC2)Cc2c4c1c(O)cc2
CHEMBL611932	0.3	O1[C@@H]2[C@]34CC[NH+]([C@H](Cc5c3c1c(O)cc5)[C@]4(O)CC[C@H]2NC(=O)c1ccc(cc1)C(C)(C)C)CC1CC1
CHEMBL577615	0.3	O=C(N(CC)CC)c1ccc(N(C2CC[NH+](CC2)Cc2ccccc2)c2cc(ccc2)C(=O)N)cc1
CHEMBL2179656	0.27	Clc1ccc(cc1)-c1cc2C[C@]3(OCCCc4ccccc4)[C@]45[C@@H](Oc6c4c(C[C@H]3[NH+](CC5)C)ccc6O)c2nc1
CHEMBL2419538	0.26	S(CC[C@H](NC(=O)[C@@H](NC(=O)CNC(=O)[C@H](NC(=O)[C@@H]([NH3+])Cc1ccc(O)cc1)C)Cc1ccccc1)C(=O)NC1(CCCC1)C(=O)N[C@@H](CC(C)C)C(=O)N[C@@H](Cc1c2c([nH]c1)cccc2)C(OCc1cc(cc(c1)C(F)(F)F)C(F)(F)F)=O)C
CHEMBL569316	0.25	Oc1cc(N(C2CC[NH+](CC2)CCc2ncccc2)c2ccc(cc2)C(=O)N(CC)CC)ccc1
CHEMBL568818	0.22	o1cc(cc1)CC[NH+]1CCC(N(c2cc(O)ccc2)c2ccc(cc2)C(=O)N(CC)CC)CC1
CHEMBL584941	0.22	s1cc(cc1)CC[NH+]1CCC(N(c2cc(O)ccc2)c2ccc(cc2)C(=O)N(CC)CC)CC1
CHEMBL1649948	0.204	Clc1ccc(cc1)C[C@H](NC(=O)CNC(=O)[C@@H]1N(Cc2c(C1)cccc2)C(=O)[C@@H]([NH3+])Cc1c(cc(O)cc1C)C)C(=O)N1CCC(N(C(=O)CC)c2ccccc2)CC1
CHEMBL67192	0.2	O1c2cc(ccc2OC1)C[NH+]1C2C\C(\CC1CC2)=C(/c1ccc(cc1)C(=O)N(CC)CC)\c1ccccc1
CHEMBL1929365	0.19	Oc1c2[C@@]34[C@H]([C@H]([NH+](CC3)CC3CC3)Cc2ccc1)Cc1c(nc2c(c1)cccc2)C4
CHEMBL1834247	0.17	Oc1cc(C)c(C[C@H]([NH3+])C(=O)N[C@@H](C(=O)N[C@H]2Cc3c(CN(CC(=O)N)C2=O)cccc3)C)c(c1)C
CHEMBL1649943	0.162	Clc1ccc(cc1)C[C@H](NC(=O)CNC(=O)[C@H](NC(=O)[C@@H]([NH3+])Cc1c(cc(O)cc1C)C)C)C(=O)N1CCC(N(C(=O)CC)c2ccccc2)CC1
CHEMBL226166	0.16	Oc1cc2[C@@]34[C@H]([C@H]([NH+](CC3)CC3CC3)Cc2cc1)Cc1c([nH]c2c1cccc2)C4
CHEMBL2208349	0.16	Oc1ccccc1-c1ccc(cc1)CCNC(=O)c1cc2c(CC3[NH+](CCC2(C)C3C)CC2CC2)cc1
CHEMBL593214	0.14	O1[C@@H]2[C@]34CC[NH+]([C@H](Cc5c3c1c(O)cc5)[C@]4(O)CC[C@H]2NC(=O)c1ccc(cc1)C)CC1CC1
CHEMBL1766204	0.126	FC(F)(F)c1cc(cc(c1)C(F)(F)F)CNC(=O)[C@@H](NC(=O)[C@@H](NC(=O)[C@H]1N(CCC1)C(=O)[C@@H](NC(=O)[C@@H](NC(=O)CNC(=O)[C@H](NC(=O)[C@@H]([NH3+])Cc1c(cc(O)cc1C)C)C)Cc1ccccc1)CCCC)CC(C)C)Cc1c2c([nH]c1)cccc2
CHEMBL1649946	0.12	Fc1ccc(cc1)C[C@H](NC(=O)CNC(=O)[C@H](NC(=O)[C@@H]([NH3+])Cc1c(cc(O)cc1C)C)C)C(=O)N1CCC(N(C(=O)CC)c2ccccc2)CC1
CHEMBL567175	0.11	O1[C@@H]2[C@]34CC[NH+]([C@H](Cc5c3c1c(O)cc5)[C@]4(O)Cc1c3c([nH]c12)cccc3)CC1CC1
CHEMBL2113666	0.1	Clc1ccccc1\C=C\C(=O)N[C@@]12[C@]34[C@@H](Oc5c3c(C[C@H]1[NH+](CC4)C)ccc5)C(=O)CC2
CHEMBL1649938	0.1	Oc1cc(C)c(C[C@H]([NH3+])C(=O)N[C@H](CCCC)C(=O)NCC(=O)N[C@@H](Cc2ccccc2)C(=O)N2CCC(N(C(=O)CC)c3ccccc3)CC2)c(c1)C
CHEMBL1649947	0.09	Fc1ccc(cc1)C[C@H](NC(=O)CNC(=O)[C@@H]1N(Cc2c(C1)cccc2)C(=O)[C@@H]([NH3+])Cc1c(cc(O)cc1C)C)C(=O)N1CCC(N(C(=O)CC)c2ccccc2)CC1
CHEMBL1649942	0.0708	Fc1ccc(cc1)C[C@H](NC(=O)CNC(=O)[C@H](NC(=O)[C@@H]([NH3+])Cc1c(cc(O)cc1C)C)CCCC)C(=O)N1CCC(N(C(=O)CC)c2ccccc2)CC1
CHEMBL1649941	0.07	Clc1ccc(cc1)C[C@H](NC(=O)CNC(=O)[C@H](NC(=O)[C@@H]([NH3+])Cc1c(cc(O)cc1C)C)CCCC)C(=O)N1CCC(N(C(=O)CC)c2ccccc2)CC1
CHEMBL564538	0.06	Oc1cc2[C@@]34[C@H]([C@H]([NH+](CC3)CC(C)C)Cc2cc1)Cc1c(nc2c(c1)cccc2)C4
CHEMBL552308	0.047	Oc1cc2[C@@]34[C@H]([C@H]([NH+](CC3)C)Cc2cc1)Cc1c(nc2c(c1)cccc2)C4
CHEMBL559518	0.018	Oc1cc2[C@@]34[C@H]([C@H]([NH+](CC3)CC3CC3)Cc2cc1)Cc1c(nc2c(c1)cccc2)C4
CHEMBL2151735	0.016	Oc1cc(C)c(C[C@H]([NH3+])C(=O)N([C@@H](C(=O)N[C@H]2Cc3c(CN(CC(=O)N)C2=O)cccc3)C)C)c(c1)C
CHEMBL3215944	1.95	FC(F)C[NH+]1[C@@H]2Cc3c([C@]4(Cc5nc6c(cc5C[C@@]24O)cccc6)CC1)cc(O)cc3
CHEMBL1627325	1.95	S(CC[C@H](NC(=O)CNC(=O)[C@@H](NC(=O)CNC(=O)[C@@H](NC(=O)[C@H](NC(=O)[C@@H](NC(=O)[C@@H](NC(=O)[C@@H](NC(=O)[C@@H]([NH3+])CO)Cc1ccccc1)CCCNC(=[NH2+])N)CC(=O)N)C(C)(C)C)C(C)C)[C@H](O)C)C(=O)N[C@@H](CCCC[NH3+])C(=O)N[C@@H](CCCC[NH3+])C(=O)N[C@@H]([C@H](O)C)C(=O)N[C@H](C(=O)N[C@@H](Cc1ccccc1)C(=O)N[C@@H](CCC(=O)N)C(=O)N[C@@H](CCCNC(=[NH2+])N)C(=O)N[C@H](C(=O)N[C@@H](CCCC[NH3+])C(=O)N[C@H](C(=O)[O-])C…
CHEMBL3215943	1.93	o1cccc1C[NH+]1[C@@H]2Cc3c([C@]4(Cc5nc6c(cc5C[C@@]24O)cccc6)CC1)cc(O)cc3
CHEMBL408680	1.9	Brc1nc([nH]c1-c1ccccc1)[C@H]1N(Cc2c(C1)cccc2)C(=O)[C@@H]([NH3+])Cc1ccc(O)cc1
CHEMBL229280	1.86	S(=O)(CC[C@H](NC(=O)[C@@H](NC(=O)CNC(=O)[C@H](NC(=O)[C@@H]([NH3+])Cc1ccc(O)cc1)C)Cc1ccccc1)C(=O)N1CCC[C@H]1C(=O)N[C@@H](CC(C)C)C(=O)N[C@@H](Cc1c2c([nH]c1)cccc2)C(OCc1cc(cc(c1)C(F)(F)F)C(F)(F)F)=O)C
CHEMBL471243	1.8	Oc1c2[C@@]34CC(=O)CC[C@@]3(O)[C@H]([NH+](CC4)CC3CC3)Cc2ccc1C(=O)N
CHEMBL1929364	1.77	Oc1c2[C@@]34[C@H]([C@H]([NH+](CC3)C)Cc2ccc1)Cc1c(nc2c(c1)cccc2)C4
CHEMBL3262093	1.76	O1[C@@H]2[C@]34[C@@]5([C@H]([NH+](CC3)CC3CC3)Cc3c4c1c(O)cc3)C[C@H]([C@H](O)c1ccccc1)[C@]2(OC)C=C5
CHEMBL75802	1.7	SC(Nc1ccccc1)=NC[C@H]1N(Cc2c(C1)cccc2)C(=O)[C@@H]([NH3+])Cc1c(cc(O)cc1C)C
CHEMBL3339378	1.7	O1c2c3C45[C@]6(N=C(C(=O)NCc7ccccc7)[C@@](O)(C14)CC6)C([NH+](CC5)CC1CC1)Cc3ccc2O
CHEMBL2387211	1.7	Oc1ccc(cc1)C[C@H]([NH3+])C(=O)N[C@@H](C(=O)N[C@@H](Cc1ccccc1)C(=O)NC(C(=O)N[C@@H](C(C)C)C(=O)N[C@@H](C(C)C)C(=O)N[C@@H](CCC(=O)NCC(=O)N(C1CC[NH+](CC1)CCc1ccccc1)c1ccccc1)C(=O)N)(C)C)C
CHEMBL3216156	1.64	Oc1cc2[C@@]34Cc5nc6c(cc5C[C@@]3(O)[C@H]([NH+](CC4)C[C@@H](O)C)Cc2cc1)cccc6
CHEMBL3264742	1.54	O1c2c3[C@]45[C@]6(O[C@H]7[C@@H]4[C@](OC1)(N(Cc1ccccc1)C7=O)CC6)[C@H]([NH+](CC5)CC1CC1)Cc3ccc2O
CHEMBL1169585	1.5	O1[C@H]2C34C5(C[C@@H]([C@](O)(CCC)C)[C@]2(OC)C=C5)C([NH+](CC3)C)Cc2c4c1c(O)cc2
CHEMBL80823	1.5	Oc1cc(C)c(C[C@H]([NH3+])C(=O)N2Cc3c(C[C@H]2CNC(=O)C)cccc3)c(c1)C
CHEMBL226113	1.5	O(C)c1cc2[C@@]34[C@H]([C@H]([NH+](CC3)CC3CC3)Cc2cc1)Cc1c([nH]c2c1cccc2)C4
CHEMBL568803	1.41	s1cccc1CC[NH+]1CCC(N(c2cc(O)ccc2)c2ccc(cc2)C(=O)N(CC)CC)CC1
CHEMBL2113373	1.4	O1[C@@H]2[C@]34CC[NH+](C(Cc5c3c1c(O)cc5)[C@]4(NC(=O)CCc1ccccc1)Cc1c3c([nH]c12)cccc3)C
CHEMBL593215	1.4	Clc1cc(ccc1Cl)C(=O)N[C@H]1[C@@H]2Oc3c4[C@@]25CC[NH+]([C@H](Cc4ccc3O)[C@]5(O)CC1)CC1CC1
CHEMBL327745	1.4	Oc1cc(ccc1)[C@]12[C@@H](Cc3c(nc4c(c3)cccc4)C1)C[NH+](CC2)C
CHEMBL494479	1.4	O1c2c(cc(O)cc2)C(=CC12CC[NH2+]CC2)c1ccc(cc1)C(=O)N(CC)CC
CHEMBL3216841	1.35	O1CCC[C@H]1C[NH+]1[C@@H]2Cc3c([C@]4(Cc5nc6c(cc5C[C@@]24O)cccc6)CC1)cc(O)cc3
CHEMBL412331	1.32	Clc1ccccc1NC(=O)N([C@@H](CCCC)C(=O)N[C@@H](Cc1c2c(n(c1)C(=O)C)cccc2)C(=O)[O-])C(=O)[C@@H](NC(=O)[C@@H](N(N[C@@H](Cc1ccccc1)C(=O)NCC(=O)N[C@@H](C(=O)N[C@@H](Cc1ccc(O)cc1)C(=O)[O-])C)C)Cc1ccccc1)CC(=O)[O-]
CHEMBL570000	1.29	o1cccc1CC[NH+]1CCC(N(c2cc(O)ccc2)c2ccc(cc2)C(=O)N(CC)CC)CC1
CHEMBL3216601	1.22	Oc1cc2[C@@]34Cc5nc6c(cc5C[C@@]3(O)[C@H]([NH+](CC4)CCC)Cc2cc1)cccc6
CHEMBL2113379	1.2	O1[C@@H]2[C@]34CC[NH+](C(Cc5c3c1c(O)cc5)[C@]4(NC(=O)Cc1ccccc1)Cc1c3c([nH]c12)cccc3)C
CHEMBL2208358	1.2	O(C)c1cc(ccc1)-c1ccc(cc1)CCNC(=O)c1cc2c(CC3[NH+](CCC2(C)C3C)CC2CC2)cc1
CHEMBL569956	1.17	Oc1cc(N(C2CC[NH+](CC2)CCc2[nH]ccn2)c2ccc(cc2)C(=O)N(CC)CC)ccc1
CHEMBL569728	1.14	Oc1cc(N(C2CC[NH+](CC2)CCc2ccc(cc2)C)c2ccc(cc2)C(=O)N(CC)CC)ccc1
CHEMBL576267	1.13	Fc1ccccc1CC[NH+]1CCC(N(c2cc(O)ccc2)c2ccc(cc2)C(=O)N(CC)CC)CC1
CHEMBL31030	1.1	O1[C@H]2C34C5(CC6(CCC(C)(C)[C@H]6O)[C@]2(OC)C=C5)C([NH+](CC3)CC2CC2)Cc2c4c1c(O)cc2
CHEMBL2113671	1.1	O1[C@H]2C34[C@@]5([C@H]([NH+](CC3)C)Cc3c4c1c(O)cc3)C[C@@H]([C@H](OCc1ccccc1)C)[C@]2(OC)C=C5
CHEMBL2387328	1.1	Clc1ccc(cc1)C[C@H](NC(=O)CNC(=O)[C@H](NC(=O)[C@@H]([NH3+])Cc1ccc(O)cc1)C)C(=O)N[C@@H](CCC(=O)NCCCCCC(=O)N(C1CC[NH+](CC1)CCc1ccccc1)c1ccccc1)C(=O)N[C@@H](Cc1c(F)c(F)c(F)c(F)c1F)C(=O)N
CHEMBL2419542	1.1	FC(F)(F)c1cc(cc(c1)C(F)(F)F)COC(=O)[C@@H](NC(=O)[C@@H](NC(=O)[C@@H](NC(=O)CNC(=O)[C@H](NC(=O)[C@@H]([NH3+])Cc1ccc(O)cc1)C)Cc1ccccc1)CC(C)C)Cc1c2c([nH]c1)cccc2
CHEMBL3216835	1.09	Oc1cc2[C@@]34Cc5nc6c(cc5C[C@@]3(O)[C@H]([NH+](CC4)CC)Cc2cc1)cccc6
CHEMBL574640	1.08	O(C(=O)Nc1cc(N(C2CC[NH+](CC2)Cc2ccccc2)c2ccc(cc2)C(=O)N(CC)CC)ccc1)C
CHEMBL3216936	1.06	O1[C@@H]2[C@]34CC[NH+]([C@H](Cc5c3c1c(O)cc5)[C@]4(OCCCc1ccccc1)CC[C@H]2[NH2+]CC(=O)[O-])CC1CC1
CHEMBL3092395	1.06	Oc1cc2[C@@]34Cc5nc6c(cc5C[C@@]3(O)[C@H]([NH+](CC4)CC3CC3)Cc2cc1)cccc6
CHEMBL1766208	1	S(CC[C@H](NC(=O)[C@@H](NC(=O)CNC(=O)[C@H](NC(=O)[C@@H]([NH3+])Cc1c(cc(O)cc1C)C)C)Cc1ccccc1)C(=O)N1CCC[C@H]1C(=O)N[C@@H](CC(C)C)C(=O)N[C@@H](Cc1c2c([nH]c1)cccc2)C(=O)NCc1cc(cc(c1)C(F)(F)F)C(F)(F)F)C
CHEMBL1649939	2.82	Oc1cc(C)c(C[C@H]([NH3+])C(=O)N[C@H](CCCC)C(=O)N[C@@H](Cc2ccccc2)C(=O)N2CCC(N(C(=O)CC)c3ccccc3)CC2)c(c1)C
CHEMBL373984	2.8	O(C(=O)CCNC(=O)[C@H]1N(Cc2c(C1)cccc2)C(=O)[C@@H]([NH3+])Cc1c(cc(O)cc1C)C)c1cc2[C@@]34[C@H]([C@H]([NH+](CC3)CC3CCC3)Cc2cc1)CCCC4
CHEMBL76573	2.8	Oc1cc(C)c(C[C@H]([NH3+])C(=O)N2Cc3c(C[C@H]2C[NH2+]CC(C)(C)C)cccc3)c(c1)C
CHEMBL2208352	2.8	O(C)c1ccc(cc1C)-c1ccc(cc1)CCNC(=O)c1cc2c(CC3[NH+](CCC2(C)C3C)CC2CC2)cc1
CHEMBL2387329	2.8	Fc1c(C[C@H](NC(=O)[C@@H](NC(=O)[C@@H](NC(=O)[C@@H](NC(=O)[C@@H](NC(=O)CNC(=O)[C@H](NC(=O)[C@@H]([NH3+])Cc2ccc(O)cc2)C)Cc2ccccc2)CC(C)C)CCCNC(=[NH2+])N)CCC(=O)NCCCCCC(=O)N(C2CC[NH+](CC2)CCc2ccccc2)c2ccccc2)C(=O)N)c(F)c(F)c(F)c1F
CHEMBL3262089	2.66	O1[C@@H]2[C@]34[C@@]5([C@H]([NH+](CC3)CC3CC3)Cc3c4c1c(O)cc3)C[C@H]([C@@](O)(C)c1ccccc1)[C@]2(OC)CC5
CHEMBL569006	2.63	Fc1cc(ccc1)CC[NH+]1CCC(N(c2cc(O)ccc2)c2ccc(cc2)C(=O)N(CC)CC)CC1
CHEMBL448998	2.6	S(CC[C@H](NC(=O)[C@@H](NC(=O)CNC(=O)[C@H](NC(=O)[C@@H]([NH3+])Cc1ccc(O)cc1)C)Cc1ccccc1)C(=O)N1CCC[C@H]1C(=O)N[C@@H](CC(C)C)C(=O)N[C@@H](Cc1c2c([nH]c1)cccc2)C(=O)NCc1ccccc1)C
CHEMBL200199	2.6	Oc1ccc(cc1)C[C@H]([NH3+])C(=O)N[C@@H](C(=O)NCC(=O)N[C@@H](Cc1ccccc1)C(=O)NNC(=O)[C@@H](NC(=O)CNC(=O)[C@H](NC(=O)[C@@H]([NH3+])Cc1ccc(O)cc1)C)Cc1ccccc1)C
CHEMBL3216840	2.52	Oc1cc2[C@@]34Cc5nc6c(cc5C[C@@]3(O)[C@H]([NH+](CC4)CCOCC)Cc2cc1)cccc6
CHEMBL218763	2.51	Oc1ccc(cc1)C[C@H]([NH3+])C(=O)N[C@H](Cc1ccccc1)C(=O)NCC(=O)N[C@@H](Cc1c2c([nH]c1)cccc2)C(=O)N([C@@H](CCCC)C(=O)N[C@@H](CC(=O)[O-])C(=O)N[C@@H](Cc1ccccc1)C(=O)N)C
CHEMBL2419537	2.5	S(CC[C@H](NC(=O)[C@@H](NC(=O)CNC(=O)[C@H](NC(=O)[C@@H]([NH3+])Cc1ccc(O)cc1)C)Cc1ccccc1)C(=O)N[C@H](C(=O)N[C@@H](CC(C)C)C(=O)N[C@@H](Cc1c2c([nH]c1)cccc2)C(OCc1cc(cc(c1)C(F)(F)F)C(F)(F)F)=O)C)C
CHEMBL247758	2.5	O=C(N)c1cc(C)c(C[C@H]([NH3+])C(=O)N[C@H](C(=O)NCC(=O)N[C@@H](Cc2ccccc2)C(=O)N[C@@H](CC(C)C)C(=O)[O-])C)c(c1)C
CHEMBL3287467	2.5	Oc1cc2[C@]34[C@@](Cc5c(nc6c(c5)cccc6)C3)(Cc2cc1)C[NH+](CC4)CC1CC1
CHEMBL3309264	2.37	O1[C@@H]2[C@]34CC[NH+]([C@H](Cc5c3c1c(O)cc5)[C@]4(O)CC=1C[C@@H](CCO)C(=O)N(C=12)Cc1ccccc1)C
CHEMBL1929362	2.34	Oc1c2[C@@]34[C@H]([C@H]([NH+](CC3)CC(C)C)Cc2ccc1)Cc1c(nc2c(c1)cccc2)C4
CHEMBL3216603	2.31	Oc1cc2[C@@]34Cc5nc6c(cc5C[C@@]3(O)[C@H]([NH+](CC4)CCO)Cc2cc1)cccc6
CHEMBL607016	2.2	Clc1ccccc1\C=C\C(=O)N[C@@]12[C@]34[C@@H](Oc5c3c(C[C@H]1[NH+](CC4)C)ccc5OC)C(=O)CC2
CHEMBL438871	2	Clc1ccc(cc1)-c1ccc(cc1)CCNC(=O)c1cc2c(CC3[NH+](CC[C@@]2(C)[C@H]3C)CC2CC2)cc1
CHEMBL222597	3.89	O1[C@@H]2[C@]34CC[NH+](C(Cc5c3c1c(O)cc5)[C@]4(O)Cc1c3CCCCc3n(c12)CC1CC1)CC1CC1
CHEMBL568865	3.79	Oc1cc(N(C2CC[NH+](CC2)CC(C)c2ccccc2)c2ccc(cc2)C(=O)N(CC)CC)ccc1
CHEMBL511645	3.7	Oc1c2[C@@]34C[C@H](O)CC[C@@]3(O)[C@H]([NH+](CC4)CC3CCC3)Cc2ccc1C(=O)N
CHEMBL129420	3.6	O=C(N(CC)CC)c1ccc(cc1)C([NH+]1CC[NH2+]CC1)c1c2ncccc2ccc1
CHEMBL385583	3.55	Oc1c(cc(cc1C)C[C@H]([NH3+])C(=O)N1CCC[C@H]1C(=O)N[C@@H](Cc1ccccc1)C(=O)N[C@H](Cc1c2c(ccc1)cccc2)C(=O)N)C
CHEMBL247760	3.5	OC[C@H](NC(=O)[C@@H]([NH3+])Cc1c(cc(cc1C)C(=O)N)C)C(=O)NCC(=O)N[C@@H](Cc1ccccc1)C(=O)N[C@@H](CC(C)C)C(=O)N[C@@H]([C@H](O)C)C(=O)[O-]
CHEMBL585900	3.4	Oc1cc(N(C2CC[NH+](CC2)CCC2CC2)c2ccc(cc2)C(=O)N(CC)CC)ccc1
CHEMBL3608939	3.4	Fc1ccc(cc1)C[C@H](NC(=O)CNC(=O)[C@H](NC(=O)[C@@H]([NH3+])Cc1ccc(O)cc1)C)C(=O)NCC(=O)N[C@@H](Cc1c2c([nH]c1)cccc2)C(OCc1cc(cc(c1)C(F)(F)F)C(F)(F)F)=O
CHEMBL3215718	3.32	O1CCC[C@@H]1C[NH+]1[C@@H]2Cc3c([C@]4(Cc5nc6c(cc5C[C@@]24O)cccc6)CC1)cc(O)cc3
CHEMBL2113381	3.3	O1[C@@H]2[C@]34CC[NH+](C(Cc5c3c1c(O)cc5)[C@]4(NC(=O)CCCC)Cc1c3c([nH]c12)cccc3)C
CHEMBL222486	3.25	O1[C@@H]2[C@]34CC[NH+](C(Cc5c3c1c(O)cc5)[C@]4(O)Cc1c3CCCCc3n(c12)CC)CC1CC1
CHEMBL3086747	3.2	O1[C@@H]2[C@]34CC[NH+]([C@H](Cc5c3c1c(O)cc5)[C@]4(NC(=O)c1cccnc1)CCC2=O)CC1CC1
CHEMBL339898	3.18	FC(F)(F)c1cc(ccc1)\C(=C\1/CC[NH2+]CC/1)\c1ccc(cc1)C(=O)N(CC)CC
CHEMBL389652	3.16	S(CC[C@H](NC(=O)[C@@H](NC(=O)CNC(=O)[C@H](NC(=O)[C@@H]([NH3+])Cc1ccc(O)cc1)C)Cc1ccccc1)C(=O)N1CCC[C@H]1C(=O)N[C@@H](CC(C)C)C(=O)N[C@@H](Cc1c2c([nH]c1)cccc2)C(OCc1cc(cc(c1)C(F)(F)F)C(F)(F)F)=O)C
CHEMBL67996	3	Oc1cc(ccc1)\C(=C\1/CC2[NH+](C(C/1)CC2)C)\c1ccc(cc1)C(=O)N(CC)CC
CHEMBL3309507	3	O1[C@@H]2[C@]34CC[NH+]([C@H](Cc5c3c1c(O)cc5)[C@]4(O)CC=1CCC(=O)N(C=12)Cc1ccccc1)C
CHEMBL377789	3	O=C(NCCc1ccc(cc1)-c1ccccc1)c1cc2c(CC3[NH+](CC[C@@]2(C)[C@H]3C)CC2CC2)cc1
CHEMBL2419541	4.8	S(CC[C@H](NC(=O)[C@@H](NC(=O)CNC(=O)[C@H](NC(=O)[C@@H]([NH3+])Cc1ccc(O)cc1)C)Cc1ccccc1)C(=O)N[C@@H](Cc1c2c([nH]c1)cccc2)C(OCc1cc(cc(c1)C(F)(F)F)C(F)(F)F)=O)C
CHEMBL2113377	4.71	O1[C@@H]2[C@]34CC[NH+](C(Cc5c3c1c(O)cc5)[C@]4([NH2+]CCCC)Cc1c3c([nH]c12)cccc3)C
CHEMBL317956	4.71	Oc1ccc(cc1)C[C@H]([NH3+])C(=O)N[C@@H](C(=O)N[C@@H](Cc1ccccc1)C(=O)N[C@@H](CC(=O)[O-])C(=O)N[C@@H](C(C)C)C(=O)N[C@@H](C(C)C)C(=O)NCC(=O)N)C
CHEMBL339457	4.6	Fc1cc(ccc1)\C(=C\1/CC[NH2+]CC/1)\c1ccc(cc1)C(=O)N(CC)CC
CHEMBL607017	4.6	O1[C@@H]2[C@]34CC[NH+]([C@H](Cc5c3c1c(OC)cc5)[C@]4(NC(=O)\C=C\c1ccccc1C)CCC2=O)C
CHEMBL3262090	4.54	O1[C@@H]2[C@]34[C@@]5([C@H]([NH+](CC3)CC3CC3)Cc3c4c1c(O)cc3)C[C@H]([C@H](O)c1ccccc1)[C@]2(OC)CC5
CHEMBL583331	4.53	S(=O)(=O)(Nc1cc(N(C2CC[NH+](CC2)Cc2ccccc2)c2ccc(cc2)C(=O)N(CC)CC)ccc1)C
CHEMBL208479	4.5	Oc1ccc(cc1)C[C@H]([NH3+])C(=O)N[C@H](CCCC)C(=O)NCC(=O)N[C@@H](Cc1c2c([nH]c1)cccc2)C(=O)N[C@@H](CCCC)C(=O)N[C@@H](CC(=O)[O-])C(=O)N[C@@H](Cc1ccccc1)C(=O)N
CHEMBL109040	4.19	O(C)c1ccc2c([C@@]34[C@@H]5\C(\C[C@@]3(C([NH+](CC4)C)C2)CCC5=O)=C\c2ccccc2)c1O
CHEMBL570232	4.13	Oc1cc(N(C2CC[NH+](CC2)CCC=C)c2ccc(cc2)C(=O)N(CC)CC)ccc1
CHEMBL205306	4.1	Oc1ccc(cc1)C[C@H]([NH3+])C(=O)N[C@H](CCCC)C(=O)NCC(=O)N[C@H](Cc1c2c([nH]c1)cccc2)C(=O)N[C@@H](CCCC)C(=O)N[C@@H](CC(=O)[O-])C(=O)N[C@@H](Cc1ccccc1)C(=O)N
CHEMBL246739	4.1	O=C(N)c1cc(C)c(C[C@H]([NH3+])C(=O)NCC(=O)NCC(=O)N[C@@H](Cc2ccccc2)C(=O)N[C@@H](CC(C)C)C(=O)[O-])c(c1)C
CHEMBL439019	4	FC(F)(F)c1cc(cc(c1)C(F)(F)F)COC(=O)[C@@H](NC(=O)[C@@H](NC(=O)[C@H]1N(CCC1)C(=O)[C@@H](NC(=O)[C@@H](NC(=O)CNC(=O)[C@H](NC(=O)[C@@H]([NH3+])Cc1ccc(O)cc1)C)Cc1ccccc1)CCCC)CC(C)C)Cc1c2c([nH]c1)cccc2
CHEMBL278078	5.9	O(C)c1ccccc1\C(=C\1/CC[NH2+]CC/1)\c1ccc(cc1)C(=O)N(CC)CC
CHEMBL2387341	5.9	Oc1ccc(cc1)C[C@H]([NH3+])C(=O)N[C@@H](C(=O)NCC(=O)N[C@@H](Cc1ccccc1)C(=O)N[C@@H](CC(C)C)C(=O)NCC(=O)N(C1CC[NH+](CC1)CCc1ccccc1)c1ccccc1)C
CHEMBL262172	5.9	Oc1ccc(cc1)C[C@H]([NH3+])C(=O)N[C@@H](C(=O)NCC(=O)N[C@@H](Cc1c2c([nH]c1)cccc2)C(=O)N[C@@H](CCCC)C(=O)N[C@@H](CC(=O)[O-])C(=O)N[C@@H](Cc1ccccc1)C(=O)N)C
CHEMBL217957	5.9	Oc1ccc(cc1)C[C@H]([NH3+])C(=O)N[C@@H](C(=O)NCC(=O)N[C@@H](Cc1ccccc1)C(=O)NNC(=O)[C@H](NC(=O)[C@@H](NC(=O)[C@@H](NC(=O)[C@@H](NC(OC(C)(C)C)=O)Cc1ccccc1)CC(=O)[O-])CCCC)Cc1[nH]c2c(c1)cccc2)C
CHEMBL569529	5.87	Oc1cc(N(C2CC[NH+](CC2)CCc2ccncc2)c2ccc(cc2)C(=O)N(CC)CC)ccc1
CHEMBL3596369	5.85	O1[C@@H]2[C@]34CC[NH+]([C@H](Cc5c3c1c(O)cc5)[C@]4(O)Cc1cc3c(nc12)cccc3)CCC
CHEMBL2387339	5.8	Oc1ccc(cc1)C[C@H]([NH3+])C(=O)N[C@H](CC)C(=O)NCC(=O)N[C@@H](Cc1ccccc1)C(=O)N[C@@H](CC(C)C)C(=O)NCC(=O)N(C1CC[NH+](CC1)CCc1ccccc1)c1ccccc1
CHEMBL2419539	5.5	S(CC[C@H](NC(=O)[C@@H](NC(=O)CNC(=O)[C@H](NC(=O)[C@@H]([NH3+])Cc1ccc(O)cc1)C)Cc1ccccc1)C(=O)NC(C(=O)N[C@@H](CC(C)C)C(=O)N[C@@H](Cc1c2c([nH]c1)cccc2)C(OCc1cc(cc(c1)C(F)(F)F)C(F)(F)F)=O)(C)C)C
CHEMBL391580	5.2	S(CC[C@H](NC(=O)[C@@H](NC(=O)CNC(=O)CNC(=O)[C@@H]([NH3+])Cc1ccc(cc1)C(=O)N)Cc1ccccc1)C(=O)[O-])C
CHEMBL611929	5.1	FC(F)(F)c1ccc(cc1)C(=O)N[C@H]1[C@@H]2Oc3c4[C@@]25CC[NH+]([C@H](Cc4ccc3O)[C@]5(O)CC1)CC1CC1
CHEMBL611931	5.1	Ic1ccc(cc1)C(=O)N[C@H]1[C@@H]2Oc3c4[C@@]25CC[NH+]([C@H](Cc4ccc3O)[C@]5(O)CC1)CC1CC1
CHEMBL557188	5.01	FC(F)(F)c1cc(cc(c1)C(F)(F)F)CNC(=O)[C@@H](NC(=O)[C@@H](NC(=O)[C@H]1N(CCC1)C(=O)[C@@H](NC(=O)[C@@H](NC(=O)CNC(=O)[C@H](NC(=O)[C@@H]([NH3+])Cc1ccc(O)cc1)C)Cc1ccccc1)CCCC)CC(C)C)Cc1c2c([nH]c1)cccc2
CHEMBL308928	5	Oc1ccc(cc1)/C(=C\1/CC2[NH2+]C(C/1)CC2)/c1ccc(cc1)C(=O)N(CC)CC
CHEMBL169552	5	O1[C@@H]2C34C5([C@H]([NH+](CC3)C)Cc3c4c1c(O)cc3)C[C@@H]([C@@](O)(C(C)(C)C)C)[C@@]2(OC)CC5
CHEMBL607069	5	Clc1ccc(cc1)\C=C\C(=O)N[C@@]12[C@]34[C@@H](Oc5c3c(C[C@H]1[NH+](CC4)C)ccc5OC)C(=O)CC2
CHEMBL573775	6.94	O=C(N(CC)CC)c1ccc(N(C2CC[NH+](CC2)Cc2ccccc2)c2cc(NC(=O)C)ccc2)cc1
CHEMBL210005	6.9	O=C(NCCc1ccc(cc1)-c1ccccc1)c1cc2c(C[C@H]3[NH+](CC[C@]2(C)[C@H]3C)CC2CC2)cc1
CHEMBL126819	6.86	O=C(N(CC)CC)c1ccc(cc1)C([NH+]1CC[NH2+]CC1)c1cc2ncccc2cc1
CHEMBL3596368	6.71	O1[C@@H]2[C@]34CC[NH+]([C@H](Cc5c3c1c(O)cc5)[C@]4(O)Cc1cc3c(nc12)cccc3)CC
CHEMBL3609618	6.7	Fc1ccc(cc1)C[C@H](NC(=O)CNC(=O)[C@H](NC(=O)[C@@H]([NH3+])Cc1ccc(O)cc1)C)C(OCc1cc(cc(c1)C(F)(F)F)C(F)(F)F)=O
CHEMBL3217264	6.64	Oc1cc2[C@@]34Cc5nc6c(cc5C[C@@]3(O)[C@H]([NH+](CC4)C[C@H](O)C)Cc2cc1)cccc6
CHEMBL3264745	6.5	O1c2c3[C@]45[C@]6(O[C@H]7[C@@H]4[C@](OC1)(N(Cc1ccccc1)C7=O)CC6)[C@H]([NH+](CC5)CC=C)Cc3ccc2O
CHEMBL2208350	6.2	O(C)c1cc(ccc1OC)-c1ccc(cc1)CCNC(=O)c1cc2c(CC3[NH+](CCC2(C)C3C)CC2CC2)cc1
CHEMBL416765	6.1	O1[C@H]2C34C5(CC6(CCC[C@H]6O)[C@]2(OC)C=C5)C([NH+](CC3)C)Cc2c4c1c(O)cc2
CHEMBL3092400	6.02	FC(F)(F)C[NH+]1[C@@H]2Cc3c([C@]4(Cc5nc6c(cc5C[C@@]24O)cccc6)CC1)cc(O)cc3
CHEMBL539193	7.94	FC(F)(F)c1cc(cc(c1)C(F)(F)F)CNC(=O)[C@@H](NC(=O)[C@@H](NC(=O)[C@H]1N(CCC1)C(=O)[C@@H](NC(=O)[C@@H](NC(=O)CNC(=O)[C@H](NC(=O)[C@@H]([NH3+])Cc1ccc(O)cc1)C)Cc1ccccc1)CCCC)CO[C@@H]1O[C@H](CO)[C@@H](O)[C@H](O)[C@H]1O)Cc1c2c([nH]c1)cccc2
CHEMBL576740	7.93	O=C(C)c1cc(N(C2CC[NH+](CC2)Cc2ccccc2)c2ccc(cc2)C(=O)N(CC)CC)ccc1
CHEMBL325347	7.91	Oc1c2C34CC(=O)CC[C@@]3(OCCCc3ccccc3)[C@H]([NH+](CC4)CC3CC3)Cc2ccc1
CHEMBL2113380	7.53	O1[C@@H]2[C@]34CC[NH+](C(Cc5c3c1c(O)cc5)[C@@]4(Cc1c3c([nH]c12)cccc3)CCCc1ccccc1)C
CHEMBL3216611	7.5	Oc1cc(ccc1)[C@]12C[C@@H]([NH3+])C[C@H]([NH+](C[C@H]1C)CCCc1ccccc1)C2
CHEMBL2208354	7.5	O(C)c1cc2c(cc(cc2)CCNC(=O)c2cc3c(CC4[NH+](CCC3(C)C4C)CC3CC3)cc2)cc1
CHEMBL415521	7.2	O=C(N(CC)CC)c1ccc(cc1)\C(=C\1/CC[NH2+]CC/1)\c1ccccc1
CHEMBL127761	7.1	O1c2c(CC1(C)C)cccc2C([NH+]1CC[NH2+]CC1)c1ccc(cc1)C(=O)N(CC)CC
CHEMBL1766205	7.08	FC(F)(F)c1cc(cc(c1)C(F)(F)F)CN(C(=O)[C@@H](NC(=O)[C@@H](NC(=O)[C@H]1N(CCC1)C(=O)[C@@H](NC(=O)[C@@H](NC(=O)CNC(=O)[C@H](NC(=O)[C@@H]([NH3+])Cc1c(cc(O)cc1C)C)C)Cc1ccccc1)CCCC)CC(C)C)Cc1c2c([nH]c1)cccc2)C
CHEMBL126857	8.96	Clc1cc(ccc1Cl)\C(=C\1/CC[NH2+]CC/1)\c1ccc(cc1)C(=O)N(CC)CC
CHEMBL3262091	8.9	O1[C@@H]2[C@]34[C@@]5([C@H]([NH+](CC3)CC3CC3)Cc3c4c1c(O)cc3)C[C@H]([C@@](O)(CC)c1ccccc1)[C@]2(OC)CC5
CHEMBL3580749	8.71	Fc1cc(F)ccc1C[C@@H]1NC(=O)[C@@H](NC(=O)[C@H](NC(=O)[C@@H]([NH3+])Cc2c(cc(O)cc2C)C)CCCCNC(=O)C[C@H](NC1=O)C(=O)N)Cc1ccccc1
CHEMBL2113376	8.6	O1[C@@H]2[C@]34CC[NH+](C(Cc5c3c1c(O)cc5)[C@]4([NH3+])Cc1c3c([nH]c12)cccc3)C
CHEMBL507340	8.6	S(CC[C@H](NC(=O)[C@@H](NC(=O)CNC(=O)[C@H](NC(=O)[C@@H]([NH3+])Cc1ccc(O)cc1)C)Cc1ccccc1)C(=O)N1CCC[C@H]1C(=O)N[C@@H](CC(C)C)C(=O)N[C@@H](Cc1c2c([nH]c1)cccc2)C(=O)NCc1cc(cc(c1)C(F)(F)F)C(F)(F)F)C
CHEMBL374228	8.52	O1[C@@H]2[C@]34CC[NH+](C(Cc5c3c1c(O)cc5)[C@]4(O)Cc1c3CCCCc3n(c12)C)C
CHEMBL386186	8.4	Oc1ccc(cc1)C[C@H]([NH3+])C(=O)N[C@@H](C(=O)NCC(=O)N[C@@H](Cc1ccccc1)C(=O)NNC(=O)[C@H](NC(=O)[C@H](NC(=O)[C@H](NC(=O)[C@@H](NC(OC(C)(C)C)=O)Cc1[nH]c2c(c1)cccc2)CCCC)CC(=O)[O-])Cc1ccccc1)C
CHEMBL2408014	8.13	Oc1cc(C)c(C[C@H]([NH3+])C(=O)N2Cc3c(C[C@@H]2C(=O)N[C@@H](Cc2ccccc2)C(=O)N2CCC(N(C(=O)CC)c4ccccc4)CC2)cccc3)c(c1)C
CHEMBL221421	9.87	O1[C@@H]2[C@]34CC[NH+](C(Cc5c3c1c(O)cc5)[C@]4(O)Cc1c3CCCCc3n(c12)Cc1ccccc1)C
CHEMBL610012	9.78	O1[C@@H]2[C@]34CC[NH+]([C@H](Cc5c3c1c(O)cc5)[C@]4(O)Cc1cc3c(nc12)cccc3)CC1CC1
CHEMBL389651	9.6	FC(F)(F)c1cc(cc(c1)C(F)(F)F)COC(=O)[C@@H](NC(=O)[C@@H](NC(=O)[C@H]1N(CCC1)C(=O)[C@@H](NC(=O)[C@@H](NC(=O)CNC(=O)[C@H](NC(=O)[C@@H]([NH3+])Cc1ccc(O)cc1)C)Cc1ccccc1)CC(C)C)CC(C)C)Cc1c2c([nH]c1)cccc2
CHEMBL407198	9.4	Oc1ccc(cc1)C[C@H]([NH3+])C(=O)N[C@@H](C(=O)NCC(=O)N[C@@H](Cc1ccccc1)C(=O)NNC(=O)[C@@H](NC(=O)[C@@H](NC(=O)[C@@H](NC(=O)[C@H]([NH3+])Cc1[nH]c2c(c1)cccc2)CCCC)CC(=O)[O-])Cc1ccccc1)C
CHEMBL3580747	9.33	FC(F)(F)c1ccc(cc1)C[C@@H]1NC(=O)[C@H](NC(=O)[C@@H]([NH3+])Cc2c(cc(O)cc2C)C)CCCCNC(=O)C[C@H](NC(=O)[C@@H](NC1=O)Cc1ccccc1)C(=O)N
CHEMBL302121	9	Oc1ccc(cc1)/C(=C\1/CC2[NH+](C(C/1)CC2)C)/c1ccc(cc1)C(=O)N(CC)CC
CHEMBL1730890	10.74	O(C)c1cc(ccc1)C([NH+]1C[C@@H]([NH+](C[C@H]1C)CC=C)C)c1ccc(cc1)C(=O)N(CC)CC
CHEMBL129300	10.6	O=C(C)c1cc(ccc1)\C(=C\1/CC[NH2+]CC/1)\c1ccc(cc1)C(=O)N(CC)CC
CHEMBL3309510	10.6	O1[C@@H]2[C@]34CC[NH+]([C@H](Cc5c3c1c(O)cc5)[C@]4(O)CC=1C[C@H](CCO)C(=O)N(C=12)Cc1ccccc1)C
CHEMBL127434	10.4	O(C)c1cc(ccc1)C([NH+]1CC([NH2+]CC1C)(C)C)c1ccc(cc1)C(=O)N(CC)CC
CHEMBL3217271	10.3	Oc1cc(ccc1)[C@]12C[C@@H]([NH+](CC3CC3)C)C[C@H]([NH+](C[C@H]1C)CCCc1ccccc1)C2
CHEMBL222704	10.3	O1[C@@H]2[C@]34CC[NH+](C(Cc5c3c1c(O)cc5)[C@]4(O)Cc1c3CCCCc3n(c12)CC)C
CHEMBL3262361	10.2	O1[C@@H]2[C@]34[C@@]5([C@H]([NH+](CC3)CC3CC3)Cc3c4c1c(O)cc3)C[C@H]([C@@](O)(CC)c1ccccc1)[C@]2(OC)C=C5
CHEMBL246956	10	S(CC[C@H](NC(=O)[C@@H](NC(=O)CNC(=O)CNC(=O)[C@@H]([NH3+])Cc1ccc(cc1)C(=O)N)Cc1ccccc1)C(=O)N)C
CHEMBL562340	10	Oc1cc2[C@]34[C@@](Cc5c([nH]c6c5cccc6)C3)(Cc2cc1)C[NH+](CC4)CC1CC1
