# Supplementary material for: Activity Models of Key GPCR Families in the Central Nervous System: A Tool for Many Purposes
Source: J Chem Inf Model. 2023 May 31;63(11):3248–62. doi: 10.1021/acs.jcim.2c01531 (PMC10268961; doi:10.1021/acs.jcim.2c01531)
Supplement: Supplementary file 4 — ci2c01531_si_004.zip [file ci2c01531_si_004.zip › xlsx_active_files/H1_EC50_actives.xlsx]

## Sheet: H1_EC50_actives
CMPD_CHEMBLID	STANDARD_VALUE	CANONICAL_SMILES
CHEMBL1096429	831.76	O=C(NC(NCCCc1nc[nH]c1)=N)C[C@H](C)c1ccccc1
CHEMBL1096431	66.07	O=C(NC(NCCCc1nc[nH]c1)=N)C[C@H](C)C1CCCCC1
CHEMBL1096428	6165.95	O=C(NC(NCCCc1nc[nH]c1)=N)C[C@@H](C)c1ccccc1
CHEMBL1096430	89.13	O=C(NC(NCCCc1nc[nH]c1)=N)C[C@@H](C)C1CCCCC1
CHEMBL443896	12882.5	O=C(N=C(NCCCc1nc[nH]c1)N)C
CHEMBL471724	2570.4	O=C(N=C(NCCCc1nc[nH]c1)N)C(C)C
CHEMBL275443	15848.9	[NH3+]CCc1[nH]cnc1C
CHEMBL12620	794.33	[NH3+]CCc1[nH]c(nc1)C
CHEMBL475621	3467.37	O=C(N=C(NCCCc1nc[nH]c1)N)CC
CHEMBL465170	2187.76	O=C(N=C(NCCCc1nc[nH]c1)N)CCC
CHEMBL213912	6.76	Clc1cc2Oc3c(cccc3)C(=Nc2cc1)N1CC[NH+](CC1)C
CHEMBL511	2.6	O(C)c1ccc(cc1)CN(CC[NH+](C)C)c1ncccc1
CHEMBL13795	864	[NH3+][C@H]1C[C@@H]1c1nc[nH]c1
CHEMBL474448	1698.24	O=C(N=C(NCCCc1nc[nH]c1)N)c1[nH]c2c(c1)cccc2
CHEMBL26116	199.53	Brc1cc(ccc1)-c1[nH]cc(n1)CC[NH3+]
CHEMBL24665	251.19	FC(F)(F)c1cc(ccc1)-c1[nH]cc(n1)CC[NH3+]
CHEMBL90	13	[NH3+]CCc1nc[nH]c1
