# Supplementary material for: Activity Models of Key GPCR Families in the Central Nervous System: A Tool for Many Purposes
Source: J Chem Inf Model. 2023 May 31;63(11):3248–62. doi: 10.1021/acs.jcim.2c01531 (PMC10268961; doi:10.1021/acs.jcim.2c01531)
Supplement: Supplementary file 4 — ci2c01531_si_004.zip [file ci2c01531_si_004.zip › xlsx_active_files/5HT1D_EC50_actives.xlsx]

## Sheet: 5HT1D_EC50_actives
CMPD_CHEMBLID	STANDARD_VALUE	CANONICAL-SMILES
CHEMBL312448	369	[NH+]=1CCNC=1Cc1c(cc(cc1C)C(C)(C)C)C
CHEMBL128	220	S(=O)(=O)(NC)Cc1cc2c([nH]cc2CC[NH+](C)C)cc1
CHEMBL72178	150	[NH+]=1CCNC=1Cc1c(cc(cc1C)C)C
CHEMBL308042	138	[NH+]=1CCNC=1Cc1c(cc(cc1C)C(C)C)C
CHEMBL762	137	Oc1c(C)c(CC2=[NH+]CCN2)c(cc1C(C)(C)C)C
CHEMBL324931	105	[NH+]1(CC[NH+](CC1)C)CCc1c2cc(-n3cnnc3)ccc2[nH]c1
CHEMBL97450	68	O(CCCCCCCCC)c1cc2c([nH]cc2CC[NH3+])cc1
CHEMBL117249	54	[NH+]1(CC[NH+](CC1)C)CCCc1c2cc(-n3cnnc3)ccc2[nH]c1
CHEMBL305301	35	Fc1cc(ccc1)CC[NH+]1CC[NH+](CC1)CC(F)(F)Cc1c2cc(-n3cnnc3)ccc2[nH]c1
CHEMBL63258	34	FC(F)(Cc1c2cc(-n3cnnc3)ccc2[nH]c1)C[NH+]1CCC(OCc2ccccc2)CC1
CHEMBL420874	33	O(Cc1ccccc1)[C@@H]1CC[NH+](C1)CCc1c2cc(-n3cnnc3)ccc2[nH]c1
CHEMBL341854	32	OC[C@H]([NH2+]C1CC[NH+](CC1)CCCc1c2cc(ccc2[nH]c1)Cn1ncnc1)c1ccccc1
CHEMBL435060	31	O(Cc1ccccc1)[C@H]1CC[NH+](C1)CCc1c2cc(-n3cnnc3)ccc2[nH]c1
CHEMBL356315	30	O[C@H]([C@H]([NH2+]C1CC[NH+](CC1)CCCc1c2cc(-n3cnnc3)ccc2[nH]c1)c1ccccc1)C
CHEMBL148095	25	[NH2+](C1CC[NH+](CC1)CCCc1c2cc(-n3cnnc3)ccc2[nH]c1)C1CCc2c1cccc2
CHEMBL416688	18	FC(Cc1c2cc(-n3cnnc3)ccc2[nH]c1)C[NH+]1CCC([NH+](Cc2ccccc2)C)CC1
CHEMBL144002	18	[NH2+]([C@H](C)c1ccccc1)C1CC[NH+](CC1)CCCc1c2cc(-n3ncnc3)ccc2[nH]c1
CHEMBL433108	16	FC(F)(Cc1c2cc(-n3cnnc3)ccc2[nH]c1)C[NH+]1CC[NH+](CC1)CC(C)c1ccccc1
CHEMBL148110	15	O=C(Nc1ccccc1)[C@H]([NH2+]C1CC[NH+](CC1)CCCc1c2cc(-n3cnnc3)ccc2[nH]c1)C
CHEMBL423022	15	O[C@@H]([C@H]([NH2+]C1CC[NH+](CC1)CCCc1c2cc(-n3cnnc3)ccc2[nH]c1)C)c1ccccc1
CHEMBL147853	14	OC[C@H]([NH2+]C1CC[NH+](CC1)CCCc1c2cc(-n3cnnc3)ccc2[nH]c1)Cc1ccccc1
CHEMBL146729	13	[NH2+](Cc1ccncc1)C1CC[NH+](CC1)CCCc1c2cc(-n3cnnc3)ccc2[nH]c1
CHEMBL2112862	13	O[C@@H]1Cc2c(cccc2)[C@H]1[NH2+]C1CC[NH+](CC1)CCCc1c2cc(-n3cnnc3)ccc2[nH]c1
CHEMBL331970	13	[NH2+]([C@H](C)c1ccccc1)C1CC[NH+](CC1)CCCc1c2cc(-n3cnnc3)ccc2[nH]c1
CHEMBL143952	12	S(=O)(=O)(NCC1CC[NH+](CC1)CCCc1c2cc(-n3cnnc3)ccc2[nH]c1)c1ccccc1
CHEMBL148087	12	[NH2+]([C@@H](C)c1ccccc1)C1CC[NH+](CC1)CCCc1c2cc(-n3cnnc3)ccc2[nH]c1
CHEMBL432332	11	FC(Cc1c2cc(-n3cnnc3)ccc2[nH]c1)C[NH+]1CCC(CC1)Cc1ccccc1
CHEMBL163376	11	FC(F)(F)c1ccc(cc1)C[NH+]1CC[NH+](CC1)CCCc1c2cc(-n3cnnc3)ccc2[nH]c1
CHEMBL159733	11	[NH+](Cc1ccccc1)(C[C@@H]1CC[NH+](C1)CCc1c2cc(ccc2[nH]c1)Cn1ncnc1)C
CHEMBL423749	10	OC[C@H]([NH+](C)C1CC[NH+](CC1)CCCc1c2cc(-n3cnnc3)ccc2[nH]c1)c1ccccc1
CHEMBL349390	10	O=C(Nc1ccc(cc1)C[NH2+]C[C@@H]1CC[NH+](C1)CCc1c2cc(-n3cnnc3)ccc2[nH]c1)C
CHEMBL161066	9.5	[NH2+](Cc1ccncc1)C[C@@H]1CC[NH+](C1)CCc1c2cc(-n3cnnc3)ccc2[nH]c1
CHEMBL342805	9.3	O(C[C@H]([NH2+]C1CC[NH+](CC1)CCCc1c2cc(-n3cnnc3)ccc2[nH]c1)c1ccccc1)C(=O)N
CHEMBL344537	8.9	Fc1ccc(cc1)[C@@H]([NH2+]C1CC[NH+](CC1)CCCc1c2cc(ccc2[nH]c1)Cn1ncnc1)COC
CHEMBL148085	8.9	o1cc(cc1)C[NH+](C)C1CC[NH+](CC1)CCCc1c2cc(-n3cnnc3)ccc2[nH]c1
CHEMBL441296	8.7	OC[C@H]([NH2+]C[C@@H]1CC[NH+](C1)CCc1c2cc(-n3cnnc3)ccc2[nH]c1)c1ccccc1
CHEMBL905	8.4	[NH+](CCc1c2cc(ccc2[nH]c1)Cn1ncnc1)(C)C
CHEMBL117046	8	[NH2+](Cc1ccccc1)C1CC[NH+](CC1)CCCc1c2cc(-n3cnnc3)ccc2[nH]c1
CHEMBL349528	7.8	O[C@@H]1CC[NH+](C1)CCc1c2cc(-n3cnnc3)ccc2[nH]c1
CHEMBL351311	7.8	[NH+]1(CC[NH+](CC1)CCCc1c2cc(-n3cnnc3)ccc2[nH]c1)CCc1cccnc1
CHEMBL162899	7.5	O=C1N(CC[NH+](C1)CCCc1c2cc(-n3cnnc3)ccc2[nH]c1)Cc1ccccc1
CHEMBL147961	7.4	OC[C@H]([NH2+]C1CC[NH+](CC1)CCCc1c2cc(-n3ncnc3)ccc2[nH]c1)c1ccccc1
CHEMBL357408	7.1	o1cc(cc1)C[NH2+]C1CC[NH+](CC1)CCCc1c2cc(-n3cnnc3)ccc2[nH]c1
CHEMBL146502	6.8	[NH2+]([C@@H](Cc1ccccc1)C)C1CC[NH+](CC1)CCCc1c2cc(-n3cnnc3)ccc2[nH]c1
CHEMBL147907	6.2	[NH2+]([C@H](C)c1ccccc1)C1CC[NH+](CC1)CCCc1c2cc(-n3ccnc3)ccc2[nH]c1
CHEMBL348815	6.2	[NH2+](C[C@@H]1CC[NH+](C1)CCc1c2cc(-n3cnnc3)ccc2[nH]c1)CCc1ccccc1
CHEMBL163127	6.1	O=C(Nc1ccc(cc1)C[NH+]1CC[NH+](CC1)CCCc1c2cc(-n3cnnc3)ccc2[nH]c1)C
CHEMBL146129	6	O1C[C@@H](NC1=O)Cc1cc2c([nH]cc2CCC[NH+]2CCC([NH2+][C@@H](CO)c3ccccc3)CC2)cc1
CHEMBL143893	5.6	[NH2+](CC1CC[NH+](CC1)CCCc1c2cc(-n3cnnc3)ccc2[nH]c1)Cc1ccccc1
CHEMBL63799	5.1	FC1(CC[NH+](CC1)CCCc1c2cc(-n3cnnc3)ccc2[nH]c1)CCc1cc(F)ccc1
CHEMBL146628	5.1	OCCC([NH2+]C1CC[NH+](CC1)CCCc1c2cc(-n3cnnc3)ccc2[nH]c1)c1ccccc1
CHEMBL1290596	5.012	O=C1Nc2c(CC1)c(CC[NH+]1CCN(CC1)c1c3c(nc(cc3)C)ccc1)c(cc2)C
CHEMBL146335	5	O=C(Nc1ccc(cc1)C[NH2+]C1CC[NH+](CC1)CCCc1c2cc(-n3cnnc3)ccc2[nH]c1)C
CHEMBL161192	4.9	[NH2+](Cc1ccccc1)C[C@@H]1CC[NH+](C1)CCc1c2cc(ccc2[nH]c1)Cn1ncnc1
CHEMBL147838	4.7	[NH+]1(CCCCC1c1ccccc1)C1CC[NH+](CC1)CCCc1c2cc(-n3cnnc3)ccc2[nH]c1
CHEMBL348864	4.5	[NH+]([C@@H](C)c1ccccc1)(C[C@@H]1CC[NH+](C1)CCc1c2cc(ccc2[nH]c1)Cn1ncnc1)C
CHEMBL63432	4.4	Fc1cc(ccc1)CC[NH+]1CC[NH+](CC1)CC(F)Cc1c2cc(-n3cnnc3)ccc2[nH]c1
CHEMBL146024	4.2	s1cc(cc1)C[NH+](C)C1CC[NH+](CC1)CCCc1c2cc(-n3cnnc3)ccc2[nH]c1
CHEMBL159819	4.1	[NH2+](Cc1ccccc1)C[C@H]1CC[NH+](C1)CCc1c2cc(-n3cnnc3)ccc2[nH]c1
CHEMBL352123	4	[NH+]1(CC[NH+](CC1)CCCc1c2cc(-n3cnnc3)ccc2[nH]c1)CCCc1ccccc1
CHEMBL163462	3.8	O=C(N)C([NH+]1CC[NH+](CC1)CCCc1c2cc(-n3cnnc3)ccc2[nH]c1)c1ccccc1
CHEMBL146131	3.6	OC[C@@H]([NH2+]C1CC[NH+](CC1)CCCc1c2cc(-n3cnnc3)ccc2[nH]c1)Cc1ccccc1
CHEMBL423212	3.5	s1cccc1C[NH+](C)C1CC[NH+](CC1)CCCc1c2cc(-n3cnnc3)ccc2[nH]c1
CHEMBL161780	3.5	S(=O)(=O)(NC)Cc1cc2c([nH]cc2CC[NH+]2C[C@@H](CC2)C[NH2+]Cc2ccccc2)cc1
CHEMBL148194	3.4	OCC([NH2+]C1CC[NH+](CC1)CCCc1c2cc(-n3cnnc3)ccc2[nH]c1)(C)c1ccccc1
CHEMBL350153	3.2	O1C[C@@H](N(C)C1=O)Cc1cc2c([nH]cc2CC[NH+]2C[C@@H](CC2)C[NH+](Cc2ccccc2)C)cc1
CHEMBL146483	3	O=C(Nc1ccc(cc1)[C@@H]([NH2+]CC1CC[NH+](CC1)CCCc1c2cc(-n3cnnc3)ccc2[nH]c1)C)C
CHEMBL424154	3	[NH2+]([C@@H](C)c1ccccc1)C[C@@H]1CC[NH+](C1)CCc1c2cc(ccc2[nH]c1)Cn1ncnc1
CHEMBL159683	3	[NH+](Cc1ccccc1)(C[C@H]1[NH+](CCC1)CCc1c2cc(-n3cnnc3)ccc2[nH]c1)C
CHEMBL82204	2.9	Fc1ccc(cc1)C[NH+]1C[C@@H]2[C@@H]([NH+](C)[C@H](C2)Cc2c3cc(-n4cnnc4)ccc3[nH]c2)C1
CHEMBL147660	2.8	O=C(Nc1ccc(cc1)C[NH+](CC1CC[NH+](CC1)CCCc1c2cc(-n3cnnc3)ccc2[nH]c1)C)C
CHEMBL160581	2.8	O(CC(=O)N1CCN(CC1)c1c2c(ccc1)cccc2)c1cc2c([nH]cc2CC[NH3+])cc1
CHEMBL349041	2.8	o1cccc1C[NH2+]C[C@@H]1CC[NH+](C1)CCc1c2cc(-n3cnnc3)ccc2[nH]c1
CHEMBL116092	2.6	[NH+]1(CCCC1)CCc1c2cc(-n3cnnc3)ccc2[nH]c1
CHEMBL146132	2.6	OC[C@@H]([NH2+]C1CC[NH+](CC1)CCCc1c2cc(-n3cnnc3)ccc2[nH]c1)c1ccccc1
CHEMBL67684	2.6	FC1(CC[NH+](CC1)CCCc1c2cc(-n3cnnc3)ccc2[nH]c1)CC(C)c1ccccc1
CHEMBL352159	2.3	S=C1N(CC[NH+](C1)CCCc1c2cc(-n3cnnc3)ccc2[nH]c1)Cc1ccccc1
CHEMBL146991	2.2	Oc1nc2c(n1C1CC[NH+](CC1)CCCc1c3cc(-n4cnnc4)ccc3[nH]c1)cccc2
CHEMBL326371	2.1	O(Cc1ccccc1)C[C@@H]1CC[NH+](C1)CCc1c2cc(-n3cnnc3)ccc2[nH]c1
CHEMBL161410	2.1	[NH2+]([C@H](C)c1ccccc1)C[C@@H]1CC[NH+](C1)CCc1c2cc(-n3cnnc3)ccc2[nH]c1
CHEMBL164413	2	[NH+]1(CC[NH+](CC1)CCCc1c2cc(-n3cnnc3)ccc2[nH]c1)Cc1[nH]ccn1
CHEMBL119668	1.9	Fc1cc(ccc1F)CC[NH+]1CC[NH+](CC1)CCCc1c2cc(-n3cnnc3)ccc2[nH]c1
CHEMBL119785	1.9	O=C(Nc1ccc(cc1)CC[NH+]1CC[NH+](CC1)CCCc1c2cc(-n3cnnc3)ccc2[nH]c1)C
CHEMBL65321	1.9	Fc1cc(ccc1)C(C[NH+]1CC[NH+](CC1)CC(F)Cc1c2cc(-n3cnnc3)ccc2[nH]c1)C
CHEMBL84712	1.9	Fc1cc(ccc1)CC[NH+]1C[C@@H]2[C@@H]([NH+](C)[C@H](C2)Cc2c3cc(-n4cnnc4)ccc3[nH]c2)C1
CHEMBL148233	1.8	[NH+](C\C=C(\C)/C)(C)C1CC[NH+](CC1)CCCc1c2cc(-n3cnnc3)ccc2[nH]c1
CHEMBL118012	1.8	OC[C@H]([NH2+]C1CC[NH+](CC1)CCCc1c2cc(-n3cnnc3)ccc2[nH]c1)c1ccccc1
CHEMBL351303	1.8	OC[C@@H]([NH2+]C[C@@H]1CC[NH+](C1)CCc1c2cc(-n3cnnc3)ccc2[nH]c1)c1ccccc1
CHEMBL88893	1.7	Fc1ccc(cc1)[C@@H]([NH2+]C1CC[NH+](CC1)CC(F)Cc1c2cc(-n3cnnc3)ccc2[nH]c1)CO
CHEMBL159483	1.7	O1C[C@@H](NC1=O)Cc1cc2c([nH]cc2CC[NH+]2C[C@@H](CC2)C[NH2+]Cc2ccccc2)cc1
CHEMBL117633	1.7	[NH+]1(CC[NH+](CC1)CCCc1c2cc(-n3cnnc3)ccc2[nH]c1)CCc1ccccc1
CHEMBL348962	1.7	[NH2+](CC([NH+]1CC[NH+](CC1)CCCc1c2cc(-n3cnnc3)ccc2[nH]c1)c1ccccc1)C
CHEMBL304857	1.6	[NH+](Cc1ccccc1)(C)C1CC[NH+](CC1)CCCc1c2cc(-n3cnnc3)ccc2[nH]c1
CHEMBL333089	1.6	O=C(Nc1cc(ccc1)CC[NH+]1CC[NH+](CC1)CCCc1c2cc(-n3cnnc3)ccc2[nH]c1)C
CHEMBL1278	1.6	S(=O)(=O)(NC)CCc1cc2c([nH]cc2C2CC[NH+](CC2)C)cc1
CHEMBL64004	1.6	Fc1ccc(cc1)C(C[NH+]1CC[NH+](CC1)CC(F)Cc1c2cc(-n3cnnc3)ccc2[nH]c1)C
CHEMBL117579	1.6	[NH+](Cc1ccccc1)(C[C@@H]1CC[NH+](C1)CCc1c2cc(-n3cnnc3)ccc2[nH]c1)C
CHEMBL116031	1.5	Fc1ccccc1CC[NH+]1CC[NH+](CC1)CCCc1c2cc(-n3cnnc3)ccc2[nH]c1
CHEMBL115750	1.5	Fc1ccc(cc1)CC[NH+]1CC[NH+](CC1)CCCc1c2cc(-n3cnnc3)ccc2[nH]c1
CHEMBL356808	1.3	[NH2+](CC1CC[NH+](CC1)CCCc1c2cc(-n3cnnc3)ccc2[nH]c1)C1CCc2c1cccc2
CHEMBL349185	1.3	o1cc(cc1)C[NH2+]C[C@@H]1CC[NH+](C1)CCc1c2cc(-n3cnnc3)ccc2[nH]c1
CHEMBL292779	1.2	Fc1cc(ccc1)CC[NH+]1CC[NH+](CC1)CCCc1c2cc(-n3cnnc3)ccc2[nH]c1
CHEMBL85668	1.2	[NH+]1([C@@H]2[C@H](C[C@@H]1Cc1c3cc(-n4ccnc4)ccc3[nH]c1)C[NH+](C2)Cc1ccccc1)C
CHEMBL161696	1.2	Clc1ccc(cc1)C[NH+]1CC[NH+](CC1)CCCc1c2cc(-n3cnnc3)ccc2[nH]c1
CHEMBL313714	1.1	Fc1ccc(cc1)[C@@H]([NH2+]C1CC[NH+](CC1)CCCc1c2cc(-n3cnnc3)ccc2[nH]c1)CO
CHEMBL347665	1.1	[NH+]1(CC[NH+](CC1)CCCc1c2cc(-n3cnnc3)ccc2[nH]c1)Cc1ccc(cc1)C#N
CHEMBL1290716	1	O=C1N(c2c(C=C1)c(ccc2)CC[NH+]1CCN(CC1)c1c2c(nc(cc2)C)ccc1)C
CHEMBL143947	1	O[C@@H]([C@H]([NH2+]C1CC[NH+](CC1)CCCc1c2cc(-n3cnnc3)ccc2[nH]c1)c1ccccc1)C
CHEMBL162858	1	[NH+]1(CC[NH+](CC1)CCCc1c2cc(-n3cnnc3)ccc2[nH]c1)Cc1ccncc1
CHEMBL420965	0.93	[NH2+](Cc1ccccc1)C[C@@H]1CC[NH+](C1)CCc1c2cc(-n3cnnc3)ccc2[nH]c1
CHEMBL145815	0.9	O(C[C@H]([NH2+]C1CC[NH+](CC1)CCCc1c2cc(-n3cnnc3)ccc2[nH]c1)c1ccccc1)C
CHEMBL333341	0.9	[NH+](CC1CC[NH+](CC1)CCCc1c2cc(-n3cnnc3)ccc2[nH]c1)(Cc1ccccc1)C
CHEMBL434125	0.8	OC[C@H]([NH2+]C1CC[NH+](CC1)CCCc1c2cc(-n3ccnc3)ccc2[nH]c1)c1ccccc1
CHEMBL164035	0.8	O=C(N(C)C)C([NH+]1CC[NH+](CC1)CCCc1c2cc(-n3cnnc3)ccc2[nH]c1)c1ccccc1
CHEMBL159759	0.63	[NH2+]([C@@H](C)c1ccccc1)C[C@@H]1CC[NH+](C1)CCc1c2cc(-n3cnnc3)ccc2[nH]c1
CHEMBL294547	0.6	[NH+]1(CCC(CC1)Cc1ccccc1)CCCc1c2cc(-n3cnnc3)ccc2[nH]c1
CHEMBL116153	0.6	Fc1cc(cc(F)c1)CC[NH+]1CC[NH+](CC1)CCCc1c2cc(-n3cnnc3)ccc2[nH]c1
CHEMBL120055	0.6	O(CC(=O)N1CCN(CC1)c1ccccc1C)c1cc2c([nH]cc2CC[NH3+])cc1
CHEMBL159396	0.6	[NH+]1(CCN(CC1)c1ncccn1)CCCc1c2cc(-n3cnnc3)ccc2[nH]c1
CHEMBL490417	0.5012	O1CC(=O)Nc2cc(ccc12)CC[NH+]1CCN(CC1)c1c2c(nc(cc2)C)ccc1
CHEMBL294732	0.5	FC1(CC[NH+](CC1)CCCc1c2cc(-n3cnnc3)ccc2[nH]c1)Cc1ccccc1
CHEMBL146285	0.5	Fc1ccc(cc1)C([NH2+]C1CC[NH+](CC1)CCCc1c2cc(-n3cnnc3)ccc2[nH]c1)C
CHEMBL83426	0.5	[NH+]1([C@@H]2[C@H](C[C@@H]1Cc1c3cc(-n4cnnc4)ccc3[nH]c1)C[NH+](C2)Cc1ccccc1)C
CHEMBL160070	0.5	O1C[C@@H](NC1=O)Cc1cc2c([nH]cc2CC[NH+]2C[C@@H](CC2)C[NH2+][C@@H](C)c2ccccc2)cc1
CHEMBL162805	0.5	o1cccc1C[NH+]1CC[NH+](CC1)CCCc1c2cc(-n3cnnc3)ccc2[nH]c1
CHEMBL421064	0.45	O(CC(=O)N1CCN(CC1)c1ccccc1)c1cc2c([nH]cc2CC[NH3+])cc1
CHEMBL296161	0.45	[NH+](CCc1c2cc(-n3cnnc3)ccc2[nH]c1)(C)C
CHEMBL138872	0.3	S1CCC(O)(CC1)c1cc2n(ccc2cc1)CC[NH+](C)C
CHEMBL164046	0.3	[NH2+](C(C)(C)c1ccccc1)C[C@@H]1CC[NH+](C1)CCc1c2cc(-n3cnnc3)ccc2[nH]c1
CHEMBL163386	0.3	OCC([NH+]1CC[NH+](CC1)CCCc1c2cc(-n3cnnc3)ccc2[nH]c1)c1ccccc1
CHEMBL161723	0.3	Fc1ccc(cc1)C[NH+]1CC[NH+](CC1)CCCc1c2cc(-n3cnnc3)ccc2[nH]c1
CHEMBL162722	0.3	[NH+]1(CC[NH+](CC1)CCCc1c2cc(-n3cnnc3)ccc2[nH]c1)CC(C)c1ccccc1
CHEMBL164111	0.3	o1cc(cc1)C[NH+]1CC[NH+](CC1)CCCc1c2cc(-n3cnnc3)ccc2[nH]c1
CHEMBL163573	0.3	[NH+]1(CC[NH+](CC1)CCCc1c2cc(-n3cnnc3)ccc2[nH]c1)Cc1ncccc1
CHEMBL422366	0.3	[NH+]1(CC[NH+](CC1)CCCc1c2cc(-n3cnnc3)ccc2[nH]c1)Cc1cccnc1
CHEMBL352234	0.24	O(CC(=O)N1CCN(CC1)c1cc(OC)ccc1)c1cc2c([nH]cc2CC[NH3+])cc1
CHEMBL357034	0.22	[NH2+](CCc1c2cc(ccc2[nH]c1)C(C)(C)C)C
CHEMBL63167	0.2	FC1(CC[NH+](CC1)CCCc1c2cc(-n3cnnc3)ccc2[nH]c1)Cc1ccccc1C(F)(F)F
CHEMBL161176	0.2	O=C(Nc1cc(ccc1)C[NH+]1CC[NH+](CC1)CCCc1c2cc(-n3cnnc3)ccc2[nH]c1)C
CHEMBL65367	0.2	[NH+]1(CC[NH+](CC1)CCCc1c2cc(-n3cnnc3)ccc2[nH]c1)Cc1ccccc1
