# Supplementary material for: Activity Models of Key GPCR Families in the Central Nervous System: A Tool for Many Purposes
Source: J Chem Inf Model. 2023 May 31;63(11):3248–62. doi: 10.1021/acs.jcim.2c01531 (PMC10268961; doi:10.1021/acs.jcim.2c01531)
Supplement: Supplementary file 4 — ci2c01531_si_004.zip [file ci2c01531_si_004.zip › xlsx_active_files/Delta_opioid_Ki_actives.xlsx]

## Sheet: Delta_opioid_Ki_actives
CMPD_CHEMBLID	STANDARD_VALUE	CANONICAL_SMILES
CHEMBL67192	0.01	O1c2cc(ccc2OC1)C[NH+]1C2C\C(\CC1CC2)=C(/c1ccc(cc1)C(=O)N(CC)CC)\c1ccccc1
CHEMBL100940	0.013	O1[C@@H]2[C@]34CC[NH+]([C@H](Cc5c3c1c(O)cc5)[C@]4(O)Cc1c3c(oc12)cccc3)CC1CC1
CHEMBL132420	0.016	O1[C@@H]2C34CC[NH+](C(Cc5c3c1c(O)cc5)[C@]4(O)Cc1c3c([nH]c12)c(ccc3)C(=O)[O-])CC1CC1
CHEMBL610529	0.02	Fc1c2[nH]c3[C@@H]4Oc5c6[C@@]47CC[NH+]([C@H](Cc6ccc5O)[C@]7(O)Cc3c2ccc1)CC1CC1
CHEMBL458631	0.031	Oc1cc(C)c(C[C@H]([NH3+])C(=O)N2Cc3c(C[C@H]2C(=O)NCC(=O)NCc2ccccc2)cccc3)c(c1)C
CHEMBL2375157	0.035	Oc1cc(C)c(C[C@H](C[NH+]2Cc3c(C[C@H]2C(=O)NCC(=O)NCc2[nH]c4c(n2)cccc4)cccc3)C)c(c1)C
CHEMBL501451	0.042	Oc1cc(C)c(C[C@H]([NH3+])C(=O)N2Cc3c(C[C@H]2C(=O)NCC(=O)Nc2ccccc2)cccc3)c(c1)C
CHEMBL2113666	0.08	Clc1ccccc1\C=C\C(=O)N[C@@]12[C@]34[C@@H](Oc5c3c(C[C@H]1[NH+](CC4)C)ccc5)C(=O)CC2
CHEMBL607125	0.11	O1[C@@H]2[C@]34CC[NH+]([C@H](Cc5c3c1c(O)cc5)[C@]4(NC(=O)\C=C\c1ccccc1C)CCC2=O)C
CHEMBL538700	0.12	Oc1cc(C)c(C[C@H]([NH3+])C(=O)N2Cc3c(C[C@H]2C(=O)N[C@@H](Cc2ccccc2)C(=O)N[C@@H](Cc2ccccc2)C(=O)N)cccc3)c(c1)C
CHEMBL610046	0.12	O1[C@@H]2[C@]34CC[NH+]([C@H](Cc5c3c1c(O)cc5)[C@]4(O)C[C@H](Cc1ccccc1)C2=O)CC1CC1
CHEMBL610009	0.14	Brc1c2[nH]c3[C@@H]4Oc5c6[C@@]47CC[NH+]([C@H](Cc6ccc5O)[C@]7(O)Cc3c2ccc1)CC1CC1
CHEMBL68412	0.152	s1cccc1C[NH+]1C2C\C(\CC1CC2)=C(/c1cc(O)ccc1)\c1ccc(cc1)C(=O)NCC
CHEMBL334715	0.16	O1[C@@H]2C34CC[NH+](C(Cc5c3c1c(O)cc5)[C@]4(O)Cc1c3c([nH]c12)c(ccc3)C(=O)N[C@H](CCCNC(=[NH2+])N)C(=O)[O-])CC1CC1
CHEMBL2113671	0.16	O1[C@H]2C34[C@@]5([C@H]([NH+](CC3)C)Cc3c4c1c(O)cc3)C[C@@H]([C@H](OCc1ccccc1)C)[C@]2(OC)C=C5
CHEMBL2208356	0.18	O(C)c1ccc(cc1)-c1ccc(cc1)CCNC(=O)c1cc2c(CC3[NH+](CCC2(C)C3C)CC2CC2)cc1
CHEMBL249985	0.18	O(C)c1ccc(cc1)-c1ccc(cc1)CCNC(=O)c1cc2c(CC3[NH+](CC[C@@]2(C)[C@H]3C)CC2CC2)cc1
CHEMBL132897	0.18	O1[C@@H]2C34CC[NH+](C(Cc5c3c1c(O)cc5)[C@]4(O)Cc1c3c([nH]c12)c(ccc3)C(=O)N[C@H](CCC[NH3+])C(=O)[O-])CC1CC1
CHEMBL568818	0.22	o1cc(cc1)CC[NH+]1CCC(N(c2cc(O)ccc2)c2ccc(cc2)C(=O)N(CC)CC)CC1
CHEMBL210005	0.24	O=C(NCCc1ccc(cc1)-c1ccccc1)c1cc2c(C[C@H]3[NH+](CC[C@]2(C)[C@H]3C)CC2CC2)cc1
CHEMBL569316	0.24	Oc1cc(N(C2CC[NH+](CC2)CCc2ncccc2)c2ccc(cc2)C(=O)N(CC)CC)ccc1
CHEMBL2208349	0.24	Oc1ccccc1-c1ccc(cc1)CCNC(=O)c1cc2c(CC3[NH+](CCC2(C)C3C)CC2CC2)cc1
CHEMBL67790	0.25	s1cccc1C[NH+]1C2C\C(\CC1CC2)=C(/c1ccc(cc1)C(=O)NCC)\c1ccc(O)cc1
CHEMBL610293	0.25	O1[C@@H]2[C@]34CC[NH+]([C@H](Cc5c3c1c(O)cc5)[C@]4(O)CC1(Cc3c(C1)cccc3)C2=O)CC1CC1
CHEMBL367497	0.26	O1[C@@H]2C34CC[NH+](C(Cc5c3c1c(O)cc5)[C@]4(O)Cc1c3c(n(c12)CC)cccc3)CC1CC1
CHEMBL199832	0.27	O1CCC[C@H]1C[NH+]1[C@H]2C3[C@@](CCCC3)(CC1)c1cc(O)ccc1C2
CHEMBL2113675	0.27	O1CCC[C@H]1C[NH+]1[C@H]2C3[C@@](CCCC3)(CC1)c1cc(O)ccc1C2
CHEMBL584941	0.27	s1cc(cc1)CC[NH+]1CCC(N(c2cc(O)ccc2)c2ccc(cc2)C(=O)N(CC)CC)CC1
CHEMBL2387211	0.28	Oc1ccc(cc1)C[C@H]([NH3+])C(=O)N[C@@H](C(=O)N[C@@H](Cc1ccccc1)C(=O)NC(C(=O)N[C@@H](C(C)C)C(=O)N[C@@H](C(C)C)C(=O)N[C@@H](CCC(=O)NCC(=O)N(C1CC[NH+](CC1)CCc1ccccc1)c1ccccc1)C(=O)N)(C)C)C
CHEMBL3309518	0.28	O1[C@@H]2[C@]34CC[NH+]([C@H](Cc5c3c1c(O)cc5)[C@]4(O)CC=1CCC(=O)N(C=12)CC1CCCCC1)CC1CC1
CHEMBL577615	0.29	O=C(N(CC)CC)c1ccc(N(C2CC[NH+](CC2)Cc2ccccc2)c2cc(ccc2)C(=O)N)cc1
CHEMBL353979	0.3	O1C2C34C5(CC(C(O)(C)C)C2(OC)CC5)C([NH+](CC3)CC2CC2)Cc2c4c1c(O)cc2
CHEMBL569956	0.3	Oc1cc(N(C2CC[NH+](CC2)CCc2[nH]ccn2)c2ccc(cc2)C(=O)N(CC)CC)ccc1
CHEMBL304196	0.3	O=C(N(CC)CC)c1ccc(N(C2C[C@@H]3[NH2+][C@H](C2)CC3)c2ccccc2)cc1
CHEMBL304989	0.32	O=C(N(CC)CC)c1ccc(cc1)\C(=C\1/C[C@H]2[NH+]([C@@H](C/1)CC2)CC=C)\c1ccccc1
CHEMBL326235	0.322	Oc1cc(C)c(C[C@H]([NH3+])C(=O)N[C@H](C(=O)NCC(=O)N[C@@H](Cc2ccccc2)C(=O)N[C@@H](CC(C)C)C(=O)N)C)c(c1)C
CHEMBL2338744	0.34	O1[C@@H]2[C@]34[C@@]5([C@H]([NH+](CC3)CC3CC3)Cc3c4c1c(O)cc3)C[C@H]([C@](O)(CC(C)C)C)[C@]2(OC)CC5
CHEMBL2387327	0.35	Clc1ccc(cc1)C[C@H](NC(=O)CNC(=O)[C@H](NC(=O)[C@@H]([NH3+])Cc1c(cc(O)cc1C)C)C)C(=O)N[C@H](CC(C)C)C(=O)N[C@@H](CCC(=O)NCCC(=O)N(C1CC[NH+](CC1)CCc1ccccc1)c1ccccc1)C(=O)N[C@@H](CC(C)C)C(=O)N
CHEMBL3309515	0.36	O1[C@@H]2[C@]34CC[NH+]([C@H](Cc5c3c1c(O)cc5)[C@]4(O)CC=1CCC(=O)N(C=12)Cc1ccccc1)CC1CC1
CHEMBL63477	0.36	O=C(N(CC)CC)c1ccc(cc1)\C(=C\1/C[C@H]2[NH2+][C@@H](C/1)CC2)\c1ccccc1
CHEMBL3086756	0.37	O1[C@@H]2[C@]34CC[NH+]([C@H](Cc5c3c1c(O)cc5)[C@]4(NC(=O)CNC(=O)c1ncccc1)CCC2=O)CC1CC1
CHEMBL2371018	0.38	Oc1ccc(cc1)C[C@H]([NH3+])C(=O)N1Cc2c(C[C@H]1C(=O)N[C@H]([C@H](C)c1ccccc1)C(=O)N[C@@H](Cc1ccccc1)C(=O)[O-])cccc2
CHEMBL2408013	0.38	Clc1ccc(cc1)C[C@@H](NC(=O)[C@H]1N(Cc2c(C1)cccc2)C(=O)[C@@H]([NH3+])Cc1c(cc(O)cc1C)C)C(=O)N1CCC(N(C(=O)CC)c2ccccc2)CC1
CHEMBL65151	0.38	O(CC[NH+]1C2C\C(\CC1CC2)=C(/c1ccc(cc1)C(=O)N(CC)CC)\c1ccccc1)c1ccccc1
CHEMBL434018	0.384	Oc1cc(ccc1)\C(=C\1/CC2[NH+](C(C/1)CC2)CC=C)\c1ccc(cc1)C(=O)NCC
CHEMBL63571	0.39	O=C(N(CC)CC)c1ccc(cc1)\C(=C\1/CC2[NH+](C(C/1)CC2)CCC)\c1ccccc1
CHEMBL346165	0.4	O1[C@@H]2[C@]34CC[NH+]([C@H](Cc5c3c1c(O)cc5)[C@]4(O)Cc1cc(-n3cccc3)cnc12)CC1CC1
CHEMBL610012	0.407	O1[C@@H]2[C@]34CC[NH+]([C@H](Cc5c3c1c(O)cc5)[C@]4(O)Cc1cc3c(nc12)cccc3)CC1CC1
CHEMBL574640	0.41	O(C(=O)Nc1cc(N(C2CC[NH+](CC2)Cc2ccccc2)c2ccc(cc2)C(=O)N(CC)CC)ccc1)C
CHEMBL334970	0.41	O1[C@@H]2C34CC[NH+](C(Cc5c3c1c(O)cc5)[C@]4(O)Cc1c3c([nH]c12)c(ccc3)C(=O)N[C@H](CC(=O)[O-])C(=O)[O-])CC1CC1
CHEMBL2338745	0.42	O1[C@@H]2[C@]34[C@@]5([C@H]([NH+](CC3)CC3CC3)Cc3c4c1c(O)cc3)C[C@H]([C@](O)(CCC(C)C)C)[C@]2(OC)CC5
CHEMBL569755	0.42	Oc1cc(N(C2CC[NH+](CC2)CCc2ccccc2)c2ccc(cc2)C(=O)N(CC)CC)ccc1
CHEMBL567604	0.42	Oc1cc(N(C2CC[NH+](CC2)Cc2ccccc2)c2ccc(cc2)C(=O)N(CC)CC)ccc1
CHEMBL607017	0.42	O1[C@@H]2[C@]34CC[NH+]([C@H](Cc5c3c1c(OC)cc5)[C@]4(NC(=O)\C=C\c1ccccc1C)CCC2=O)C
CHEMBL570000	0.42	o1cccc1CC[NH+]1CCC(N(c2cc(O)ccc2)c2ccc(cc2)C(=O)N(CC)CC)CC1
CHEMBL494479	0.43	O1c2c(cc(O)cc2)C(=CC12CC[NH2+]CC2)c1ccc(cc1)C(=O)N(CC)CC
CHEMBL172493	0.44	O1[C@@H]2C34CC[NH+](C(Cc5c3c1c(O)cc5)[C@]4(O)Cc1c3c(n(c12)CCC)cccc3)CC1CC1
CHEMBL514774	0.48	O1[C@@H]2[C@]34CC[NH+]([C@H](Cc5c3c1c(O)cc5)[C@]4(OCCCc1ccccc1)CCC2=O)CC1CC1
CHEMBL2364732	0.49	O1[C@@H]2[C@]34CC[NH+]([C@H](Cc5c3c1c(O)cc5)[C@]4(O)Cc1c3c(n(c12)C)cccc3)CC1CC1
CHEMBL2369139	0.5	Oc1ccc(cc1)C[C@H]([NH3+])C(=O)N1Cc2c(C[C@H]1C(=O)N[C@H]([C@@H](C)c1ccccc1)C(=O)N[C@@H](Cc1ccccc1)C(=O)N)cccc2
CHEMBL67545	0.5	O=C(N(CC)CC)c1ccc(N(C2C[C@@H]3[NH+]([C@H](C2)CC3)CC=C)c2ccccc2)cc1
CHEMBL430298	0.5	Oc1ccc(cc1)C[C@H]([NH3+])C(=O)N[C@@H](Cc1ccccc1)C(=O)NCC(=O)N[C@@H](Cc1c2c([nH]c1)cccc2)C(=O)N([C@@H](CCCC)C(=O)N[C@@H](CC(=O)[O-])C(=O)N[C@@H](Cc1ccccc1)C(=O)N)C
CHEMBL2387328	0.51	Clc1ccc(cc1)C[C@H](NC(=O)CNC(=O)[C@H](NC(=O)[C@@H]([NH3+])Cc1ccc(O)cc1)C)C(=O)N[C@@H](CCC(=O)NCCCCCC(=O)N(C1CC[NH+](CC1)CCc1ccccc1)c1ccccc1)C(=O)N[C@@H](Cc1c(F)c(F)c(F)c(F)c1F)C(=O)N
CHEMBL66741	0.51	s1cccc1C[NH+]1C2C\C(\CC1CC2)=C(/c1cc(OC)ccc1)\c1ccc(cc1)C(=O)NCC
CHEMBL2372509	0.53	Oc1ccc(cc1)C[C@H]([NH3+])C(=O)N1Cc2c(cccc2)[C@H](C)[C@@H]1C(=O)N[C@@H](Cc1ccccc1)C(=O)N[C@@H](Cc1ccccc1)C(=O)[O-]
CHEMBL551613	0.53	O1c2c(cccc2)C(=CC12CC[NH2+]CC2)c1ccc(cc1)C(=O)N1Cc2c(C1)cccc2
CHEMBL90667	0.54	Oc1cc2c(C34[C@H]([C@H]([NH+](CC3)CCOC)C2)CCCC4)cc1
CHEMBL2208363	0.55	O(C(C)C)c1ccccc1-c1ccc(cc1)CCNC(=O)c1cc2c(CC3[NH+](CCC2(C)C3C)CC2CC2)cc1
CHEMBL63750	0.56	O=C(N(CC)CC)c1ccc(cc1)\C(=C\1/CC2[NH+](C(C/1)CC2)CCCc1ccccc1)\c1ccccc1
CHEMBL1795711	0.58	Ic1cc(ccc1)C(=O)N[C@H]1[C@@H]2Oc3c4[C@@]25CC[NH+]([C@H](Cc4ccc3O)[C@]5(O)CC1)CC1CC1
CHEMBL607016	0.58	Clc1ccccc1\C=C\C(=O)N[C@@]12[C@]34[C@@H](Oc5c3c(C[C@H]1[NH+](CC4)C)ccc5OC)C(=O)CC2
CHEMBL308928	0.58	Oc1ccc(cc1)/C(=C\1/CC2[NH2+]C(C/1)CC2)/c1ccc(cc1)C(=O)N(CC)CC
CHEMBL67996	0.6	Oc1cc(ccc1)\C(=C\1/CC2[NH+](C(C/1)CC2)C)\c1ccc(cc1)C(=O)N(CC)CC
CHEMBL609744	0.6	O1[C@@H]2[C@]34CC[NH+]([C@H](Cc5c3c1c(O)cc5)[C@]4(O)Cc1c3c(n(c12)-c1ccccc1)cccc3)CC1CC1
CHEMBL349841	0.6	O1[C@@H]2C34C5([C@H]([NH+](CC3)C)Cc3c4c1c(O)cc3)C[C@H]([C@](O)(C(C)C)C)[C@@]2(OC)CC5
CHEMBL2419542	0.6	FC(F)(F)c1cc(cc(c1)C(F)(F)F)COC(=O)[C@@H](NC(=O)[C@@H](NC(=O)[C@@H](NC(=O)CNC(=O)[C@H](NC(=O)[C@@H]([NH3+])Cc1ccc(O)cc1)C)Cc1ccccc1)CC(C)C)Cc1c2c([nH]c1)cccc2
CHEMBL1790045	0.62	Oc1cc2[C@@]34[C@H]([C@H]([NH+](CC3)CC#C)Cc2cc1)CCCC4
CHEMBL385482	0.63	Clc1ccc(cc1)\C=C\C[NH2+][C@@]12[C@]34[C@@H](Oc5c3c(C[C@H]1[NH+](CC4)CC1CC1)ccc5O)C(=O)CC2
CHEMBL420903	0.63	S1C[C@@H](NC(=O)[C@@H]([NH3+])Cc2ccc(O)cc2)C(=O)NCC(=O)N[C@@H](Cc2ccccc2)C(=O)N[C@@H](C1)C(=O)[O-]
CHEMBL2387329	0.63	Fc1c(C[C@H](NC(=O)[C@@H](NC(=O)[C@@H](NC(=O)[C@@H](NC(=O)[C@@H](NC(=O)CNC(=O)[C@H](NC(=O)[C@@H]([NH3+])Cc2ccc(O)cc2)C)Cc2ccccc2)CC(C)C)CCCNC(=[NH2+])N)CCC(=O)NCCCCCC(=O)N(C2CC[NH+](CC2)CCc2ccccc2)c2ccccc2)C(=O)N)c(F)c(F)c(F)c1F
CHEMBL569728	0.64	Oc1cc(N(C2CC[NH+](CC2)CCc2ccc(cc2)C)c2ccc(cc2)C(=O)N(CC)CC)ccc1
CHEMBL568803	0.65	s1cccc1CC[NH+]1CCC(N(c2cc(O)ccc2)c2ccc(cc2)C(=O)N(CC)CC)CC1
CHEMBL3086305	0.65	s1c2c(nc1NC(=O)C)C[C@]13[C@H]([C@H]([NH+](CC1)CC1CC1)Cc1c3cc(O)cc1)C2
CHEMBL2371020	0.66	Oc1ccc(cc1)C[C@H]([NH3+])C(=O)N1Cc2c(C[C@H]1C(=O)N[C@@H]([C@H](C)c1ccccc1)C(=O)N[C@@H](Cc1ccccc1)C(=O)N)cccc2
CHEMBL281986	0.69	O1[C@H]2C34C5(CC6(CCC[C@H]6O)[C@]2(OC)C=C5)C([NH+](CC3)CC2CC2)Cc2c4c1c(O)cc2
CHEMBL557458	0.69	O1c2c(cccc2)C(=CC12CC[NH2+]CC2)c1cc(O)c(cc1)C(=O)N(CC)CC
CHEMBL1169585	0.7	O1[C@H]2C34C5(C[C@@H]([C@](O)(CCC)C)[C@]2(OC)C=C5)C([NH+](CC3)C)Cc2c4c1c(O)cc2
CHEMBL569006	0.7	Fc1cc(ccc1)CC[NH+]1CCC(N(c2cc(O)ccc2)c2ccc(cc2)C(=O)N(CC)CC)CC1
CHEMBL3309513	0.7	O1[C@@H]2[C@]34CC[NH+]([C@H](Cc5c3c1c(O)cc5)[C@]4(O)CC=1C[C@@H](CCO)C(=O)N(C=12)Cc1ccccc1)CC1CC1
CHEMBL166853	0.7	O1[C@H]2[C@@]34OC[C@@H]([C@@H]3CC3([C@@H]5[NH+](CCC23c2c1c(O)ccc2C5)CC1CC1)CC4)C
CHEMBL438871	0.71	Clc1ccc(cc1)-c1ccc(cc1)CCNC(=O)c1cc2c(CC3[NH+](CC[C@@]2(C)[C@H]3C)CC2CC2)cc1
CHEMBL250387	0.72	O=C(NCCc1ccc(cc1)-c1ccc(cc1)C)c1cc2c(CC3[NH+](CC[C@@]2(C)[C@H]3C)CC2CC2)cc1
CHEMBL67240	0.72	O(C)c1cc(ccc1)\C(=C\1/CC2[NH+](C(C/1)CC2)C\C=C(\C)/C)\c1ccc(cc1)C(=O)NCC
CHEMBL2113383	0.73	O1[C@@H]2[C@]34CC[NH+](C(Cc5c3c1c(O)cc5)[C@]4([NH2+]CC)Cc1c3c([nH]c12)cccc3)C
CHEMBL377789	0.74	O=C(NCCc1ccc(cc1)-c1ccccc1)c1cc2c(CC3[NH+](CC[C@@]2(C)[C@H]3C)CC2CC2)cc1
CHEMBL393965	0.74	O(CC)C(=O)N1CCC(CC1)(c1ccccc1)c1nccn1Cc1ccc(cc1)C(OC)=O
CHEMBL335936	0.75	O1[C@@H]2C34CC[NH+](C(Cc5c3c1c(O)cc5)[C@]4(O)Cc1c3c([nH]c12)c(ccc3)C(=O)N[C@H](CCCC[NH3+])C(=O)[O-])CC1CC1
CHEMBL576267	0.76	Fc1ccccc1CC[NH+]1CCC(N(c2cc(O)ccc2)c2ccc(cc2)C(=O)N(CC)CC)CC1
CHEMBL2371027	0.76	Oc1ccc(cc1)C[C@H]([NH3+])C(=O)N1Cc2c(C[C@H]1C(=O)N[C@@H]([C@@H](C)c1ccccc1)C(=O)N[C@@H](Cc1ccccc1)C(=O)[O-])cccc2
CHEMBL173874	0.77	O1[C@@H]2C34CC[NH+](C(Cc5c3c1c(O)cc5)[C@]4([NH2+]CC)Cc1c3c([nH]c12)cccc3)CC1CC1
CHEMBL2208347	0.78	Oc1ccc(cc1)-c1ccc(cc1)CCNC(=O)c1cc2c(C[C@H]3[NH+](CC[C@]2(C)[C@H]3C)CC2CC2)cc1
CHEMBL247758	0.78	O=C(N)c1cc(C)c(C[C@H]([NH3+])C(=O)N[C@H](C(=O)NCC(=O)N[C@@H](Cc2ccccc2)C(=O)N[C@@H](CC(C)C)C(=O)[O-])C)c(c1)C
CHEMBL331043	0.79	S1C[C@H](NC(=O)[C@@H](NC(=O)CNC(=O)[C@H](NC(=O)[C@@H]([NH3+])Cc2ccc(O)cc2)C1(C)C)Cc1ccccc1)C(=O)[O-]
CHEMBL272215	0.79	Clc1cc(ccc1Cl)C(=O)N[C@H]1[C@@H]2Oc3c4[C@@]25CC[NH+]([C@H](Cc4ccc3O)[C@]5(O)CC1)CC1CC1
CHEMBL3609620	0.8	FC(F)(F)c1cc(cc(c1)C(F)(F)F)COC(=O)[C@@H](NC(=O)[C@H](NC(=O)[C@@H]([NH3+])Cc1c(cc(O)cc1C)C)C)Cc1c2c([nH]c1)cccc2
CHEMBL353876	0.8	O1C23C(CC4(C56C2Oc2c5c(CC4[NH+](CC6)CC4CC4)ccc2O)CC3)C(C)(C)C1(C)C
CHEMBL2208346	0.8	FC(F)Oc1ccc(cc1)-c1ccc(cc1)CCNC(=O)c1cc2c(CC3[NH+](CCC2(C)C3C)CC2CC2)cc1
CHEMBL3262091	0.8	O1[C@@H]2[C@]34[C@@]5([C@H]([NH+](CC3)CC3CC3)Cc3c4c1c(O)cc3)C[C@H]([C@@](O)(CC)c1ccccc1)[C@]2(OC)CC5
CHEMBL2203338	0.81	Oc1ccc(cc1)-c1ccc(cc1)CCNC(=O)c1cc2c(CC3[NH+](CCC2(C)C3C)CC2CC2)cc1
CHEMBL557035	0.83	Oc1ccc(cc1)C[C@H]([NH3+])C(=O)N1Cc2c(C[C@H]1C(=O)N[C@@H](Cc1ccccc1)C(=O)N[C@@H](Cc1ccccc1)C(=O)N)cccc2
CHEMBL494480	0.84	O1c2c(C(=CC13CC[NH2+]CC3)c1ccc(cc1)C(=O)N(CC)CC)c(O)ccc2
CHEMBL2208359	0.84	O(C)c1ccccc1-c1ccc(cc1)CCNC(=O)c1cc2c(CC3[NH+](CCC2(C)C3C)CC2CC2)cc1
CHEMBL3309511	0.85	O1[C@@H]2[C@]34CC[NH+]([C@H](Cc5c3c1c(O)cc5)[C@]4(O)CC=1C[C@@H](C)C(=O)N(C=12)Cc1ccccc1)CC1CC1
CHEMBL257355	0.85	S(=O)(=O)(N1CCCC1)c1cc(OC)c(OC)cc1CC(=O)N([C@H](C[NH+]1C[C@@H](O)CC1)c1ccccc1)C
CHEMBL291357	0.86	O=C(NCC)c1ccc(cc1)\C(=C\1/CC2[NH+](C(C/1)CC2)Cc1ncccc1)\c1ccccc1
CHEMBL3262088	0.86	O1[C@@H]2[C@]34[C@@]5([C@H]([NH+](CC3)CC3CC3)Cc3c4c1c(O)cc3)C[C@H]([C@](O)(C(C)(C)C)CC)[C@]2(OC)CC5
CHEMBL2113646	0.88	O1[C@@H]2[C@]34CC[NH+]([C@H](Cc5c3c1c(O)cc5)[C@]4(OCC)Cc1c3c(oc12)cccc3)CC1CC1
CHEMBL176537	0.89	O1[C@@H]2C34CC[NH+](C(Cc5c3c1c(O)cc5)[C@]4(NC=O)Cc1c3c([nH]c12)cccc3)CC1CC1
CHEMBL399344	0.9	O=C(NCCc1cc2c(cc1)cccc2)c1cc2c(CC3[NH+](CC[C@@]2(C)[C@H]3C)CC2CC2)cc1
CHEMBL610015	0.9	Fc1cc2c3C[C@]4(O)[C@]56[C@@H](Oc7c5c(C[C@H]4[NH+](CC6)CC4CC4)ccc7O)c3[nH]c2cc1
CHEMBL2208355	0.9	O=C(NCCc1cc2c(cc1)cccc2)c1cc2c(CC3[NH+](CCC2(C)C3C)CC2CC2)cc1
CHEMBL595472	0.9	Oc1cc(ccc1)C1(CC[NH+](CC1)CCc1ccccc1)c1ccc(cc1)C(=O)N(CC)CC
CHEMBL3309507	0.92	O1[C@@H]2[C@]34CC[NH+]([C@H](Cc5c3c1c(O)cc5)[C@]4(O)CC=1CCC(=O)N(C=12)Cc1ccccc1)C
CHEMBL63232	0.93	Clc1ccccc1C[NH+]1C2C\C(\CC1CC2)=C(/c1ccc(cc1)C(=O)NCC)\c1ccc(O)cc1
CHEMBL122981	0.93	S1C[C@@H](NC(=O)[C@@H](NC(=O)CNC(=O)[C@H](NC(=O)[C@@H]([NH3+])Cc2ccc(O)cc2)C1(C)C)Cc1ccccc1)C(=O)[O-]
CHEMBL556648	0.93	O1c2c(cccc2)[C@H](CC12CC[NH2+]CC2)c1ccc(cc1)C(=O)N(CC)CC
CHEMBL232548	0.93	O(C(=O)c1ccc(cc1)Cn1ccnc1C1(CCN(CC1)C(=O)c1ccccc1)c1ccccc1)C
CHEMBL3287467	0.941	Oc1cc2[C@]34[C@@](Cc5c(nc6c(c5)cccc6)C3)(Cc2cc1)C[NH+](CC4)CC1CC1
CHEMBL2409224	0.95	Oc1ccc(cc1)C[C@H](NC(=O)[C@@H](NC(=O)[C@@H](NC(=O)[C@@H](NC(=O)[C@@H](NC(=O)CNC(=O)[C@H](NC(=O)[C@@H]([NH3+])Cc1ccc(O)cc1)C)Cc1ccccc1)CC(C)C)CCCNC(=[NH2+])N)CCCC[NH3+])C(=O)N1CCC[C@H]1C(=O)N[C@@H](CCCC[NH3+])C(=O)[O-]
CHEMBL610798	0.96	O1c2c3C45CC[NH+]([C@H](Cc3ccc2O)[C@]4(OCC)Cc2c([nH]c3c2cccc3)[C@]15C)CC1CC1
CHEMBL585900	0.97	Oc1cc(N(C2CC[NH+](CC2)CCC2CC2)c2ccc(cc2)C(=O)N(CC)CC)ccc1
CHEMBL571324	0.99	Oc1cc(N(C2CC[NH+](CC2)C)c2ccc(cc2)C(=O)N(CC)CC)ccc1
CHEMBL610016	0.99	O1[C@@H]2[C@]34CC[NH+]([C@H](Cc5c3c1c(O)cc5)[C@]4(O)CC=C2c1c2c([nH]c1)cccc2)CC1CC1
CHEMBL246739	1	O=C(N)c1cc(C)c(C[C@H]([NH3+])C(=O)NCC(=O)NCC(=O)N[C@@H](Cc2ccccc2)C(=O)N[C@@H](CC(C)C)C(=O)[O-])c(c1)C
CHEMBL2208351	1	O1c2cc(ccc2OC1)-c1ccc(cc1)CCNC(=O)c1cc2c(CC3[NH+](CCC2(C)C3C)CC2CC2)cc1
CHEMBL593215	1	Clc1cc(ccc1Cl)C(=O)N[C@H]1[C@@H]2Oc3c4[C@@]25CC[NH+]([C@H](Cc4ccc3O)[C@]5(O)CC1)CC1CC1
CHEMBL607069	1	Clc1ccc(cc1)\C=C\C(=O)N[C@@]12[C@]34[C@@H](Oc5c3c(C[C@H]1[NH+](CC4)C)ccc5OC)C(=O)CC2
CHEMBL301804	1	O1CCC[C@H]1C[NH+]1[C@H]2[C@H]3[C@@](CCCC3)(CC1)c1c(ccc(O)c1)C2=O
CHEMBL1202427	1	O1CCCC1C[NH+]1C2C3C(CCCC3)(CC1)c1c(ccc(O)c1)C2=O
CHEMBL300033	1	O=C(N)c1cc2[C@@]34[C@H]([C@H]([NH+](CC3)CC3CC3)Cc2cc1)CCCC4
CHEMBL2113654	1	O1[C@@H]2[C@]34CC[NH+]([C@H](Cc5c3c1c(O)cc5)[C@]4(OCC)Cc1c3c([nH]c12)cccc3)CC=C
CHEMBL569529	1.02	Oc1cc(N(C2CC[NH+](CC2)CCc2ccncc2)c2ccc(cc2)C(=O)N(CC)CC)ccc1
CHEMBL3309264	1.02	O1[C@@H]2[C@]34CC[NH+]([C@H](Cc5c3c1c(O)cc5)[C@]4(O)CC=1C[C@@H](CCO)C(=O)N(C=12)Cc1ccccc1)C
CHEMBL570232	1.03	Oc1cc(N(C2CC[NH+](CC2)CCC=C)c2ccc(cc2)C(=O)N(CC)CC)ccc1
CHEMBL2179656	1.04	Clc1ccc(cc1)-c1cc2C[C@]3(OCCCc4ccccc4)[C@]45[C@@H](Oc6c4c(C[C@H]3[NH+](CC5)C)ccc6O)c2nc1
CHEMBL606872	1.1	O1[C@@H]2[C@]34CC[NH+]([C@H](Cc5c3c1c(O)cc5)[C@]4(O)Cc1c3c([nH]c12)cccc3)CC=C
CHEMBL2113382	1.1	O1[C@@H]2[C@]34CC[NH+](C(Cc5c3c1c(O)cc5)[C@]4([NH2+]CCc1ccccc1)Cc1c3c([nH]c12)cccc3)C
CHEMBL1169580	1.1	O1[C@H]2C34C5(C[C@@H]([C@@](O)(CCC)C)[C@]2(OC)C=C5)C([NH+](CC3)C)Cc2c4c1c(O)cc2
CHEMBL2208353	1.1	O(C)c1cc(C)c(cc1)-c1ccc(cc1)CCNC(=O)c1cc2c(CC3[NH+](CCC2(C)C3C)CC2CC2)cc1
CHEMBL3287468	1.1	OC1(CC1)C[NH+]1CC[C@@]23[C@@](Cc4c(nc5c(c4)cccc5)C2)(Cc2c3cc(O)cc2)C1
CHEMBL169552	1.1	O1[C@@H]2C34C5([C@H]([NH+](CC3)C)Cc3c4c1c(O)cc3)C[C@@H]([C@@](O)(C(C)(C)C)C)[C@@]2(OC)CC5
CHEMBL611685	1.1	Clc1cc(Cl)ccc1-c1cc2C[C@@H]3[C@]45[C@@H](Oc6c4c(C[C@H]3[NH+](CC5)C)ccc6O)c2nc1
CHEMBL59092	1.1	Oc1cc2c(CC3[NH+](CC[C@]2(C)[C@H]3C)CC2CC2)cc1
CHEMBL3596364	1.11	O1[C@@H]2[C@]34CC[NH+]([C@H](Cc5c3c1c(O)cc5)[C@]4(O)Cc1c3c([nH]c12)cccc3)CCC
CHEMBL2179655	1.14	Clc1ccc(cc1)-c1cc2C[C@]3(OC\C=C\c4ccccc4)[C@]45[C@@H](Oc6c4c(C[C@H]3[NH+](CC5)C)ccc6O)c2nc1
CHEMBL238361	1.16	O(c1ccc(cc1)C[NH2+]CCc1ccccc1)c1ncc(cc1)C(=O)N
CHEMBL349636	1.2	O1[C@H]2[C@@]34OC[C@H]([C@H]3CC3(C25CC[NH+](C3Cc2c5c1c(O)cc2)CC1CC1)CC4)C
CHEMBL2408019	1.2	Oc1cc(C)c(C[C@H]([NH3+])C(=O)N2Cc3c(C[C@H]2C(=O)N)cccc3)c(c1)C
CHEMBL464230	1.2	O=C(N)c1cc2c(CC3[NH+](CCC2(C)C3C)CCc2ccccc2)cc1
CHEMBL562873	1.2	Fc1cc(ccc1C(=O)N(CC)CC)C1=CC2(Oc3c1cccc3)CC[NH2+]CC2
CHEMBL391852	1.2	O(CC)C(=O)N1CCC(CC1)(c1ccccc1)c1nccn1C(C)c1ccccc1
CHEMBL561882	1.2	O1c2c(cccc2)C(=CC12CC[NH2+]CC2)c1ccc(cc1)C(=O)N(C(C)C)C(C)C
CHEMBL2179652	1.2	Clc1ccc(cc1)-c1cc2C[C@]3(OCCCc4ccccc4)[C@]45[C@@H](Oc6c4c(C[C@H]3[NH+](CC5)CC3CC3)ccc6O)c2nc1
CHEMBL3262361	1.2	O1[C@@H]2[C@]34[C@@]5([C@H]([NH+](CC3)CC3CC3)Cc3c4c1c(O)cc3)C[C@H]([C@@](O)(CC)c1ccccc1)[C@]2(OC)C=C5
CHEMBL247760	1.2	OC[C@H](NC(=O)[C@@H]([NH3+])Cc1c(cc(cc1C)C(=O)N)C)C(=O)NCC(=O)N[C@@H](Cc1ccccc1)C(=O)N[C@@H](CC(C)C)C(=O)N[C@@H]([C@H](O)C)C(=O)[O-]
CHEMBL2208348	1.2	Oc1cc(ccc1)-c1ccc(cc1)CCNC(=O)c1cc2c(CC3[NH+](CCC2(C)C3C)CC2CC2)cc1
CHEMBL605930	1.2	Oc1cc(ccc1)C1(CCC[NH+](C1)Cc1[nH]ccn1)c1ccc(cc1)C(=O)N(CC)CC
CHEMBL3262362	1.2	O1[C@@H]2[C@]34[C@@]5([C@H]([NH+](CC3)CC3CC3)Cc3c4c1c(O)cc3)C[C@H]([C@](O)(C(C)(C)C)CC)[C@]2(OC)C=C5
CHEMBL2371023	1.21	Oc1ccc(cc1)[C@H]([C@H]([NH3+])C(=O)N1Cc2c(C[C@H]1C(=O)N[C@@H](Cc1ccccc1)C(=O)N[C@@H](Cc1ccccc1)C(=O)N)cccc2)C
CHEMBL148291	1.24	Oc1cc(C)c(C[C@H]([NH3+])C(=O)N2Cc3c(C[C@H]2C(=O)NC24CC5CC(C2)CC(C4)C5)cccc3)c(c1)C
CHEMBL607126	1.25	O1[C@@H]2[C@]34CC[NH+]([C@H](Cc5c3c1c(O)cc5)[C@]4(NC(=O)CCc1ccc(cc1)C)CCC2=O)C
CHEMBL610883	1.25	O1[C@@H]2[C@]34CC[NH+]([C@H](Cc5c3c1c(O)cc5)[C@]4(NC(=O)\C=C\c1ccccc1C)CCC2=O)CC1CC1
CHEMBL1834410	1.27	O1[C@@H]2[C@]34[C@@]5([C@H]([NH+](CC3)CC3CC3)Cc3c4c1c(O)cc3)C[C@H]([C@](O)(CC(C)(C)C)C)[C@]2(OC)CC5
CHEMBL401093	1.28	O1[C@@H]2[C@]34CC[NH+]([C@H](Cc5c3c1c(O)cc5)[C@]4(O)Cc1c3c([nH]c12)cccc3)C
CHEMBL2208358	1.3	O(C)c1cc(ccc1)-c1ccc(cc1)CCNC(=O)c1cc2c(CC3[NH+](CCC2(C)C3C)CC2CC2)cc1
CHEMBL246956	1.3	S(CC[C@H](NC(=O)[C@@H](NC(=O)CNC(=O)CNC(=O)[C@@H]([NH3+])Cc1ccc(cc1)C(=O)N)Cc1ccccc1)C(=O)N)C
CHEMBL355296	1.3	O1[C@@H]2C34C5([C@H]([NH+](CC3)C)Cc3c4c1c(OC)cc3)C[C@H]([C@](O)(C(C)C)C)[C@@]2(OC)CC5
CHEMBL340032	1.3	Oc1ccc(cc1)C[C@H]([NH3+])C(=O)N[C@@H](C(=O)NCC(=O)N[C@@H](Cc1ccccc1)C(=O)N[C@H](CC(C)C)C(=O)[O-])C
CHEMBL20226	1.3	Oc1ccc(cc1)C[C@H]([NH3+])C(=O)N[C@@H](C(=O)N[C@@H](Cc1ccccc1)C(=O)N[C@@H](CCC(=O)[O-])C(=O)N[C@@H](C(C)C)C(=O)N[C@@H](C(C)C)C(=O)NCC(=O)N)C
CHEMBL611402	1.3	Clc1ccccc1\C=C\C(=O)N[C@@]12[C@]34[C@@H](Oc5c3c(C[C@H]1[NH+](CC4)CC1CC1)ccc5O)C(=O)CC2
CHEMBL3262092	1.3	O1[C@@H]2[C@]34[C@@]5([C@H]([NH+](CC3)CC3CC3)Cc3c4c1c(O)cc3)C[C@H]([C@@H](O)c1ccccc1)[C@]2(OC)CC5
CHEMBL67326	1.32	s1cccc1C[NH+]1C2C\C(\CC1CC2)=C(/c1ccc(cc1)C(=O)NCC)\c1ccc(OC)cc1
CHEMBL67734	1.36	O=C(N(CC)CC)c1ccc(cc1)\C(=C\1/CC2[NH+](C(C/1)CC2)CCC1CCCCC1)\c1ccccc1
CHEMBL65772	1.36	O(C)c1cc(ccc1)\C(=C\1/CC2[NH+](C(C/1)CC2)CCc1ccccc1)\c1ccc(cc1)C(=O)N(CC)CC
CHEMBL583331	1.37	S(=O)(=O)(Nc1cc(N(C2CC[NH+](CC2)Cc2ccccc2)c2ccc(cc2)C(=O)N(CC)CC)ccc1)C
CHEMBL21361	1.38	s1cccc1C[C@H](NC(=O)[C@@H](NC(=O)[C@@H]([NH3+])Cc1ccc(O)cc1)C)C(=O)N[C@@H](CC(=O)[O-])C(=O)N[C@@H](C(C)C)C(=O)N[C@@H](C(C)C)C(=O)NCC(=O)N
CHEMBL2113377	1.39	O1[C@@H]2[C@]34CC[NH+](C(Cc5c3c1c(O)cc5)[C@]4([NH2+]CCCC)Cc1c3c([nH]c12)cccc3)C
CHEMBL378753	1.4	O1[C@H]2C34CC[NH+](C(Cc5c3c1c(O)cc5)C4(O)CCC2=NNC(=O)c1ccccc1)CC=C
CHEMBL568865	1.4	Oc1cc(N(C2CC[NH+](CC2)CC(C)c2ccccc2)c2ccc(cc2)C(=O)N(CC)CC)ccc1
CHEMBL409458	1.4	Clc1ccc(cc1)C(=O)N[C@H]1[C@@H]2Oc3c4[C@@]25CC[NH+]([C@H](Cc4ccc3O)[C@]5(O)CC1)CC1CC1
CHEMBL611931	1.4	Ic1ccc(cc1)C(=O)N[C@H]1[C@@H]2Oc3c4[C@@]25CC[NH+]([C@H](Cc4ccc3O)[C@]5(O)CC1)CC1CC1
CHEMBL611932	1.4	O1[C@@H]2[C@]34CC[NH+]([C@H](Cc5c3c1c(O)cc5)[C@]4(O)CC[C@H]2NC(=O)c1ccc(cc1)C(C)(C)C)CC1CC1
CHEMBL303875	1.45	O(C)c1cc(ccc1)\C(=C\1/CC2[NH+](C(C/1)CC2)CC=C)\c1ccc(cc1)C(=O)NCC
CHEMBL2397018	1.48	O1[C@@H]2[C@]34CC[NH+]([C@H](Cc5c3c1c(O)cc5)[C@]4(NC(=O)c1cc3c(nc1)cccc3)CCC2=O)CC1CC1
CHEMBL3086752	1.48	O1[C@@H]2[C@]34CC[NH+]([C@H](Cc5c3c1c(O)cc5)[C@]4(NC(=O)c1cc3c(nc1)cccc3)CCC2=O)CC1CC1
CHEMBL550472	1.5	s1c(ccc1C(=O)N(CC)CC)C1=CC2(Oc3c1cccc3)CC[NH2+]CC2
CHEMBL401594	1.5	S(=O)(=O)(N(Cc1ccccc1)C)c1cc(OC)c(OC)cc1CC(=O)N([C@H](C[NH+]1CCCC1)c1ccccc1)C
CHEMBL610550	1.5	O1[C@@H]2[C@]34CC[NH+]([C@H](Cc5c3c1c(O)cc5)[C@]4(O)CC[C@@H]2Nc1ccccc1)CC1CC1
CHEMBL495094	1.5	O1c2c(ccc(O)c2)C(=CC12CC[NH2+]CC2)c1ccc(cc1)C(=O)N(CC)CC
CHEMBL226113	1.5	O(C)c1cc2[C@@]34[C@H]([C@H]([NH+](CC3)CC3CC3)Cc2cc1)Cc1c([nH]c2c1cccc2)C4
CHEMBL2208352	1.5	O(C)c1ccc(cc1C)-c1ccc(cc1)CCNC(=O)c1cc2c(CC3[NH+](CCC2(C)C3C)CC2CC2)cc1
CHEMBL610262	1.56	Clc1ccc(cc1)-c1cc2C[C@@H]3[C@]45[C@@H](Oc6c4c(C[C@H]3[NH+](CC5)CC3CC3)ccc6O)c2nc1
CHEMBL3309512	1.58	O1[C@@H]2[C@]34CC[NH+]([C@H](Cc5c3c1c(O)cc5)[C@]4(O)CC=1C[C@H](C)C(=O)N(C=12)Cc1ccccc1)CC1CC1
CHEMBL1834409	1.59	O1[C@@H]2[C@]34[C@@]5([C@H]([NH+](CC3)CC3CC3)Cc3c4c1c(O)cc3)C[C@H]([C@@](O)(C(CC)(C)C)C)[C@]2(OC)CC5
CHEMBL132314	1.6	Oc1ccc(cc1)C[C@H]([NH3+])C(=O)N[C@@H](CCCC)C(=O)NCC(=O)N[C@@H](Cc1c2c([nH]c1)cccc2)C(=O)N([C@@H](CCCC)C(=O)N[C@@H](CC(=O)[O-])C(=O)N[C@@H](Cc1ccccc1)C(=O)N)C
CHEMBL397035	1.6	O(C(=O)Nc1ccccc1)c1cc2C34C(C([NH+](CC3)CC3CC3)Cc2cc1)CCCC4
CHEMBL575682	1.6	O1[C@@H]2[C@]34CC[NH+]([C@H](Cc5c3c1c(O)cc5)[C@]4(NC(=O)C#Cc1ccccc1)CCC2=O)CC1CC1
CHEMBL557121	1.6	O1c2c(cccc2)C(CC12CC[NH2+]CC2)c1ccc(cc1)C(=O)N(CC)CC
CHEMBL2371015	1.6	Oc1ccc(cc1)C[C@H]([NH3+])C(=O)N1Cc2c(C[C@H]1C(=O)N[C@@H](Cc1ccccc1)C(=O)N[C@@H]([C@@H](C)c1ccccc1)C(=O)N)cccc2
CHEMBL3608938	1.6	FC(F)(F)c1cc(cc(c1)C(F)(F)F)COC(=O)[C@@H](NC(=O)C(NC(=O)[C@@H](NC(=O)CNC(=O)[C@H](NC(=O)[C@@H]([NH3+])Cc1ccc(O)cc1)C)Cc1ccccc1)CCCC)Cc1c2c([nH]c1)cccc2
CHEMBL584727	1.61	Oc1cc(N(C2CC[NH+](CC2)CCc2nc[nH]c2)c2ccc(cc2)C(=O)N(CC)CC)ccc1
CHEMBL374228	1.63	O1[C@@H]2[C@]34CC[NH+](C(Cc5c3c1c(O)cc5)[C@]4(O)Cc1c3CCCCc3n(c12)C)C
CHEMBL2179653	1.63	Clc1ccc(cc1)-c1cc2C[C@]3(OC)[C@]45[C@@H](Oc6c4c(C[C@H]3[NH+](CC5)C)ccc6O)c2nc1
CHEMBL222486	1.65	O1[C@@H]2[C@]34CC[NH+](C(Cc5c3c1c(O)cc5)[C@]4(O)Cc1c3CCCCc3n(c12)CC)CC1CC1
CHEMBL2371019	1.68	Oc1ccc(cc1)C[C@H]([NH3+])C(=O)N1Cc2c(C[C@H]1C(=O)N[C@@H](Cc1ccccc1)C(=O)N[C@@H]([C@H](C)c1ccccc1)C(=O)N)cccc2
CHEMBL570448	1.7	Oc1cc(N(C2CC[NH+](CC2)CCc2nccn2C)c2ccc(cc2)C(=O)N(CC)CC)ccc1
CHEMBL571767	1.7	O(C)c1ccc(Nc2cc3[C@@]45[C@H]([C@H]([NH+](CC4)CC4CC4)Cc3cc2)CCCC5)cc1
CHEMBL576740	1.7	O=C(C)c1cc(N(C2CC[NH+](CC2)Cc2ccccc2)c2ccc(cc2)C(=O)N(CC)CC)ccc1
CHEMBL2409222	1.7	Oc1ccc(cc1)C[C@H](NC(=O)[C@@H](NC(=O)[C@@H](NC(=O)[C@@H](NC(=O)[C@@H](NC(=O)CNC(=O)CNC(=O)[C@@H]([NH3+])Cc1ccc(O)cc1)Cc1ccccc1)CC(C)C)CCCNC(=[NH2+])N)CCCC[NH3+])C(=O)N1CCC[C@H]1C(=O)N[C@@H](CCCC[NH3+])C(=O)[O-]
CHEMBL172529	1.78	S(CCC[NH2+][C@@]12C34[C@@H](Oc5c3c(CC1[NH+](CC4)CC1CC1)ccc5O)c1[nH]c3c(c1C2)cccc3)CCC
CHEMBL2179654	1.78	Clc1ccc(cc1)-c1cc2C[C@]3(OCc4ccccc4)[C@]45[C@@H](Oc6c4c(C[C@H]3[NH+](CC5)C)ccc6O)c2nc1
CHEMBL573775	1.79	O=C(N(CC)CC)c1ccc(N(C2CC[NH+](CC2)Cc2ccccc2)c2cc(NC(=O)C)ccc2)cc1
CHEMBL391580	1.8	S(CC[C@H](NC(=O)[C@@H](NC(=O)CNC(=O)CNC(=O)[C@@H]([NH3+])Cc1ccc(cc1)C(=O)N)Cc1ccccc1)C(=O)[O-])C
CHEMBL400436	1.8	O(C(C)C)C(=O)N1CCC(CC1)(c1ccccc1)c1nccn1Cc1ccccc1
CHEMBL563893	1.8	O1c2c(cccc2)C(=CC12CCC[NH2+]CC2)c1ccc(cc1)C(=O)N(CC)CC
CHEMBL494462	1.8	O1c2c(cccc2)C(=CC12CC[NH2+]CC2)c1ccc(cc1)C(=O)N(CC)CC
CHEMBL595473	1.8	Oc1cc(ccc1)C1(CC[NH+](CC1)CC(CCC)C)c1ccc(cc1)C(=O)N(CC)CC
CHEMBL429677	1.8	S(=O)(=O)(N1CCOCC1)c1cc(OC)c(OC)cc1CC(=O)N([C@H](C[NH+]1C[C@@H](O)CC1)c1ccccc1)C
CHEMBL222762	1.8	O1[C@@H]2[C@]34CC[NH+](C(Cc5c3c1c(O)cc5)[C@]4(O)Cc1c3CCCCc3n(c12)CCc1ccccc1)CC1CC1
CHEMBL222597	1.81	O1[C@@H]2[C@]34CC[NH+](C(Cc5c3c1c(O)cc5)[C@]4(O)Cc1c3CCCCc3n(c12)CC1CC1)CC1CC1
CHEMBL238317	1.88	O(c1ccc(cc1)C(=O)N)c1ccc(cc1)C[NH2+]CCc1ccccc1
CHEMBL3287470	1.88	Oc1cc2[C@]34[C@@](Cc5c(nc6c(c5)cccc6)C3)(Cc2cc1)C[NH+](CC4)C
CHEMBL302121	1.89	Oc1ccc(cc1)/C(=C\1/CC2[NH+](C(C/1)CC2)C)/c1ccc(cc1)C(=O)N(CC)CC
CHEMBL605931	1.9	Oc1cc(ccc1)C1(CC[NH+](CC1)CC=C)c1ccc(cc1)C(=O)N(CC)CC
CHEMBL2208361	1.9	O(C(C)C)c1ccc(cc1)-c1ccc(cc1)CCNC(=O)c1cc2c(CC3[NH+](CCC2(C)C3C)CC2CC2)cc1
CHEMBL49269	1.9	Oc1cc2[C@@]34[C@H]([C@H]([NH+](CC3)CC3CC3)Cc2cc1)CCCC4
CHEMBL3262089	1.9	O1[C@@H]2[C@]34[C@@]5([C@H]([NH+](CC3)CC3CC3)Cc3c4c1c(O)cc3)C[C@H]([C@@](O)(C)c1ccccc1)[C@]2(OC)CC5
CHEMBL2179650	1.91	Clc1ccc(cc1)-c1cc2C[C@]3(OCc4ccccc4)[C@]45[C@@H](Oc6c4c(C[C@H]3[NH+](CC5)CC3CC3)ccc6O)c2nc1
CHEMBL2113378	1.95	O1[C@@H]2[C@]34CC[NH+](C(Cc5c3c1c(O)cc5)[C@]4([NH2+]CCCc1ccccc1)Cc1c3c([nH]c12)cccc3)C
CHEMBL2179649	1.95	Clc1ccc(cc1)-c1cc2C[C@]3(OC)[C@]45[C@@H](Oc6c4c(C[C@H]3[NH+](CC5)CC3CC3)ccc6O)c2nc1
CHEMBL122321	2	S1C[C@@H](NC(=O)[C@@H]([NH3+])Cc2ccc(O)cc2)C(=O)NCC(=O)N[C@@H](Cc2ccccc2)C(=O)N[C@H](C1)C(=O)[O-]
CHEMBL56585	2	Oc1cc2c(C[C@H]3[NH+](CC[C@]2(C)[C@H]3C)CC2CC2)cc1
CHEMBL3085528	2	Oc1cc2c(C[C@H]3[NH+](CC[C@@]2(C)[C@H]3C)CC2CC2)cc1
CHEMBL13786	2	S(CC[C@H](NC(=O)[C@@H](NC(=O)CNC(=O)CNC(=O)[C@@H]([NH3+])Cc1ccc(O)cc1)Cc1ccccc1)C(=O)[O-])C
CHEMBL289683	2	Oc1cc2c(CC3[NH+](CCC2(C)C3C)CC2CC2)cc1
CHEMBL610534	2.01	O1[C@@H]2[C@]34CC[NH+]([C@H](Cc5c3c1c(O)cc5)[C@]4(O)Cc1c3CCCCc3n(c12)C)CC1CC1
CHEMBL3691854	2.01	O1[C@@H]2[C@]34[C@@]5([C@H]([NH+](CC3)CC3CC3)Cc3c4c1c(O)cc3)C[C@H](CNC(=O)[C@@H]([NH3+])Cc1ccccc1)[C@]2(OC)CC5
CHEMBL65259	2.02	Oc1cc(ccc1)\C(=C\1/CC2[NH+](C(C/1)CC2)C\C=C(\C)/C)\c1ccc(cc1)C(=O)NCC
CHEMBL429588	2.07	s1cccc1CC(=O)N[C@@H]1[C@@H]2Oc3c4[C@@]25CC[NH+]([C@H](Cc4ccc3O)[C@]5(O)CC1)CC1CC1
CHEMBL2113381	2.07	O1[C@@H]2[C@]34CC[NH+](C(Cc5c3c1c(O)cc5)[C@]4(NC(=O)CCCC)Cc1c3c([nH]c12)cccc3)C
CHEMBL433500	2.09	Clc1ccccc1C[NH+]1C2C\C(\CC1CC2)=C(/c1cc(O)ccc1)\c1ccc(cc1)C(=O)NCC
CHEMBL3667197	2.1	Oc1c2[C@@]34CC(=O)CC[C@@]3(O)[C@H]([NH+](CC4)C)Cc2ccc1C(=O)NCCc1ccc(cc1)-c1cn[nH]c1
CHEMBL2409225	2.1	Ic1ccc(cc1)C[C@H](NC(=O)[C@@H](NC(=O)[C@@H](NC(=O)[C@@H](NC(=O)[C@@H](NC(=O)CNC(=O)[C@H](NC(=O)[C@@H]([NH3+])Cc1ccc(O)cc1)C)Cc1ccccc1)CC(C)C)CCCNC(=[NH2+])N)CCCC[NH3+])C(=O)N1CCC[C@H]1C(=O)N[C@@H](CCCC[NH3+])C(=O)[O-]
CHEMBL88560	2.1	Oc1ccc(cc1)C[C@H]([NH3+])C(=O)N[C@@H]1C[NH+](CCNC(=O)[C@@H](NC(=O)CNC1=O)Cc1ccccc1)C
CHEMBL438821	2.1	Oc1cc(ccc1)[C@@]1(CC[NH+]2[C@@H](CC[C@H](C2)c2ccccc2)[C@@H]1C)C
CHEMBL106027	2.15	O1[C@@H]2[C@@]3([C@@H](CCC2=O)C[NH+](CC3)CC2CC2)c2c1c(O)ccc2
CHEMBL592908	2.2	Oc1cc(ccc1)C1(CCC[NH+](C1)CC1CC1)c1ccc(cc1)C(=O)N(CC)C
CHEMBL611930	2.2	Brc1ccc(cc1)C(=O)N[C@H]1[C@@H]2Oc3c4[C@@]25CC[NH+]([C@H](Cc4ccc3O)[C@]5(O)CC1)CC1CC1
CHEMBL2208354	2.2	O(C)c1cc2c(cc(cc2)CCNC(=O)c2cc3c(CC4[NH+](CCC3(C)C4C)CC3CC3)cc2)cc1
CHEMBL610261	2.2	Clc1ccc(cc1)-c1cc2C[C@]3(O)[C@]45[C@@H](Oc6c4c(C[C@H]3[NH+](CC5)CC3CC3)ccc6O)c2nc1
CHEMBL611400	2.3	O1[C@@H]2[C@]34CC[NH+]([C@H](Cc5c3c1c(OC)cc5)[C@]4(NC(=O)\C=C\c1ccccc1C)CCC2=O)CC1CC1
CHEMBL232583	2.3	O=C(N1CCC(CC1)(c1ccccc1)c1nccn1Cc1ccccc1)c1ccccc1
CHEMBL437397	2.3	O=C(N1CCC(CC1)(c1ccccc1)c1nccn1C(C)c1ccccc1)c1ccccc1
CHEMBL570233	2.3	Oc1cc(N(C2CC[NH+](CC2)CCC2CCCCC2)c2ccc(cc2)C(=O)N(CC)CC)ccc1
CHEMBL248839	2.3	Fc1cc2c3C[C@]4(O)[C@]56[C@@H](Oc7c5c(C[C@H]4[NH+](CC6)C)ccc7O)c3[nH]c2cc1
CHEMBL2113313	2.36	O1[C@@H]2[C@]34[C@]5([C@H]6[C@H](CN(C6)C(=O)\C=C\c6ccccc6C)[C@@]2(OC)C=C5)[C@H]([NH+](CC3)C)Cc2c4c1c(O)cc2
CHEMBL3309514	2.38	O1[C@@H]2[C@]34CC[NH+]([C@H](Cc5c3c1c(O)cc5)[C@]4(O)CC=1C[C@H](CCO)C(=O)N(C=12)Cc1ccccc1)CC1CC1
CHEMBL562478	2.4	O1c2c(cccc2)C(=CC12CC[NH2+]CC2)c1ccc(cc1C)C(=O)N(CC)CC
CHEMBL610526	2.4	O1[C@@H]2[C@]34CC[NH+]([C@H](Cc5c3c1c(O)cc5)[C@]4(O)Cc1c3c([nH]c12)c(OC)ccc3)CC1CC1
CHEMBL368600	2.41	O1[C@@H]2C34CC[NH+](C(Cc5c3c1c(O)cc5)[C@]4([NH2+]CCC)Cc1c3c([nH]c12)cccc3)CC1CC1
CHEMBL2367604	2.5	O1CCC[C@H]1C[NH+]1[C@@H]2Cc3c(cc(O)cc3)[C@](CC1)(C)[C@H]2C
CHEMBL557054	2.5	O1c2c(cccc2)C(=CC12CC[NH2+]CC2)c1ccc(nc1)C(=O)N(CC)CC
CHEMBL249567	2.5	Brc1ccc(cc1)CCNC(=O)c1cc2c(CC3[NH+](CC[C@@]2(C)[C@H]3C)CC2CC2)cc1
CHEMBL611929	2.5	FC(F)(F)c1ccc(cc1)C(=O)N[C@H]1[C@@H]2Oc3c4[C@@]25CC[NH+]([C@H](Cc4ccc3O)[C@]5(O)CC1)CC1CC1
CHEMBL250186	2.5	Clc1cc(ccc1Cl)-c1ccc(cc1)CCNC(=O)c1cc2c(CC3[NH+](CC[C@@]2(C)[C@H]3C)CC2CC2)cc1
CHEMBL1795712	2.55	Ic1cc(ccc1)C(=O)N[C@H]1[C@@H]2Oc3c4[C@@]25CC[NH+]([C@H](Cc4ccc3O)[C@]5(O)CC1)CC=C
CHEMBL93731	2.6	Oc1cc2c(C34[C@H]([C@H]([NH+](CC3)CCC#N)C2)CCCC4)cc1
CHEMBL2368218	2.6	O=C(N)c1cc2c(C[C@H]3[NH+](CC[C@@]2(C)[C@H]3C)CC2CC2)cc1
CHEMBL3262090	2.6	O1[C@@H]2[C@]34[C@@]5([C@H]([NH+](CC3)CC3CC3)Cc3c4c1c(O)cc3)C[C@H]([C@H](O)c1ccccc1)[C@]2(OC)CC5
CHEMBL611933	2.6	Clc1ccc(cc1)C(=O)N[C@H]1[C@@H]2Oc3c4[C@@]25CC[NH+]([C@H](Cc4ccc3O)[C@]5(O)CC1)CC1CC1
CHEMBL63400	2.62	Fc1ccc(cc1)CC[NH+]1C2C\C(\CC1CC2)=C(/c1ccc(cc1)C(=O)N(CC)CC)\c1ccccc1
CHEMBL222704	2.67	O1[C@@H]2[C@]34CC[NH+](C(Cc5c3c1c(O)cc5)[C@]4(O)Cc1c3CCCCc3n(c12)CC)C
CHEMBL2113670	2.7	O1[C@H]2C34[C@@]5([C@H]([NH+](CC3)C)Cc3c4c1c(O)cc3)C[C@@H]([C@H](OCC)C)[C@]2(OC)C=C5
CHEMBL1214049	2.7	Oc1cc(C)c(C[C@H]([NH+](C)C)C(=O)N2Cc3c(C[C@H]2C(=O)[O-])cccc3)c(c1)C
CHEMBL561339	2.7	O1c2c(cccc2)C(=CC12CC[NH2+]CC2)c1ccc(cc1O)C(=O)N(CC)CC
CHEMBL263096	2.7	O(C(=O)NCc1ccccc1)c1cc2C34C(C([NH+](CC3)CC3CC3)Cc2cc1)CCCC4
CHEMBL436273	2.7	O1[C@@H]2[C@]34CC[NH+](C(Cc5c3c1c(O)cc5)[C@]4(O)Cc1c2[nH]cc1-c1ccccc1)CC1CC1
CHEMBL2179663	2.71	Clc1ccc(cc1)-c1cc2C=C3[C@]45[C@@H](Oc6c4c(C[C@H]3[NH+](CC5)CC3CC3)ccc6O)c2nc1
CHEMBL3596363	2.71	O1[C@@H]2[C@]34CC[NH+]([C@H](Cc5c3c1c(O)cc5)[C@]4(O)Cc1c3c([nH]c12)cccc3)CC
CHEMBL410122	2.73	O1[C@@H]2[C@]34CC[NH+]([C@H](Cc5c3c1c(O)cc5)[C@]4(O)CC[C@H]2NC(=O)c1cc(O)ccc1)CC1CC1
CHEMBL3596369	2.77	O1[C@@H]2[C@]34CC[NH+]([C@H](Cc5c3c1c(O)cc5)[C@]4(O)Cc1cc3c(nc12)cccc3)CCC
CHEMBL2387339	2.8	Oc1ccc(cc1)C[C@H]([NH3+])C(=O)N[C@H](CC)C(=O)NCC(=O)N[C@@H](Cc1ccccc1)C(=O)N[C@@H](CC(C)C)C(=O)NCC(=O)N(C1CC[NH+](CC1)CCc1ccccc1)c1ccccc1
CHEMBL427862	2.8	O(C(=O)NCC)c1cc2C34C(C([NH+](CC3)CC3CC3)Cc2cc1)CCCC4
CHEMBL3309510	2.85	O1[C@@H]2[C@]34CC[NH+]([C@H](Cc5c3c1c(O)cc5)[C@]4(O)CC=1C[C@H](CCO)C(=O)N(C=12)Cc1ccccc1)C
CHEMBL2371009	2.88	Oc1ccc(cc1)[C@@H]([C@H]([NH3+])C(=O)N1Cc2c(C[C@H]1C(=O)N[C@@H](Cc1ccccc1)C(=O)N[C@@H](Cc1ccccc1)C(=O)N)cccc2)C
CHEMBL2113376	2.88	O1[C@@H]2[C@]34CC[NH+](C(Cc5c3c1c(O)cc5)[C@]4([NH3+])Cc1c3c([nH]c12)cccc3)C
CHEMBL607127	2.9	O1[C@@H]2[C@]34CC[NH+]([C@H](Cc5c3c1c(OC)cc5)[C@]4(NC(=O)\C=C\c1ccc(cc1)C)CCC2=O)C
CHEMBL2419541	2.9	S(CC[C@H](NC(=O)[C@@H](NC(=O)CNC(=O)[C@H](NC(=O)[C@@H]([NH3+])Cc1ccc(O)cc1)C)Cc1ccccc1)C(=O)N[C@@H](Cc1c2c([nH]c1)cccc2)C(OCc1cc(cc(c1)C(F)(F)F)C(F)(F)F)=O)C
CHEMBL595714	2.9	FC(F)(F)C[NH+]1CC(CCC1)(c1cc(O)ccc1)c1ccc(cc1)C(=O)N(CC)CC
CHEMBL399205	2.9	O(CCC)C(=O)N1CCC(CC1)(c1ccccc1)c1nccn1Cc1ccccc1
CHEMBL2371016	2.91	Oc1ccc(cc1)C[C@H]([NH3+])C(=O)N1Cc2c(C[C@H]1C(=O)N[C@@H]([C@@H](C)c1ccccc1)C(=O)N[C@@H](Cc1ccccc1)C(=O)N)cccc2
CHEMBL2112215	2.94	O=C(N(CC(C)=C)CC)c1ccc(cc1)\C(=C\1/C[C@H]2[NH+]([C@@H](C/1)CC2)CCc1ccccc1)\c1ccccc1
CHEMBL222647	2.94	O1[C@@H]2[C@]34CC[NH+](C(Cc5c3c1c(O)cc5)[C@]4(O)Cc1c3CCCCc3n(c12)Cc1ccccc1)CC1CC1
CHEMBL373910	2.95	O1[C@@H]2[C@]34CC[NH+](C(Cc5c3c1c(O)cc5)[C@]4(O)Cc1c2n(cc1-c1ccccc1)CC)CC1CC1
CHEMBL2409223	3	Ic1ccc(cc1)C[C@H](NC(=O)[C@@H](NC(=O)[C@@H](NC(=O)[C@@H](NC(=O)[C@@H](NC(=O)CNC(=O)CNC(=O)[C@@H]([NH3+])Cc1ccc(O)cc1)Cc1ccccc1)CC(C)C)CCCNC(=[NH2+])N)CCCC[NH3+])C(=O)N1CCC[C@H]1C(=O)N[C@@H](CCCC[NH3+])C(=O)[O-]
CHEMBL58362	3.02	O(C)c1c2c(N[C@@]3([C@H]4[NH+](C[C@@H](CC)[C@H](C4)/C(=C/OC)/C(OC)=O)CC3)C2=O)ccc1
CHEMBL1834412	3.03	O1[C@@H]2[C@]34[C@@]5([C@H]([NH+](CC3)CC3CC3)Cc3c4c1c(O)cc3)C[C@H]([C@](O)(C)c1ccc(cc1)C(C)(C)C)[C@]2(OC)CC5
CHEMBL1202433	3.1	O1[C@@H]2C34CC[NH+](C(Cc5c3c1c(O)cc5)[C@]4(O)CCC2=N[N-]C(=O)NC(Cc1ccccc1)C(=O)NC(CC(C)C)C(=O)[O-])CC1CC1
CHEMBL327935	3.1	Oc1cc2c(C34[C@H]([C@H]([NH+](CC3)CCCC#N)C2)CCCC4)cc1
CHEMBL327576	3.1	Oc1cc2c(C34[C@H]([C@H]([NH+](CC3)CCc3ccccc3)C2)CCCC4)cc1
CHEMBL385316	3.1	O1[C@@H]2[C@]34CC[NH+](C(Cc5c3c1c(O)cc5)[C@]4(O)Cc1c3CCCCc3n(c12)CC1CCCCC1)CC1CC1
CHEMBL473362	3.1	O1[C@@H]2[C@]34CC[NH+]([C@H](Cc5c3c1c(O)cc5)[C@]4(O)CC[C@H]2NC(=O)\C=C\c1ccccc1)CC1CC1
CHEMBL2419539	3.1	S(CC[C@H](NC(=O)[C@@H](NC(=O)CNC(=O)[C@H](NC(=O)[C@@H]([NH3+])Cc1ccc(O)cc1)C)Cc1ccccc1)C(=O)NC(C(=O)N[C@@H](CC(C)C)C(=O)N[C@@H](Cc1c2c([nH]c1)cccc2)C(OCc1cc(cc(c1)C(F)(F)F)C(F)(F)F)=O)(C)C)C
CHEMBL110816	3.12	O1[C@@H]2[C@]34CC[NH+](C(Cc5c3c1c(O)cc5)[C@]4(O)Cc1c3cc(ccc3[nH]c12)CCNC(=O)CC)CC1CC1
CHEMBL199518	3.2	S(=O)(=O)(Nc1ccccc1)N1CCC(CC1)(c1ccccc1)c1nccn1Cc1ccccc1
CHEMBL3262093	3.2	O1[C@@H]2[C@]34[C@@]5([C@H]([NH+](CC3)CC3CC3)Cc3c4c1c(O)cc3)C[C@H]([C@H](O)c1ccccc1)[C@]2(OC)C=C5
CHEMBL67673	3.2	OCCN(C(=O)c1ccc(cc1)\C(=C\1/CC2[NH+](C(C/1)CC2)CCc1ccccc1)\c1ccccc1)CC
CHEMBL270187	3.2	Oc1cc(ccc1)[C@@]1(CC[NH+](C[C@@H]1C)C[C@H](Cc1ccccc1)C(=O)N[C@@H](Cc1cc2c(cc1)cccc2)C(=O)[O-])C
CHEMBL574175	3.26	Clc1ccc(cc1)C#CC[NH2+][C@@]12[C@]34[C@@H](Oc5c3c(C[C@H]1[NH+](CC4)CC1CC1)ccc5O)C(=O)CC2
CHEMBL290429	3.28	O(C(=O)C1(N(C(=O)CC)c2ccccc2)CC[NH+](CC1)CCc1ccccc1)C
CHEMBL557257	3.3	O1c2c(cccc2)C(=CC12CC[NH2+]CC2)c1cc(C)c(cc1)C(=O)N(CC)CC
CHEMBL399708	3.3	O1[C@@H]2[C@]34CC[NH+]([C@H](Cc5c3c1c(O)cc5)[C@]4(O)CC1(Cc3c(C1)cccc3)C2=O)C
CHEMBL221419	3.35	O1[C@@H]2[C@]34CC[NH+](C(Cc5c3c1c(O)cc5)[C@]4(O)Cc1c2n(cc1-c1ccccc1)C)CC1CC1
CHEMBL2208360	3.4	O(CC)c1ccc(cc1)-c1ccc(cc1)CCNC(=O)c1cc2c(CC3[NH+](CCC2(C)C3C)CC2CC2)cc1
CHEMBL257140	3.4	S(=O)(=O)(N(Cc1ccccc1)C)c1cc2OCOc2cc1CC(=O)N([C@H](C[NH+]1CCCC1)c1ccccc1)C
CHEMBL2113304	3.41	O1[C@@H]2[C@]34[C@@]5([C@H]([NH+](CC3)C)Cc3c4c1c(O)cc3)C[C@H](CNC(=O)\C=C\c1ccccc1C)[C@@]2(OC)CC5
CHEMBL63213	3.48	O=C(N(CC)CC)c1ccc(cc1)\C(=C\1/CC2[NH+](C(C/1)CC2)CCc1c2c([nH]c1)cccc2)\c1ccccc1
CHEMBL250993	3.5	Brc1cc(ccc1)CCNC(=O)c1cc2c(CC3[NH+](CC[C@@]2(C)[C@H]3C)CC2CC2)cc1
CHEMBL494275	3.5	O1c2c(cccc2)C(=CC12CC[NH+](CC2)C)c1ccc(cc1)C(=O)N(CC)CC
CHEMBL67157	3.5	O(C)c1ccc(cc1)/C(=C\1/CC2[NH+](C(C/1)CC2)C)/c1ccc(cc1)C(=O)N(CC)CC
CHEMBL108083	3.53	O1[C@@H]2[C@]34CC[NH+](C(Cc5c3c1c(O)cc5)[C@]4(O)Cc1c3cc(ccc3[nH]c12)C(=O)NCCc1ccccc1)CC1CC1
CHEMBL3309508	3.59	O1[C@@H]2[C@]34CC[NH+]([C@H](Cc5c3c1c(O)cc5)[C@]4(O)CC=1C[C@@H](CCO)C(=O)N(C=12)C)C
CHEMBL3597084	3.6	O1[C@H](CO)[C@@H](O)[C@H](O)[C@@H](O)[C@@H]1OC[C@H](NC(=O)[C@@H](NC(=O)[C@@H](NC(=O)[C@@H](NC(=O)[C@@H](NC(=O)[C@@H](NC(=O)C(NC(=O)[C@@H](NC(=O)[C@@H](NC(=O)[C@H]1N(CCC1)C(=O)[C@@H](NC(=O)[C@@H](NC(=O)CNC(=O)[C@@H](NC(=O)[C@@H]([NH3+])Cc1ccc(O)cc1)[C@H](O)C)Cc1ccccc1)CC(C)C)CC(=O)N)CC(C)C)(C)C)CCC(=O)[O-])CCCC[NH3+])C)CC(C)C)CCCC[NH3+])C(=O)N[C@@H](CC(C)C)C(=O)N
CHEMBL593214	3.6	O1[C@@H]2[C@]34CC[NH+]([C@H](Cc5c3c1c(O)cc5)[C@]4(O)CC[C@H]2NC(=O)c1ccc(cc1)C)CC1CC1
CHEMBL1834411	3.66	O1[C@@H]2[C@]34[C@@]5([C@H]([NH+](CC3)CC3CC3)Cc3c4c1c(O)cc3)C[C@H]([C@](O)(CC(C)(C)c1ccccc1)C)[C@]2(OC)CC5
CHEMBL19982	3.7	O1[C@@H]2C34CC[NH+](C(Cc5c3c1c(O)cc5)[C@]4(O)CCC2=N[N-]C(=O)N)CC1CC1
CHEMBL428544	3.7	O(CC(=O)N1CCC(CC1)(c1ccccc1)c1nccn1C(C)c1ccccc1)C
CHEMBL110487	3.7	O1[C@@H]2[C@]34CC[NH+](C(Cc5c3c1c(O)cc5)[C@]4(O)Cc1c3cc(ccc3[nH]c12)CCNC(=O)CCC)CC1CC1
CHEMBL232740	3.7	O(CC)C(=O)N1CCC(CC1)(c1ccccc1)c1nccn1Cc1ccccc1
CHEMBL2179651	3.74	Clc1ccc(cc1)-c1cc2C[C@]3(OC\C=C\c4ccccc4)[C@]45[C@@H](Oc6c4c(C[C@H]3[NH+](CC5)CC3CC3)ccc6O)c2nc1
CHEMBL413512	3.8	O(C(=O)CCC(Oc1cc2[C@@]34[C@H]([C@H]([NH+](CC3)CC3CC3)Cc2cc1)CCCC4)=O)c1cc2[C@@]34[C@H]([C@H]([NH+](CC3)CC3CC3)Cc2cc1)CCCC4
CHEMBL427706	3.8	Ic1cc2c3C[C@]4(O)[C@]56[C@@H](Oc7c5c(C[C@H]4[NH+](CC6)C)ccc7O)c3[nH]c2cc1
CHEMBL3597153	3.8	O1[C@H](CO)[C@@H](O)[C@H](O)[C@@H](O)[C@@H]1OC[C@H](NC(=O)[C@@H](NC(=O)[C@@H](NC(=O)[C@@H](NC(=O)[C@@H](NC(=O)[C@@H](NC(=O)C(NC(=O)[C@@H](NC(=O)[C@@H](NC(=O)CCCCNC(=O)[C@@H](NC(=O)[C@@H](NC(=O)CNC(=O)[C@@H](NC(=O)[C@@H]([NH3+])Cc1ccc(O)cc1)[C@H](O)C)Cc1ccccc1)CC(C)C)CC(=O)N)CC(C)C)(C)C)CCC(=O)[O-])CCCC[NH3+])C)CC(C)C)CCCC[NH3+])C(=O)N[C@@H](CC(C)C)C(=O)N
CHEMBL410526	3.8	O1[C@@H]2[C@]34CC[NH+]([C@H](Cc5c3c1c(O)cc5)[C@]4(O)CC[C@H]2NC(=O)c1cc(OC)ccc1)CC1CC1
CHEMBL494854	3.86	O1[C@@H]2[C@]34CC[NH+]([C@H](Cc5c3c1c(O)cc5)[C@]4(O)CC[C@H]2NC(=O)c1nc2c(cc1)cccc2)CC1CC1
CHEMBL416680	3.88	O=C(NCC)c1ccc(cc1)\C(=C\1/CC2[NH+](C(C/1)CC2)Cc1nc[nH]c1)\c1ccccc1
CHEMBL2208362	3.9	O(C(C)C)c1cc(ccc1)-c1ccc(cc1)CCNC(=O)c1cc2c(CC3[NH+](CCC2(C)C3C)CC2CC2)cc1
CHEMBL611438	3.9	Clc1ccc(cc1)-c1cc2C[C@]3(O)[C@]45[C@@H](Oc6c4c(C[C@H]3[NH+](CC5)C)ccc6O)c2nc1
CHEMBL199931	3.9	O1[C@@H]2[C@]34[C@H]([C@H]([NH+](CC3)C)Cc3c4c1c(OC(=O)CCCCCCCCC(Oc1cc4[C@@]56C([C@H]([NH+](CC5)CC5CCC5)Cc4cc1)CCCC6)=O)cc3)C=C[C@@H]2O
CHEMBL214104	3.9	O=C1C2[NH+](CC[C@@](c3c1ccc(c3)C(=O)NCCc1ccc(cc1)-c1ccccc1)(CC)[C@H]2C)CC1CC1
CHEMBL242048	3.9	O(C(=O)Nc1ccccc1)c1cc2C34C(C([NH+](CC3)CC3CCC3)Cc2cc1)CCCC4
CHEMBL3086754	3.92	O1[C@@H]2[C@]34CC[NH+]([C@H](Cc5c3c1c(O)cc5)[C@]4(NC(=O)Cc1ncccc1)CCC2=O)CC1CC1
CHEMBL607018	4	O1[C@@H]2[C@]34CC[NH+]([C@H](Cc5c3c1c(O)cc5)[C@]4(NC(=O)\C=C\c1ccc(cc1)C)CCC2=O)C
CHEMBL2387210	4	Oc1ccc(cc1)C[C@H]([NH3+])C(=O)N[C@@H](C(=O)NCC(=O)N[C@@H](Cc1ccccc1)C(=O)NCC(=O)NCC(=O)N(C1CC[NH+](CC1)CCc1ccccc1)c1ccccc1)C
CHEMBL433272	4	O=C(N)c1cc2[C@@]34[C@H]([C@H]([NH+](CC3)CC3CCC3)Cc2cc1)CCCC4
CHEMBL2371026	4.1	Oc1ccc(cc1)C[C@H]([NH3+])C(=O)N1Cc2c(C[C@H]1C(=O)N[C@@H](Cc1ccccc1)C(=O)N[C@H]([C@H](C)c1ccccc1)C(=O)N)cccc2
CHEMBL328269	4.1	Oc1cc2c(C34[C@H]([C@H]([NH+](CC3)CC=C)C2)CCCC4)cc1
CHEMBL419621	4.14	Oc1cc(ccc1)\C(=C\1/CC2[NH+](C(C/1)CC2)CCc1ccccc1)\c1ccc(cc1)C(=O)NCC
CHEMBL222579	4.17	O1[C@@H]2[C@]34CC[NH+](C(Cc5c3c1c(O)cc5)[C@]4(O)Cc1c3CCCCc3n(c12)CC1CCCCC1)C
CHEMBL147511	4.2	O(C(=O)CCCCCCCCC(Oc1cc2[C@@]34[C@H]([C@H]([NH+](CC3)CC3CCC3)Cc2cc1)CCCC4)=O)c1cc2[C@@]34[C@H]([C@H]([NH+](CC3)CC3CCC3)Cc2cc1)CCCC4
CHEMBL3597151	4.2	O1[C@H](CO)[C@@H](O)[C@H](O)[C@@H](O)[C@@H]1OC[C@H](NC(=O)[C@@H](NC(=O)[C@@H](NC(=O)[C@@H](NC(=O)[C@@H](NC(=O)[C@@H](NC(=O)C(NC(=O)[C@@H](NC(=O)[C@@H](NC(=O)CCCNC(=O)[C@@H](NC(=O)[C@@H](NC(=O)CNC(=O)[C@@H](NC(=O)[C@@H]([NH3+])Cc1ccc(O)cc1)[C@H](O)C)Cc1ccccc1)CC(C)C)CC(=O)N)CC(C)C)(C)C)CCC(=O)[O-])CCCC[NH3+])C)CC(C)C)CCCC[NH3+])C(=O)N[C@@H](CC(C)C)C(=O)N
CHEMBL370029	4.2	Oc1c2[C@@]34CC(=O)CC[C@@]3(O)[C@H]([NH+](CC4)CC3CCC3)Cc2ccc1C(=O)N
CHEMBL2113373	4.23	O1[C@@H]2[C@]34CC[NH+](C(Cc5c3c1c(O)cc5)[C@]4(NC(=O)CCc1ccccc1)Cc1c3c([nH]c12)cccc3)C
CHEMBL169367	4.4	O1C23C(CC4(C56C2Oc2c5c(CC4[NH+](CC6)C)ccc2O)CC3)C(C)C1(C)C
CHEMBL2110199	4.4	O1[C@]23[C@H](C[C@]4([C@]56[C@H]2Oc2c5c(CC4[NH+](CC6)C)ccc2O)CC3)C(C)(C)C1(C)C
CHEMBL201271	4.4	O(C(=O)CCCCCCCCC(Oc1cc2[C@@]34C([C@H]([NH+](CC3)CC3CCC3)Cc2cc1)CCCC4)=O)c1cc2[C@@]34C([C@H]([NH+](CC3)CC3CC3)Cc2cc1)CCCC4
CHEMBL254754	4.4	S(=O)(=O)(N1CC[NH+](CC1)C)c1cc(OC)c(OC)cc1CC(=O)N([C@H](C[NH+]1C[C@@H](O)CC1)c1ccccc1)C
CHEMBL3608939	4.5	Fc1ccc(cc1)C[C@H](NC(=O)CNC(=O)[C@H](NC(=O)[C@@H]([NH3+])Cc1ccc(O)cc1)C)C(=O)NCC(=O)N[C@@H](Cc1c2c([nH]c1)cccc2)C(OCc1cc(cc(c1)C(F)(F)F)C(F)(F)F)=O
CHEMBL246003	4.5	O(C)c1c2[C@@]34Cc5[nH]c6c(c5C[C@@]3(O)[C@H]([NH+](CC4)C)Cc2ccc1O)cccc6
CHEMBL63912	4.5	Oc1ccc(cc1)/C(=C\1/CC2[NH2+]C(C/1)CC2)/c1ccc(cc1)C(=O)NCC
CHEMBL3086306	4.6	s1c2c(nc1NC(=O)C)C[C@]13[C@H]([C@H]([NH+](CC1)CC1CC1)Cc1c3cc(OC)cc1)C2
CHEMBL562280	4.6	O1c2c(cccc2)C(=CC12CC[NH2+]CC2)c1cnc(nc1)C(=O)N(CC)CC
CHEMBL391623	4.6	Oc1ccc(cc1)Cn1ccnc1C1(CCN(CC1)C(OCC)=O)c1ccccc1
CHEMBL2113672	4.6	O1[C@H]2C34[C@@]5([C@H]([NH+](CC3)C)Cc3c4c1c(O)cc3)C[C@@H]([C@@H](OCc1ccccc1)C)[C@]2(OC)C=C5
CHEMBL95319	4.7	O1[C@@H]2C34CC[NH+](C(Cc5c3c1c(O)cc5)[C@]4(O)Cc1c3c([nH]c12)cccc3)CC(C)=C
CHEMBL2419544	4.7	FC(F)(F)c1cc(cc(c1)C(F)(F)F)COC(=O)[C@@H](NC(=O)CNC(=O)[C@@H](NC(=O)CNC(=O)[C@H](NC(=O)[C@@H]([NH3+])Cc1ccc(O)cc1)C)Cc1ccccc1)Cc1c2c([nH]c1)cccc2
CHEMBL34663	4.8	O1c2c3C45C(C([NH+](CC4)C)Cc3ccc2OC)CC2C(NC(C(OCC(C)C)=O)=C2C)C15
CHEMBL2113314	4.83	O1[C@@H]2[C@]34[C@]5([C@H]6[C@H](CN(C6)C(=O)\C=C\c6ccc(cc6)C)[C@@]2(OC)C=C5)[C@H]([NH+](CC3)C)Cc2c4c1c(O)cc2
CHEMBL3350130	4.9	O1[C@@H]2[C@]34CC[NH+]([C@H](Cc5c3c1c(O)cc5)[C@]4(O)CC[C@H]2NC(=O)CNC(=O)CNC(=O)CCC(=O)NCC(=O)NCC(=O)N[C@H]1[C@@H]2Oc3c4[C@@]25CC[NH+]([C@H](Cc4ccc3O)[C@]5(O)CC1)CC1CC1)CC1CC1
CHEMBL3326224	4.9	O1CCc2c([nH]c3c2cccc3)C12CCC([NH+](C)C)(CC2)c1ccccc1
CHEMBL2112373	4.93	O1[C@@H]2[C@]34CC[NH+]([C@H](Cc5c3c1c(O)cc5)[C@]4(O)Cc1c3cc(ccc3[nH]c12)CCNC(=[NH2+])N)CC1CC1
CHEMBL2151735	5	Oc1cc(C)c(C[C@H]([NH3+])C(=O)N([C@@H](C(=O)N[C@H]2Cc3c(CN(CC(=O)N)C2=O)cccc3)C)C)c(c1)C
CHEMBL3275494	5	Oc1cc2c(CC3[NH+](CC[C@@]2(C)[C@H]3C)CCc2ccccc2)cc1
CHEMBL2370984	5	Oc1ccc(cc1)C[C@H]([NH3+])C(=O)N1Cc2c(C[C@H]1C(=O)N[C@@H](Cc1ccccc1)C(=O)N[C@H](CCC(=O)N)C(=O)[O-])cccc2
CHEMBL222814	5	O1[C@@H]2[C@]34CC[NH+](C(Cc5c3c1c(O)cc5)[C@]4(O)Cc1c3CCCCc3n(c12)CCc1ccccc1)C
CHEMBL2419538	5	S(CC[C@H](NC(=O)[C@@H](NC(=O)CNC(=O)[C@H](NC(=O)[C@@H]([NH3+])Cc1ccc(O)cc1)C)Cc1ccccc1)C(=O)NC1(CCCC1)C(=O)N[C@@H](CC(C)C)C(=O)N[C@@H](Cc1c2c([nH]c1)cccc2)C(OCc1cc(cc(c1)C(F)(F)F)C(F)(F)F)=O)C
CHEMBL296693	5	Clc1ccc(cc1)\C=C\C(=O)N[C@H]1[C@@H]2Oc3c4C25CC[NH+]([C@H](Cc4ccc3O)[C@]5(O)CC1)CC1CC1
CHEMBL248840	5.1	Clc1cc2c3C[C@]4(O)[C@]56[C@@H](Oc7c5c(C[C@H]4[NH+](CC6)C)ccc7O)c3[nH]c2cc1
CHEMBL518712	5.1	[NH+]1(C2Cc3c(cc4[nH]cnc4c3)[C@](CC1)(C)[C@H]2C)CC1CC1
CHEMBL578629	5.1	O1[C@@H]2[C@]34[C@@]5([C@H]([NH+](CC3)C)Cc3c4c1c(O)cc3)C[C@H]([C@@](O)(CCc1ccccc1)C)[C@]2(OC)C=C5
CHEMBL2370994	5.1	Oc1ccc(cc1)C[C@H]([NH3+])C(=O)N1Cc2c(C[C@H]1C(=O)N[C@@H](Cc1ccccc1)C(=O)N[C@@H](Cc1ccccc1)C(=O)N[C@H](CCC(=O)N)C(=O)[O-])cccc2
CHEMBL563988	5.16	S(O[C@H]1[C@@H]2Oc3c4[C@@]25CC[NH+]([C@H](Cc4ccc3O)[C@]5(O)CC1)CC1CC1)(=O)(=O)c1ccc(cc1)C
CHEMBL297428	5.2	O=C(N)c1cc2c(CC3[NH+](CCC2(C)C3C)CC2CC2)cc1
CHEMBL2371056	5.2	Oc1ccc(cc1)C[C@H]([NH3+])C(=O)N[C@@H](C(=O)NCC(=O)N[C@@H](Cc1ccccc1)C(=O)NNC(=O)[C@@H](NC(=O)CNC(=O)[C@@H](NC(=O)[C@@H]([NH3+])Cc1ccc(O)cc1)C)Cc1ccccc1)C
CHEMBL106758	5.29	O1[C@@H]2[C@]34CC[NH+](C(Cc5c3c1c(O)cc5)[C@]4(O)Cc1c3cc(ccc3[nH]c12)C/C(=[NH+]/CCC)/N)CC1CC1
CHEMBL104042	5.3	O1[C@@H]2[C@@]3([C@@H](CCC2)C[NH+](CC3)CC2CC2)c2c1c(O)ccc2
CHEMBL236663	5.3	Oc1cc(C)c(C[C@H]([NH3+])C(=O)NCCCCC2=NC(C)=C(NC2=O)Cc2c(cccc2C)C)c(c1)C
CHEMBL3667190	5.4	Oc1c2[C@@]34CC(=O)CC[C@@]3(O)[C@H]([NH+](CC4)C)Cc2ccc1C(=O)NCCc1ccc(cc1)-c1ccccc1
CHEMBL568757	5.4	[NH+]1([C@H]2[C@H]3[C@@](CCCC3)(CC1)c1cc(Nc3ccccc3)ccc1C2)CC1CC1
CHEMBL402820	5.4	S(=O)(=O)(N1CCCC1)c1cc(OC)c(OC)cc1CC(=O)N([C@H](C[NH+]1CCCC1)c1ccccc1)C
CHEMBL574397	5.41	Clc1ccc(cc1)C#CC(=O)N[C@@]12[C@]34[C@@H](Oc5c3c(C[C@H]1[NH+](CC4)CC1CC1)ccc5O)C(=O)CC2
CHEMBL31030	5.42	O1[C@H]2C34C5(CC6(CCC(C)(C)[C@H]6O)[C@]2(OC)C=C5)C([NH+](CC3)CC2CC2)Cc2c4c1c(O)cc2
CHEMBL307525	5.48	O=C(NCC)c1ccc(cc1)\C(=C\1/C[C@H]2[NH2+][C@@H](C/1)CC2)\c1ccccc1
CHEMBL109040	5.5	O(C)c1ccc2c([C@@]34[C@@H]5\C(\C[C@@]3(C([NH+](CC4)C)C2)CCC5=O)=C\c2ccccc2)c1O
CHEMBL3409106	5.5	O1[C@H]2C[NH+](CC[C@]2(c2cc(O)ccc12)CCCc1ccccc1)CC1CC1
CHEMBL416765	5.52	O1[C@H]2C34C5(CC6(CCC[C@H]6O)[C@]2(OC)C=C5)C([NH+](CC3)C)Cc2c4c1c(O)cc2
CHEMBL551412	5.6	O1c2c(cccc2)C(=CC12CC[NH2+]CC2)c1ccc(cc1)C(=O)NCC
CHEMBL420995	5.6	Oc1cc2c(C34[C@H]([C@H]([NH+](CC3)CC(C)C)C2)CCCC4)cc1
CHEMBL90463	5.6	Oc1cc2c(C34[C@H]([C@H]([NH+](CC3)CCOCC)C2)CCCC4)cc1
CHEMBL110124	5.66	O(C)c1ccc2c([C@@]34[C@@H]5\C(\C[C@@]3(C([NH+](CC4)C)C2)CCC5=O)=C(/C)\c2ccccc2)c1O
CHEMBL279638	5.67	Clc1ccccc1C[NH+]1C2C\C(\CC1CC2)=C(/c1ccc(cc1)C(=O)NCC)\c1ccc(OC)cc1
CHEMBL3144356	5.7	O1[C@@H]2[C@]34CC[NH+]([C@H](Cc5c3c1c(O)cc5)[C@]4(O)CCC2=N[N-]C(=O)N[C@@H](Cc1ccccc1)C(=O)N[C@@H](CC(C)C)C(=O)N[C@@H](CCC\[NH+]=C(\N)/N)C(=O)N[C@@H](CCC\[NH+]=C(\N)/N)C(=O)N[C@@H]([C@H](CC)C)C(OC)=O)CC1CC1
CHEMBL2419543	5.7	FC(F)(F)c1cc(cc(c1)C(F)(F)F)COC(=O)[C@@H](NC(=O)[C@H]1N(CCC1)C(=O)[C@@H](NC(=O)CNC(=O)[C@H](NC(=O)[C@@H]([NH3+])Cc1ccc(O)cc1)C)Cc1ccccc1)Cc1c2c([nH]c1)cccc2
CHEMBL1743603	5.7	Oc1cc(C)c(C[C@H]([NH+](C)C)C(=O)N2Cc3c(C[C@H]2C(=O)NCCC(=O)[O-])cccc3)c(c1)C
CHEMBL63597	5.7	O=C(N(CC)CC)c1ccc(cc1)\C(=C\1/C[C@H]2[NH+]([C@@H](C/1)CC2)C)\c1ccccc1
CHEMBL429929	5.82	O1[C@@H]2[C@]34CC[NH+]([C@H](Cc5c3c1c(O)cc5)[C@]4(O)CC[C@@H]2NC(=O)c1cc(OC)ccc1)CC1CC1
CHEMBL301160	5.9	Oc1cc2[C@@]34[C@H]([C@H]([NH+](CC3)CC3CCC3)Cc2cc1)CCCC4
CHEMBL232137	5.9	O(C(=O)c1ccc(cc1)Cn1ccnc1C1(CCN(CC1)C(=O)COC)c1ccccc1)C
CHEMBL231783	5.9	Fc1cc(ccc1)Cn1ccnc1C1(CCN(CC1)C(OCC)=O)c1ccccc1
CHEMBL307327	5.9	O(C)c1cc(ccc1)\C(=C\1/CC2[NH+](C(C/1)CC2)C)\c1ccc(cc1)C(=O)N(CC)CC
CHEMBL401278	5.9	O=C(NCCc1cc(ccc1)-c1ccccc1)c1cc2c(CC3[NH+](CC[C@@]2(C)[C@H]3C)CC2CC2)cc1
CHEMBL511142	6.1	O1[C@@H]2[C@]34[C@@]5([C@H]([NH+](CC3)CC3CC3)Cc3c4c1c(O)cc3)C[C@H]([C@](O)(C(C)(C)C)C)[C@@]2(OC)CC5
CHEMBL2110315	6.1	O1[C@]23[C@@H](C[C@]4([C@]56[C@H]2Oc2c5c(CC4[NH+](CC6)C)ccc2O)CC3)C(C)(C)C1(C)C
CHEMBL355403	6.2	[NH+]1(C2Cc3c(cc(Nc4ccc(cc4)C)cc3)[C@](CC1)(C)[C@H]2C)CC1CC1
CHEMBL257139	6.2	S(=O)(=O)(N(C)C)c1cc2OCOc2cc1CC(=O)N([C@H](C[NH+]1C[C@@H](O)CC1)c1ccccc1)C
CHEMBL66387	6.31	O=C(C[NH+]1C2C\C(\CC1CC2)=C(/c1ccc(cc1)C(=O)N(CC)CC)\c1ccccc1)c1ccccc1
CHEMBL3350137	6.4	O1[C@@H]2[C@]34CC[NH+]([C@H](Cc5c3c1c(O)cc5)[C@]4(O)CC[C@H]2NC(=O)CNC(=O)CNC(=O)CNC(=O)CCC(=O)NCC(=O)NCC(=O)NCC(=O)N[C@H]1[C@@H]2Oc3c4[C@@]25CC[NH+]([C@H](Cc4ccc3O)[C@]5(O)CC1)CC1CC1)CC1CC1
CHEMBL2371057	6.4	Oc1ccc(cc1)C[C@H]([NH3+])C(=O)N[C@@H](C(=O)NCC(=O)N[C@@H](Cc1c2c(ccc1)cccc2)C(=O)NNC(=O)[C@@H](NC(=O)CNC(=O)[C@H](NC(=O)[C@@H]([NH3+])Cc1ccc(O)cc1)C)Cc1c2c(ccc1)cccc2)C
CHEMBL3691886	6.46	O1[C@@H]2[C@]34[C@@]5([C@H]([NH+](CC3)CC3CC3)Cc3c4c1c(O)cc3)C[C@H](CNC(=O)c1ccccc1C(=O)[O-])C2(OC)CC5
CHEMBL112656	6.48	O1c2c3C45C1c1nc(ncc1CC4(O)C([NH+](CC5)C)Cc3ccc2O)-c1ccccc1
CHEMBL1202430	6.5	O1[C@@H]2C34CC[NH+](C(Cc5c3c1c(O)cc5)[C@]4(O)CCC2=N[N-]C(=O)NC(Cc1ccccc1)C(=O)NC(CC(C)C)C(=O)[O-])C
CHEMBL2347239	6.5	O=C(NCCc1ncc(cc1)-c1ccccc1)c1cc2c(CC3[NH+](CC[C@@]2(C)[C@H]3C)CC2CC2)cc1
CHEMBL348011	6.5	O1[C@@H]2[C@]34CC[NH+]([C@H](Cc5c3c1c(O)cc5)[C@]4(O)Cc1cc(NC(=[NH2+])N)cnc12)CC1CC1
CHEMBL2113306	6.53	O1[C@@H]2[C@]34[C@@]5([C@H]([NH+](CC3)C)Cc3c4c1c(O)cc3)C[C@H](CNC(=O)\C=C\c1ccc(cc1)C)[C@@]2(OC)CC5
CHEMBL2113379	6.55	O1[C@@H]2[C@]34CC[NH+](C(Cc5c3c1c(O)cc5)[C@]4(NC(=O)Cc1ccccc1)Cc1c3c([nH]c12)cccc3)C
CHEMBL2208345	6.6	FC(F)(F)Oc1ccc(cc1)-c1ccc(cc1)CCNC(=O)c1cc2c(CC3[NH+](CCC2(C)C3C)CC2CC2)cc1
CHEMBL3597088	6.6	Oc1ccc(cc1)C[C@H]([NH3+])C(=O)N[C@@H]([C@H](O)C)C(=O)NCC(=O)N[C@@H](Cc1ccccc1)C(=O)N[C@@H](CC(C)C)C(=O)NCCCC(=O)N[C@H](C(=O)N[C@@H](CC(C)C)C(=O)N)CO
CHEMBL304214	6.66	Clc1ccccc1C[NH+]1C2C\C(\CC1CC2)=C(/c1cc(OC)ccc1)\c1ccc(cc1)C(=O)NCC
CHEMBL2347235	6.7	O=C(NCCc1ccc(cc1)-c1ccncc1)c1cc2c(CC3[NH+](CC[C@@]2(C)[C@H]3C)CC2CC2)cc1
CHEMBL610039	6.73	O1[C@@H]2[C@]34CC[NH+]([C@H](Cc5c3c1c(O)cc5)[C@]4(O)Cc1c3cc(ccc3[nH]c12)CCN\C(=[NH+]\CCCC)\NCCCC)CC1CC1
CHEMBL191751	6.76	Oc1ccc(cc1)C[C@H]([NH3+])C(=O)N1Cc2c(C[C@H]1C(=O)N[C@@H](Cc1ccccc1)C(=O)N[C@@H](Cc1ccccc1)C(=O)[O-])cccc2
CHEMBL1834414	6.79	Brc1cc(O)c2O[C@@H]3[C@]45[C@@]6([C@H]([NH+](CC4)CC4CC4)Cc1c25)C[C@H]([C@@](O)(C(C)(C)C)C)[C@]3(OC)CC6
CHEMBL411201	6.8	Oc1ccc(cc1)C[C@H]([NH3+])C(=O)N[C@@H](Cc1ccccc1)C(=O)N[C@@H](CCC(=O)[O-])C(=O)N[C@@H](Cc1c2c([nH]c1)cccc2)C(=O)N([C@@H](CCCC)C(=O)N[C@@H](CC(=O)[O-])C(=O)N[C@@H](Cc1ccccc1)C(=O)N)C
CHEMBL3350370	6.81	Oc1ccc(cc1)C[C@H]([NH3+])C(=O)N1Cc2c(cccc2)[C@H](C)[C@H]1C(=O)N[C@@H](Cc1ccccc1)C(=O)N[C@@H](Cc1ccccc1)C(=O)[O-]
CHEMBL411738	6.83	O1[C@@H]2[C@]34CC[NH+]([C@H](Cc5c3c1c(O)cc5)[C@]4(O)CC[C@@H]2NC(=O)c1cc(OC)cc(OC)c1)CC1CC1
CHEMBL327309	6.9	Oc1cc2c(C34[C@H]([C@H]([NH+](CC3)CC3CCCC3)C2)CCCC4)cc1
CHEMBL562898	6.9	s1cc(cc1C(=O)N(CC)CC)C1=CC2(Oc3c1cccc3)CC[NH2+]CC2
CHEMBL3409100	6.9	O1[C@H]2C[NH+](CC[C@]2(c2cc(O)ccc12)CCCc1ccccc1)CCc1ccccc1
CHEMBL1169584	7	O1[C@H]2C34C5(C[C@@H]([C@@H](OCC)C)[C@]2(OC)C=C5)C([NH+](CC3)C)Cc2c4c1c(O)cc2
CHEMBL554426	7.09	Clc1cc(ccc1Cl)CC(=O)N1CCc2c(cccc2O)C1C[NH+]1CCCC1
CHEMBL3409103	7.1	O1[C@H]2C[NH+](CC[C@]2(c2cc(O)ccc12)CCCc1ccccc1)CCCc1ccccc1
CHEMBL2370981	7.1	Oc1ccc(cc1)C[C@H]([NH3+])C(=O)N1Cc2c(C[C@H]1C(=O)N[C@@H](Cc1ccccc1)C(=O)N[C@@H](Cc1ccccc1)C(=O)N[C@@H](CC(=O)N)C(=O)[O-])cccc2
CHEMBL1834413	7.13	O1[C@@H]2[C@]34[C@@]5([C@H]([NH+](CC3)CC3CC3)Cc3c4c1c(O)cc3)C[C@H]([C@](O)(CC1C3CC(C1)CC3)C)[C@]2(OC)CC5
CHEMBL611139	7.2	Clc1ccccc1\C=C\C(=O)N[C@@]12[C@]34[C@@H](Oc5c3c(C[C@H]1[NH+](CC4)CC1CC1)ccc5OC)C(=O)CC2
CHEMBL610042	7.24	O1[C@@H]2[C@]34CC[NH+]([C@H](Cc5c3c1c(O)cc5)[C@]4(O)Cc1c3cc(ccc3[nH]c12)CC\[NH+]=C(\NCc1ccccc1)/N)CC1CC1
CHEMBL3409109	7.3	O1[C@H]2C[NH+](CC[C@]2(c2cc(O)ccc12)CCCCc1ccccc1)CCc1ccccc1
CHEMBL432403	7.33	O1[C@@H]2[C@]34CC[NH+](C(Cc5c3c1c(O)cc5)[C@]4(O)Cc1c3cc(ccc3[nH]c12)C/C(=[NH+]/CCCCCCC)/N)CC1CC1
CHEMBL292794	7.39	O=C(N(CCC)CCC)c1ccc(cc1)\C(=C\1/CC2[NH+](C(C/1)CC2)CCc1ccccc1)\c1ccccc1
CHEMBL392477	7.4	O(CC(=O)N1CCC(CC1)(c1ccccc1)c1nccn1Cc1ccccc1)C
CHEMBL233143	7.4	O(C(=O)N1CCC(CC1)(c1ccccc1)c1nccn1Cc1ccccc1)C1CCCCC1
CHEMBL2371079	7.4	Oc1ccc(cc1)C[C@H]([NH3+])C(=O)N[C@@H](C(=O)NCC(=O)N[C@@H](Cc1cc2c(cc1)cccc2)C(=O)NNC(=O)[C@@H](NC(=O)CNC(=O)[C@H](NC(=O)[C@@H]([NH3+])Cc1ccc(O)cc1)C)Cc1cc2c(cc1)cccc2)C
CHEMBL431060	7.41	O1[C@@H]2[C@]34CC[NH+](C(Cc5c3c1c(O)cc5)[C@]4(O)Cc1c3cc(ccc3[nH]c12)C(=O)NCc1ccc(OC)cc1)CC1CC1
CHEMBL2113305	7.59	Clc1ccccc1\C=C\C(=O)NC[C@H]1C[C@@]23[C@]45[C@@H](Oc6c4c(C[C@H]2[NH+](CC5)C)ccc6O)[C@]1(OC)CC3
CHEMBL324644	7.67	O1[C@@H]2[C@]34CC[NH+](C(Cc5c3c1c(O)cc5)[C@]4(O)Cc1c3cc(ccc3[nH]c12)CCNC(=O)CCCC)CC1CC1
CHEMBL302142	7.72	O=C(NCC)c1ccc(cc1)\C(=C\1/C[C@H]2[NH+]([C@@H](C/1)CC2)CC=C)\c1ccccc1
CHEMBL2371080	7.8	Fc1c(C[C@H](NC(=O)CNC(=O)[C@H](NC(=O)[C@@H]([NH3+])Cc2ccc(O)cc2)C)C(=O)NNC(=O)[C@@H](NC(=O)CNC(=O)[C@H](NC(=O)[C@@H]([NH3+])Cc2ccc(O)cc2)C)Cc2c(F)c(F)c(F)c(F)c2F)c(F)c(F)c(F)c1F
CHEMBL610292	7.8	O1[C@@H]2[C@]34CC[NH+]([C@H](Cc5c3c1c(O)cc5)[C@]4(O)CC[C@H]2Nc1ccccc1)CC1CC1
CHEMBL2370989	7.8	Oc1ccc(cc1)C[C@H]([NH3+])C(=O)N1Cc2c(C[C@H]1C(=O)N[C@@H](Cc1ccccc1)C(=O)N[C@@H](Cc1ccccc1)C(=O)N[C@H](CCC(=O)[O-])C(=O)N)cccc2
CHEMBL303381	7.8	Oc1ccc(cc1)/C(=C\1/CC2[NH+](C(C/1)CC2)CCc1ccccc1)/c1ccc(cc1)C(=O)NCC
CHEMBL3350138	7.8	O1[C@@H]2[C@]34CC[NH+]([C@H](Cc5c3c1c(O)cc5)[C@]4(O)CC[C@H]2NC(=O)CNC(=O)CCC(=O)NCC(=O)N[C@H]1[C@@H]2Oc3c4[C@@]25CC[NH+]([C@H](Cc4ccc3O)[C@]5(O)CC1)CC1CC1)CC1CC1
CHEMBL2364557	7.83	Oc1ccc(cc1)C[C@H]([NH3+])C(=O)N1Cc2c(C[C@H]1C(=O)N[C@H](Cc1ccccc1)C(=O)N[C@@H](Cc1ccccc1)C(=O)N)cccc2
CHEMBL2113307	8	Clc1ccc(cc1)\C=C\C(=O)NC[C@H]1C[C@@]23[C@]45[C@@H](Oc6c4c(C[C@H]2[NH+](CC5)C)ccc6O)[C@]1(OC)CC3
CHEMBL1774949	8	O(C(=O)CCCCCCCCC(Oc1cc2[C@@]34[C@H]([C@H]([NH+](CC3)CC3CCC3)Cc2cc1)CCCC4)=O)c1cc2[C@@]34CCCC[C@@]3(O)[C@H]([NH+](CC4)CC3CCC3)Cc2cc1
CHEMBL2370980	8.1	Oc1ccc(cc1)C[C@H]([NH3+])C(=O)N1Cc2c(C[C@H]1C(=O)N[C@@H](Cc1ccccc1)C(=O)N[C@@H](Cc1ccccc1)C(=O)N[C@H](CC(=O)N)C(=O)[O-])cccc2
CHEMBL551615	8.1	O1c2c(cccc2)C(=CC12CC[NH2+]CC2)c1cc2c(cc1)C(=O)N(CC2)CC
CHEMBL1774946	8.1	Oc1cc2[C@@]34CCCC[C@@]3(OC)[C@H]([NH+](CC4)CC3CCC3)Cc2cc1
CHEMBL2347236	8.2	O=C(NCCc1ccc(cc1)-c1cccnc1)c1cc2c(CC3[NH+](CC[C@@]2(C)[C@H]3C)CC2CC2)cc1
CHEMBL329719	8.2	O1[C@@H]2C34CC[NH+](C(Cc5c3c1c(O)cc5)[C@]4(O)Cc1c3c(oc12)cccc3)CC(C)=C
CHEMBL408024	8.2	Oc1ccc(cc1)C[C@H]([NH3+])C(=O)NCC(=O)NCC(=O)N[C@@H](Cc1ccccc1)C(=O)N[C@@H](CC(C)C)C(=O)N[C@@H](CC(=O)[O-])C(=O)N[C@@H](CCC\[NH+]=C(\N)/N)C(=O)N[C@@H]([C@H](CC)C)C(=O)NC[C@@H]([NH3+])C(=O)N1CCC[C@H]1C(=O)N[C@@H](CCCC[NH3+])C(=O)N[C@@H](CC(C)C)C(=O)N[C@@H](CCCC[NH3+])C(=O)[O-]
CHEMBL438413	8.22	O1[C@@H]2[C@]34CC[NH+]([C@H](Cc5c3c1c(O)cc5)[C@]4(O)CC[C@H]2NC(=O)\C=C\Cc1ccccc1)CC1CC1
CHEMBL369919	8.3	O1CCC[C@H]1C[NH+]1[C@H]2C3[C@@](CCCC3)(CC1)c1cc(OC(=O)CCCCCCCCC(Oc3cc4[C@@]56C([C@H]([NH+](CC5)C[C@H]5OCCC5)Cc4cc3)CCCC6)=O)ccc1C2
CHEMBL58646	8.3	O=C(N)c1cc2c(CC3[NH+](CC[C@@]2(C)[C@H]3C)CC2CC2)cc1
CHEMBL471048	8.3	Oc1c2[C@@]34[C@H]([C@H]([NH+](CC3)C)Cc2ccc1C(=O)N)CCC(=O)C4
CHEMBL169536	8.3	O(C)c1ccc(Nc2cc3c(CC4[NH+](CC[C@@]3(C)[C@H]4C)CC3CC3)cc2)cc1
CHEMBL402964	8.3	Oc1cc(ccc1)[C@@]1(CC[NH+](C[C@@H]1C)C[C@H](Cc1ccccc1)C(=O)N[C@@H](Cc1ccc(cc1)-c1ccccc1)C(=O)[O-])C
CHEMBL265813	8.3	Oc1ccc(cc1)C[C@H]([NH3+])C(=O)NCC(=O)NCC(=O)N[C@@H](Cc1ccccc1)C(=O)N[C@@H](CC(C)C)C(=O)N[C@@H](CCC\[NH+]=C(\N)/N)C(=O)N[C@@H](CCC\[NH+]=C(\N)/N)C(=O)N[C@@H]([C@H](CC)C)C(=O)N[C@@H](CCC\[NH+]=C(\N)/N)C(=O)N1CCC[C@@H]1C(=O)N[C@@H](CCCC[NH3+])C(=O)N[C@@H](CC(C)C)C(=O)N[C@@H](CCCC[NH3+])C(=O)[O-]
CHEMBL31605	8.47	O1[C@H]2C34C5(CC6(CCC(C)(C)[C@H]6O)[C@]2(OC)C=C5)C([NH+](CC3)C)Cc2c4c1c(O)cc2
CHEMBL411916	8.5	O1[C@@H]2[C@]34CC[NH+]([C@H](Cc5c3c1c(O)cc5)[C@]4(O)CCC2NC(=O)c1cc(N(C)C)ccc1)CC1CC1
CHEMBL217379	8.5	Oc1ccc(cc1)C[C@H]([NH3+])C(=O)NCC(=O)NCC(=O)N[C@@H](Cc1ccccc1)C(=O)N[C@@H](CC(C)C)C(=O)N[C@@H](CCC\[NH+]=C(\N)/N)C(=O)N[C@@H](CCC\[NH+]=C(\N)/N)C(=O)N[C@@H]([C@H](CC)C)C(=O)[O-]
CHEMBL328236	8.5	o1cccc1C[NH+]1[C@H]2[C@H]3C(CCCC3)(CC1)c1c(cc(O)cc1)C2
CHEMBL610035	8.52	O1[C@@H]2[C@]34CC[NH+]([C@H](Cc5c3c1c(O)cc5)[C@]4(O)Cc1c3cc(N\C(=[NH+]/CCC)\NCCC)ccc3[nH]c12)CC1CC1
CHEMBL236376	8.54	O(c1ccc(cc1)C[NH2+]CCc1ccccc1)c1ccc(nc1)C(=O)N
CHEMBL401094	8.6	Brc1cc2c3C[C@]4(O)[C@]56[C@@H](Oc7c5c(C[C@H]4[NH+](CC6)C)ccc7O)c3[nH]c2cc1
CHEMBL392057	8.6	Oc1cc(C)c(C[C@H]([NH3+])C(=O)NCCCCC2=NC(C)=C(NC2=O)Cc2ccccc2)c(c1)C
CHEMBL1834416	8.67	Brc1cc2C[C@H]3[NH+](CC[C@@]45[C@@H](Oc(c24)c1O)[C@@]1(OC)CC[C@@]35C[C@@H]1[C@@](O)(C(C)(C)C)C)CC1CC1
CHEMBL375503	8.7	O(C)c1cc2[C@@]34[C@H]([C@H]([NH+](CC3)CC3CCC3)Cc2cc1)Cc1c([nH]c2c1cccc2)C4
CHEMBL3596368	8.89	O1[C@@H]2[C@]34CC[NH+]([C@H](Cc5c3c1c(O)cc5)[C@]4(O)Cc1cc3c(nc12)cccc3)CC
CHEMBL199433	9	O=C(N(C)c1ccccc1)N1CCC(CC1)(c1ccccc1)c1nccn1Cc1ccccc1
CHEMBL3217271	9.04	Oc1cc(ccc1)[C@]12C[C@@H]([NH+](CC3CC3)C)C[C@H]([NH+](C[C@H]1C)CCCc1ccccc1)C2
CHEMBL3086755	9.1	O1[C@@H]2[C@]34CC[NH+]([C@H](Cc5c3c1c(O)cc5)[C@]4(NC(=O)CCc1ncccc1)CCC2=O)CC1CC1
CHEMBL63188	9.1	Oc1ccc(cc1)C[C@H]([NH3+])C(=O)NCC(=O)NCC(=O)N[C@@H](Cc1ccccc1)C(=O)N[C@@H](CC(C)C)C(=O)N[C@@H](CCC\[NH+]=C(\N)/N)C(=O)[O-]
CHEMBL3409105	9.1	O1[C@H]2C[NH+](CC[C@]2(c2cc(O)ccc12)CCCc1ccccc1)CC=C
CHEMBL3597083	9.2	O1[C@H](CO)[C@@H](O)[C@H](O)[C@@H](O)[C@@H]1O[C@H]1[C@H](O)[C@@H](O)[C@@H](O[C@@H]1CO)OC[C@H](NC(=O)[C@@H](NC(=O)[C@@H](NC(=O)CNC(=O)[C@@H](NC(=O)[C@@H]([NH3+])Cc1ccc(O)cc1)[C@H](O)C)Cc1ccccc1)CC(C)C)C(=O)N
CHEMBL2347237	9.2	O=C(NCCc1ccc(cc1)-c1ncccc1)c1cc2c(CC3[NH+](CC[C@@]2(C)[C@H]3C)CC2CC2)cc1
CHEMBL3309509	9.25	O1[C@@H]2[C@]34CC[NH+]([C@H](Cc5c3c1c(O)cc5)[C@]4(O)CC=1C[C@H](CCO)C(=O)N(C=12)C)C
CHEMBL494265	9.3	O1c2c(cccc2)C(=CC12CC[NH2+]CC2)c1ccc(cc1)C(OC)=O
CHEMBL254960	9.3	S(=O)(=O)(N(C)C)c1cc(OC)c(OC)cc1CC(=O)N([C@H](C[NH+]1C[C@@H](O)CC1)c1ccccc1)C
CHEMBL392266	9.3	O(C(C)(C)C)C(=O)N1CCC(CC1)(c1ccccc1)c1nccn1Cc1ccccc1
CHEMBL232937	9.3	O(CCCC)C(=O)N1CCC(CC1)(c1ccccc1)c1nccn1Cc1ccccc1
CHEMBL3309506	9.39	O1[C@@H]2[C@]34CC[NH+]([C@H](Cc5c3c1c(O)cc5)[C@]4(O)CC=1CCC(=O)N(C=12)C)C
CHEMBL146756	9.4	O(C(=O)\C=C\C(Oc1cc2[C@@]34[C@H]([C@H]([NH+](CC3)CC3CCC3)Cc2cc1)CCCC4)=O)c1cc2[C@@]34[C@H]([C@H]([NH+](CC3)CC3CCC3)Cc2cc1)CCCC4
CHEMBL203251	9.4	O(C(=O)CCC(Oc1cc2[C@@]34C([C@H]([NH+](CC3)CC3CCC3)Cc2cc1)CCCC4)=O)c1cc2[C@@]34C([C@H]([NH+](CC3)CC3CCC3)Cc2cc1)CCCC4
CHEMBL402189	9.4	S(=O)(=O)(N1CCOCC1)c1cc(OC)c(OC)cc1CC(=O)N([C@H](C[NH+]1CCCC1)c1ccccc1)C
CHEMBL1237044	9.4	O(C)c1cc(ccc1)C1(O)CCCCC1C[NH+](C)C
CHEMBL433697	9.4	O(C(=O)CCC(Oc1cc2[C@@]34[C@H]([C@H]([NH+](CC3)CC3CCC3)Cc2cc1)CCCC4)=O)c1cc2[C@@]34[C@H]([C@H]([NH+](CC3)CC3CCC3)Cc2cc1)CCCC4
CHEMBL480425	9.5	O(CCO)c1cc(ccc1)-c1nc2c(n1C1CC[NH+](CC1)C1(CCCCCCC1)C)cccc2
CHEMBL2370982	9.5	Oc1ccc(cc1)C[C@H]([NH3+])C(=O)N1Cc2c(C[C@H]1C(=O)N[C@@H](Cc1ccccc1)C(=O)N[C@@H](Cc1ccccc1)C(=O)N[C@@H](CC(=O)[O-])C(=O)N)cccc2
CHEMBL323281	9.5	O1[C@@H]2[C@@]3([C@H](CC[C@H]2O)C[NH+](CC3)CC2CC2)c2c1c(O)ccc2
CHEMBL297756	9.6	O1[C@@H]2C34CC[NH+]([C@H](Cc5c3c1c(O)cc5)[C@]4(O)CC[C@H]2NC(=O)\C=C\c1ccc(cc1)C)CC1CC1
CHEMBL293465	9.7	Oc1ccc(cc1)C[C@H]([NH3+])C(=O)NCC(=O)NCC(=O)N[C@@H](Cc1ccccc1)C(=O)N[C@@H](CC(C)C)C(=O)N[C@@H](CCC\[NH+]=C(\N)/N)C(=O)N[C@@H](CCC\[NH+]=C(\N)/N)C(=O)[O-]
CHEMBL2370985	9.7	Oc1ccc(cc1)C[C@H]([NH3+])C(=O)N1Cc2c(C[C@H]1C(=O)N[C@@H](Cc1ccccc1)C(=O)N[C@@H](Cc1ccccc1)C(=O)N[C@@H](CCC(=O)N)C(=O)[O-])cccc2
CHEMBL48390	9.7	Oc1cc2[C@@]34[C@H]([C@H]([NH+](CC3)CCc3ccccc3)C(=O)c2cc1)CCCC4
CHEMBL407832	9.8	Oc1ccc(cc1)C[C@H]([NH3+])C(=O)NCC(=O)NCC(=O)N[C@@H](Cc1ccccc1)C(=O)N[C@@H](CC(C)C)C(=O)N[C@@H](CCC\[NH+]=C(\N)/N)C(=O)N[C@@H](CCC\[NH+]=C(\N)/N)C(=O)N[C@@H]([C@H](CC)C)C(=O)N[C@@H](CCC\[NH+]=C(\N)/N)C(=O)[O-]
CHEMBL57628	9.8	O=CNc1cc2c(C[C@H]3[NH+](CC[C@]2(C)C3C)CC2CC2)cc1
CHEMBL2370988	9.9	Oc1ccc(cc1)C[C@H]([NH3+])C(=O)N1Cc2c(C[C@H]1C(=O)N[C@@H](Cc1ccccc1)C(=O)N[C@@H](Cc1ccccc1)C(=O)N[C@@H](CCC(=O)[O-])C(=O)N)cccc2
CHEMBL378355	9.9	O=C(NCCc1ccc(cc1)-c1ccccc1)c1cc2c(C[C@@H]3[NH+](CC[C@]2(C)[C@@H]3C)CC2CC2)cc1
CHEMBL610002	10	O1C=2[C@@H]3Oc4c5[C@@]36CC[NH+]([C@H](Cc5ccc4O)[C@]6(O)CC=2C(C=2C[C@]3(O)[C@]45[C@@H](Oc6c4c(C[C@H]3[NH+](CC5)CC3CC3)ccc6O)C1=2)c1ccccc1)CC1CC1
CHEMBL256010	10	Oc1cc(ccc1)[C@@]1(CC[NH+](C[C@@H]1C)C[C@H](Cc1ccccc1)C(=O)N[C@@H](CCc1ccccc1)C(=O)[O-])C
CHEMBL3667199	10	Oc1c2[C@@]34CC(=O)CC[C@@]3(O)[C@H]([NH+](CC4)C)Cc2ccc1C(=O)NCCc1ccc(cc1)C1=CC(=O)NC=C1
CHEMBL561805	10	O1c2c(cccc2)C(=CC12CC[NH2+]CC2)c1ccc(cc1)C(=O)N(C)C
CHEMBL327885	10	s1cccc1C(=O)CC[NH+]1[C@H]2[C@H]3C(CCCC3)(CC1)c1c(cc(O)cc1)C2
CHEMBL247368	10	S(CC[C@H](NC(=O)[C@@H](NC(=O)CNC(=O)CNC(=O)[C@@H]([NH3+])Cc1ccc(O)cc1)Cc1ccccc1)C(=O)N)C
