# Supplementary material for: Activity Models of Key GPCR Families in the Central Nervous System: A Tool for Many Purposes
Source: J Chem Inf Model. 2023 May 31;63(11):3248–62. doi: 10.1021/acs.jcim.2c01531 (PMC10268961; doi:10.1021/acs.jcim.2c01531)
Supplement: Supplementary file 4 — ci2c01531_si_004.zip [file ci2c01531_si_004.zip › xlsx_active_files/5HT1D_IC50_actives.xlsx]

## Sheet: 5HT1D_IC50_actives
CMPD_CHEMBLID	STANDARD_VALUE	CANONICAL-SMILES
CHEMBL88152	10	O1c2c(CCC1C[NH2+]CCCNc1nccnc1)cccc2
CHEMBL329207	10	O1c2c(CCC1C[NH2+]CCCNc1ncncc1)cccc2
CHEMBL88784	10	O1c2c(CCC1C[NH2+]CCCCCNC1=[NH+]CCCN1)cccc2
CHEMBL147071	10	O(C)c1ccc(NC(=O)c2ccc(cc2)-c2ccc(cc2C)C(=O)N)cc1N1CC[NH+](CC1)C
CHEMBL146396	9.8	[NH+](CC#CC)(C)C1CC[NH+](CC1)CCCc1c2cc(-n3cnnc3)ccc2[nH]c1
CHEMBL434315	9.3	o1cccc1C[NH+](C)C1CC[NH+](CC1)CCCc1c2cc(-n3cnnc3)ccc2[nH]c1
CHEMBL2115112	9.3	F[C@@H]1C[NH+](CC[C@@H]1[NH+](Cc1ccccc1C(F)(F)F)C)CCCc1c2cc(-n3cnnc3)ccc2[nH]c1
CHEMBL159493	9.1	[NH+]1(C[C@@H](CC1)CNc1ccccc1)CCc1c2cc(-n3cnnc3)ccc2[nH]c1
CHEMBL349528	9	O[C@@H]1CC[NH+](C1)CCc1c2cc(-n3cnnc3)ccc2[nH]c1
CHEMBL148095	8.9	[NH2+](C1CC[NH+](CC1)CCCc1c2cc(-n3cnnc3)ccc2[nH]c1)C1CCc2c1cccc2
CHEMBL162930	8.8	O1CC[NH+](CC1)CCCc1c2cc(-n3cnnc3)ccc2[nH]c1
CHEMBL161066	8.5	[NH2+](Cc1ccncc1)C[C@@H]1CC[NH+](C1)CCc1c2cc(-n3cnnc3)ccc2[nH]c1
CHEMBL63258	8.5	FC(F)(Cc1c2cc(-n3cnnc3)ccc2[nH]c1)C[NH+]1CCC(OCc2ccccc2)CC1
CHEMBL143767	8.4	S(Oc1cc2c([nH]cc2CC[NH+](C)C)cc1)(=O)(=O)C(F)(F)F
CHEMBL147853	8.3	OC[C@H]([NH2+]C1CC[NH+](CC1)CCCc1c2cc(-n3cnnc3)ccc2[nH]c1)Cc1ccccc1
CHEMBL441296	8.3	OC[C@H]([NH2+]C[C@@H]1CC[NH+](C1)CCc1c2cc(-n3cnnc3)ccc2[nH]c1)c1ccccc1
CHEMBL343667	8.1	S(=O)(=O)(C)c1ccc(cc1)C[NH+](CC1CC[NH+](CC1)CCCc1c2cc(-n3cnnc3)ccc2[nH]c1)C
CHEMBL148085	8.1	o1cc(cc1)C[NH+](C)C1CC[NH+](CC1)CCCc1c2cc(-n3cnnc3)ccc2[nH]c1
CHEMBL22553	8	O=C(N)c1cc2c([nH]cc2C=2CCC([NH2+]CC[NH2+]C3CCC(=CC3)c3c4cc(ccc4[nH]c3)C(=O)N)CC=2)cc1
CHEMBL90405	7.943	Fc1cc2CCC(Oc2cc1)C[NH2+]CCCNC1=[NH+]CCCN1
CHEMBL89427	7.943	s1ccnc1NCCC[NH2+]CC1Oc2c(CC1)cccc2
CHEMBL159733	7.7	[NH+](Cc1ccccc1)(C[C@@H]1CC[NH+](C1)CCc1c2cc(ccc2[nH]c1)Cn1ncnc1)C
CHEMBL148110	7.6	O=C(Nc1ccccc1)[C@H]([NH2+]C1CC[NH+](CC1)CCCc1c2cc(-n3cnnc3)ccc2[nH]c1)C
CHEMBL356315	7.6	O[C@H]([C@H]([NH2+]C1CC[NH+](CC1)CCCc1c2cc(-n3cnnc3)ccc2[nH]c1)c1ccccc1)C
CHEMBL113831	7.3	OC1(CC[NH+](CC1)CCCc1c2cc(-n3cnnc3)ccc2[nH]c1)C[NH2+]CC(C)(C)C
CHEMBL159332	7.244	S(=O)(=O)(NC)Cc1cc2c([nH]cc2C[C@@H]2[NH+](CCC2)C)cc1
CHEMBL2368256	7.079	O1CC(NC1=O)Cc1cc2c([nH]cc2C2CC([NH2+]C)C2)cc1
CHEMBL163114	6.9	o1nc(nc1-c1ccc(cc1)CC[NH+]1CC[NH+](CC1)CCCc1c2cc(-n3cnnc3)ccc2[nH]c1)C
CHEMBL304993	6.8	FC(Cc1c2cc(-n3cnnc3)ccc2[nH]c1)C[NH+]1CC[NH+](CC1)CCc1ccccc1
CHEMBL2112862	6.6	O[C@@H]1Cc2c(cccc2)[C@H]1[NH2+]C1CC[NH+](CC1)CCCc1c2cc(-n3cnnc3)ccc2[nH]c1
CHEMBL162899	6.6	O=C1N(CC[NH+](C1)CCCc1c2cc(-n3cnnc3)ccc2[nH]c1)Cc1ccccc1
CHEMBL88208	6.31	O1c2c(CCC1C[NH2+]CCCNC1=[NH+]CCN1)cccc2
CHEMBL146129	6.3	O1C[C@@H](NC1=O)Cc1cc2c([nH]cc2CCC[NH+]2CCC([NH2+][C@@H](CO)c3ccccc3)CC2)cc1
CHEMBL143952	6.2	S(=O)(=O)(NCC1CC[NH+](CC1)CCCc1c2cc(-n3cnnc3)ccc2[nH]c1)c1ccccc1
CHEMBL433108	6.2	FC(F)(Cc1c2cc(-n3cnnc3)ccc2[nH]c1)C[NH+]1CC[NH+](CC1)CC(C)c1ccccc1
CHEMBL145849	6	OC[C@H]([NH+](CC1CC[NH+](CC1)CCCc1c2cc(-n3cnnc3)ccc2[nH]c1)C)c1ccccc1
CHEMBL147979	5.9	OC[C@H]([NH2+]CC1CC[NH+](CC1)CCCc1c2cc(-n3cnnc3)ccc2[nH]c1)c1ccccc1
CHEMBL147148	5.9	O=C(Nc1ccccc1)N(CC1CC[NH+](CC1)CCCc1c2cc(-n3cnnc3)ccc2[nH]c1)C
CHEMBL2114036	5.8	Fc1cc(ccc1)CC[NH+]1CC[NH+](CC1)C[C@@H](F)Cc1c2cc(-n3cnnc3)ccc2[nH]c1
CHEMBL147546	5.7	O=C(Nc1ccc(cc1)CC[NH+](C)C1CC[NH+](CC1)CCCc1c2cc(-n3cnnc3)ccc2[nH]c1)C
CHEMBL146628	5.5	OCCC([NH2+]C1CC[NH+](CC1)CCCc1c2cc(-n3cnnc3)ccc2[nH]c1)c1ccccc1
CHEMBL146502	5.5	[NH2+]([C@@H](Cc1ccccc1)C)C1CC[NH+](CC1)CCCc1c2cc(-n3cnnc3)ccc2[nH]c1
CHEMBL303514	5.5	Fc1ccc(cc1)CC[NH+]1CC[NH+](CC1)CC(F)Cc1c2cc(-n3cnnc3)ccc2[nH]c1
CHEMBL416688	5.4	FC(Cc1c2cc(-n3cnnc3)ccc2[nH]c1)C[NH+]1CCC([NH+](Cc2ccccc2)C)CC1
CHEMBL148194	5.2	OCC([NH2+]C1CC[NH+](CC1)CCCc1c2cc(-n3cnnc3)ccc2[nH]c1)(C)c1ccccc1
CHEMBL163376	5.2	FC(F)(F)c1ccc(cc1)C[NH+]1CC[NH+](CC1)CCCc1c2cc(-n3cnnc3)ccc2[nH]c1
CHEMBL161970	5.2	O=C1N(CC[NH+](C1)CCCc1c2cc(-n3cnnc3)ccc2[nH]c1)CCc1ccccc1
CHEMBL63432	5.1	Fc1cc(ccc1)CC[NH+]1CC[NH+](CC1)CC(F)Cc1c2cc(-n3cnnc3)ccc2[nH]c1
CHEMBL88207	5.012	O1c2c(CCC1C[NH2+]CCCNc1ncccc1)cccc2
CHEMBL344537	5	Fc1ccc(cc1)[C@@H]([NH2+]C1CC[NH+](CC1)CCCc1c2cc(ccc2[nH]c1)Cn1ncnc1)COC
CHEMBL2114038	5	F[C@H]1C[NH+](CC[C@@H]1[NH2+]Cc1ccccc1C(F)(F)F)CCCc1c2cc(-n3cnnc3)ccc2[nH]c1
CHEMBL352123	4.9	[NH+]1(CC[NH+](CC1)CCCc1c2cc(-n3cnnc3)ccc2[nH]c1)CCCc1ccccc1
CHEMBL351311	4.9	[NH+]1(CC[NH+](CC1)CCCc1c2cc(-n3cnnc3)ccc2[nH]c1)CCc1cccnc1
CHEMBL117046	4.8	[NH2+](Cc1ccccc1)C1CC[NH+](CC1)CCCc1c2cc(-n3cnnc3)ccc2[nH]c1
CHEMBL342805	4.7	O(C[C@H]([NH2+]C1CC[NH+](CC1)CCCc1c2cc(-n3cnnc3)ccc2[nH]c1)c1ccccc1)C(=O)N
CHEMBL292262	4.7	Fc1ccccc1CC[NH+]1CC[NH+](CC1)CC(F)Cc1c2cc(-n3cnnc3)ccc2[nH]c1
CHEMBL331143	4.5	OC1(CC[NH+](CC1)CCCc1c2cc(-n3cnnc3)ccc2[nH]c1)C[NH2+]CC1CC1
CHEMBL423749	4.5	OC[C@H]([NH+](C)C1CC[NH+](CC1)CCCc1c2cc(-n3cnnc3)ccc2[nH]c1)c1ccccc1
CHEMBL357408	4.5	o1cc(cc1)C[NH2+]C1CC[NH+](CC1)CCCc1c2cc(-n3cnnc3)ccc2[nH]c1
CHEMBL146391	4.4	[NH2+]([C@@H](C)c1ccccc1)CC1CC[NH+](CC1)CCCc1c2cc(-n3cnnc3)ccc2[nH]c1
CHEMBL342330	4.3	OC[C@@H]([NH+](C)C1CC[NH+](CC1)CCCc1c2cc(-n3cnnc3)ccc2[nH]c1)c1ccccc1
CHEMBL423212	4.3	s1cccc1C[NH+](C)C1CC[NH+](CC1)CCCc1c2cc(-n3cnnc3)ccc2[nH]c1
CHEMBL159650	4.2	[NH+](Cc1ccccc1)(C[C@@H]1CC[NH+](C1)CCCc1c2cc(-n3cnnc3)ccc2[nH]c1)C
CHEMBL147907	4.2	[NH2+]([C@H](C)c1ccccc1)C1CC[NH+](CC1)CCCc1c2cc(-n3ccnc3)ccc2[nH]c1
CHEMBL147940	4.2	O=C(Nc1ccc(cc1)C[NH2+]CC1CC[NH+](CC1)CCCc1c2cc(-n3cnnc3)ccc2[nH]c1)C
CHEMBL147961	4.1	OC[C@H]([NH2+]C1CC[NH+](CC1)CCCc1c2cc(-n3ncnc3)ccc2[nH]c1)c1ccccc1
CHEMBL324751	4	OC1(CC[NH+](CC1)CCCc1c2cc(-n3cnnc3)ccc2[nH]c1)C[NH2+]Cc1ccccc1C
CHEMBL91123	3.981	O1c2c(CCC1C[NH2+]CCCNC1=[NH+]CCCC1)cccc2
CHEMBL345657	3.8	[NH2+](Cc1cccnc1)C[C@@H]1CC[NH+](C1)CCc1c2cc(-n3cnnc3)ccc2[nH]c1
CHEMBL2110299	3.631	O1CC(NC1=O)Cc1cc2c([nH]cc2C2CC([NH3+])C2)cc1
CHEMBL349893	3.6	[NH2+](Cc1ncccc1)C[C@@H]1CC[NH+](C1)CCc1c2cc(-n3cnnc3)ccc2[nH]c1
CHEMBL146132	3.5	OC[C@@H]([NH2+]C1CC[NH+](CC1)CCCc1c2cc(-n3cnnc3)ccc2[nH]c1)c1ccccc1
CHEMBL116092	3.4	[NH+]1(CCCC1)CCc1c2cc(-n3cnnc3)ccc2[nH]c1
CHEMBL146265	3.4	OC[C@@H]([NH2+]CC1CC[NH+](CC1)CCCc1c2cc(-n3cnnc3)ccc2[nH]c1)c1ccccc1
CHEMBL18840	3.388	O=C(N)c1cc2c([nH]cc2CC[NH3+])cc1
CHEMBL17828	3.35	O=C(N)c1cc2c([nH]cc2C=2CCC([NH2+]CCCCC[NH2+]C3CCC(=CC3)c3c4cc(ccc4[nH]c3)C(=O)N)CC=2)cc1
CHEMBL310061	3.3	[NH+]1(C[C@H](C[C@@H]1Cc1c2cc(-n3ccnc3)ccc2[nH]c1)CN(Cc1ccccc1)C#N)C
CHEMBL112558	3.2	OC1(CC[NH+](CC1)CCCc1c2cc(-n3cnnc3)ccc2[nH]c1)C[NH2+]Cc1ncccc1
CHEMBL161192	3.2	[NH2+](Cc1ccccc1)C[C@@H]1CC[NH+](C1)CCc1c2cc(ccc2[nH]c1)Cn1ncnc1
CHEMBL90443	3.162	O1c2c(CCC1C[NH2+]CCCNN\C(=[NH+]\C(C)C)\N)cccc2
CHEMBL88676	3.162	O1c2c(CCC1C[NH2+]CCCNC1=[NH+]CCCN1)cccc2
CHEMBL91596	3.162	O1c2cc(OC)ccc2CCC1C[NH2+]CCCNC1=[NH+]CCCN1
CHEMBL145815	3	O(C[C@H]([NH2+]C1CC[NH+](CC1)CCCc1c2cc(-n3cnnc3)ccc2[nH]c1)c1ccccc1)C
CHEMBL146335	3	O=C(Nc1ccc(cc1)C[NH2+]C1CC[NH+](CC1)CCCc1c2cc(-n3cnnc3)ccc2[nH]c1)C
CHEMBL147503	3	O(C)c1ccc(NC(=O)c2ccc(cc2)-c2ccc(cc2C)C(=[NH2+])N)cc1N1CC[NH+](CC1)C
CHEMBL39	3	Oc1cc2c([nH]cc2CC[NH3+])cc1
CHEMBL1185	2.818	O1C[C@@H](NC1=O)Cc1cc2c([nH]cc2CC[NH+](C)C)cc1
CHEMBL281575	2.63	O=C(N)c1cc2c([nH]cc2C=2CCC([NH2+]CCCCCCCCCC[NH2+]C3CCC(=CC3)c3c4cc(ccc4[nH]c3)C(=O)N)CC=2)cc1
CHEMBL348815	2.6	[NH2+](C[C@@H]1CC[NH+](C1)CCc1c2cc(-n3cnnc3)ccc2[nH]c1)CCc1ccccc1
CHEMBL357007	2.6	[NH+](CC\C=C(\C)/C)(C)C1CC[NH+](CC1)CCCc1c2cc(-n3cnnc3)ccc2[nH]c1
CHEMBL88240	2.512	O1c2c(CC[C@@H]1C[NH2+]CCCNC1=[NH+]CCCN1)cccc2
CHEMBL424154	2.5	[NH2+]([C@@H](C)c1ccccc1)C[C@@H]1CC[NH+](C1)CCc1c2cc(ccc2[nH]c1)Cn1ncnc1
CHEMBL163127	2.5	O=C(Nc1ccc(cc1)C[NH+]1CC[NH+](CC1)CCCc1c2cc(-n3cnnc3)ccc2[nH]c1)C
CHEMBL326371	2.3	O(Cc1ccccc1)C[C@@H]1CC[NH+](C1)CCc1c2cc(-n3cnnc3)ccc2[nH]c1
CHEMBL163462	2.3	O=C(N)C([NH+]1CC[NH+](CC1)CCCc1c2cc(-n3cnnc3)ccc2[nH]c1)c1ccccc1
CHEMBL304857	2.2	[NH+](Cc1ccccc1)(C)C1CC[NH+](CC1)CCCc1c2cc(-n3cnnc3)ccc2[nH]c1
CHEMBL146131	2.1	OC[C@@H]([NH2+]C1CC[NH+](CC1)CCCc1c2cc(-n3cnnc3)ccc2[nH]c1)Cc1ccccc1
CHEMBL161735	2.1	O(Cc1ccccc1)C[C@@H]1CC[NH+](C1)CCCc1c2cc(-n3cnnc3)ccc2[nH]c1
CHEMBL2114040	2.1	F[C@H]1C[NH+](CC[C@@H]1[NH+](Cc1ccccc1)C)CCCc1c2cc(-n3cnnc3)ccc2[nH]c1
CHEMBL293678	2	FC1(CC[NH+](CC1)CCCc1c2cc(-n3cnnc3)ccc2[nH]c1)CCc1ccccc1
CHEMBL89007	1.995	Clc1nnc(NCCC[NH2+]CC2Oc3c(CC2)cccc3)cc1
CHEMBL417650	1.98	O=C(N)c1cc2c([nH]cc2C=2CCC([NH2+]CCCCCCC)CC=2)cc1
CHEMBL146285	1.9	Fc1ccc(cc1)C([NH2+]C1CC[NH+](CC1)CCCc1c2cc(-n3cnnc3)ccc2[nH]c1)C
CHEMBL147838	1.9	[NH+]1(CCCCC1c1ccccc1)C1CC[NH+](CC1)CCCc1c2cc(-n3cnnc3)ccc2[nH]c1
CHEMBL115352	1.8	OC1(CC[NH+](CC1)CCCc1c2cc(-n3cnnc3)ccc2[nH]c1)C[NH+](CC(C)(C)C)C
CHEMBL333089	1.8	O=C(Nc1cc(ccc1)CC[NH+]1CC[NH+](CC1)CCCc1c2cc(-n3cnnc3)ccc2[nH]c1)C
CHEMBL65215	1.8	Fc1ccc(cc1)C(C[NH+]1CC[NH+](CC1)CC(F)(F)Cc1c2cc(-n3cnnc3)ccc2[nH]c1)C
CHEMBL304197	1.8	OC(Cc1c2cc(-n3cnnc3)ccc2[nH]c1)C[NH+]1CC[NH+](CC1)Cc1ccccc1
CHEMBL350153	1.7	O1C[C@@H](N(C)C1=O)Cc1cc2c([nH]cc2CC[NH+]2C[C@@H](CC2)C[NH+](Cc2ccccc2)C)cc1
CHEMBL358072	1.7	[NH+]1(CCC(CC1)CNc1ncccc1)CCCc1c2cc(-n3cnnc3)ccc2[nH]c1
CHEMBL159819	1.6	[NH2+](Cc1ccccc1)C[C@H]1CC[NH+](C1)CCc1c2cc(-n3cnnc3)ccc2[nH]c1
CHEMBL143893	1.6	[NH2+](CC1CC[NH+](CC1)CCCc1c2cc(-n3cnnc3)ccc2[nH]c1)Cc1ccccc1
CHEMBL145982	1.6	S(=O)(=O)(N(CC1CC[NH+](CC1)CCCc1c2cc(-n3cnnc3)ccc2[nH]c1)C)c1ccccc1
CHEMBL164413	1.6	[NH+]1(CC[NH+](CC1)CCCc1c2cc(-n3cnnc3)ccc2[nH]c1)Cc1[nH]ccn1
CHEMBL422243	1.585	O1c2c(CCC1C[NH2+]CCCNc1ncccn1)cccc2
CHEMBL349041	1.5	o1cccc1C[NH2+]C[C@@H]1CC[NH+](C1)CCc1c2cc(-n3cnnc3)ccc2[nH]c1
CHEMBL147818	1.5	[NH2+]([C@@H](C[NH+](C)C)c1ccccc1)C1CC[NH+](CC1)CCCc1c2cc(-n3cnnc3)ccc2[nH]c1
CHEMBL357634	1.5	S(=O)(=O)(N(C)C1CC[NH+](CC1)CCCc1c2cc(-n3cnnc3)ccc2[nH]c1)c1ccccc1
CHEMBL146024	1.5	s1cc(cc1)C[NH+](C)C1CC[NH+](CC1)CCCc1c2cc(-n3cnnc3)ccc2[nH]c1
CHEMBL146338	1.5	O=C(Nc1ccc(cc1)[C@H]([NH2+]CC1CC[NH+](CC1)CCCc1c2cc(-n3cnnc3)ccc2[nH]c1)C)C
CHEMBL351303	1.4	OC[C@@H]([NH2+]C[C@@H]1CC[NH+](C1)CCc1c2cc(-n3cnnc3)ccc2[nH]c1)c1ccccc1
CHEMBL343648	1.4	[NH2+]([C@H](C)c1ccccc1)CC1CC[NH+](CC1)CCCc1c2cc(-n3cnnc3)ccc2[nH]c1
CHEMBL343217	1.4	Fc1ccc(cc1)[C@@H]([NH2+]C1CC[NH+](CC1)CCCc1c2cc(-n3cnnc3)ccc2[nH]c1)COC
CHEMBL117633	1.4	[NH+]1(CC[NH+](CC1)CCCc1c2cc(-n3cnnc3)ccc2[nH]c1)CCc1ccccc1
CHEMBL162463	1.4	[NH+]1(CCN(CC1)c1ccccc1)CCCc1c2cc(-n3cnnc3)ccc2[nH]c1
CHEMBL88893	1.4	Fc1ccc(cc1)[C@@H]([NH2+]C1CC[NH+](CC1)CC(F)Cc1c2cc(-n3cnnc3)ccc2[nH]c1)CO
CHEMBL115989	1.35	OC1(CC[NH+](CC1)CCCc1c2cc(-n3cnnc3)ccc2[nH]c1)C[NH+](CC1CC1)C
CHEMBL114303	1.3	OC1(CC[NH+](CC1)CCCc1c2cc(-n3cnnc3)ccc2[nH]c1)C[NH+](Cc1ccccc1C)C
CHEMBL118012	1.3	OC[C@H]([NH2+]C1CC[NH+](CC1)CCCc1c2cc(-n3cnnc3)ccc2[nH]c1)c1ccccc1
CHEMBL119785	1.3	O=C(Nc1ccc(cc1)CC[NH+]1CC[NH+](CC1)CCCc1c2cc(-n3cnnc3)ccc2[nH]c1)C
CHEMBL75642	1.3	[NH+]1(CCC[C@@H]1Cc1c2cc(-n3c4c(nc3)cc(cc4)C#N)ccc2[nH]c1)C
CHEMBL84712	1.2	Fc1cc(ccc1)CC[NH+]1C[C@@H]2[C@@H]([NH+](C)[C@H](C2)Cc2c3cc(-n4cnnc4)ccc3[nH]c2)C1
CHEMBL111899	1.2	OC1(CC[NH+](CC1)CCCc1c2cc(-n3cnnc3)ccc2[nH]c1)C[NH+](CC1CCCCC1)C
CHEMBL114877	1.2	OC1(CC[NH+](CC1)CCCc1c2cc(-n3cnnc3)ccc2[nH]c1)C[NH+](Cc1ccccc1)C
CHEMBL146991	1.2	Oc1nc2c(n1C1CC[NH+](CC1)CCCc1c3cc(-n4cnnc4)ccc3[nH]c1)cccc2
CHEMBL161780	1.1	S(=O)(=O)(NC)Cc1cc2c([nH]cc2CC[NH+]2C[C@@H](CC2)C[NH2+]Cc2ccccc2)cc1
CHEMBL423599	1.1	O=C(N(Cc1ccccc1)C[C@@H]1CC[NH+](C1)CCc1c2cc(-n3cnnc3)ccc2[nH]c1)C
CHEMBL161045	1.1	[NH+]1(CCC1)CCc1c2cc(-n3cnnc3)ccc2[nH]c1
CHEMBL356808	1.1	[NH2+](CC1CC[NH+](CC1)CCCc1c2cc(-n3cnnc3)ccc2[nH]c1)C1CCc2c1cccc2
CHEMBL164111	1.1	o1cc(cc1)C[NH+]1CC[NH+](CC1)CCCc1c2cc(-n3cnnc3)ccc2[nH]c1
CHEMBL164046	1	[NH2+](C(C)(C)c1ccccc1)C[C@@H]1CC[NH+](C1)CCc1c2cc(-n3cnnc3)ccc2[nH]c1
CHEMBL164035	1	O=C(N(C)C)C([NH+]1CC[NH+](CC1)CCCc1c2cc(-n3cnnc3)ccc2[nH]c1)c1ccccc1
CHEMBL351346	1	[NH+]1(CC[NH+](CC1)CCCc1c2cc(-n3cnnc3)ccc2[nH]c1)C(C)c1ccccc1
CHEMBL119668	1	Fc1cc(ccc1F)CC[NH+]1CC[NH+](CC1)CCCc1c2cc(-n3cnnc3)ccc2[nH]c1
CHEMBL294732	1	FC1(CC[NH+](CC1)CCCc1c2cc(-n3cnnc3)ccc2[nH]c1)Cc1ccccc1
CHEMBL304833	1	Fc1ccccc1C(C[NH+]1CC[NH+](CC1)CC(F)Cc1c2cc(-n3cnnc3)ccc2[nH]c1)C
CHEMBL293614	1	FC1(CC[NH+](CC1)CCCc1c2cc(-n3cnnc3)ccc2[nH]c1)CCc1ccc(F)cc1
CHEMBL64004	1	Fc1ccc(cc1)C(C[NH+]1CC[NH+](CC1)CC(F)Cc1c2cc(-n3cnnc3)ccc2[nH]c1)C
CHEMBL333341	0.95	[NH+](CC1CC[NH+](CC1)CCCc1c2cc(-n3cnnc3)ccc2[nH]c1)(Cc1ccccc1)C
CHEMBL432332	0.95	FC(Cc1c2cc(-n3cnnc3)ccc2[nH]c1)C[NH+]1CCC(CC1)Cc1ccccc1
CHEMBL83426	0.9	[NH+]1([C@@H]2[C@H](C[C@@H]1Cc1c3cc(-n4cnnc4)ccc3[nH]c1)C[NH+](C2)Cc1ccccc1)C
CHEMBL84070	0.9	[NH+](Cc1ccccc1)(C[C@H]1C[C@@H]([NH+](C1)C)Cc1c2cc(-n3ccnc3)ccc2[nH]c1)C
CHEMBL313714	0.9	Fc1ccc(cc1)[C@@H]([NH2+]C1CC[NH+](CC1)CCCc1c2cc(-n3cnnc3)ccc2[nH]c1)CO
CHEMBL143947	0.9	O[C@@H]([C@H]([NH2+]C1CC[NH+](CC1)CCCc1c2cc(-n3cnnc3)ccc2[nH]c1)c1ccccc1)C
CHEMBL348962	0.9	[NH2+](CC([NH+]1CC[NH+](CC1)CCCc1c2cc(-n3cnnc3)ccc2[nH]c1)c1ccccc1)C
CHEMBL65321	0.9	Fc1cc(ccc1)C(C[NH+]1CC[NH+](CC1)CC(F)Cc1c2cc(-n3cnnc3)ccc2[nH]c1)C
CHEMBL21862	0.83	O=C(N)c1cc2c([nH]cc2C=2CCC([NH2+]CCCCCC[NH2+]C3CCC(=CC3)c3c4cc(ccc4[nH]c3)C(=O)N)CC=2)cc1
CHEMBL348304	0.81	O(Cc1ccccc1)C[C@H]1[NH+](CCC1)CCc1c2cc(-n3cnnc3)ccc2[nH]c1
CHEMBL82204	0.8	Fc1ccc(cc1)C[NH+]1C[C@@H]2[C@@H]([NH+](C)[C@H](C2)Cc2c3cc(-n4cnnc4)ccc3[nH]c2)C1
CHEMBL159683	0.8	[NH+](Cc1ccccc1)(C[C@H]1[NH+](CCC1)CCc1c2cc(-n3cnnc3)ccc2[nH]c1)C
CHEMBL352159	0.8	S=C1N(CC[NH+](C1)CCCc1c2cc(-n3cnnc3)ccc2[nH]c1)Cc1ccccc1
CHEMBL115750	0.8	Fc1ccc(cc1)CC[NH+]1CC[NH+](CC1)CCCc1c2cc(-n3cnnc3)ccc2[nH]c1
CHEMBL162722	0.8	[NH+]1(CC[NH+](CC1)CCCc1c2cc(-n3cnnc3)ccc2[nH]c1)CC(C)c1ccccc1
CHEMBL67460	0.8	Fc1ccccc1CCC1(F)CC[NH+](CC1)CCCc1c2cc(-n3cnnc3)ccc2[nH]c1
CHEMBL88283	0.7943	O1c2c(CCC1C[NH2+]CCCNC1=[NH+]CCCN1)cccc2OC
CHEMBL63799	0.75	FC1(CC[NH+](CC1)CCCc1c2cc(-n3cnnc3)ccc2[nH]c1)CCc1cc(F)ccc1
CHEMBL161410	0.72	[NH2+]([C@H](C)c1ccccc1)C[C@@H]1CC[NH+](C1)CCc1c2cc(-n3cnnc3)ccc2[nH]c1
CHEMBL85668	0.7	[NH+]1([C@@H]2[C@H](C[C@@H]1Cc1c3cc(-n4ccnc4)ccc3[nH]c1)C[NH+](C2)Cc1ccccc1)C
CHEMBL117579	0.7	[NH+](Cc1ccccc1)(C[C@@H]1CC[NH+](C1)CCc1c2cc(-n3cnnc3)ccc2[nH]c1)C
CHEMBL348864	0.7	[NH+]([C@@H](C)c1ccccc1)(C[C@@H]1CC[NH+](C1)CCc1c2cc(ccc2[nH]c1)Cn1ncnc1)C
CHEMBL434125	0.7	OC[C@H]([NH2+]C1CC[NH+](CC1)CCCc1c2cc(-n3ccnc3)ccc2[nH]c1)c1ccccc1
CHEMBL163386	0.7	OCC([NH+]1CC[NH+](CC1)CCCc1c2cc(-n3cnnc3)ccc2[nH]c1)c1ccccc1
CHEMBL347665	0.7	[NH+]1(CC[NH+](CC1)CCCc1c2cc(-n3cnnc3)ccc2[nH]c1)Cc1ccc(cc1)C#N
CHEMBL116153	0.7	Fc1cc(cc(F)c1)CC[NH+]1CC[NH+](CC1)CCCc1c2cc(-n3cnnc3)ccc2[nH]c1
CHEMBL331819	0.65	OC1(CC[NH+](CC1)CCCc1c2cc(-n3cnnc3)ccc2[nH]c1)C[NH+](CC(C)C)C
CHEMBL116161	0.65	OC1(CC[NH+](CC1)CCCc1c2cc(-n3cnnc3)ccc2[nH]c1)C[NH+]1CC(CCC1)(C)C
CHEMBL420965	0.6	[NH2+](Cc1ccccc1)C[C@@H]1CC[NH+](C1)CCc1c2cc(-n3cnnc3)ccc2[nH]c1
CHEMBL148087	0.6	[NH2+]([C@@H](C)c1ccccc1)C1CC[NH+](CC1)CCCc1c2cc(-n3cnnc3)ccc2[nH]c1
CHEMBL292779	0.6	Fc1cc(ccc1)CC[NH+]1CC[NH+](CC1)CCCc1c2cc(-n3cnnc3)ccc2[nH]c1
CHEMBL147660	0.6	O=C(Nc1ccc(cc1)C[NH+](CC1CC[NH+](CC1)CCCc1c2cc(-n3cnnc3)ccc2[nH]c1)C)C
CHEMBL146483	0.6	O=C(Nc1ccc(cc1)[C@@H]([NH2+]CC1CC[NH+](CC1)CCCc1c2cc(-n3cnnc3)ccc2[nH]c1)C)C
CHEMBL159396	0.6	[NH+]1(CCN(CC1)c1ncccn1)CCCc1c2cc(-n3cnnc3)ccc2[nH]c1
CHEMBL162858	0.6	[NH+]1(CC[NH+](CC1)CCCc1c2cc(-n3cnnc3)ccc2[nH]c1)Cc1ccncc1
CHEMBL116031	0.6	Fc1ccccc1CC[NH+]1CC[NH+](CC1)CCCc1c2cc(-n3cnnc3)ccc2[nH]c1
CHEMBL67684	0.6	FC1(CC[NH+](CC1)CCCc1c2cc(-n3cnnc3)ccc2[nH]c1)CC(C)c1ccccc1
CHEMBL148233	0.5	[NH+](C\C=C(\C)/C)(C)C1CC[NH+](CC1)CCCc1c2cc(-n3cnnc3)ccc2[nH]c1
CHEMBL161696	0.5	Clc1ccc(cc1)C[NH+]1CC[NH+](CC1)CCCc1c2cc(-n3cnnc3)ccc2[nH]c1
CHEMBL326125	0.45	OC1(CC[NH+](CC1)CCCc1c2cc(-n3cnnc3)ccc2[nH]c1)C[NH2+]Cc1ccccc1
CHEMBL159759	0.45	[NH2+]([C@@H](C)c1ccccc1)C[C@@H]1CC[NH+](C1)CCc1c2cc(-n3cnnc3)ccc2[nH]c1
CHEMBL349185	0.45	o1cc(cc1)C[NH2+]C[C@@H]1CC[NH+](C1)CCc1c2cc(-n3cnnc3)ccc2[nH]c1
CHEMBL331970	0.4	[NH2+]([C@H](C)c1ccccc1)C1CC[NH+](CC1)CCCc1c2cc(-n3cnnc3)ccc2[nH]c1
CHEMBL163573	0.4	[NH+]1(CC[NH+](CC1)CCCc1c2cc(-n3cnnc3)ccc2[nH]c1)Cc1ncccc1
CHEMBL162805	0.4	o1cccc1C[NH+]1CC[NH+](CC1)CCCc1c2cc(-n3cnnc3)ccc2[nH]c1
CHEMBL65765	0.4	FC1(CC[NH+](CC1)CCCc1c2cc(-n3cnnc3)ccc2[nH]c1)Cc1cc(F)ccc1
CHEMBL159483	0.35	O1C[C@@H](NC1=O)Cc1cc2c([nH]cc2CC[NH+]2C[C@@H](CC2)C[NH2+]Cc2ccccc2)cc1
CHEMBL294547	0.35	[NH+]1(CCC(CC1)Cc1ccccc1)CCCc1c2cc(-n3cnnc3)ccc2[nH]c1
CHEMBL22960	0.33	O=C(N)c1cc2c([nH]cc2C=2CCC([NH2+]CCCCCCCCCCCC[NH2+]C3CCC(=CC3)c3c4cc(ccc4[nH]c3)C(=O)N)CC=2)cc1
CHEMBL89878	0.3162	O1c2cc(ccc2CCC1C[NH2+]CCCNC1=[NH+]CCCN1)CC
CHEMBL160070	0.3	O1C[C@@H](NC1=O)Cc1cc2c([nH]cc2CC[NH+]2C[C@@H](CC2)C[NH2+][C@@H](C)c2ccccc2)cc1
CHEMBL296161	0.3	[NH+](CCc1c2cc(-n3cnnc3)ccc2[nH]c1)(C)C
CHEMBL422366	0.3	[NH+]1(CC[NH+](CC1)CCCc1c2cc(-n3cnnc3)ccc2[nH]c1)Cc1cccnc1
CHEMBL63167	0.3	FC1(CC[NH+](CC1)CCCc1c2cc(-n3cnnc3)ccc2[nH]c1)Cc1ccccc1C(F)(F)F
CHEMBL161176	0.2	O=C(Nc1cc(ccc1)C[NH+]1CC[NH+](CC1)CCCc1c2cc(-n3cnnc3)ccc2[nH]c1)C
CHEMBL65367	0.2	[NH+]1(CC[NH+](CC1)CCCc1c2cc(-n3cnnc3)ccc2[nH]c1)Cc1ccccc1
CHEMBL22961	0.11	O=C(N)c1cc2c([nH]cc2C=2CCC([NH2+]CCCCCCCC[NH2+]C3CCC(=CC3)c3c4cc(ccc4[nH]c3)C(=O)N)CC=2)cc1
CHEMBL112507	0.1	OC1(CC[NH+](CC1)CCCc1c2cc(-n3cnnc3)ccc2[nH]c1)Cc1ccccc1
CHEMBL161723	0.1	Fc1ccc(cc1)C[NH+]1CC[NH+](CC1)CCCc1c2cc(-n3cnnc3)ccc2[nH]c1
CHEMBL65824	0.1	Fc1ccccc1CC1(F)CC[NH+](CC1)CCCc1c2cc(-n3cnnc3)ccc2[nH]c1
CHEMBL22744	0.05	O=C(N)c1cc2c([nH]cc2C=2CCC([NH2+]CCCCCCC[NH2+]C3CCC(=CC3)c3c4cc(ccc4[nH]c3)C(=O)N)CC=2)cc1
