# Supplementary material for: Activity Models of Key GPCR Families in the Central Nervous System: A Tool for Many Purposes
Source: J Chem Inf Model. 2023 May 31;63(11):3248–62. doi: 10.1021/acs.jcim.2c01531 (PMC10268961; doi:10.1021/acs.jcim.2c01531)
Supplement: Supplementary file 4 — ci2c01531_si_004.zip [file ci2c01531_si_004.zip › xlsx_active_files/H1_IC50_actives.xlsx]

## Sheet: H1_IC50_actives
CMPD_CHEMBLID	STANDARD_VALUE	CANONICAL-SMILES
CHEMBL1626	0.421	Clc1ccc(cc1)[C@@](OCC[C@@H]1[NH+](CCC1)C)(C)c1ccccc1
CHEMBL1628227	0.57	O1Cc2c(cccc2)\C(\c2c1cccc2)=C\CC[NH+](C)C
CHEMBL3609328	1	Fc1cc2c(Nc3c(N=C2N2CC[NH+](CC2)C)cc(F)cc3)cc1
CHEMBL1633	1	s1c2c(cc1)\C(\c1c(CC2=O)cccc1)=C\1/CC[NH+](CC/1)C
CHEMBL534	1.19	s1c2c(cc1)\C(\c1c(CC2=O)cccc1)=C\1/CC[NH+](CC/1)C
CHEMBL1201203	3.18	O(C(c1ccccc1)c1ccccc1)C1C[C@@H]2[NH+]([C@H](C1)CC2)C
CHEMBL564446	3.3	Fc1ccc(cc1)Cn1c2c(nc1N1CCC([NH+](C)C3CCOCC3)CC1)cccc2
CHEMBL6437	3.39	[NH+]1(CC2N(CC1)c1c(Cc3c2cccc3)cccc1)C
CHEMBL194837	3.5	Clc1cc(Cl)ccc1OCC(=O)Nc1cc2c(nc(OCC[NH+](C)C)cc2C)cc1
CHEMBL516	3.7	[NH+]1(CCC(CC1)=C1c2c(C=Cc3c1cccc3)cccc2)C
CHEMBL91397	3.9	Clc1cc2c(cc1)\C(\c1ncccc1CC2)=C\1/CC[NH+](CC/1)Cc1cc(cnc1)C
CHEMBL549598	4.4	Fc1ccc(cc1)Cn1c2c(nc1N1CCC([NH+](CC3CCCCC3)C)CC1)cccc2
CHEMBL411691	4.47	O(C)c1c(OC)cc(cc1OC)C(=O)N1CC(CC1)(CC[NH+]1CCC(CC1)C(=O)c1nc2c(n1Cc1ccc(cc1)C(=O)[O-])cccc2)c1ccccc1
CHEMBL273915	4.56	O(C)c1c(OC)cc(cc1OC)C(=O)N1CC(CC1)(CC[NH+]1CCC(CC1)C(=O)c1nc2c(n1Cc1ccc(cc1)C(=O)[O-])cccc2)c1cc(OC)c(OC)cc1
CHEMBL629	4.78	[NH+](CC\C=C/1\c2c(CCc3c\1cccc3)cccc2)(C)C
CHEMBL42	4.91	Clc1cc2N=C(N3CC[NH+](CC3)C)c3c(Nc2cc1)cccc3
CHEMBL94788	5	Clc1cc(ccc1Cl)C1(CCN(C1)C(=O)c1cc(OC)c(OC)c(OC)c1)CC[NH+]1CCC(CC1)C(=O)c1nc2c(n1CCCC(=O)[O-])cccc2
CHEMBL430471	5.04	O(C)c1c(OC)cc(cc1OC)C(=O)N1CC(CC1)(CC[NH+]1CCC(CC1)C(=O)c1nc2c(n1CCCCOc1ccccc1C(=O)[O-])cccc2)c1ccccc1
CHEMBL643	5.4	S1c2c(N(c3c1cccc3)CC([NH+](C)C)C)cccc2
CHEMBL96441	5.71	O(C)c1c(OC)cc(cc1OC)C(=O)N1CC(CC1)(CC[NH+]1CCC(CC1)C(=O)c1[nH]c2c(n1)cccc2)c1cc(OC)c(OC)cc1
CHEMBL95029	6	O(C)c1c(OC)cc(cc1OC)C(=O)N1CC(CC1)(CC[NH+]1CCC(CC1)C(=O)c1nc2c(n1CCCCOc1ccccc1C(OC)=O)cccc2)c1ccccc1
CHEMBL95243	6.02	O(C)c1c(OC)cc(cc1OC)C(=O)N1CC(CC1)(CC[NH+]1CCC(CC1)C(=O)c1nc2c(n1Cc1ccc(cc1)C(OC)=O)cccc2)c1cc(OC)c(OC)cc1
CHEMBL327888	6.2	O(C)c1c(OC)cc(cc1OC)C(=O)N1CC(CC1)(CC[NH+]1CCC(CC1)C(=O)c1nc2c(n1CCOCC)cccc2)c1cc(OC)c(OC)cc1
CHEMBL94480	6.25	Fc1ccc(cc1)C1(CCN(C1)C(=O)c1cc(OC)c(OC)c(OC)c1)CC[NH+]1CCC(CC1)C(=O)c1nc2c(n1Cc1ncccc1)cccc2
CHEMBL97240	6.26	Clc1cc(ccc1Cl)C1(CCN(C1)C(=O)c1cc(OC)c(OC)c(OC)c1)CC[NH+]1CCC(CC1)C(=O)c1nc2c(n1CC[NH+]1CCOCC1)cccc2
CHEMBL1201353	6.29	Clc1ccc(cc1)[C@H](CC[NH+](C)C)c1ncccc1
CHEMBL93519	6.3	O(C)c1c(OC)cc(cc1OC)C(=O)N1CC(CC1)(CC[NH+]1CCC(CC1)C(=O)c1nc2c(n1Cc1ncccc1)cccc2)c1ccc(OC)cc1
CHEMBL95076	6.35	o1cccc1COCCn1c2c(nc1C(=O)C1CC[NH+](CC1)CCC1(CCN(C1)C(=O)c1cc(OC)c(OC)c(OC)c1)c1ccccc1)cccc2
CHEMBL95125	6.36	Clc1cc(ccc1Cl)C1(CCN(C1)C(=O)c1cc(OC)c(OC)c(OC)c1)CC[NH+]1CCC(CC1)C(=O)c1nc2c(n1Cc1ncccc1)cccc2
CHEMBL320003	6.39	Clc1cc(ccc1Cl)C1(CCN(C1)C(=O)c1cc(OC)c(OC)c(OC)c1)CC[NH+]1CCC(CC1)C(=O)c1[nH]c2c(n1)cccc2
CHEMBL96141	6.47	Clc1cc(ccc1Cl)C1(CCN(C1)C(=O)c1cc(OC)c(OC)c(OC)c1)CC[NH+]1CCC(CC1)C(=O)c1nc2c(n1CCOCC)cccc2
CHEMBL97357	6.55	Clc1cc(ccc1Cl)C1(CCN(C1)C(=O)c1cc(OC)c(OC)c(OC)c1)CC[NH+]1CCC(CC1)C(=O)c1nc2c(n1Cc1ccc(F)cc1)cccc2
CHEMBL94726	6.59	Fc1ccc(cc1)Cn1c2c(nc1C(=O)C1CC[NH+](CC1)CCC1(CCN(C1)C(=O)c1ccc(OC)c(OC)c1OC)c1cc3OCOc3cc1)cccc2
CHEMBL94906	6.6	Fc1ccc(cc1)C1(CCN(Cc2cc(OC)c(OC)c(OC)c2)C1=O)CC[NH+]1CCC(CC1)C(=O)c1nc2c(n1CCOCC)cccc2
CHEMBL319535	6.6	Fc1ccc(cc1)Cn1c2c(nc1C(=O)C1CC[NH+](CC1)CCC1(CCN(C1)C(=O)Cc1cc(OC(C)C)ccc1)c1cc3OCOc3cc1)cccc2
CHEMBL98079	6.63	Fc1ccc(cc1)Cn1c2c(nc1C(=O)C1CC[NH+](CC1)CCC1(CCN(C1)C(=O)c1cc(OC)c(OC)c(OC)c1)c1ccccc1)cccc2
CHEMBL329055	6.67	Clc1cc(ccc1Cl)C1(CCCN(C1)C(=O)c1cc(OC)c(OC)c(OC)c1)CC[NH+]1CCC(CC1)C(=O)c1nc2c(n1Cc1ccc(F)cc1)cccc2
CHEMBL320002	6.69	Fc1ccc(cc1)Cn1c2c(nc1C(=O)C1CC[NH+](CC1)CCC1(CCN(C1)C(=O)c1cc(OC)c(OC)c(OC)c1)c1cc3OCOc3cc1)cccc2
CHEMBL330462	6.8	Fc1ccc(cc1)Cn1c2c(nc1C(=O)C1CC[NH+](CC1)CCC1(CCN(C1)C(=O)c1cc(OCC)c(OCC)c(OCC)c1)c1cc(OC)c(OC)cc1)cccc2
CHEMBL96466	6.89	Clc1cc(Cl)ccc1C(=O)N1CC(CC1)(CC[NH+]1CCC(CC1)C(=O)c1nc2c(n1Cc1ccc(F)cc1)cccc2)c1cc2OCOc2cc1
CHEMBL98076	7.33	Fc1ccc(cc1)Cn1c2c(nc1N=C1CC[NH+](CC1)CCc1ccc(OC)cc1)cccc2
CHEMBL21731	8.79	[NH2+](CCCC12CCC(c3c1cccc3)c1c2cccc1)C
CHEMBL1909072	9.94	Clc1cc2N(c3c(Sc2cc1)cccc3)CCC[NH+]1CCC(CC1)C(=O)N
CHEMBL1172	9.98	Clc1cc2c(cc1)\C(\c1ncccc1CC2)=C\1/CC[NH2+]CC/1
CHEMBL715	13	s1c2Nc3c(N=C(N4CC[NH+](CC4)C)c2cc1C)cccc3
CHEMBL296419	14	Fc1ccc(cc1)Cn1c2c(nc1NC1CC[NH+](CC1)CCc1ccc(OC)cc1)cccc2
CHEMBL1411979	16	s1cccc1CN(CC[NH+](C)C)c1ncccc1
CHEMBL71	17	Clc1cc2N(c3c(Sc2cc1)cccc3)CCC[NH+](C)C
CHEMBL559665	23	S1c2c(N(c3c1cccc3)CCC[NH+]1CCCN(CC1)C=1N(C)C(=O)N(C)C(=O)C=1)cc(cc2)CC(=O)[O-]
CHEMBL564370	23	S1c2c(N(c3c1cccc3)CCC[NH+]1CCCN(CC1)C=1N(C)C(=O)N(C)C(=O)C=1)cc(cc2)C(=O)[O-]
CHEMBL728	24	Clc1cc2N(c3c(Sc2cc1)cccc3)CCC[NH+]1CC[NH+](CC1)C
CHEMBL85	25	Fc1cc2onc(c2cc1)C1CC[NH+](CC1)CCC=1C(=O)N2C(=NC=1C)CCCC2
CHEMBL11	27	[NH+](CCCN1c2c(CCc3c1cccc3)cccc2)(C)C
CHEMBL395110	27	S1c2c(N(c3c1cccc3)CC1CCC[NH+](C1)C)cccc2
CHEMBL305660	28.3	O(C(c1ccccc1)c1ccccc1)C1CC[NH+](CC1)CCCC(=O)c1ccc(cc1)C(C)(C)C
CHEMBL592753	30	Fc1ccc(cc1)CCn1c2CC[NH+](Cc2c2cc(ccc12)C)C
CHEMBL603049	31	Fc1cc2c3c(n(c2cc1)CCc1ccc(cc1)C)CC[NH+](C3)C
CHEMBL589150	32	Fc1cc2c3c(n(c2cc1)CCc1ccc(OC)cc1)CC[NH+](C3)C
CHEMBL552057	35	S1c2c(N(c3c1cccc3)CCCC[NH+]1CCN(CC1)C=1N(C)C(=O)N(C)C(=O)C=1)cc(cc2)C(=O)[O-]
CHEMBL591803	35	Fc1cc2c3c(n(c2cc1)CCc1ccc(cc1)C(F)(F)F)CC[NH+](C3)C
CHEMBL551457	37	S1c2c(N(c3c1cccc3)CCC[NH+]1CCN(CC1)C=1N(C)C(=O)N(C)C(=O)C=1)cc(cc2)C(=O)[O-]
CHEMBL648	38	[NH+]1(CC[NH+](CC1)C)C(c1ccccc1)c1ccccc1
CHEMBL716	39.6	S1c2c(cccc2)C(=Nc2c1cccc2)N1CC[NH+](CC1)CCOCCO
CHEMBL1241	39.81	[NH+](CCN(Cc1ccccc1)c1ncccc1)(C)C
CHEMBL726	40	S1c2c(N(c3c1cccc3)CCC[NH+]1CC[NH+](CC1)CCO)cc(cc2)C(F)(F)F
CHEMBL559664	40	S1c2c(N(c3c1cccc3)CCC[NH+]1CCN(CC1)C=1N(C)C(=O)N(C)C(=O)C=1)cc(cc2)CC(=O)[O-]
CHEMBL2158814	40	Clc1cc(OC2CC[NH+](CC2)C2CCN(CC2)C(=O)N=S(=O)([O-])c2ccc(cc2)C)ccc1Cl
CHEMBL551394	41	S1c2c(N(c3c1cccc3)CCC[NH+]1CCC(=CC1)C=1N(C)C(=O)N(C)C(=O)C=1)cc(cc2)CC(=O)[O-]
CHEMBL563647	41	S1c2c(N(c3c1cccc3)CCC[NH+]1CCCN(CC1)C=1N(C)C(=O)N(C)C(=O)C=1)cc(cc2)C(CC)C(=O)[O-]
CHEMBL1774491	41	O1Cc2c(N(c3cc(ccc13)C(=O)[O-])CCC[NH+]1CCCN(CC1)C=1N(C)C(=O)N(C)C(=O)C=1)cccc2
CHEMBL563520	46	S1c2c(N(c3c1cccc3)CC1CC[NH+](CC1)CCCNC=1N(C)C(=O)N(C)C(=O)C=1)cc(cc2)C(=O)[O-]
CHEMBL511	46.77	O(C)c1ccc(cc1)CN(CC[NH+](C)C)c1ncccc1
CHEMBL445	50	[NH2+](CC\C=C/1\c2c(CCc3c\1cccc3)cccc2)C
CHEMBL561377	53	S1c2c(N(c3c1cccc3)CC1CC[NH+](CC1)CCCN(C)C=1N(C)C(=O)N(C)C(=O)C=1)cc(cc2)C(=O)[O-]
CHEMBL1774498	54	O=C1N(C)C(=O)N(C)C(N2CCC[NH+](CC2)CCCN2c3cc(ccc3CCc3c2cccc3)CC(=O)[O-])=C1
CHEMBL560120	58	Clc1cc(OC2CC[NH+](CC2)CCCNC=2N(C)C(=O)N(C)C(=O)C=2)ccc1Cl
CHEMBL95051	59	Fc1ccc(cc1)Cn1c2c(nc1C(=O)C1CC[NH+](CC1)CCc1ccc(OC)cc1)cccc2
CHEMBL1774504	63	O1Cc2c(cccc2)/C(/c2cc(ccc12)C(=O)[O-])=C\CC[NH+]1CCCN(CC1)C=1N(C)C(=O)N(C)C(=O)C=1
CHEMBL505	66	Clc1ccc(cc1)C(CC[NH+](C)C)c1ncccc1
CHEMBL589147	66	O(C)c1ccc(cc1)CCn1c2CC[NH+](Cc2c2cc(ccc12)C)C
CHEMBL589388	68	FC(F)(F)c1cc2c3c(n(c2cc1)CCc1ccccc1)CC[NH+](C3)C
CHEMBL560061	69	S1c2c(N(c3c1cccc3)CCC[NH+]1CCCN(CC1)C=1N(C)C(=O)N(C)C(=O)C=1)cc(cc2)CCC(=O)[O-]
CHEMBL1774497	70	O=C1N(C)C(=O)N(C)C(N2CCC[NH+](CC2)CCCN2c3cc(ccc3CCc3c2cccc3)C(=O)[O-])=C1
CHEMBL565083	72	S1c2c(N(c3c1cccc3)CCC[NH+]1CCCN(CC1)C=1N(C)C(=O)N(C)C(=O)C=1)cc(cc2)C(C(=O)[O-])C
CHEMBL479	72	S1c2c(N(c3c1cccc3)CCC1[NH+](CCCC1)C)cc(SC)cc2
CHEMBL43064	74	[NH+]1(CC[NH+](CC1)C\C=C\c1ccccc1)C(c1ccccc1)c1ccccc1
CHEMBL1774499	75	O=C1N(C)C(=O)N(C)C(N2CCC[NH+](CC2)CCCN2c3cc(ccc3CCc3c2cccc3)C(C(=O)[O-])(C)C)=C1
CHEMBL914	78	OC(C1CC[NH+](CC1)CCCC(O)c1ccc(cc1)C(C(=O)[O-])(C)C)(c1ccccc1)c1ccccc1
CHEMBL561690	80.5	Fc1ccc(cc1)Cn1c2c(nc1N1CCC(N(C)c3ccccc3)CC1)cccc2
CHEMBL415	85	Clc1cc2N(c3c(CCc2cc1)cccc3)CCC[NH+](C)C
CHEMBL563271	88	S1c2c(N(c3c1cccc3)CCC[NH+]1CCCN(CC1)C=1N(C)C(=O)N(C)C(=O)C=1)cc(OCC(=O)[O-])cc2
CHEMBL1774502	92	O1Cc2c(cccc2)/C(/c2cc(ccc12)CC(=O)[O-])=C\CC[NH+]1CCCN(CC1)C=1N(C)C(=O)N(C)C(=O)C=1
CHEMBL606036	98	FC(F)(F)c1ccc(cc1)CCn1c2CC[NH+](Cc2c2cc(ccc12)C)C
CHEMBL1113	99	Clc1cc2c(Oc3c(N=C2N2CC[NH2+]CC2)cccc3)cc1
CHEMBL10971	100	Clc1cc2c(cc1)\C(\c1ncccc1CC2)=C\1/CCN(CC/1)C(=O)C
