# Supplementary material for: Activity Models of Key GPCR Families in the Central Nervous System: A Tool for Many Purposes
Source: J Chem Inf Model. 2023 May 31;63(11):3248–62. doi: 10.1021/acs.jcim.2c01531 (PMC10268961; doi:10.1021/acs.jcim.2c01531)
Supplement: Supplementary file 4 — ci2c01531_si_004.zip [file ci2c01531_si_004.zip › xlsx_active_files/5HT1E_ki_actives.xlsx]

## Sheet: 5HT1E_ki_actives
CMPD_CHEMBLID	STANDARD_VALUE	CANONICAL-SMILES
CHEMBL76237	4220	S(=O)(=O)(n1cc(c2cc(OC)ccc12)CC[NH+](C)C)c1ccccc1
CHEMBL3104091	4073.8	[NH+]1(CCc2n3-c4c(CCc5c3c(c2C1)ccc5)cccc4)C
CHEMBL1241328	2900	O=C1NC=2N(C)C(=O)NC=2C(=N)N1C
CHEMBL29846	2511.89	Clc1cc2c(sc(S(=O)(=O)Nc3cc(N4CC[NH+](CC4)C)c(OC)cc3)c2C)cc1
CHEMBL497963	2511.89	S(=O)(=O)(Nc1cc(ccc1)CC1CC[NH+](CC1)CCOc1c2c(nc(cc2)C)ccc1)C
CHEMBL333784	2511.89	Clc1cc(S(=O)(=O)N2CCC[C@@H]2CC[NH+]2CCC(CC2)C)ccc1Cl
CHEMBL3217984	2511.89	S1Cc2c(N3C4C(c5c3c1ccc5)C[NH+](CC4)C)cccc2
CHEMBL30713	1919	[NH3+]C(Cc1c2c([nH]c1)cccc2)C
CHEMBL7143	1800	O(C)c1cc2c([nH]c(C)c2CC[NH+](C)C)cc1
CHEMBL29433	1584.89	Clc1cc2c(sc(S(=O)(=O)Nc3cc(N4CC[NH+]5[C@@H](CCC5)C4)c(OC)cc3)c2C)cc1
CHEMBL292759	1584.89	Brc1ccc(S(=O)(=O)Nc2cc(N3CC[NH+](CC3)C)c(OC)cc2)cc1
CHEMBL282971	1000	Clc1cc2c(sc(S(=O)(=O)Nc3cc(N4CC[NH+]5[C@H](CCC5)C4)c(OC)cc3)c2C)cc1
CHEMBL42	1000	Clc1cc2N=C(N3CC[NH+](CC3)C)c3c(Nc2cc1)cccc3
CHEMBL105261	770	O=C(Nc1nc2c([nH]cc2C2CC[NH+](CC2)C)cc1)CC
CHEMBL103479	660	Fc1ccc(cc1)C(=O)Nc1nc2c([nH]cc2C2CC[NH+](CC2)C)cc1
CHEMBL267615	520	O(C)c1cc2c([nH]c(CC)c2CC[NH+](C)C)cc1
CHEMBL3754166	512.86	Brc1cc2c([nH]cc2CC[NH+](CC=C)CC=C)cc1
CHEMBL2391541	501.19	O(C)c1cc2c([nH]cc2CC[NH+](CC=C)CC=C)cc1
CHEMBL3753318	489.78	[NH+](CCc1c2cc(ccc2[nH]c1)C)(CC=C)CC=C
CHEMBL3754496	478.63	Fc1cc2c([nH]cc2CC[NH+](CC=C)CC=C)cc1
CHEMBL3752576	380.19	[NH+](CCc1c2c([nH]c1)cccc2)(CC=C)CC=C
CHEMBL3752900	354.81	Clc1cc2c([nH]cc2CC[NH+](CC=C)CC=C)cc1
CHEMBL343755	280	O=C(N1[C@H](C[C@@H]1C)C)[C@@H]1C=C2C([NH+](C1)C)Cc1c3c2cccc3[nH]c1
CHEMBL137781	200	O=C(N1[C@@H](C[C@@H]1C)C)[C@@H]1C=C2C([NH+](C1)C)Cc1c3c2cccc3[nH]c1
CHEMBL138989	140	O=C(N1[C@@H](C[C@H]1C)C)[C@@H]1C=C2C([NH+](C1)C)Cc1c3c2cccc3[nH]c1
CHEMBL263881	93	O=C(N(CC)CC)[C@@H]1C=C2[C@H]([NH+](C1)C)Cc1c3c2cccc3[nH]c1
CHEMBL39	11	Oc1cc2c([nH]cc2CC[NH3+])cc1
CHEMBL432713	6.31	Clc1cc(ccc1Cl)\C=C\C(=O)NCCCCC[NH+]1CCC(CC1)c1c2cc(O)ccc2[nH]c1
