# Supplementary material for: Activity Models of Key GPCR Families in the Central Nervous System: A Tool for Many Purposes
Source: J Chem Inf Model. 2023 May 31;63(11):3248–62. doi: 10.1021/acs.jcim.2c01531 (PMC10268961; doi:10.1021/acs.jcim.2c01531)
Supplement: Supplementary file 4 — ci2c01531_si_004.zip [file ci2c01531_si_004.zip › xlsx_active_files/H2_EC50_actives.xlsx]

## Sheet: H2_EC50_actives
CMPD_CHEMBLID	STANDARD_VALUE	CANONICAL-SMILES
CHEMBL3220638	16218.1	S(CCNC(NCCCCc1nc([nH]c1)C)=NC#N)c1ccccc1
CHEMBL1078210	14125.4	[nH]1cc(nc1)CCCNC(NCCCc1ccccc1)=NC#N
CHEMBL1078747	12022.6	S(=O)(=O)(NC(NCCCc1nc[nH]c1)=N)CCc1ccccc1
CHEMBL1077596	12022.6	S(=O)(=O)(NC(NCCCc1nc[nH]c1)=N)c1ccc(cc1)C
CHEMBL1078212	8912.51	[nH]1cc(nc1)CCCNC(NCCCCc1ccccc1)=NC#N
CHEMBL1078529	7244.36	S(CCNC(NCCCc1nc[nH]c1)=NC#N)c1ccccc1
CHEMBL1080772	3890.45	[nH]1cc(nc1)CCNC(NCCCC1CCCCC1)=NC#N
CHEMBL275443	3162.28	[NH3+]CCc1[nH]cnc1C
CHEMBL325327	2570.4	[NH2+]=C(NCCCc1nc[nH]c1)N
CHEMBL13559	2500	[NH3+][C@@H]1C[C@H]1c1nc[nH]c1
CHEMBL1078358	1995.26	O=C(N=C(NCCc1nc[nH]c1)NCCCc1ccccc1)N
CHEMBL90	1258.93	[NH3+]CCc1nc[nH]c1
CHEMBL1533310	1258.93	[NH3+]CCc1nc[nH]c1
CHEMBL474449	954.99	O=C(NCC(=O)N=C(NCCCc1nc[nH]c1)N)c1[nH]c2c(c1)cccc2
CHEMBL3220665	831.76	O=C(N=C(NCCCc1ncccc1)N)CC(C)c1ccccc1
CHEMBL3220635	741.31	O=C(N=C(NCCCc1[nH]ncn1)N)CC(C)c1ccccc1
CHEMBL443896	724.44	O=C(N=C(NCCCc1nc[nH]c1)N)C
CHEMBL13795	696	[NH3+][C@H]1C[C@@H]1c1nc[nH]c1
CHEMBL1078359	645.65	O=C(N=C(NCCCc1ccccc1)NCCCc1nc[nH]c1)N
CHEMBL3220636	407.38	O=C(N=C(NCCCc1[nH]ncn1)N)CC(c1ccccc1)c1ccccc1
CHEMBL1078746	380.19	O=C(N=C(NCCCc1nc[nH]c1)NCCCCc1ccccc1)N
CHEMBL475621	371.54	O=C(N=C(NCCCc1nc[nH]c1)N)CC
CHEMBL474617	346.74	O=C(N(CCC(=O)N=C(NCCCc1nc[nH]c1)N)C)c1[nH]c2c(c1)cccc2
CHEMBL474448	288.4	O=C(N=C(NCCCc1nc[nH]c1)N)c1[nH]c2c(c1)cccc2
CHEMBL3220633	239.88	O=C(N=C(NCCCc1cn[nH]c1)N)CC(C)c1ccccc1
CHEMBL2165640	213.8	O=C(N=C(NCCCc1nc[nH]c1)N)CCCCC(=O)N=C(NCCCc1nc[nH]c1)N
CHEMBL213357	160	S(=O)(=O)([O-])CCCC[N+]=1c2c(cccc2)C(C)(C)C=1\C=C\C=C\C=C/1\N(c2c(cccc2)C\1(C)C)CCCCCC(=O)NCCN=C(NCCCOc1cc(ccc1)C[NH+]1CCCCC1)NC#N
CHEMBL2165629	151.36	O=C(N=C(NCCCc1[nH]ncn1)N)CCCCCCCCC(=O)N=C(NCCCc1[nH]ncn1)N
CHEMBL465170	141.25	O=C(N=C(NCCCc1nc[nH]c1)N)CCC
CHEMBL1086105	131	Fc1ccc2[nH]c(nc2c1C)-c1ccc(OCCC[NH+]2CCc3nc[nH]c3C2)cc1C
CHEMBL1096428	120.23	O=C(NC(NCCCc1nc[nH]c1)=N)C[C@@H](C)c1ccccc1
CHEMBL472441	120	s1ccnc1C(CC(=O)NC(NCCCc1nc[nH]c1)=N)c1ccccc1
CHEMBL471724	109.65	O=C(N=C(NCCCc1nc[nH]c1)N)C(C)C
CHEMBL502339	109	s1cccc1C(CC(=O)NC(NCCCc1nc[nH]c1)=N)C
CHEMBL418470	93	[NH3+]CC[C@H]1C[C@H]1c1nc[nH]c1
CHEMBL515428	83.18	O=C(NCCC(=O)N=C(NCCCc1nc[nH]c1)N)c1[nH]c2c(c1)cccc2
CHEMBL514641	81.28	O=C(N=C(NCCCc1nc[nH]c1)N)CCc1c2c([nH]c1)cccc2
CHEMBL471413	79.43	O=C(NC(NCCCc1nc[nH]c1)=N)CC(c1ccccc1)c1ccccc1
CHEMBL1096429	79.43	O=C(NC(NCCCc1nc[nH]c1)=N)C[C@H](C)c1ccccc1
CHEMBL483406	67.61	O=C(N=C(NCCCc1nc[nH]c1)N)CC(C)c1ccccc1
CHEMBL470790	63.1	O=C(NC(NCCCc1nc[nH]c1)=N)CCc1ccccc1
CHEMBL2165641	56.23	O=C(N=C(NCCCc1nc[nH]c1)N)CCCCCCC(=O)N=C(NCCCc1nc[nH]c1)N
CHEMBL474447	36.31	O=C(N=C(NCCCc1nc[nH]c1)N)Cc1c2c([nH]c1)cccc2
CHEMBL475620	30.2	O=C(NCCCC(=O)N=C(NCCCc1nc[nH]c1)N)c1[nH]c2c(c1)cccc2
CHEMBL2165643	24.55	O=C(N=C(NCCCc1nc[nH]c1)N)CCCCCCCCCCCCCCC(=O)N=C(NCCCc1nc[nH]c1)N
CHEMBL1096430	18.62	O=C(NC(NCCCc1nc[nH]c1)=N)C[C@@H](C)C1CCCCC1
CHEMBL1096431	6.46	O=C(NC(NCCCc1nc[nH]c1)=N)C[C@H](C)C1CCCCC1
CHEMBL2165642	6.17	O=C(N=C(NCCCc1nc[nH]c1)N)CCCCCCCCC(=O)N=C(NCCCc1nc[nH]c1)N
