# Supplementary material for: Activity Models of Key GPCR Families in the Central Nervous System: A Tool for Many Purposes
Source: J Chem Inf Model. 2023 May 31;63(11):3248–62. doi: 10.1021/acs.jcim.2c01531 (PMC10268961; doi:10.1021/acs.jcim.2c01531)
Supplement: Supplementary file 4 — ci2c01531_si_004.zip [file ci2c01531_si_004.zip › xlsx_active_files/5HT1F_EC50_actives.xlsx]

## Sheet: 5HT1F_EC50_actives
CMPD_CHEMBLID	STANDARD_VALUE	CANONICAL-SMILES
CHEMBL186662	470	Fc1cc(F)ccc1C(=O)Nc1cc2c(onc2C2CC[NH+](CC2)C)cc1
CHEMBL177238	277	Clc1cc(F)ccc1C(=O)Nc1nc2c(occ2C2CC[NH+](CC2)C)cc1
CHEMBL187308	140	Clc1cc(F)ccc1C(=O)Nc1cc2c(onc2C2CC[NH+](CC2)C)cc1
CHEMBL3617557	110	Fc1ccc(cc1)C(=O)Nc1nc(ccc1)C(=O)C1CC[NH+](CC1)C
CHEMBL173949	91.7	Fc1cc(F)cc(F)c1C(=O)Nc1nc2c(occ2C2CC[NH+](CC2)C)cc1
CHEMBL3617549	87	Fc1ccc(cc1)C(=O)Nc1cc(ccc1)C(=O)C1CC[NH+](CC1)C
CHEMBL369705	68.7	Clc1cccc(F)c1C(=O)Nc1nc2c(occ2C2CC[NH+](CC2)C)cc1
CHEMBL177258	66	Fc1ccc(cc1)C(=O)Nc1nc2c(occ2C2CC[NH+](CC2)C)cc1
CHEMBL186951	63	Clc1cc(F)ccc1C(=O)Nc1cc2N(CNc2cc1)C1CC[NH+](CC1)C
CHEMBL3617550	55	Fc1c(cccc1NC(=O)c1ccc(F)cc1)C(=O)C1CC[NH+](CC1)C
CHEMBL187581	50	Fc1cc(F)cc(F)c1C(=O)Nc1cc2N(CNc2cc1)C1CC[NH+](CC1)C
CHEMBL431041	36	O=C(Nc1nc2c([nH]cc2C2CC[NH+](CC2)C)cc1)C
CHEMBL128	35	S(=O)(=O)(NC)Cc1cc2c([nH]cc2CC[NH+](C)C)cc1
CHEMBL104720	34	O=C(Nc1nc2c([nH]cc2C2CC[NH+](CC2)C)cc1)C1CC1
CHEMBL105261	32	O=C(Nc1nc2c([nH]cc2C2CC[NH+](CC2)C)cc1)CC
CHEMBL105722	25	O=C(Nc1nc2c([nH]cc2C2CC[NH+](CC2)C)cc1)c1ncccc1
CHEMBL420475	21	O=C(Nc1nc2c([nH]cc2C2CC[NH+](CC2)C)cc1)C1CCC1
CHEMBL321080	15	s1cccc1C(=O)Nc1nc2c([nH]cc2C2CC[NH+](CC2)C)cc1
CHEMBL105955	13	O=C(Nc1nc2c([nH]cc2C2CC[NH+](CC2)C)cc1)CCC
CHEMBL105091	11	o1cccc1C(=O)Nc1nc2c([nH]cc2C2CC[NH+](CC2)C)cc1
CHEMBL102250	11	o1cc(cc1)C(=O)Nc1nc2c([nH]cc2C2CC[NH+](CC2)C)cc1
CHEMBL105958	11	O=C(Nc1nc2c([nH]cc2C2CC[NH+](CC2)C)cc1)c1ccncc1
CHEMBL104753	9.4	s1cc(cc1)C(=O)Nc1nc2c([nH]cc2C2CC[NH+](CC2)C)cc1
CHEMBL39	7.9	Oc1cc2c([nH]cc2CC[NH3+])cc1
CHEMBL339980	6	Fc1ccc(cc1)C(=O)Nc1c2c([nH]c(C)c2CC[NH+](C)C)ccc1
