# Supplementary material for: Activity Models of Key GPCR Families in the Central Nervous System: A Tool for Many Purposes
Source: J Chem Inf Model. 2023 May 31;63(11):3248–62. doi: 10.1021/acs.jcim.2c01531 (PMC10268961; doi:10.1021/acs.jcim.2c01531)
Supplement: Supplementary file 4 — ci2c01531_si_004.zip [file ci2c01531_si_004.zip › xlsx_active_files/H2_IC50_actives.xlsx]

## Sheet: H2_IC50_actives
CMPD_CHEMBLID	STANDARD_VALUE	CANONICAL_SMILES
CHEMBL295698	21872	Clc1cc(Cl)ccc1[C@]1(O[C@@H](CO1)COc1ccc(N2CCN(CC2)C(=O)C)cc1)Cn1ccnc1
CHEMBL633	10555	Ic1cc(cc(I)c1OCC[NH+](CC)CC)C(=O)c1c2c(oc1CCCC)cccc2
CHEMBL374218	10000	o1cccc1Cn1cc(c2c1cccc2)C1CC[NH+](CC1)CCOc1ccccc1C(=O)[O-]
CHEMBL387391	10000	Fc1cc2n(cc(c2cc1)C1CC[NH+](CC1)CCOc1ccccc1C(=O)[O-])CC1CC1
CHEMBL185489	10000	Clc1sc(cc1)Cn1cc(c2c1cccc2)C1CC[NH+](CC1)Cc1cc(ccc1)C(=O)[O-]
CHEMBL1767164	10000	Clc1ccc(cc1)CC1=NN(C[C@@H]2[NH+](CCC2)CCCCc2ccc(OCCC[NH+]3CCCCCC3)cc2)C(=O)c2c1cccc2
CHEMBL83	9396	O(CC[NH+](C)C)c1ccc(cc1)\C(=C(/CC)\c1ccccc1)\c1ccccc1
CHEMBL426786	9105	O(CC[NH+]1CCC(CC1)c1c2c(n(c1)CCCC)cccc2)c1ccccc1C(=O)[O-]
CHEMBL1201353	8368	Clc1ccc(cc1)[C@H](CC[NH+](C)C)c1ncccc1
CHEMBL900	6961	O(C(c1ccccc1C)c1ccccc1)CC[NH+](C)C
CHEMBL91	6750	Clc1cc(Cl)ccc1C(OCc1ccc(Cl)cc1Cl)Cn1ccnc1
CHEMBL221716	6700	O(CC[NH+]1CCC(CC1)c1c2cc(OC)ccc2n(c1)CCOCC)c1ccccc1C(=O)[O-]
CHEMBL374059	5600	Fc1ccc(cc1C(=O)[O-])C[NH+]1CCC(CC1)c1c2c(n(c1)CCOCC)cccc2
CHEMBL222214	5600	Brc1ccc(cc1C[NH+]1CCC(CC1)c1c2c(n(c1)CCOCC)cccc2)C(=O)[O-]
CHEMBL30	5523	S(Cc1nc[nH]c1C)CCN=C(NC#N)NC
CHEMBL360712	5350	O(C)c1ccc(cc1C(=O)[O-])C[NH+]1CCC(CC1)c1c2c(n(c1)CCOCC)cccc2
CHEMBL104	5165	Clc1ccccc1C(n1ccnc1)(c1ccccc1)c1ccccc1
CHEMBL374869	4517	O1CCOC1CCn1cc(c2c1cccc2)C1CC[NH+](CC1)CCOc1ccccc1C(=O)[O-]
CHEMBL534	4129	s1c2c(cc1)\C(\c1c(CC2=O)cccc1)=C\1/CC[NH+](CC/1)C
CHEMBL223882	3982	O(CC(=O)[O-])c1ccc(cc1)C[NH+]1CCC(CC1)c1c2c(n(c1)CCOCC)cccc2
CHEMBL222142	3850	Fc1cc2n(cc(c2cc1)C1CC[NH+](CC1)Cc1cc(ccc1)C(=O)[O-])CCOC
CHEMBL42	3610	Clc1cc2N=C(N3CC[NH+](CC3)C)c3c(Nc2cc1)cccc3
CHEMBL183706	3272	O(CC[NH+]1CCC(CC1)c1c2c(n(c1)CCOCC)cccc2)c1ccccc1C(=O)[O-]
CHEMBL376202	3200	s1cccc1Cn1cc(c2c1cccc2)C1CC[NH+](CC1)Cc1cc(C(=O)[O-])c(OC)cc1
CHEMBL374754	3100	O(CC[NH+]1CCC(CC1)c1c2c(n(c1)CCOCC)c(ccc2)C)c1ccccc1C(=O)[O-]
CHEMBL841	3081	Clc1ccc(cc1)C1(O)CC[NH+](CC1)CCC(C(=O)N(C)C)(c1ccccc1)c1ccccc1
CHEMBL221730	3059	Clc1sc(cc1)Cn1cc(c2c1cc(F)cc2)C1CC[NH+](CC1)Cc1cc(C(=O)[O-])c(OC)cc1
CHEMBL222984	3050	O(CCn1cc(c2c1cccc2)C1CC[NH+](CC1)Cc1ccccc1C(=O)[O-])CC
CHEMBL222139	3000	s1cccc1Cn1cc(c2c1cc(F)cc2)C1CC[NH+](CC1)Cc1cc(C(=O)[O-])c(OC)cc1
CHEMBL305660	2915.7	O(C(c1ccccc1)c1ccccc1)C1CC[NH+](CC1)CCCC(=O)c1ccc(cc1)C(C)(C)C
CHEMBL437519	2900	O(CC[NH+]1CCC(CC1)c1c2c(n(c1)CCc1ncccc1)cccc2)c1ccccc1C(=O)[O-]
CHEMBL221718	2900	FC(F)(F)c1cc2n(cc(c2cc1)C1CC[NH+](CC1)CCOc1ccccc1C(=O)[O-])CCOCC
CHEMBL564	2858	S1c2c(N(c3c1cccc3)CCC[NH+](C)C)cccc2
CHEMBL71	2626	Clc1cc2N(c3c(Sc2cc1)cccc3)CCC[NH+](C)C
CHEMBL6966	2590	O(C)c1cc(ccc1OC)C(C(C)C)(CCC[NH+](CCc1cc(OC)c(OC)cc1)C)C#N
CHEMBL445	2334	[NH2+](CC\C=C/1\c2c(CCc3c\1cccc3)cccc2)C
CHEMBL221664	2150	Fc1cc2n(cc(c2cc1)C1CC[NH+](CC1)CCOc1ccccc1C(=O)[O-])CCCC
CHEMBL385311	2100	O1CCOCC1CCn1cc(c2c1cccc2)C1CC[NH+](CC1)CCOc1ccccc1C(=O)[O-]
CHEMBL222217	2095	O(CC(=O)[O-])c1ccccc1C[NH+]1CCC(CC1)c1c2c(n(c1)CCOCC)cccc2
CHEMBL415	2049	Clc1cc2N(c3c(CCc2cc1)cccc3)CCC[NH+](C)C
CHEMBL117537	1980	Fc1ccc(cc1)C(CCC[NH+]1CCN(CC1)C(=O)CCCc1ccccc1)c1ccc(F)cc1
CHEMBL941	1963	O=C(Nc1cc(Nc2nc(ccn2)-c2cccnc2)c(cc1)C)c1ccc(cc1)C[NH+]1CC[NH+](CC1)C
CHEMBL373534	1915	O(CC(=O)[O-])c1cc(ccc1)C[NH+]1CCC(CC1)c1c2c(n(c1)CCOCC)cccc2
CHEMBL1628227	1867	O1Cc2c(cccc2)\C(\c2c1cccc2)=C\CC[NH+](C)C
CHEMBL361805	1858	Clc1sc(cc1)Cn1cc(c2c1cccc2)C1CC[NH+](CC1)CCOc1ccccc1C(=O)[O-]
CHEMBL360791	1774	O(CCn1cc(c2c1cccc2)C1CC[NH+](CC1)Cc1cc(ccc1)C(=O)[O-])CC
CHEMBL296419	1682	Fc1ccc(cc1)Cn1c2c(nc1NC1CC[NH+](CC1)CCc1ccc(OC)cc1)cccc2
CHEMBL1123	1625	O(C(=O)C1(CCCCC1)C1CCCCC1)CC[NH+](CC)CC
CHEMBL808	1592	Clc1cc(Cl)ccc1C(OCc1ccc(Cl)cc1)Cn1ccnc1
CHEMBL222356	1500	Fc1cc2n(cc(c2cc1)C1CC[NH+](CC1)Cc1cc(C(=O)[O-])c(OC)cc1)Cc1ccoc1
CHEMBL387390	1500	Brc1cc2c(n(cc2C2CC[NH+](CC2)CCOc2ccccc2C(=O)[O-])CCOCC)cc1
CHEMBL85	1483	Fc1cc2onc(c2cc1)C1CC[NH+](CC1)CCC=1C(=O)N2C(=NC=1C)CCCC2
CHEMBL222083	1397	Brc1c2n(cc(c2ccc1)C1CC[NH+](CC1)CCOc1ccccc1C(=O)[O-])CCOCC
CHEMBL116735	1340	Fc1ccc(cc1)C(CCC[NH+]1CCN(CC1)C(=O)CCc1ccc(F)cc1)c1ccc(F)cc1
CHEMBL222372	1334	s1cccc1Cn1cc(c2c1cccc2)C1CC[NH+](CC1)Cc1cc(ccc1)C(=O)[O-]
CHEMBL325516	1250	Fc1ccc(cc1)C(CCC[NH+]1CCN(CC1)C(OCCc1ccc(F)cc1)=O)c1ccc(F)cc1
CHEMBL726	1226	S1c2c(N(c3c1cccc3)CCC[NH+]1CC[NH+](CC1)CCO)cc(cc2)C(F)(F)F
CHEMBL1201203	1206	O(C(c1ccccc1)c1ccccc1)C1C[C@@H]2[NH+]([C@H](C1)CC2)C
CHEMBL385133	1185	Fc1cc2n(cc(c2cc1)C1CC[NH+](CC1)CCOc1ccccc1C(=O)[O-])CCOC
CHEMBL54	1166	Clc1ccc(cc1)C1(O)CC[NH+](CC1)CCCC(=O)c1ccc(F)cc1
CHEMBL643	1165	S1c2c(N(c3c1cccc3)CC([NH+](C)C)C)cccc2
CHEMBL64894	1155	[N+](C)(C)=C1C=CC(C=C1)=C(c1ccc(N(C)C)cc1)c1ccc(N(C)C)cc1
CHEMBL1172	1099	Clc1cc2c(cc1)\C(\c1ncccc1CC2)=C\1/CC[NH2+]CC/1
CHEMBL157138	1040	O=C(N[C@H]1C=C2[C@H]([NH+](C1)C)Cc1c3c2cccc3[nH]c1)N(CC)CC
CHEMBL326263	1030	Fc1ccc(cc1)C(CCC[NH+]1CCN(CC1)C(OCCc1ccc(cc1)C#N)=O)c1ccc(F)cc1
CHEMBL374459	1025	Clc1sc(cc1)Cn1cc(c2c1cc(F)cc2)C1CC[NH+](CC1)CCOc1ccccc1C(=O)[O-]
CHEMBL6437	1008	[NH+]1(CC2N(CC1)c1c(Cc3c2cccc3)cccc1)C
CHEMBL19215	975	O(Cc1ccccc1)C(=O)NC[C@@H]1C[C@H]2[C@H]([NH+](C1)C)Cc1c3c2cccc3n(c1)C
CHEMBL374755	950	O(CC[NH+]1CCC(CC1)c1c2c(n(c1)CCOCC)cccc2)c1ccc(cc1C(=O)[O-])C(=O)C
CHEMBL479	950	S1c2c(N(c3c1cccc3)CCC1[NH+](CCCC1)C)cc(SC)cc2
CHEMBL374675	880	Fc1cc2n(cc(c2cc1)C1CC[NH+](CC1)CCOc1ccccc1C(=O)[O-])Cc1ccoc1
CHEMBL223837	870	Fc1cc2n(cc(c2cc1)C1CC[NH+](CC1)CCOc1ccccc1C(=O)[O-])Cc1occc1
CHEMBL189118	860	FC(F)(F)Oc1ccc(cc1)\C=C\C(=O)Nc1cc2c(nc(N(CC[NH+](C)C)C)cc2C)cc1
CHEMBL376025	850	Fc1cccc(OCC[NH+]2CCC(CC2)c2c3c(n(c2)CCOCC)cccc3)c1C(=O)[O-]
CHEMBL181278	779	O(CC[NH+]1CCC(CC1)c1c2c(n(c1)CCOCC)cccc2)c1cc(OC)ccc1C(=O)[O-]
CHEMBL113956	757	Fc1ccc(cc1)C(CCC[NH+]1CCN(CC1)C(=O)NCCc1ccc(OCC)cc1)c1ccc(F)cc1
CHEMBL629	730	[NH+](CC\C=C/1\c2c(CCc3c\1cccc3)cccc2)(C)C
CHEMBL222853	691	O(CC[NH+]1CCC(CC1)c1c2c(n(c1)CCOCC)cccc2)c1ccc(cc1)C(=O)[O-]
CHEMBL222985	630	o1cccc1Cn1cc(c2c1cccc2)C1CC[NH+](CC1)Cc1cc(ccc1)C(=O)[O-]
CHEMBL222881	500	s1cccc1Cn1cc(c2c1cccc2)C1CC[NH+](CC1)CCOc1ccccc1C(=O)[O-]
CHEMBL374585	500	Fc1cc2c(n(cc2C2CC[NH+](CC2)CCOc2ccccc2C(=O)[O-])CCOCC)cc1
CHEMBL221414	500	Brc1cc(Br)cc(C(=O)[O-])c1OCC[NH+]1CCC(CC1)c1c2c(n(c1)CCOCC)cccc2
CHEMBL21731	400	[NH2+](CCCC12CCC(c3c1cccc3)c1c2cccc1)C
CHEMBL1626	370	Clc1ccc(cc1)[C@@](OCC[C@@H]1[NH+](CCC1)C)(C)c1ccccc1
CHEMBL116463	368	Fc1ccc(cc1)C(CCC[NH+]1CCC(NC(OCCc2ccc(cc2)C#N)=O)CC1)c1ccc(F)cc1
CHEMBL221413	260	Fc1cc2n(cc(c2cc1)C1CC[NH+](CC1)CCOc1ccccc1C(=O)[O-])CCOCC
CHEMBL221462	225	O(CC[NH+]1CCC(CC1)c1c2c(n(c1)CCOCC)cccc2)c1ccc(cc1C(=O)[O-])C
CHEMBL516	198	[NH+]1(CCC(CC1)=C1c2c(C=Cc3c1cccc3)cccc2)C
CHEMBL223024	123	O(CC[NH+]1CCC(CC1)c1c2c(n(c1)CCOCC)cccc2)c1cc(ccc1)C(=O)[O-]
CHEMBL588119	108.1	S(C(C)C)c1ccc(cc1)[C@H](O)[C@H]([NH2+]CCCCCCCC)C
CHEMBL269646	22	s1cc(nc1\[NH+]=C(\N)/N)CSCCNC(NC#N)=NC
CHEMBL194837	0.87	Clc1cc(Cl)ccc1OCC(=O)Nc1cc2c(nc(OCC[NH+](C)C)cc2C)cc1
