# Supplementary material for: Activity Models of Key GPCR Families in the Central Nervous System: A Tool for Many Purposes
Source: J Chem Inf Model. 2023 May 31;63(11):3248–62. doi: 10.1021/acs.jcim.2c01531 (PMC10268961; doi:10.1021/acs.jcim.2c01531)
Supplement: Supplementary file 4 — ci2c01531_si_004.zip [file ci2c01531_si_004.zip › xlsx_active_files/5HT1F_ki_actives.xlsx]

## Sheet: 5HT1F_ki_actives
CMPD_CHEMBLID	STANDARD_VALUE	CANONICAL-SMILES
CHEMBL495075	7200	Brc1cc(ccc1OC1CC[NH2+]CC1)C[NH+]1C[C@@H](NC(=O)c2cc(Cl)c(Cl)cc2)CC1
CHEMBL3617559	3200	Fc1ccc(cc1)C(=O)Nc1cc(cnc1)C(=O)C1CC[NH+](CC1)C
CHEMBL76237	2500	S(=O)(=O)(n1cc(c2cc(OC)ccc12)CC[NH+](C)C)c1ccccc1
CHEMBL3617560	2400	Fc1ccc(cc1)C(=O)Nc1nccc(c1)C(=O)C1CC[NH+](CC1)C
CHEMBL317535	2000	O(C(=O)c1[nH]c2c(cccc2)c1CC[NH+](C)C)CC
CHEMBL425190	1995.26	O(CC[NH+]1CC[NH+](CC1)Cc1c2ncccc2ccc1)c1c2c(nc(cc2)C)ccc1
CHEMBL3617554	1700	Clc1c(cccc1NC(=O)c1ccc(F)cc1)C(=O)C1CC[NH+](CC1)C
CHEMBL3617551	1300	Fc1ccc(NC(=O)c2ccc(F)cc2)cc1C(=O)C1CC[NH+](CC1)C
CHEMBL3617556	1100	Fc1ccc(cc1)C(=O)Nc1cccc(C(=O)C2CC[NH+](CC2)C)c1O
CHEMBL522708	1000	S1(=O)(=O)N(CCC1)c1cc(ccc1)CC1CC[NH+](CC1)CCOc1c2c(nc(cc2)C)ccc1
CHEMBL3617555	870	Fc1ccc(cc1)C(=O)Nc1cccc(C(=O)C2CC[NH+](CC2)C)c1C
CHEMBL93868	770	S(=O)(=O)(n1cc(c2c1cccc2)CC[NH+](C)C)c1ccccc1
CHEMBL3616488	610	Fc1ccc(cc1)C(=O)Nc1cccc(C(=O)C2CC[NH+](CC2)C)c1OC
CHEMBL126340	570	S(=O)(=O)(n1c2c(cc1C(=O)c1ccccc1)c(ccc2)CC[NH+](C)C)c1ccccc1
CHEMBL3617553	530	Fc1ccc(cc1NC(=O)c1ccc(F)cc1)C(=O)C1CC[NH+](CC1)C
CHEMBL184994	520	Fc1ccc(cc1)C(=O)Nc1cc2N(CCOc2cc1)C1CC[NH+](CC1)C
CHEMBL497963	501.19	S(=O)(=O)(Nc1cc(ccc1)CC1CC[NH+](CC1)CCOc1c2c(nc(cc2)C)ccc1)C
CHEMBL29433	316.23	Clc1cc2c(sc(S(=O)(=O)Nc3cc(N4CC[NH+]5[C@@H](CCC5)C4)c(OC)cc3)c2C)cc1
CHEMBL292759	316.23	Brc1ccc(S(=O)(=O)Nc2cc(N3CC[NH+](CC3)C)c(OC)cc2)cc1
CHEMBL29846	251.19	Clc1cc2c(sc(S(=O)(=O)Nc3cc(N4CC[NH+](CC4)C)c(OC)cc3)c2C)cc1
CHEMBL104158	220	O=C(Nc1nc2c([nH]cc2C2CC[NH+](CC2)C)cn1)C
CHEMBL104026	210	O=C(Nc1ncc2[nH]cc(c2c1)C1CC[NH+](CC1)C)C
CHEMBL282971	199.53	Clc1cc2c(sc(S(=O)(=O)Nc3cc(N4CC[NH+]5[C@H](CCC5)C4)c(OC)cc3)c2C)cc1
CHEMBL104953	170	Fc1ccc(cc1)C(=O)Nc1nc2c([nH]cc2C2CC[NH+](CC2)CC)cc1
CHEMBL318110	100	Oc1nc2c([nH]cc2C2CC[NH+](CC2)C)cc1
CHEMBL102182	75	Fc1ccc(cc1)C(=O)Nc1nc2c([nH]cc2C2CC[NH+](CC2)CCc2ccccc2)cc1
CHEMBL320198	67	Fc1ccc(cc1)C(=O)Nc1nc2c([nH]cc2C2CC[NH+](CC2)C)cn1
CHEMBL321578	62	O=C(Nc1nc2c([nH]cc2C2CC[NH+](CC2)C)cc1)C(C)(C)C
CHEMBL125745	47	S(=O)(=O)(n1c2c(cc1)c(ccc2)CC[NH3+])c1ccccc1
CHEMBL322018	45	O=C(Nc1nc2c([nH]cc2C2CC[NH2+]CC2)cc1)C
CHEMBL3617552	41	Fc1cc(cc(NC(=O)c2ccc(F)cc2)c1)C(=O)C1CC[NH+](CC1)C
CHEMBL104946	35	O=C(Nc1nc2c([nH]cc2C2CC[NH2+]CC2)cc1)CC
CHEMBL105240	30	Fc1ccc(cc1)C(=O)Nc1nc2c([nH]cc2C2CC[NH+](CC2)C(C)C)cc1
CHEMBL263700	29	Oc1cc2c(n(cc2CC[NH+](C)C)C(=O)c2ccccc2)cc1
CHEMBL104968	27	S(=O)(=O)(Nc1nc2c([nH]cc2C2CC[NH+](CC2)C)cc1)c1ccc(F)cc1
CHEMBL128	25.7	S(=O)(=O)(NC)Cc1cc2c([nH]cc2CC[NH+](C)C)cc1
CHEMBL316979	25	Fc1ccc(cc1)C(=O)Nc1nc2c([nH]cc2C=2CC[NH+](CC=2)CC)cc1
CHEMBL104374	23	O(C)c1nc2c([nH]cc2C2CC[NH+](CC2)C)cc1
CHEMBL103058	21	O=C(Nc1nc2c([nH]cc2C=2CC[NH+](CC=2)CC)cc1)C
CHEMBL101686	20	O=C(Nc1nc2c([nH]cc2C2CC[NH+](CC2)C)cc1)CCCCCCC
CHEMBL418806	20	O=C(Nc1nc2c([nH]cc2C2CC[NH+](CC2)C)cc1)C1CCCCC1
CHEMBL321562	20	O(C)c1ccccc1C(=O)Nc1nc2c([nH]cc2C2CC[NH+](CC2)C)cc1
CHEMBL104384	19	Fc1ccccc1C(=O)Nc1nc2c([nH]cc2C2CC[NH+](CC2)C)cc1
CHEMBL105327	19	S(=O)(=O)(Nc1nc2c([nH]cc2C2CC[NH+](CC2)C)cc1)C
CHEMBL105478	18	Fc1ccc(cc1)C(=O)Nc1nc2c([nH]cc2C2CC[NH+](CC2)CCC)cc1
CHEMBL2113386	17.8	Ic1ccccc1CS(=O)(=O)Nc1cc2c([nH]cc2C[C@@H]2[NH2+]CCC2)cc1
CHEMBL445651	17	Fc1ccc(cc1)C(=O)Nc1cc2c(onc2C2CC[NH+](CC2)C)cc1
CHEMBL187581	17	Fc1cc(F)cc(F)c1C(=O)Nc1cc2N(CNc2cc1)C1CC[NH+](CC1)C
CHEMBL606547	16	Clc1ccccc1S(=O)(=O)Nc1cc2c([nH]cc2C[C@@H]2[NH+](CCC2)C)cc1
CHEMBL321133	16	O(C)c1cc(ccc1)C(=O)Nc1nc2c([nH]cc2C2CC[NH+](CC2)C)cc1
CHEMBL319857	14	O=C(Nc1nc2c([nH]cc2C2CC[NH+](CC2)C)cc1)CCCC
CHEMBL105850	14	Fc1ccc(cc1)C(=O)Nc1nc2c([nH]cc2C2CC[NH+](CC2)CCCC)cc1
CHEMBL369391	13.5	Fc1ccc(cc1)C(=O)Nc1nc2c(oc(C)c2CC[NH+](C)C)cc1
CHEMBL186951	13	Clc1cc(F)ccc1C(=O)Nc1cc2N(CNc2cc1)C1CC[NH+](CC1)C
CHEMBL105091	13	o1cccc1C(=O)Nc1nc2c([nH]cc2C2CC[NH+](CC2)C)cc1
CHEMBL103503	13	Fc1ccc(cc1)C(=O)Nc1ncc2[nH]cc(c2c1)C1CC[NH+](CC1)C
CHEMBL102344	13	O=C(Nc1nc2c([nH]cc2C2CC[NH+](CC2)C)cc1)CCCCC
CHEMBL609742	12.3	Clc1ccccc1S(=O)(=O)Nc1cc2c([nH]cc2C[C@@H]2[NH2+]CCC2)cc1
CHEMBL105025	12	O=C(Nc1nc2c([nH]cc2C2CC[NH+](CC2)C)cc1)c1ccccc1C
CHEMBL186662	12	Fc1cc(F)ccc1C(=O)Nc1cc2c(onc2C2CC[NH+](CC2)C)cc1
CHEMBL420101	12	O=C(Nc1nc2c([nH]cc2C2CC[NH+](CC2)C)cc1)c1ccc(cc1)C
CHEMBL419547	11	O=C(Nc1nc2c([nH]cc2C2CC[NH+](CC2)C)cc1)c1cc(ccc1)C#N
CHEMBL103550	11	Fc1cc(ccc1)C(=O)Nc1nc2c([nH]cc2C2CC[NH+](CC2)C)cc1
CHEMBL105369	11	Fc1ccc(NC(=O)Nc2nc3c([nH]cc3C3CC[NH+](CC3)C)cc2)cc1
CHEMBL321967	11	O=C(Nc1nc2c([nH]cc2C2CC[NH+](CC2)C)cc1)C1CCCC1
CHEMBL104720	9.8	O=C(Nc1nc2c([nH]cc2C2CC[NH+](CC2)C)cc1)C1CC1
CHEMBL103424	9.7	O=C(Nc1cc2c([nH]cc2C2CC[NH+](CC2)C)cc1)C
CHEMBL187952	9.6	Fc1ccc(cc1)C(=O)Nc1cc2c(NCC2C2CC[NH+](CC2)C)cc1
CHEMBL102335	9.5	Fc1ccc(cc1)C(=O)Nc1nc2c([nH]cc2C2CC[NH2+]CC2)cc1
CHEMBL3617557	9.5	Fc1ccc(cc1)C(=O)Nc1nc(ccc1)C(=O)C1CC[NH+](CC1)C
CHEMBL420475	8.7	O=C(Nc1nc2c([nH]cc2C2CC[NH+](CC2)C)cc1)C1CCC1
CHEMBL105958	8.4	O=C(Nc1nc2c([nH]cc2C2CC[NH+](CC2)C)cc1)c1ccncc1
CHEMBL3617550	8.3	Fc1c(cccc1NC(=O)c1ccc(F)cc1)C(=O)C1CC[NH+](CC1)C
CHEMBL178066	8.2	Fc1ccc(cc1)C(=O)Nc1cc2c([nH]c(C)c2CC[NH+](C)C)cc1
CHEMBL339980	8.2	Fc1ccc(cc1)C(=O)Nc1c2c([nH]c(C)c2CC[NH+](C)C)ccc1
CHEMBL103479	7.6	Fc1ccc(cc1)C(=O)Nc1nc2c([nH]cc2C2CC[NH+](CC2)C)cc1
CHEMBL319920	7.5	S(Oc1nc2c([nH]cc2C2CC[NH+](CC2)C)cc1)(=O)(=O)c1ccc(F)cc1
CHEMBL104753	7.4	s1cc(cc1)C(=O)Nc1nc2c([nH]cc2C2CC[NH+](CC2)C)cc1
CHEMBL105743	7.3	O=C(Nc1nc2c([nH]cc2C2CC[NH+](CC2)C)cc1)c1ccccc1
CHEMBL104484	7.2	O=C(Nc1nc2c([nH]cc2C2CC[NH+](CC2)C)cc1)c1ccc(cc1)C#N
CHEMBL321080	7.1	s1cccc1C(=O)Nc1nc2c([nH]cc2C2CC[NH+](CC2)C)cc1
CHEMBL105955	6.9	O=C(Nc1nc2c([nH]cc2C2CC[NH+](CC2)C)cc1)CCC
CHEMBL105722	6.3	O=C(Nc1nc2c([nH]cc2C2CC[NH+](CC2)C)cc1)c1ncccc1
CHEMBL449406	5.8	O=C(Nc1nc2c([nH]cc2C2CC[NH+](CC2)C)cc1)c1cc(ccc1)C
CHEMBL105261	5.5	O=C(Nc1nc2c([nH]cc2C2CC[NH+](CC2)C)cc1)CC
CHEMBL3617549	5.1	Fc1ccc(cc1)C(=O)Nc1cc(ccc1)C(=O)C1CC[NH+](CC1)C
CHEMBL431041	5	O=C(Nc1nc2c([nH]cc2C2CC[NH+](CC2)C)cc1)C
CHEMBL361061	4.8	Fc1ccc(cc1)C(=O)Nc1cc2N(CCc2cc1)C1CC[NH+](CC1)C
CHEMBL105556	4.7	S(Oc1nc2c([nH]cc2C2CC[NH+](CC2)C)cc1)(=O)(=O)C
CHEMBL102250	4.6	o1cc(cc1)C(=O)Nc1nc2c([nH]cc2C2CC[NH+](CC2)C)cc1
CHEMBL365405	4.1	Fc1ccc(cc1)C(=O)Nc1cc2n(ncc2cc1)C1CC[NH+](CC1)C
CHEMBL104496	4.1	Clc1cc(Cl)ccc1C(=O)Nc1nc2c([nH]cc2C2CC[NH+](CC2)C)cc1
CHEMBL92139	3.9	S(=O)(=O)(n1c2c(cc1)c(ccc2)CC[NH+](C)C)c1ccccc1
CHEMBL184597	3.9	Fc1ccc(cc1)C(=O)Nc1cc2c([nH]nc2C2CC[NH+](CC2)C)cc1
CHEMBL102292	3.8	O=C(Nc1nc2c([nH]cc2C2CC[NH+](CC2)C)cc1)NCC
CHEMBL421287	3.8	Fc1ccc(cc1)C(=O)Nc1c2c([nH]cc2CC[NH+](C)C)ccc1
CHEMBL187308	3.6	Clc1cc(F)ccc1C(=O)Nc1cc2c(onc2C2CC[NH+](CC2)C)cc1
CHEMBL432713	3.162	Clc1cc(ccc1Cl)\C=C\C(=O)NCCCCC[NH+]1CCC(CC1)c1c2cc(O)ccc2[nH]c1
CHEMBL177258	3.1	Fc1ccc(cc1)C(=O)Nc1nc2c(occ2C2CC[NH+](CC2)C)cc1
CHEMBL177238	3	Clc1cc(F)ccc1C(=O)Nc1nc2c(occ2C2CC[NH+](CC2)C)cc1
CHEMBL369705	2.9	Clc1cccc(F)c1C(=O)Nc1nc2c(occ2C2CC[NH+](CC2)C)cc1
CHEMBL606556	2.7	Clc1cc(S(=O)(=O)Nc2cc3c([nH]cc3C[C@@H]3[NH+](CCC3)C)cc2)ccc1
CHEMBL323264	2.5	O=C(Nc1nc2c([nH]cc2C2CC[NH+](CC2)C)cc1)NC
CHEMBL173949	2.3	Fc1cc(F)cc(F)c1C(=O)Nc1nc2c(occ2C2CC[NH+](CC2)C)cc1
CHEMBL361303	2.2	Fc1ccc(cc1)C(=O)Nc1cc2n(ccc2cc1)C1CC[NH+](CC1)C
CHEMBL101690	2.1	Fc1ccc(cc1)C(=O)Nc1cc2c([nH]cc2C2CC[NH+](CC2)C)cc1
CHEMBL128636	1.6	Fc1ccc(cc1)C(=O)Nc1c2c([nH]cc2C2CC[NH+](CC2)C)ccc1
