# Supplementary material for: Activity Models of Key GPCR Families in the Central Nervous System: A Tool for Many Purposes
Source: J Chem Inf Model. 2023 May 31;63(11):3248–62. doi: 10.1021/acs.jcim.2c01531 (PMC10268961; doi:10.1021/acs.jcim.2c01531)
Supplement: Supplementary file 4 — ci2c01531_si_004.zip [file ci2c01531_si_004.zip › xlsx_active_files/H3_EC50_actives.xlsx]

## Sheet: H3_EC50_actives
CMPD_CHEMBLID	STANDARD_VALUE	CANONICAL_SMILES
CHEMBL320279	26915.3	O1[C@H](C=C[C@H]1C[NH3+])c1nc[nH]c1
CHEMBL106158	10232.9	O1[C@H](CC[C@H]1CNC(NC#N)=NC)c1nc[nH]c1
CHEMBL322256	10000	O1[C@@H](CC[C@H]1COCc1ccccc1)c1nc[nH]c1
CHEMBL1632410	10000	O1[C@@H](CC[C@@H]1COCc1ccccc1)c1nc[nH]c1
CHEMBL1083162	9000	Fc1ccc2[nH]c(nc2c1C)-c1ccc(OCCC[NH2+]CCc2nc[nH]c2)cc1C
CHEMBL1096513	3400	[NH2+](CCc1nc[nH]c1)C1CCCCC1
CHEMBL321860	3162.28	O1[C@H](CC[C@@H]1CNC(NC#N)=NC)c1nc[nH]c1
CHEMBL186108	3162.28	Ic1cc2cc([nH]c2cc1)C(=O)N1CC[NH+](CC1)C
CHEMBL185951	3162.28	Clc1cc2[nH]c(nc2cc1)C(=O)N1CC[NH+](CC1)C
CHEMBL187210	3162.28	Clc1cc2nc([nH]c2cc1)C(=O)NCC[NH+](C)C
CHEMBL365257	3162.28	Clc1cc2cc([nH]c2cc1)C(=O)N1CCCCC1
CHEMBL319658	2818.38	O1[C@@H](C=C[C@H]1C[NH3+])c1nc[nH]c1
CHEMBL345954	2754.23	O=C(C1CC[NH2+]CC1)c1nc[nH]c1
CHEMBL59389	2330	[NH3+][C@@H]1C[C@@H]1c1nc[nH]c1
CHEMBL358028	1819.7	[NH2+]1CCC(CC1)c1nc[nH]c1
CHEMBL128613	1584.89	Brc1cc2cc([nH]c2cc1)C(=O)N1CC[NH+](CC1)C
CHEMBL150243	1513.56	[NH2+]1CCC(=CC1)c1nc[nH]c1
CHEMBL418470	1410	[NH3+]CC[C@H]1C[C@H]1c1nc[nH]c1
CHEMBL310360	1348.96	[nH]1cc(nc1)CCc1ncccc1
CHEMBL81644	1300	[nH]1cc(nc1)Cc1ncccc1
CHEMBL3220641	1071.52	[nH]1cnc(CCCCNC(NC)=NC#N)c1C
CHEMBL186456	1000	Clc1cc2cc([nH]c2cc1)C(=O)C1CC[NH+](CC1)C
CHEMBL362163	1000	Clc1cc2cc([nH]c2cc1)C(O)C1CC[NH+](CC1)C
CHEMBL129198	1000	Clc1cc2cc([nH]c2cc1)C(=O)N1CC[NH+](CC1)C
CHEMBL79126	912.01	[nH]1cc(nc1)CCCc1ncccc1
CHEMBL106913	812.83	O1[C@@H](CC[C@@H]1C[NH3+])c1nc[nH]c1
CHEMBL150703	794.33	[NH2+]1CCCCC1Cc1nc[nH]c1
CHEMBL321920	794.33	O1[C@H](CC[C@H]1C[NH3+])c1nc[nH]c1
CHEMBL13559	724	[NH3+][C@@H]1C[C@H]1c1nc[nH]c1
CHEMBL90	640	[NH3+]CCc1nc[nH]c1
CHEMBL446011	630.96	Brc1ccc(cc1)Cc1nc[nH]c1
CHEMBL1243333	540	S(CC(C1CC[NH2+]CC1)c1nc[nH]c1)c1ccc(cc1)C(C)(C)C
CHEMBL154529	512.86	[NH2+]1CC(CCC1)CCCc1nc[nH]c1
CHEMBL153207	512.86	[NH2+]1CC(CCC1)CCc1nc[nH]c1
CHEMBL2165644	446.68	O=C(N=C(NCCCc1nc[nH]c1)N)CCCCCCCCCCCCCCCCCCCCC(=O)N=C(NCCCc1nc[nH]c1)N
CHEMBL496814	405	O1CCN(CC1)C(=O)c1c2cc(OC3CC[NH+](CC3)C(C)C)ccc2[nH]c1C
CHEMBL1086105	377	Fc1ccc2[nH]c(nc2c1C)-c1ccc(OCCC[NH+]2CCc3nc[nH]c3C2)cc1C
CHEMBL91361	366	O(CCCc1nc[nH]c1)CC=C
CHEMBL82244	354.81	[nH]1cc(nc1)CCc1cccnc1
CHEMBL152948	323.59	[NH2+]1CCCCC1CCCc1nc[nH]c1
CHEMBL1096514	320	[nH]1cc(nc1)CCNc1ccccc1
CHEMBL1196470	316.23	S(CCNC(=[NH2+])N)C(N)=N
CHEMBL557151	316.23	S(CCNC(=[NH2+])N)C(N)=N
CHEMBL369158	316.23	[NH+]1(CCC(CC1)CCc1nc[nH]c1)C1CCCCC1
CHEMBL314526	311	O(CCCc1nc[nH]c1)CCCC
CHEMBL109130	269.15	O1[C@H](C=C[C@@H]1C[NH3+])c1nc[nH]c1
CHEMBL1688969	251.19	[nH]1cc(nc1)CCn1nnc(c1)CC1CCCCC1
CHEMBL1077861	251.19	[nH]1cc(nc1)CCCCNC(=NC#N)N
CHEMBL557461	200	O(CCC[NH+]1CCCCC1)c1cc2c(cc(cc2)C(=O)N2CCC(CC2)C)cc1
CHEMBL493012	199.53	[nH]1cc(nc1)Cc1cc(ccc1)-c1ccccc1
CHEMBL320331	199.53	O1[C@H](CC[C@H]1COCc1ccccc1)c1nc[nH]c1
CHEMBL180061	199.53	[NH+]1(CCC(CC1)CCc1nc[nH]c1)C(C)C
CHEMBL1173033	177	[nH]1cc(nc1)CC1CCN(CC1)c1cccnc1
CHEMBL1243393	140	S(CC(c1ccncc1)c1nc[nH]c1)c1ccc(cc1)C(C)(C)C
CHEMBL78838	140	[nH]1cc(nc1)Cc1cccnc1
CHEMBL1243367	140	S(CC(c1ccncc1)c1nc[nH]c1)c1ccc(cc1)C(F)(F)F
CHEMBL1258194	140	O(CCC[NH+]1CCC[C@@H]1C)c1cc2c(n3c(c2)C(=O)NCC3)cc1
CHEMBL88958	135	O(CCCc1nc[nH]c1)CC#C
CHEMBL1082296	119	Fc1ccc2[nH]c(nc2c1C)-c1ccc(OCCC[NH+]2C[C@@H]3[C@@H]([NH2+]CCC3)C2)cc1C
CHEMBL497632	112	Fc1cc2cc([nH]c2cc1OC1CC[NH+](CC1)C(C)C)C(=O)N1CCOCC1
CHEMBL106931	104.71	O1[C@@H](CC[C@H]1C[NH3+])c1nc[nH]c1
CHEMBL105803	100	O1[C@H](CC[C@@H]1COCc1ccccc1)c1nc[nH]c1
CHEMBL260374	100	S=C(NC1CCCCC1)N1CCC(CC1)c1[nH]cnc1
CHEMBL88746	97	O(CCCc1nc[nH]c1)CCCCC
CHEMBL305135	96	[NH3+]C[C@@H]1C[C@@H]1c1nc[nH]c1
CHEMBL1257964	94	O(C1CC[NH+](CC1)C(C)C)c1cc2c(n3c(c2)C(=O)NC[C@@H]3C)cc1
CHEMBL1096515	88	[nH]1cc(nc1)CCNc1ccc(cc1)C
CHEMBL455266	79.43	O1C[C@H](N=C1c1cc(ccc1)Cc1nc[nH]c1)Cc1ccccc1
CHEMBL489493	79.43	O=C(CC(C)(C)C)c1cc(ccc1)Cc1nc[nH]c1
CHEMBL179747	79.43	[NH+]1(CC\C(\CC1)=C\c1nc[nH]c1)Cc1ccccc1
CHEMBL3220123	79.43	O1CC2(N=C1c1ccc(OC3CC([NH+]4CCCCC4)C3)cc1)CCCCC2
CHEMBL1243395	74	S(C[C@H](C1CC[NH2+]CC1)c1nc[nH]c1)c1ccc(cc1)C(F)(F)F
CHEMBL1258193	74	O(CCC[NH+]1CCCCC1)c1cc2c(n3c(c2)C(=O)NCC3)cc1
CHEMBL1243365	67	S(CC(c1cccnc1)c1nc[nH]c1)c1ccc(cc1)C(F)(F)F
CHEMBL1098527	65	S(CCc1nc[nH]c1)c1ccc(OC)cc1
CHEMBL368774	63.1	[NH+]1(CC\C(\CC1)=C\c1nc[nH]c1)C(C)C
CHEMBL1257607	56	O(C1CC[NH+](CC1)C(C)C)c1cc2c(n3c(c2)C(=O)N(CC3)CCO)cc1
CHEMBL522555	54	O1CCN(CC1)C(=O)c1[nH]c2c(c1)cc(OCCC[NH+]1CCCCC1)cc2
CHEMBL1257608	51	O(C1CC[NH+](CC1)C(C)C)c1cc2c(n3c(c2)C(=O)N(CC3)CCOC)cc1
CHEMBL205868	50.12	[NH+]1(CCCCCC1)CCCCc1nc[nH]c1
CHEMBL203390	50.12	[NH+]1(CCCCCC1)CCCCCc1nc[nH]c1
CHEMBL175800	50.12	[NH+]1(CCC(CC1)CCc1nc[nH]c1)C
CHEMBL177612	50.12	[NH+]1(CC\C(\CC1)=C\c1nc[nH]c1)C1CCCCC1
CHEMBL151467	48.98	[NH2+]1CC(CCC1)Cc1nc[nH]c1
CHEMBL1243334	48	S(CC(c1ncccc1)c1nc[nH]c1)c1ccc(cc1)C(F)(F)F
CHEMBL1258873	48	O(C1CC[NH+](CC1)C(C)C)c1cc2c(n3c(c2)C(=O)N(CC3)C)cc1
CHEMBL1257729	46	O(C1CC[NH+](CC1)C(C)C)c1cc2c(n3c(c2)C(=O)N[C@@H](C3)C)cc1
CHEMBL1096428	45.71	O=C(NC(NCCCc1nc[nH]c1)=N)C[C@@H](C)c1ccccc1
CHEMBL106612	44.67	O1[C@H](CC[C@@H]1C[NH3+])c1nc[nH]c1
CHEMBL496209	44	O1CCN(CC1)C(=O)c1[nH]c2c(c1)cc(NC1CC[NH+](CC1)C(C)C)cc2
CHEMBL91353	42.66	[NH3+]CCCc1nc[nH]c1
CHEMBL13795	42	[NH3+][C@H]1C[C@@H]1c1nc[nH]c1
CHEMBL1171443	41	[nH]1cc(nc1)CC1CCN(CC1)c1ccccc1
CHEMBL330688	40	O(CCCc1nc[nH]c1)CCCCCC
CHEMBL1257139	40	FC(F)(F)CN1CCn2c(cc3cc(OC4CC[NH+](CC4)C(C)C)ccc23)C1=O
CHEMBL204360	39.81	[NH+]1(CCCC1)CCCCc1nc[nH]c1
CHEMBL1243305	38	S(CC(C1CC[NH2+]CC1)c1nc[nH]c1)c1ccc(cc1)C(F)(F)F
CHEMBL1258754	38	O(C1CC[NH+](CC1)C(C)C)c1cc2c(n3c(c2)C(=O)NCC3)cc1
CHEMBL1257728	36	O(C1CC[NH+](CC1)C(C)C)c1cc2c(n3c(c2)C(=O)N(CCC3)CC2CC2)cc1
CHEMBL554031	33.11	[NH3+]CCCCCCc1nc[nH]c1
CHEMBL203228	31.62	[NH+]1(CCCC1)CCCCCc1nc[nH]c1
CHEMBL205583	31.62	[NH+]1(CCCCC1)CCCCc1nc[nH]c1
CHEMBL206548	31.62	[NH+](CCCCCc1nc[nH]c1)(C)C
CHEMBL453433	31.62	[nH]1cc(nc1)CCCC
CHEMBL369096	31.62	[NH+]1(CCC(CC1)Cc1nc[nH]c1)CCCc1ccccc1
CHEMBL78497	30.9	[nH]1cc(nc1)CCCc1cccnc1
CHEMBL1257851	29	O(C1CC[NH+](CC1)C(C)C)c1cc2c(n3c(c2)C(=O)NC[C@H]3C)cc1
CHEMBL1257138	28	O(C1CC[NH+](CC1)C(C)C)c1cc2c(n3c(c2)C(=O)N(CC3)CC2CC2)cc1
CHEMBL1257256	28	Fc1ccccc1CN1CCn2c(cc3cc(OC4CC[NH+](CC4)C(C)C)ccc23)C1=O
CHEMBL1258755	26	O(C1CC[NH+](CC1)C(C)C)c1cc2c(n3c(c2)C(=O)NCCC3)cc1
CHEMBL204843	25.12	[NH2+](CCCCc1nc[nH]c1)CC
CHEMBL175741	25.12	[NH+]1(CC\C(\CC1)=C\c1nc[nH]c1)CC
CHEMBL1097658	25	[nH]1cc(nc1)CCNc1cc(C)c(cc1)C
CHEMBL1258874	25	O(C1CC[NH+](CC1)C(C)C)c1cc2c(n3c(c2)C(=O)N(CC3)C(C)C)cc1
CHEMBL1258309	24	O(CCC[NH+]1[C@H](CC[C@@H]1C)C)c1cc2c(n3c(c2)C(=O)NCC3)cc1
CHEMBL1243394	23	S(C[C@@H](C1CC[NH2+]CC1)c1nc[nH]c1)c1ccc(cc1)C(F)(F)F
CHEMBL522243	23	O1CCN(CC1)C(=O)c1[nH]c2cc(OC3CC[NH+](CC3)C(C)C)ccc2c1
CHEMBL1257257	23	Fc1cc(ccc1)CN1CCn2c(cc3cc(OC4CC[NH+](CC4)C(C)C)ccc23)C1=O
CHEMBL1243366	22	S(CC(c1cccnc1)c1nc[nH]c1)c1ccc(cc1)C(C)(C)C
CHEMBL477181	21	O(C1CC[NH+](CC1)C(C)C)c1cc2c(cc(cc2)C(=O)NC2CCCCC2)cc1
CHEMBL203389	19.95	[NH+]1(CCCCC1)CCCCCc1nc[nH]c1
CHEMBL153284	19.5	[NH3+]CC1CC1c1nc[nH]c1
CHEMBL309654	19.5	[nH]1cc(nc1)CCCc1ccncc1
CHEMBL1098002	19	S(CCc1nc[nH]c1)c1ccc(cc1)C(F)(F)F
CHEMBL1172776	18	[nH]1cc(nc1)CC1CCN(CC1)c1ccc(cc1)C(C)(C)C
CHEMBL1257965	18	O(C1CC[NH+](CC1)C(C)C)c1cc2c(n3c(c2)C(=O)N(CC2CC2)[C@@H](C3)C)cc1
CHEMBL541483	17	O1CCN(CC1)C(=O)c1cc2c(cc(OC3CC[NH+](CC3)C(C)C)cc2)cc1
CHEMBL205731	15.85	[NH2+](CCCCc1nc[nH]c1)CCC
CHEMBL474449	15.85	O=C(NCC(=O)N=C(NCCCc1nc[nH]c1)N)c1[nH]c2c(c1)cccc2
CHEMBL495376	15.85	O1CC(N=C1c1cc(ccc1)Cc1nc[nH]c1)(C)C
CHEMBL369819	15.85	[NH+]1(CCC(CC1)Cc1nc[nH]c1)Cc1ccccc1
CHEMBL179479	15.85	[NH+]1(CC\C(\CC1)=C\c1nc[nH]c1)CCc1ccccc1
CHEMBL3220119	15.85	O1CC(N=C1c1ccc(OCCC[NH+]2CCCCC2)cc1)(C)C
CHEMBL1243335	15	S(CC(c1ncccc1)c1nc[nH]c1)c1ccc(cc1)C(C)(C)C
CHEMBL1257376	14	Fc1ccc(cc1)CN1CCn2c(cc3cc(OC4CC[NH+](CC4)C(C)C)ccc23)C1=O
CHEMBL1257377	14	O(C1CC[NH+](CC1)C(C)C)c1cc2c(n3c(c2)C(=O)N(CC3)Cc2ncccc2)cc1
CHEMBL1257850	14	O(C1CC[NH+](CC1)C(C)C)c1cc2c(n3c(c2)C(=O)N[C@H](C3)C)cc1
CHEMBL150701	13.18	[NH2+]1CCC(CC1)CCc1nc[nH]c1
CHEMBL1257486	13	O(C1CC[NH+](CC1)C(C)C)c1cc2c(n3c(c2)C(=O)N(CC3)Cc2cccnc2)cc1
CHEMBL1172712	12	[nH]1cc(nc1)CC1CCN(CC1)c1ccc(cc1)C(C)C
CHEMBL1257487	12	O(C1CC[NH+](CC1)C(C)C)c1cc2c(n3c(c2)C(=O)N(CC3)Cc2ccncc2)cc1
CHEMBL503070	11	S(=O)(=O)(n1c2c(cc1C(=O)N1CCC(F)(F)CC1)cc(OC1CC[NH+](CC1)C(C)C)cc2)c1ccc(F)cc1
CHEMBL474617	10.96	O=C(N(CCC(=O)N=C(NCCCc1nc[nH]c1)N)C)c1[nH]c2c(c1)cccc2
CHEMBL2031874	10.7	O=C1N(CCc2c1ccc(c2)-c1ccc(cc1)C(=O)N(C)C)CC[NH+]1CCCC1
CHEMBL381074	10	[NH2+](CCCCCc1nc[nH]c1)CCC
CHEMBL11919	10	[NH3+][C@H](Cc1nc[nH]c1)C
CHEMBL60716	10	[NH3+]CC[C@@H]1C[C@@H]1c1nc[nH]c1
CHEMBL522236	9	O(C1CC[NH+](CC1)C(C)C)c1cc2cc([nH]c2cc1)C(=O)N1CCC(OC)CC1
CHEMBL520148	9	FC(F)(F)Cn1c2c(cc1C(=O)N1CCOCC1)cc(OC1CC[NH+](CC1)C1COC1)cc2
CHEMBL78498	8.32	[NH2+]1CCC(CC1)CCCc1nc[nH]c1
CHEMBL205834	7.94	[NH2+](CC(C)C)CCCCCc1nc[nH]c1
CHEMBL493014	7.94	[nH]1cc(nc1)Cc1cc(ccc1)C#CC(C)(C)C
CHEMBL179873	7.94	[NH+]1(CCC(CC1)Cc1nc[nH]c1)CCc1ccccc1
CHEMBL176105	7.94	[NH+]1(CCC(CC1)Cc1nc[nH]c1)C(C)C
CHEMBL3220121	7.94	O1CC2(N=C1c1ccc(OCCC[NH+]3CCCCC3)cc1)CCCCC2
CHEMBL1172775	7.6	O(C)c1ccc(N2CCC(CC2)Cc2nc[nH]c2)cc1
CHEMBL325327	7.59	[NH2+]=C(NCCCc1nc[nH]c1)N
CHEMBL90019	7.41	[NH3+]CCCCc1nc[nH]c1
CHEMBL496080	7	FC1(F)CCN(CC1)C(=O)c1n(c2c(c1)cc(OC1CC[NH+](CC1)C(C)C)cc2)C(=O)C
CHEMBL311473	6.76	[nH]1cc(nc1)CCc1ccncc1
CHEMBL495611	6	O1CCN(CC1)C(=O)c1[nH]c2c(c1)cc(OC1CC[NH+](CC1)C(C)(C)C)cc2
CHEMBL497025	6	S1(=O)(=O)CCN(CC1)C(=O)c1[nH]c2c(c1)cc(OC1CC[NH+](CC1)C(C)C)cc2
CHEMBL1096431	5.89	O=C(NC(NCCCc1nc[nH]c1)=N)C[C@H](C)C1CCCCC1
CHEMBL1951055	5.5	O1CC[NH+](CC1)CC(=O)c1ccc(OCCC[NH+]2CCC[C@H]2C)cc1
CHEMBL417096	5.01	[NH3+]CCCCCc1nc[nH]c1
CHEMBL203441	5.01	[NH2+](CCCCCc1nc[nH]c1)CCCC
CHEMBL206303	5.01	[NH2+](CCCCc1nc[nH]c1)CCCC
CHEMBL503643	5	O(C(=O)c1[nH]c2c(cc(cc2)C(=O)[O-])c1)CC
CHEMBL497031	5	FC1(F)CCN(CC1)C(=O)c1n(c2c(c1)cc(OC1CC[NH+](CC1)C(C)C)cc2)C(C)C
CHEMBL1096517	4.6	[nH]1cc(nc1)CCNc1cc(ccc1)C(C)(C)C
CHEMBL2165641	4.17	O=C(N=C(NCCCc1nc[nH]c1)N)CCCCCCC(=O)N=C(NCCCc1nc[nH]c1)N
CHEMBL496008	4	O1CCN(CC1)C(=O)c1[nH]c2c(c1)cc(OC1CC[NH+](CC1)C1CC1)cc2
CHEMBL497030	4	FC(F)(F)Cn1c2c(cc1C(=O)N1CCOCC1)cc(OC1CC[NH+](CC1)C(C)C)cc2
CHEMBL489855	4	S1(=O)(=O)CCN(CC1)C(=O)c1n(c2c(c1)cc(OC1CC[NH+](CC1)C(C)C)cc2)CC(F)(F)F
CHEMBL495639	4	S(=O)(=O)(n1c2c(cc1C(=O)N1CCC(F)(F)CC1)cc(OC1CC[NH+](CC1)C(C)C)cc2)C
CHEMBL496816	4	FC1(F)CCN(CC1)C(=O)c1[nH]c2c(c1)cc(OC1CC[NH+](CC1)C(C)C)cc2
CHEMBL524077	4	FC1(F)CCN(CC1)C(=O)c1n(c2c(c1)cc(OC1CC[NH+](CC1)C(C)C)cc2)CC(F)(F)F
CHEMBL1258308	4	O(CCC[NH+]1CCC[C@H]1C)c1cc2c(n3c(c2)C(=O)NCC3)cc1
CHEMBL1258078	4	Brc1cc2n3c(cc2cc1OC1CC[NH+](CC1)C(C)C)C(=O)NC[C@@H]3C
CHEMBL176178	3.98	[NH+]1(CCC(CC1)Cc1nc[nH]c1)C1CCCCC1
CHEMBL176269	3.98	[NH+]1(CCC(CC1)Cc1nc[nH]c1)CC
CHEMBL443896	3.63	O=C(N=C(NCCCc1nc[nH]c1)N)C
CHEMBL451821	3.3	O=C(N(C)[C@@H]1CC2=CC[C@@H]3[C@H](CC[C@]45[C@H](CC[C@@H]34)[C@@H]([NH+](C5)C)C)[C@]2(CC1)C)[C@H]([NH2+]C)C(C)C
CHEMBL356666	3.16	[NH2+]1CC\C(\CC1)=C\c1nc[nH]c1
CHEMBL19173	3.16	O(Cc1ccccc1)CCCc1nc[nH]c1
CHEMBL3220125	3.16	o1cc(nc1-c1ccc(OC2CC([NH+]3CCCCC3)C2)cc1)C[NH+]1CCCCC1
CHEMBL496617	3	FC1(F)CCCN(C1)C(=O)c1[nH]c2c(c1)cc(OC1CC[NH+](CC1)C(C)C)cc2
CHEMBL522739	3	FC(F)(F)Cn1c2c(cc(cc2)C(=O)N2CC[NH+](CC2)C2CCC2)cc1C(=O)N1CCOCC1
CHEMBL1096430	2.88	O=C(NC(NCCCc1nc[nH]c1)=N)C[C@@H](C)C1CCCCC1
CHEMBL268229	2.8	[NH3+][C@@H](Cc1nc[nH]c1)C
CHEMBL483406	2.51	O=C(N=C(NCCCc1nc[nH]c1)N)CC(C)c1ccccc1
CHEMBL470790	2.51	O=C(NC(NCCCc1nc[nH]c1)=N)CCc1ccccc1
CHEMBL179302	2.51	[NH+]1(CC\C(\CC1)=C\c1nc[nH]c1)C
CHEMBL19439	2.4	S(CCc1nc[nH]c1)C(N)=N
CHEMBL152936	2.34	[NH2+]1CCC(CC1)C(=C)c1nc[nH]c1
CHEMBL1829485	2.1	O(C[C@H](C[NH+]1CCC[C@H]1C)C)c1ccc(cc1)C1=NN(C)C(=O)C=C1
CHEMBL1917468	2.1	Fc1ccc(N2N=C(C=CC2=O)c2ccc(cc2)CC[NH+]2CCC[C@H]2C)cc1
CHEMBL440730	2.09	[NH2+]1C[C@H](CC1)Cc1nc[nH]c1
CHEMBL494982	2	O1C(=NC(CC1C)(C)C)c1cc(ccc1)Cc1nc[nH]c1
CHEMBL442242	2	[NH+]1(CCC[C@H]1C)CCc1cc2c(nc(cc2)-c2cn(nc2C)C)cc1
CHEMBL1170855	2	[nH]1cc(nc1)CC1CCN(CC1)c1ccc(N(C)C)cc1
CHEMBL1917464	2	O=C1N(N=C(C=C1)c1ccc(cc1)CC[NH+]1CCC[C@H]1C)C
CHEMBL521710	2	FC1(F)CCN(CC1)C(=O)c1n(c2c(c1)cc(OC1CC[NH+](CC1)C(C)C)cc2)CC#N
CHEMBL482844	2	FC(F)(F)Cn1c2c(cc1C(=O)N1CCOCC1)cc(OC1CC[NH+](CC1)C1CC1)cc2
CHEMBL483672	2	FC(F)(F)Cn1c2c(cc1C(=O)N1CCOCC1)cc(OC1CC[NH+](CC1)C1CCC1)cc2
CHEMBL523948	2	Clc1cc(-n2c3c(cc2C(=O)N2CCC(F)(F)CC2)cc(OC2CC[NH+](CC2)C(C)C)cc3)ccc1Cl
CHEMBL1258079	2	Brc1cc2n3c(cc2cc1OC1CC[NH+](CC1)C(C)C)C(=O)N(C[C@@H]3C)CC1CC1
CHEMBL1096429	1.86	O=C(NC(NCCCc1nc[nH]c1)=N)C[C@H](C)c1ccccc1
CHEMBL2036643	1.8	FC1(F)CC[NH+](CC1)CC(=O)c1ccc(OCCC[NH+]2CCC[C@H]2C)cc1
CHEMBL2165642	1.78	O=C(N=C(NCCCc1nc[nH]c1)N)CCCCCCCCC(=O)N=C(NCCCc1nc[nH]c1)N
CHEMBL2031470	1.7	O(CCC[NH+]1CCC[C@H]1C)c1cc2CCC3=CC(=O)N(N=C3c2cc1)C
CHEMBL502339	1.64	s1cccc1C(CC(=O)NC(NCCCc1nc[nH]c1)=N)C
CHEMBL1096516	1.6	[nH]1cc(nc1)CCNc1ccc(cc1)C(C)(C)C
CHEMBL1173390	1.6	[nH]1cc(nc1)CC1CCN(CC1)c1cc2c(cc1)cccc2
CHEMBL1950747	1.6	O(C1CC[NH+](CC1)C1CCC1)c1ccc(cc1)C1=NNC(=O)C[C@@H]1C
CHEMBL465170	1.58	O=C(N=C(NCCCc1nc[nH]c1)N)CCC
CHEMBL475621	1.58	O=C(N=C(NCCCc1nc[nH]c1)N)CC
CHEMBL263101	1.58	[NH+]1(CCC[C@H]1C)CCc1cc2c(nc(cc2)-c2cc3cccnc3nc2C)cc1
CHEMBL3220126	1.58	o1c(nc(C)c1C(OC)=O)-c1ccc(OC2CC([NH+]3CCCCC3)C2)cc1
CHEMBL3220124	1.58	o1cc(nc1-c1ccc(OCCC[NH+]2CCCCC2)cc1)C[NH+]1CCCCC1
CHEMBL471724	1.41	O=C(N=C(NCCCc1nc[nH]c1)N)C(C)C
CHEMBL393581	1.41	[NH+]1(CCC[C@H]1C)CCc1cc2c(nc(cc2)-c2cnn(c2C)-c2ncccc2)cc1
CHEMBL1935111	1.4	O(CCC[NH+]1CCC[C@H]1C)c1ccc(cc1)C1=NNC(=O)CC1C
CHEMBL153061	1.32	[NH2+]1CC(CC1)Cc1nc[nH]c1
CHEMBL1829477	1.3	Fc1cc(ccc1OCCC[NH+]1CCC[C@H]1C)C1=NN(C)C(=O)C=C1
CHEMBL1950746	1.3	O(C1CC[NH+](CC1)C1CCC1)c1ccc(cc1)C1=NNC(=O)C[C@H]1C
CHEMBL351231	1.29	o1c2c(cc(cc2)-c2ccc(cc2)C#N)cc1CC[NH+]1CCC[C@H]1C
CHEMBL206000	1.26	[NH+](CCCCc1nc[nH]c1)(C)C
CHEMBL392573	1.12	[NH+]1(CCC[C@H]1C)CCc1cc2c(nc(cc2)C=2C=Nc3n(nc(c3)C)C=2C)cc1
CHEMBL82298	1.1	[nH]1cncc1Cc1ccncc1
CHEMBL1173809	1.1	Fc1ccc(N2CCC(CC2)Cc2nc[nH]c2)cc1
CHEMBL1172754	1.1	FC(F)(F)c1ccc(N2CCC(CC2)Cc2nc[nH]c2)cc1
CHEMBL1945845	1.1	O(C1CC[NH+](CC1)C1CCC1)c1ccc(cc1)C1=CC(=O)NN=C1C
CHEMBL1829335	1.1	O(CCC[NH+]1CCC[C@H]1C)c1ccc(cc1)C1=NNC(=O)C=C1
CHEMBL1813065	1.1	O(CCC[NH+]1CCC[C@H]1C)c1ccc(cc1)C1=CC(=O)NN=C1
CHEMBL1950643	1.1	O(C1CC[NH+](CC1)C1CCC1)c1ccc(cc1)C1=NNC(=O)C=C1
CHEMBL1813057	1	O(CCC[NH+]1CCC[C@H]1C)c1ccc(cc1)C1=NN(C)C(=O)C=C1
CHEMBL2036635	1	O(CCC[NH+]1CCC[C@H]1C)c1ccc(cc1)C(=O)C[NH+]1CCN(CC1)C(=O)c1ccccc1
CHEMBL496616	1	O(C1CC[NH+](CC1)C(C)C)c1cc2cc([nH]c2cc1)C(=O)N1CC(O)CC1
CHEMBL2441636	0.9	O1CCC(CC1)C(=O)Nc1ccc(N2C[C@@H]([NH+]3CCC[C@@H]3C)CC2)cc1C
CHEMBL2036653	0.9	O(CCC[NH+]1CCC[C@H]1C)c1ccc(cc1)C(=O)C[NH+]1CCN(CC1)C(OC)=O
CHEMBL1835782	0.8	O(CCC[NH+]1CCC[C@H]1C)c1ccc(cc1)C1=NN(C)C(=O)C2=C1CCC2
CHEMBL1835783	0.8	O(CCC[NH+]1CCCCC1)c1ccc(cc1)C1=NN(C)C(=O)C2=C1CCC2
CHEMBL1950743	0.8	O(C1CC[NH+](CC1)C1CCC1)c1ccc(cc1)C1=NNC(=O)C(C1)(C)C
CHEMBL237191	0.78	[NH+]1(CCC[C@H]1C)CCc1cc2c(nc(cc2)-c2cnc(nc2C)N2CCCC2)cc1
CHEMBL1098230	0.75	S(CCc1nc[nH]c1)c1ccc(cc1)C(C)(C)C
CHEMBL1935114	0.73	O(CCC[NH+]1CCC[C@H]1C)c1ccc(cc1)C1=NNC(=O)C(C1)(C)C
CHEMBL1923729	0.7	O(CCC[NH+]1CCC[C@H]1C)c1ccc(cc1)C=1C=CC(=O)N(C=1)C
CHEMBL3417585	0.7	O(CCC[NH+]1CCC[C@H]1C)c1ccc(cc1)C1=NNC(=O)[C@H]2[C@@H]1C2
CHEMBL3087669	0.7	o1nc(C)c(C(=O)Nc2ccc(N3C[C@@H]([NH+]4CCC[C@@H]4C)CC3)cc2C)c1C
CHEMBL1935100	0.7	O(CCC[NH+]1CCC[C@H]1C)c1ccc(cc1)C1=NNC(=O)CC1
CHEMBL18661	0.67	[NH2+]1CCC(CC1)Cc1nc[nH]c1
CHEMBL3220120	0.631	O1CC(N=C1c1ccc(OC2CC([NH+]3CCCCC3)C2)cc1)(C)C
CHEMBL3417586	0.6	O(CCC[NH+]1CCC[C@H]1C)c1ccc(cc1)C1=NNC(=O)[C@@H]2[C@H]1C2
CHEMBL237394	0.59	O(CC)c1nnc(-n2ncc(-c3nc4c(cc(cc4)CC[NH+]4CCC[C@H]4C)cc3)c2C)cc1
CHEMBL281576	0.501	S(CCCc1nc[nH]c1)C(N)=N
CHEMBL3121096	0.5	O(C1CC[NH+](CC1)C1CCC1)c1ccc(cc1)C1=NNC(=O)[C@@H]2[C@H]1C2
CHEMBL3121095	0.4	O(C1CC[NH+](CC1)C1CCC1)c1ccc(cc1)C1=NNC(=O)[C@H]2[C@@H]1C2
CHEMBL1632409	0.398	Clc1ccc(cc1)CNC(SCCCCc1nc[nH]c1)=N
CHEMBL268490	0.398	[NH2+](CCc1[nH]cnc1)C
CHEMBL153051	0.389	[NH2+]1C[C@@H](CC1)Cc1nc[nH]c1
CHEMBL175782	0.316	[NH+]1(CCC(CC1)Cc1nc[nH]c1)C
CHEMBL1172579	0.21	FC(F)(F)c1cc(N2CCC(CC2)Cc2nc[nH]c2)ccc1
CHEMBL425994	0.2	O(CCC[NH+]1CCCCC1)c1cc(C[NH+](C)C)c(Nc2ncnc3c2cccc3)cc1
CHEMBL322988	0.123	[NH3+]CC(C)c1[nH]cnc1
CHEMBL19010	0.0501	Ic1ccc(cc1)COCCCc1nc[nH]c1
