# Supplementary material for: Activity Models of Key GPCR Families in the Central Nervous System: A Tool for Many Purposes
Source: J Chem Inf Model. 2023 May 31;63(11):3248–62. doi: 10.1021/acs.jcim.2c01531 (PMC10268961; doi:10.1021/acs.jcim.2c01531)
Supplement: Supplementary file 4 — ci2c01531_si_004.zip [file ci2c01531_si_004.zip › xlsx_active_files/5HT2A_EC50_actives.xlsx]

## Sheet: 5HT2A_EC50_actives
CMPD_CHEMBLID	STANDARD_VALUE	CANONICAL-SMILES
CHEMBL2331793	7943.28	o1nc(OCC)c2CC[NH2+]CCc12
CHEMBL1643675	7774	O(C1CN(C1)C=1n2nccc2N=C2C=1CC[NH2+]CC2)c1ccccc1
CHEMBL3589594	5370.32	Brc1cc(OC)c(cc1OC)CC[NH2+]Cc1c(OC)cccc1OC
CHEMBL1643855	5165	O(C1CN(C1)C=1n2nccc2N=C2C=1CC[NH2+]CC2)c1ncccc1
CHEMBL469729	4482	Clc1ccc(cc1)[C@H]1C[C@@H]1C[NH3+]
CHEMBL3416039	4002	Clc1cc([C@H]2C[C@@H]2C[NH3+])c(OC(C)C)cc1
CHEMBL194378	3475	P(Oc1c2c([nH]cc2CC[NH+](C)C)ccc1)(=O)([O-])[O-]
CHEMBL223466	3280	Clc1c2c([C@H]3N(CC[NH2+]C3)C2=O)c(cc1)CC
CHEMBL2022185	3020	O(CC)c1ccccc1[C@H]1C[C@@H]1C[NH3+]
CHEMBL2393234	2900	[NH2+]1CCc2c(nc(nc2N(CC)CC)N2CC[NH+](CC2)C)CC1
CHEMBL1643679	2676	O(c1ccccc1OC)C1CN(C1)C=1n2nccc2N=C2C=1CC[NH2+]CC2
CHEMBL1643854	2634	O(C1CN(C1)C=1n2nccc2N=C2C=1CC[NH2+]CC2)c1ccc(OC)cc1
CHEMBL178566	2511.89	Clc1c2c(CC[NH2+]C[C@@H]2C)ccc1Cl
CHEMBL337825	2443	O(C)c1cc2[nH]cc(c2cc1)CC[NH3+]
CHEMBL2331807	2400	O1N(Cc2ccccc2)C(=O)C=2CC[NH2+]CCC1=2
CHEMBL475643	2392	[NH3+]C[C@H]1C[C@@H]1c1cc(C)c(cc1)C
CHEMBL1643670	2348	[NH2+]1CCC=2C(=Nc3n(ncc3)C=2N2CCC2)CC1
CHEMBL1643671	2310	[NH2+]1CCC=2C(=Nc3n(ncc3)C=2N2CCCC2)CC1
CHEMBL593547	2202	[NH2+]1CCN(CC1)c1nc2CCCCc2cc1
CHEMBL451368	2166	O(C)c1ccccc1[C@H]1C[C@@H]1C[NH3+]
CHEMBL2337488	2089	FC(F)(F)c1c2c([C@@H]3[C@@H](N(C)C2=O)C[NH2+]C3)cc(c1)CC
CHEMBL1643858	2046	O(C1CN(C1)C=1n2nccc2N=C2C=1CC[NH2+]CC2)c1ccc(N(C(=O)C)C)cc1
CHEMBL471202	1929	[NH3+]C[C@H]1C[C@@H]1c1ccc(cc1)C
CHEMBL493128	1886	Clc1cc(ccc1)[C@H]1C[C@@H]1C[NH3+]
CHEMBL2337497	1872	Clc1c2c([C@@H]3[C@@H](NC2=O)C[NH2+]C3)cc(c1)CC
CHEMBL3416057	1811	Clc1cc([C@H]2C[C@@H]2C[NH3+])c(OCC(F)F)cc1
CHEMBL223896	1780	Clc1c2c(C3N(CC[NH2+]C3)C2=O)ccc1
CHEMBL506727	1680	Brc1cc(ccc1)[C@H]1C[C@@H]1C[NH3+]
CHEMBL2337499	1674	Clc1c2c([C@@H]3[C@@H](NC2=O)C[NH2+]C3)c(cc1)CC
CHEMBL3416065	1666	Fc1cc([C@H]2C[C@@H]2C[NH3+])c(OCC(F)=C)cc1
CHEMBL222566	1620	FC(F)(F)c1c2c([C@H]3N(CC[NH2+]C3)C2=O)cc(c1)C=C
CHEMBL450599	1606	[NH3+]C[C@H]1C[C@@H]1c1ccccc1C
CHEMBL178252	1600	Fc1cc2c(CC[NH2+]CC2C)cc1
CHEMBL367796	1600	[NH2+]1CC(c2c(CC1)cccc2)C
CHEMBL398926	1584.89	Clc1cc2c(CC[NH2+]CC2(C)C)cc1
CHEMBL594469	1500	Fc1ccc(F)cc1CO[C@H]1CCc2c1nc(N1CC[NH2+]CC1)cc2
CHEMBL490064	1485	FC(F)(F)c1cc(ccc1)[C@H]1C[C@@H]1C[NH3+]
CHEMBL595645	1428	Fc1ccc(F)cc1CO[C@H]1CCc2c1nc(N1CC[NH2+]C[C@H]1C)cc2
CHEMBL500093	1399	[NH3+]CC1CC1c1ccccc1
CHEMBL452719	1396	[NH3+]C[C@H]1C[C@@H]1c1ccccc1
CHEMBL2397914	1379	O1CCCc2c1c1c(cc2)C(=O)N2[C@H](C1)C[NH2+]CC2
CHEMBL595553	1311	Clc1ccccc1O[C@@H]1CCc2c1nc(N1CC[NH2+]CC1)cc2
CHEMBL3416056	1305	Clc1cc([C@@H]2C[C@H]2C[NH3+])c(OCC(F)F)cc1
CHEMBL2331794	1300	o1nc(OCc2ccccc2)c2CC[NH2+]CCc12
CHEMBL3330646	1250	[NH3+][C@@H](Cc1c2c([nH]c1)cccc2)CC
CHEMBL1643857	1227	O(C1CN(C1)C=1n2nccc2N=C2C=1CC[NH2+]CC2)c1ccncc1
CHEMBL3416033	1215	Clc1cc([C@H]2C[C@@H]2C[NH3+])c(OCC)cc1
CHEMBL269521	1202.26	Clc1nc(N2CC[NH2+]CC2)cnc1
CHEMBL221113	1170	FC(F)(F)c1c2c([C@H]3N(CC[NH2+]C3)C2=O)cc(c1)CC
CHEMBL209106	1120	Fc1cc(N2[C@H]3[C@@H](CC2)C[NH2+]C3)ccc1
CHEMBL170319	1100	Fc1cc2c3n(cc2CC[NH2+]C)C(CCc3c1)C
CHEMBL569342	1090	FC(F)(F)c1ccccc1OCCN1N=C(N2CC[NH2+]CC2)C=CC1=O
CHEMBL3769633	1081	Clc1ccc(OCC=C)c(C2CC2C[NH3+])c1F
CHEMBL209155	1080	FC(F)(F)c1cc(ccc1)[C@@H]1[C@H]2[C@@H](CC1)C[NH2+]C2
CHEMBL80246	1063	Fc1cc2CCN(c2cc1C(F)(F)F)C[C@@H]([NH3+])C
CHEMBL2397910	1046	O=C1N2[C@H](Cc3c1c(cc(c3)C)C)C[NH2+]CC2
CHEMBL2397907	1030	O(C)c1c2c(ccc1)C(=O)N1[C@H](C2)C[NH2+]CC1
CHEMBL3416061	1025	Fc1cc([C@H]2C[C@@H]2C[NH3+])c(OCCC)cc1
CHEMBL3416049	1005	Clc1cc([C@H]2C[C@@H]2C[NH3+])c(OCC#C)cc1
CHEMBL253807	1000	Clc1ccc2c([C@@H](C[NH2+]CC2)C)c1F
CHEMBL375642	994	FC(F)(F)c1c2c([C@H]3N(CC[NH+](C3)C)C2=O)ccc1
CHEMBL590531	952	O=C1NC2N(CC[NH2+]CC2)c2c1ccc(c2)C
CHEMBL197646	949	Fc1c2c([nH]cc2CC[NH+](C)C)ccc1
CHEMBL361742	940	O(C)c1cc2c(CC[NH2+]CC2C)cc1
CHEMBL2397913	921	O(C)c1c2c(ccc1C)C(=O)N1[C@H](C2)C[NH2+]CC1
CHEMBL3416053	903	Clc1cc([C@H]2C[C@@H]2C[NH3+])c(OCC(C)=C)cc1
CHEMBL2023357	894	Fc1cc([C@H]2C[C@@H]2C[NH3+])c(OCC2CC2)cc1
CHEMBL385577	872	Clc1ccc2[C@H]3N(CC[NH2+]C3)C(=O)c2c1OC
CHEMBL2337504	856	O=C1N[C@@H]2[C@@H](c3c1c(cc(c3)CC)C)C[NH2+]C2
CHEMBL368016	840	Clc1ccc2c(c1F)C(C[NH2+]CC2)C
CHEMBL3769968	831.76	Fc1cc(C2CC2C[NH3+])c(OCC=C)cc1F
CHEMBL3770225	776.25	Clc1c(C2CC2C[NH3+])c(OC)ccc1F
CHEMBL501526	774	Clc1cc(F)c(cc1)[C@H]1C[C@@H]1C[NH3+]
CHEMBL1643859	762	O(C1CN(C1)C=1n2nccc2N=C2C=1CC[NH2+]CC2)c1cc2CC(=O)Nc2cc1
CHEMBL474634	726	Clc1cccc(C)c1[C@H]1C[C@@H]1C[NH3+]
CHEMBL309760	719	Brc1cc2N(CCc2cc1)C[C@@H]([NH3+])C
CHEMBL2397881	707	O=C1N2[C@H](Cc3c1cccc3)C[NH2+]CC2
CHEMBL3416062	697	Fc1cc([C@@H]2C[C@H]2C[NH3+])c(OCC=C)cc1
CHEMBL2393236	687	S1CCN(CC1)c1nc(nc2c1CC[NH2+]CC2)N1CC[NH+](CC1)C
CHEMBL1643676	648	Fc1ccccc1OC1CN(C1)C=1n2nccc2N=C2C=1CC[NH2+]CC2
CHEMBL197664	633	Oc1c2c(n(cc2CC[NH+](C)C)C)ccc1
CHEMBL594717	630	Fc1cc(CO[C@H]2CCc3c2nc(N2CC[NH2+]C[C@H]2C)cc3)c(cc1)C
CHEMBL360328	616	Clc1cc2c(CC[NH2+]C[C@@H]2C)cc1
CHEMBL493129	613	O(C)c1cc(ccc1)[C@H]1C[C@@H]1C[NH3+]
CHEMBL2337106	605	FC(F)(F)c1c2c([C@@H]3[C@@H](NC2=O)C[NH2+]C3)cc(c1)CC
CHEMBL2337496	605	Clc1c2c([C@@H]3[C@@H](NC2=O)C[NH2+]C3)cc(c1)C
CHEMBL76307	602	Clc1cc2N(CCc2cc1)C[C@@H]([NH3+])C
CHEMBL445747	585	[NH3+]C[C@H]1C[C@@H]1c1cc(ccc1)C
CHEMBL1643672	585	[NH2+]1CCC=2C(=Nc3n(ncc3)C=2N2CCCCC2)CC1
CHEMBL593545	578	Clc1ccccc1O[C@@H]1CCCc2c1nc(N1CC[NH2+]CC1)cc2
CHEMBL492306	578	Fc1cc(ccc1F)[C@H]1C[C@@H]1C[NH3+]
CHEMBL471802	547	Fc1cc(F)ccc1[C@H]1C[C@@H]1C[NH3+]
CHEMBL375170	513	FC(F)(F)c1c2c([C@H]3N(CC[NH2+]C3)C2=O)cc(c1)C1CC1
CHEMBL501117	513	Oc1ccccc1[C@H]1C[C@@H]1C[NH3+]
CHEMBL3770753	512.86	Fc1cc(C2CC2C[NH3+])c(OC)cc1F
CHEMBL440752	510	Brc1cc2c(CC[NH2+]CC2C)cc1
CHEMBL493130	508	Fc1ccc(cc1)[C@H]1C[C@@H]1C[NH3+]
CHEMBL1093699	500	Fc1cc(CNC(=O)[C@H]2[NH2+]CCC2)c(OC)cc1OCC1CCCCC1
CHEMBL3330644	496	O(C)c1c2[nH]cc(c2ccc1)CC[NH3+]
CHEMBL475641	465	Brc1cc(ccc1[C@H]1C[C@@H]1C[NH3+])C
CHEMBL3770963	461	Fc1c(C2CC2C[NH3+])c(OC)ccc1F
CHEMBL223628	449	O(C(C)C)c1c2c(C3N(CC[NH2+]C3)C2=O)ccc1
CHEMBL1091105	440	Fc1cc(CNC(=O)[C@H]2[NH2+]CCC2)c(OC)cc1OC1CCC(CC1)(C)C
CHEMBL492926	437	Fc1cc(ccc1)[C@H]1C[C@@H]1C[NH3+]
CHEMBL76301	432	Ic1cc2N(CCc2cc1F)C[C@@H]([NH3+])C
CHEMBL3769581	426.58	Clc1c(C2CC2C[NH3+])c(OCC=C)ccc1Cl
CHEMBL209254	416	Clc1cc(N2[C@H]3[C@@H](CC2)C[NH2+]C3)ccc1
CHEMBL76781	400	Clc1cc2n(ccc2cc1F)C[C@@H]([NH3+])C
CHEMBL2397893	381	Clc1c2c(C[C@H]3N(CC[NH2+]C3)C2=O)ccc1
CHEMBL80862	378	S(CC)c1cc2N(CCc2cc1)C[C@@H]([NH3+])C
CHEMBL374436	374	O(C)c1cc2c([C@H]3N(CC[NH2+]C3)C2=O)cc1CC
CHEMBL3416063	374	Fc1cc([C@H]2C[C@@H]2C[NH3+])c(OCC=C)cc1
CHEMBL376676	370	FC(F)(F)c1c2c([C@H]3N([C@H](C[NH2+]C3)C)C2=O)ccc1
CHEMBL80366	367	Clc1cc2N(CCc2cc1F)C[C@@H]([NH3+])C
CHEMBL475642	360	[NH3+]C[C@H]1C[C@@H]1c1cccc(C)c1C
CHEMBL464475	349	Clc1c(cccc1Cl)[C@H]1C[C@@H]1C[NH3+]
CHEMBL172159	348	Clc1cc2c3n(cc2CC[NH3+])CCSc3c1
CHEMBL508680	330	Clc1ccc(C)c(F)c1[C@H]1C[C@@H]1C[NH3+]
CHEMBL253810	316.23	Clc1cc2c(CC[NH2+]C[C@H]2CC)cc1
CHEMBL572228	308	Clc1ccccc1CCOc1nc(N2CC[NH2+]CC2)cnc1
CHEMBL2337503	303	O=C1N[C@@H]2[C@@H](c3c1c(cc(c3)C)C)C[NH2+]C2
CHEMBL39	302	Oc1cc2c([nH]cc2CC[NH3+])cc1
CHEMBL478	290	Clc1cc(N2CC[NH2+]CC2)ccc1
CHEMBL220211	289	FC(F)(F)c1c2c([C@H]3N(CC[NH2+]C3)C2=O)cc(OC)c1
CHEMBL355474	269	Fc1cc2c3n(cc2CC[NH3+])C(CCc3c1)C
CHEMBL178365	265	Clc1cc2c(CC[NH2+]C[C@H]2C)cc1
CHEMBL181172	260	Clc1cc2c(CC[NH2+]CC2C)cc1
CHEMBL570937	254	Clc1ccccc1OCCN1N=C(N2CC[NH2+]CC2)C=CC1=O
CHEMBL253809	251.19	Clc1cc2c(CC[NH2+]C[C@@H]2CC)cc1
CHEMBL3330647	249	Clc1cc2c([nH]cc2CC([NH3+])CC)cc1
CHEMBL590816	248	O=C1NC2N(CC[NH2+]CC2)c2c1cccc2
CHEMBL510383	247	Oc1cc(ccc1)[C@H]1C[C@@H]1C[NH3+]
CHEMBL3330648	246	Fc1cc2c([nH]cc2CC([NH3+])CC)cc1
CHEMBL595195	236	Clc1ccccc1OC1CCc2c1nc(N1CC[NH2+]CC1)cc2
CHEMBL474633	235	Fc1ccc(cc1C)[C@H]1C[C@@H]1C[NH3+]
CHEMBL3770689	235	Clc1cc(C2CC2C[NH3+])c(OC)cc1F
CHEMBL373531	220	Clc1c2c([C@H]3N(CC[NH2+]C3)C2=O)c(OC)cc1
CHEMBL178231	220	Clc1c2c(CC[NH2+]CC2C)ccc1Cl
CHEMBL208936	220	FC(F)(F)c1nc(ncc1)N1C2C(CC1)C[NH2+]C2
CHEMBL3769987	213.8	Clc1ccc(OC)c(C2CC2C[NH3+])c1F
CHEMBL6557	210	[NH2+]1CCc2c(n(c3c2cccc3)C)CC1
CHEMBL3330641	209	[NH3+]CCc1c2c(n(c1)C)cccc2
CHEMBL2397904	206	O=C1N2[C@H](Cc3c1cccc3C)C[NH2+]CC2
CHEMBL3769454	203	Clc1c(C2CC2C[NH3+])c(OC)ccc1Cl
CHEMBL253811	199.53	FC(F)(F)c1cc(ccc1)C[C@@H]([NH3+])C
CHEMBL253806	199.53	Clc1cc2c(cc1OC)CC[NH2+]C[C@@H]2C
CHEMBL2397894	193	O(C)c1c2c(C[C@H]3N(CC[NH2+]C3)C2=O)ccc1
CHEMBL80731	181	S(CC)c1cc2N(CCc2cc1F)C[C@@H]([NH3+])C
CHEMBL222514	176	FC(F)(F)c1c2c([C@H]3N(CC[NH2+]C3)C2=O)ccc1
CHEMBL179337	170	Clc1cc(Cl)cc2c1CC[NH2+]CC2C
CHEMBL443128	168	Clc1ccccc1[C@H]1C[C@@H]1C[NH3+]
CHEMBL209714	168	FC(F)(F)c1cc(N2[C@H]3[C@@H](CC2)C[NH2+]C3)ccc1
CHEMBL374562	167	FC(F)(F)c1c2c([C@H]3N(CC[NH2+]C3)C2=O)cc(c1)C
CHEMBL3771152	167	Clc1cc(C2CC2C[NH3+])c(OCC=C)cc1Cl
CHEMBL451543	164	S(C)c1cc2N(CCc2cc1)C[C@@H]([NH3+])C
CHEMBL181672	158.49	Clc1cc2c(cc1)C(C[NH2+]CC2)C
CHEMBL1093698	153	Fc1cc(cc(F)c1OC1CCC(CC1)C)CNC(=O)[C@H]1[NH2+]CCC1
CHEMBL2393240	153	Fc1ccc(Nc2nc(nc3c2CC[NH2+]CC3)N2CC[NH+](CC2)C)cc1
CHEMBL272942	150	Clc1cc(C)c(OC(C(=O)[O-])C)cc1
CHEMBL2397912	148	O(C)c1c2c(c(cc1)C)C(=O)N1[C@H](C2)C[NH2+]CC1
CHEMBL171774	145	[NH3+]CCc1c2c3n(c1)CCCc3ccc2
CHEMBL494947	140	Clc1cc(ccc1)COc1nc(N2CC[NH2+]CC2)cnc1
CHEMBL1643674	138	[NH2+]1CCC=2C(=Nc3n(ncc3)C=2NCC)CC1
CHEMBL181076	135	Clc1c2c(CC[NH2+]C[C@H]2C)ccc1Cl
CHEMBL220274	131	FC(F)(F)c1c2c(C3N(CC[NH2+]C3)C2=O)ccc1
CHEMBL1091106	130	Fc1cc(OC2CCC(CC2)(C)C)c(F)cc1CNC(=O)[C@H]1[NH2+]CCC1
CHEMBL350221	130	Oc1cc2c([nH]cc2C[C@H]([NH3+])C(=O)[O-])cc1
CHEMBL590483	130	Clc1c2c(N3C(NC2=O)CC[NH2+]CC3)ccc1
CHEMBL2337500	128	Clc1c2c([C@@H]3[C@@H](NC2=O)C[NH2+]C3)ccc1Cl
CHEMBL2337494	127	O=C1N[C@@H]2[C@@H](c3c1c(ccc3)C)C[NH2+]C2
CHEMBL375302	126	FC(F)(F)c1c2c([C@H]3N(CC[NH2+][C@H]3CC)C2=O)ccc1
CHEMBL254009	125.89	FC(F)(F)c1cc2c(CC[NH2+]C[C@@H]2C)cc1
CHEMBL80482	125	O1CCCc2c3N(CCc3ccc12)C[C@@H]([NH3+])C
CHEMBL2337493	124	Clc1c2c([C@@H]3[C@@H](NC2=O)C[NH2+]C3)ccc1
CHEMBL223468	123	O(C)c1c2c([C@H]3N(CC[NH2+]C3)C2=O)ccc1CC
CHEMBL2397887	123	O=C1N2[C@H](Cc3c1cccc3)C[NH2+]C[C@H]2C
CHEMBL589769	120	Brc1cnn(C)c1-c1cc(NC(=O)Nc2ccc(OC(F)(F)F)cc2)ccc1
CHEMBL210802	116	FC(F)(F)c1nc(ncc1)N1[C@H]2[C@@H](CC1)C[NH2+]C2
CHEMBL570023	114	Clc1ccccc1OCCN1N=C(N2CC[NH2+]C[C@H]2C)C=CC1=O
CHEMBL220207	111	S(C)c1c2c(C3N(CC[NH2+]C3)C2=O)ccc1
CHEMBL360968	110	Brc1cc2c(cc1OCC)CC[NH2+]CC2C
CHEMBL2397891	109	O=C1N2[C@H](Cc3c1c(ccc3)C1CC1)C[NH2+]CC2
CHEMBL2397892	107	FC(F)(F)c1c2c(C[C@H]3N(CC[NH2+]C3)C2=O)ccc1
CHEMBL2397915	106	FC(F)(F)c1cc2c(C[C@H]3N(CC[NH2+]C3)C2=O)cc1
CHEMBL3589595	104.71	Brc1cc(OC)c(cc1OC)CC[NH2+]Cc1cccc(OC)c1F
CHEMBL178124	100	FC(F)(F)c1cc2c(CC[NH2+]CC2C)cc1
CHEMBL253805	100	Clc1cc2c(cc1Cl)CC[NH2+]C[C@H]2C
CHEMBL399750	100	Clc1cc2c(cc1OC)C(C[NH2+]CC2)C
CHEMBL254215	100	FC(F)(F)c1cc2c(CC[NH2+]C[C@H]2C)cc1
CHEMBL180668	100	Clc1cc2CC[NH2+]CCc2cc1
CHEMBL426235	100	Brc1cc2c(cc1OC)CC[NH2+]CC2CC
CHEMBL180166	100	Brc1cc2CC[NH2+]CCc2cc1OC
CHEMBL2397877	97	Clc1cc2c(C[C@H]3N(CC[NH2+]C3)C2=O)cc1
CHEMBL415029	97	Brc1cc2c(cc1OC(C)C)CC[NH2+]CC2C
CHEMBL2393242	96.3	S1CCN(CC1)c1nc(nc2c1CC[NH2+]CC2)Cc1ccccc1
CHEMBL492916	94	Brc1ccccc1C1CC1C[NH3+]
CHEMBL223272	91	FC(F)(F)c1c2c([C@H]3N([C@@H](C[NH2+]C3)C)C2=O)ccc1
CHEMBL451232	91	Clc1cc(F)ccc1[C@H]1C[C@@H]1C[NH3+]
CHEMBL2337492	89	FC(F)(F)c1c2c([C@@H]3[C@@H](N(C)C2=O)C[NH2+]C3)ccc1
CHEMBL219734	87	FC(F)(F)Oc1c2c(C3N(CC[NH2+]C3)C2=O)ccc1
CHEMBL609306	87	Clc1ccccc1O[C@H]1CCc2c1nc(N1CC[NH2+]CC1)cc2
CHEMBL3769543	85.11	Clc1cc(C2CC2C[NH3+])c(OC)cc1Cl
CHEMBL180815	80	Brc1cc2c(cc1OC)CC[NH2+]CC2C
CHEMBL181787	80	Clc1cc2c(cc1OC)CC[NH2+]CC2C
CHEMBL180867	80	Brc1cc2c(cc1OC)CC[NH2+]C[C@@H]2C
CHEMBL219837	78	FC(F)(F)c1c2c([C@H]3N(CC[NH2+][C@H]3C)C2=O)ccc1
CHEMBL2393246	77.6	O(C)c1cc(Nc2nc(nc3c2CC[NH2+]CC3)Cc2ccccc2)ccc1
CHEMBL76474	76	S(C)c1cc2N(CCc2cc1F)C[C@@H]([NH3+])C
CHEMBL3330642	75.3	[NH3+]CCc1c2c([nH]c1)cc(cc2)C
CHEMBL360492	72	Clc1cc2c(cc1F)CC[NH2+]CC2C
CHEMBL595194	70	Clc1ccccc1O[C@H]1CCCc2c1nc(N1CC[NH2+]CC1)cc2
CHEMBL590580	70	O=C1NC2N(CC[NH2+]CC2)c2c1c(ccc2)C
CHEMBL1770373	68	[NH2+]1CCc2c(nc(nc2)Cc2ccccc2)CC1
CHEMBL467736	67	Brc1ccccc1[C@H]1C[C@@H]1C[NH3+]
CHEMBL572252	65	Clc1ccccc1OC[C@@H](N1N=C(N2CC[NH2+]CC2)C=CC1=O)C
CHEMBL2397889	64	O=C1N2[C@H](Cc3c1c(ccc3)C)C[NH2+]CC2
CHEMBL2337490	63	FC(F)(F)c1c2c([C@@H]3[C@@H](NC2=O)C[NH2+]C3)ccc1
CHEMBL1643856	63	O(C1CN(C1)C=1n2nccc2N=C2C=1CC[NH2+]CC2)c1cccnc1
CHEMBL178313	63	Brc1cc2c(cc1O)CC[NH2+]CC2C
CHEMBL77880	62	O1CCc2c3N(CCc3ccc12)C[C@@H]([NH3+])C
CHEMBL179378	61	Ic1cc2c(cc1OC)CC[NH2+]CC2C
CHEMBL2113264	56	FC(F)(F)c1c2c([C@H]3N([C@H](C[NH2+]C3)C(C)C)C2=O)ccc1
CHEMBL2397896	53	O=C1N2[C@H](Cc3c1cc(cc3)C)C[NH2+]CC2
CHEMBL452458	51	Clc1cc(Cl)ccc1[C@H]1C[C@@H]1C[NH3+]
CHEMBL348588	50.7	[NH2+](CCc1c2c([nH]c1)cccc2)C
CHEMBL2397878	47	O(C)c1cc2c(C[C@H]3N(CC[NH2+]C3)C2=O)cc1
CHEMBL204839	44.7	[NH3+]CCc1c2c([nH]c1)c(ccc2)C
CHEMBL179915	42	FC(F)(F)c1cc2c(cc1OC)CC[NH2+]CC2C
CHEMBL570274	41	FC(F)(F)c1ccccc1OCCN1N=C(N2CC[NH2+]C[C@H]2C)C=CC1=O
CHEMBL1643853	40	O(C1CN(C1)C=1n2nccc2N=C2C=1CC[NH2+]CC2)c1cc(OC)ccc1
CHEMBL210215	40	FC(F)(F)c1nc(ncc1)N1[C@H]2[C@@H](C[C@@H]1C)C[NH2+]C2
CHEMBL3330640	38.3	[NH2+](CCc1c2c([nH]c1)cccc2)CC
CHEMBL2397897	37	O=C1N2[C@H](Cc3c1cc(cc3)CC)C[NH2+]CC2
CHEMBL3589596	33.88	Brc1cc(OC)c(cc1OC)CC[NH2+]Cc1cccc(OC)c1O
CHEMBL492301	32	Clc1ccccc1OC1CCN(S(=O)(=O)c2cc3CC[NH2+]CCc3cc2)CC1
CHEMBL1643677	32	Fc1cc(OC2CN(C2)C=2n3nccc3N=C3C=2CC[NH2+]CC3)ccc1
CHEMBL198124	32	Oc1c2c(n(cc2CC[NH+](C)C)CCCC)ccc1
CHEMBL400600	31.62	Clc1cc2c(cc1OC)CC[NH2+]C[C@H]2C
CHEMBL182184	30	Brc1cc2c(cc1OC)CC[NH2+]C[C@H]2C
CHEMBL382635	28.1	Fc1c2c([nH]cc2CC[NH3+])ccc1
CHEMBL2393244	27.9	Fc1cc(Nc2nc(nc3c2CC[NH2+]CC3)Cc2ccccc2)ccc1
CHEMBL2391541	27.54	O(C)c1cc2c([nH]cc2CC[NH+](CC=C)CC=C)cc1
CHEMBL2331803	27	Clc1cc2n(ccc2cc1F)C[C@@H]([NH3+])C
CHEMBL210484	25	FC(F)(F)c1nc(ncc1)N1[C@H]2[C@@H](C[C@H]1C)C[NH2+]C2
CHEMBL65547	24	Oc1c2c([nH]cc2CC[NH+](C)C)ccc1
CHEMBL30713	23.1	[NH3+]C(Cc1c2c([nH]c1)cccc2)C
CHEMBL2397890	22	O=C1N2[C@H](Cc3c1c(ccc3)CC)C[NH2+]CC2
CHEMBL179244	22	Brc1cc2c(cc1OCc1ccccc1)CC[NH2+]CC2C
CHEMBL2337501	21	Clc1c2c([C@@H]3[C@@H](NC2=O)C[NH2+]C3)ccc1C
CHEMBL178366	19.95	Clc1cc2c(cc1Cl)CC[NH2+]CC2C
CHEMBL598808	19	Brc1cnn(C)c1-c1cc(NC(=O)Nc2ccc(Cl)cc2)ccc1
CHEMBL3330643	18.8	Clc1c2[nH]cc(c2ccc1)CC[NH3+]
CHEMBL301466	12	Clc1cc2NC(=O)C3N(CC[NH2+]C3)c2cc1Cl
CHEMBL3589578	10.47	Brc1cc(OC)c(cc1OC)CC[NH2+]Cc1c2OCOc2ccc1
CHEMBL253591	10	Clc1cc2c(cc1Cl)CC[NH2+]C[C@@H]2C
CHEMBL343529	9.02	O(C)c1c2c([nH]cc2CC[NH3+])ccc1
CHEMBL96816	8.47	Fc1cc2c([nH]cc2CC([NH3+])C)cc1
CHEMBL6640	7.36	[NH3+]CCc1c2c([nH]c1)cccc2
CHEMBL2393245	6.4	Clc1cc(Nc2nc(nc3c2CC[NH2+]CC3)Cc2ccccc2)ccc1
CHEMBL6616	6.31	Ic1cc(OC)c(cc1OC)CC([NH3+])C
CHEMBL1906905	6.27	Clc1cc2c([nH]cc2CC([NH3+])C)cc1
CHEMBL2393243	6.1	[NH2+]1CCc2c(nc(nc2Nc2ccccc2)Cc2ccccc2)CC1
CHEMBL331241	6	[NH3+]CCc1c2cc(ccc2[nH]c1)C
CHEMBL1288717	5.14	Brc1cc2c([nH]cc2CC[NH3+])cc1
CHEMBL3589582	4.571	Brc1cc(OC)c(cc1OC)CC[NH2+]Cc1c2OCCc2ccc1
CHEMBL381160	4.56	Fc1cc2[nH]cc(c2cc1)CC[NH3+]
CHEMBL1288716	4.11	Clc1cc2c([nH]cc2CC[NH3+])cc1
CHEMBL1643678	3	Fc1ccc(OC2CN(C2)C=2n3nccc3N=C3C=2CC[NH2+]CC3)cc1
CHEMBL275628	2.64	Fc1cc2c([nH]cc2CC[NH3+])cc1
CHEMBL51	1.04	Fc1ccc(cc1)C(=O)C1CC[NH+](CC1)CCN1C(=O)c2c(NC1=O)cccc2
CHEMBL591223	0.7	Brc1cnn(C)c1-c1cc(NC(=O)Nc2ccc(Cl)cc2)ccc1OC
CHEMBL8165	0.503	O(C)c1cc2c([nH]cc2CC[NH3+])cc1
