# Supplementary material for: Activity Models of Key GPCR Families in the Central Nervous System: A Tool for Many Purposes
Source: J Chem Inf Model. 2023 May 31;63(11):3248–62. doi: 10.1021/acs.jcim.2c01531 (PMC10268961; doi:10.1021/acs.jcim.2c01531)
Supplement: Supplementary file 4 — ci2c01531_si_004.zip [file ci2c01531_si_004.zip › xlsx_active_files/H3_IC50_actives.xlsx]

## Sheet: H3_IC50_actives
CMPD_CHEMBLID	STANDARD_VALUE	CANONICAL_SMILES
CHEMBL2024392	93600	Clc1ccc(Cl)cc1NC(=O)N=S(=O)([O-])c1ccc(OCC[NH+]2CCCCC2)cc1
CHEMBL2021969	91100	S(=O)([O-])(=NC(=O)Nc1ccccc1)c1ccc(OCCC[NH+]2CCC(CC2)C(OCC)=O)cc1
CHEMBL2024385	88600	S(=O)([O-])(=NC(=O)Nc1ccccc1)c1ccc(OCC[NH+]2CCCC2)cc1
CHEMBL2024393	82000	S(=O)([O-])(=NC(=O)Nc1ccc(cc1)C(F)(F)F)c1ccc(OCC[NH+]2CCCCC2)cc1
CHEMBL2024394	77900	S(=O)([O-])(=NC(=O)Nc1ccccc1)c1ccc(OCC[NH+]2CCC(CC2)C(OCC)=O)cc1
CHEMBL559448	73200	Brc1cc(ccc1OCC[NH+]1CCOCC1)CCNC(=O)c1oc(Br)cc1
CHEMBL563666	59200	Brc1cc(ccc1OCC[NH+]1CCOCC1)CCNC(=O)c1[nH]ccc1
CHEMBL2024391	53800	S(=O)([O-])(=NC(=O)NC1CCCCC1)c1ccc(OCC[NH+]2CCCCC2)cc1
CHEMBL561029	39600	Brc1cc(ccc1OCC[NH+]1CCOCC1)CCNC(=O)c1n(ccc1)C
CHEMBL549544	30400	Brc1cc(ccc1OCC[NH+]1CCOCC1)CCNC(=O)c1scc(Br)c1
CHEMBL2021972	29900	S(=O)([O-])(=NC(=O)NC1CCCCC1)c1ccc(OCCCC[NH+]2CCCC2)cc1
CHEMBL2021989	29800	S(=O)([O-])(=NC(=O)Nc1ccc(OC)cc1)c1ccc(OCCC[NH+]2CCCCC2)cc1
CHEMBL549332	29100	Brc1cc(ccc1OCC[NH+]1CCOCC1)CCNC(=O)c1[nH]cc(Br)c1
CHEMBL2021974	22600	S(=O)([O-])(=NC(=O)Nc1ccc(cc1)C(F)(F)F)c1ccc(OCCCC[NH+]2CCCC2)cc1
CHEMBL2021988	20900	S(=O)([O-])(=NC(=O)Nc1cc(ccc1)C(F)(F)F)c1ccc(OCCC[NH+]2CCCCC2)cc1
CHEMBL1222806	20000	Fc1ccc(cc1)C([NH+]1CCOCC1)c1nnnn1Cc1ccccc1
CHEMBL1223079	20000	Fc1ccc(cc1)C([NH+]1CCn2c(nnc2)C1)c1nnnn1Cc1ccccc1
CHEMBL1222805	20000	Fc1ccc(cc1)C([NH+]1CCCCC1)c1nnnn1Cc1ccccc1
CHEMBL2021970	19600	S(=O)([O-])(=NC(=O)NC(C)C)c1ccc(OCCCC[NH+]2CCCC2)cc1
CHEMBL2021975	18500	S(=O)([O-])(=NC(=O)NC(C)C)c1ccc(OCCCC[NH+]2CCCCC2)cc1
CHEMBL2021971	18000	S(=O)([O-])(=NC(=O)Nc1ccccc1)c1ccc(OCCCC[NH+]2CCCC2)cc1
CHEMBL2021973	17500	Clc1ccc(Cl)cc1NC(=O)N=S(=O)([O-])c1ccc(OCCCC[NH+]2CCCC2)cc1
CHEMBL2024389	16600	S(=O)([O-])(=NC(=O)NC(C)C)c1ccc(OCC[NH+]2CCCCC2)cc1
CHEMBL2024399	16500	S(=O)([O-])(=NC(=O)Nc1ccc(cc1)C(F)(F)F)c1ccc(OCCC[NH+]2CCCC2)cc1
CHEMBL1223156	14215	Fc1ccc(cc1)C([NH+]1CC[NH+](CC1)C1CC[NH+](CC1)C)c1nnnn1Cc1ccccc1
CHEMBL2024395	13400	S(=O)([O-])(=NC(=O)NC(C)C)c1ccc(OCCC[NH+]2CCCC2)cc1
CHEMBL2021978	13200	Clc1ccc(Cl)cc1NC(=O)N=S(=O)([O-])c1ccc(OCCCC[NH+]2CCCCC2)cc1
CHEMBL2021981	11800	S(=O)([O-])(=NC(=O)Nc1cc(ccc1)C(F)(F)F)c1ccc(OCCC[NH+]2CCCC2)cc1
CHEMBL2021987	10400	S(=O)([O-])(=NC(=O)Nc1ccccc1C(F)(F)F)c1ccc(OCCC[NH+]2CCCCC2)cc1
CHEMBL2021979	10000	S(=O)([O-])(=NC(=O)Nc1ccc(cc1)C(F)(F)F)c1ccc(OCCCC[NH+]2CCCCC2)cc1
CHEMBL2024309	10000	S(=O)(=O)(N)c1ccc(OCC[NH+]2CCCCC2)cc1
CHEMBL2024390	10000	S(=O)([O-])(=NC(=O)Nc1ccccc1)c1ccc(OCC[NH+]2CCCCC2)cc1
CHEMBL2024398	8310	Clc1ccc(Cl)cc1NC(=O)N=S(=O)([O-])c1ccc(OCCC[NH+]2CCCC2)cc1
CHEMBL2024308	7060	S(=O)(=O)(N)c1ccc(OCC[NH+]2CCCC2)cc1
CHEMBL3677897	7010	O=C(N1CC[NH+](CC1)C(C)C)C1CC1c1ccccc1
CHEMBL3677891	6420	O=C(N1CC[NH+](CC1)C1CCC1)[C@@H]1CC1c1ccccc1
CHEMBL2441937	6309.57	Clc1ccc(cc1)CNC(SCCC[NH+]1CC[NH2+]CC1)=N
CHEMBL2024397	6060	S(=O)([O-])(=NC(=O)NC1CCCCC1)c1ccc(OCCC[NH+]2CCCC2)cc1
CHEMBL562297	5930	Brc1cc(ccc1OCC[NH+](C)C)CCNC(=O)c1oc(Br)cc1
CHEMBL1269951	5508	O(C(=O)C)C1(CC([NH+](CC1C)C)C)C#Cc1c2c(ccc1)cccc2
CHEMBL1223011	4894	Fc1ccc(cc1)C([NH+]1CC[NH+](CC1)CC1OCCC1)c1nnnn1Cc1ccccc1
CHEMBL2021976	4850	S(=O)([O-])(=NC(=O)Nc1ccccc1)c1ccc(OCCCC[NH+]2CCCCC2)cc1
CHEMBL554108	4810	Brc1cc(ccc1OCCC[NH+](C)C)CCNC(=O)c1oc(Br)cc1
CHEMBL2419588	4610	O(C(=O)Cc1c2c([nH]c1)cccc2)c1ccc(cc1)C[NH+](CC)CC
CHEMBL559842	4560	Brc1cc(ccc1OCC1CCC[NH+](C1)C)CCNC(=O)c1oc(Br)cc1
CHEMBL550141	4540	Brc1cc(ccc1OCC[NH+](C)C)CCNC(=O)c1n(ccc1)C
CHEMBL3677875	4160	O=C(N1CC[NH+](CC1)C1CCCCCC1)[C@H]1CC1c1ccccc1
CHEMBL561837	3990	Brc1cc(ccc1OCCC[NH+](C)C)CCNC(=O)c1n(ccc1)C
CHEMBL559963	3730	Brc1cc(ccc1OCC1CCC[NH+](C1)C)CCNC(=O)c1scc(Br)c1
CHEMBL570774	3720	Brc1cc(ccc1OCC[NH+](C)C)CCNC(=O)c1[nH]cc(Br)c1
CHEMBL564035	3630	Brc1cc(ccc1OCC1CCC[NH+](C1)C)CCNC(=O)c1[nH]ccc1
CHEMBL562235	3620	Brc1cc(ccc1OCC1CCC[NH+](C1)C)CCNC(=O)c1n(ccc1)C
CHEMBL1223080	3612	Fc1ccc(cc1)C([NH+]1CCC([NH+](C)C)CC1)c1nnnn1Cc1ccccc1
CHEMBL551840	3610	Brc1cc(ccc1OCCC[NH+](C)C)CCNC(=O)c1scc(Br)c1
CHEMBL2419573	3500	O=C(Nc1ccc(cc1)C[NH+](CC)CC)Cc1c2c([nH]c1)cccc2
CHEMBL561433	3430	Brc1cc(ccc1OCC[NH+](C)C)CCNC(=O)c1[nH]ccc1
CHEMBL3677884	3400	Brc1ccc(cc1)C1C[C@H]1C(=O)N1CC[NH+](CC1)C1CCC1
CHEMBL554516	2940	Brc1cc(ccc1OCC1CCC[NH+](C1)C)CCNC(=O)c1[nH]cc(Br)c1
CHEMBL561234	2920	Brc1cc(ccc1OCCC[NH+](C)C)CCNC(=O)c1[nH]ccc1
CHEMBL2419570	2840	O=C(Nc1ccc(cc1)C[NH+]1CCCCC1)Cc1c2c([nH]c1)cccc2
CHEMBL1222807	2742	Fc1ccc(cc1)C([NH+](CC[NH+](C)C)C)c1nnnn1Cc1ccccc1
CHEMBL3677890	2600	O=C(N1CC[NH+](CC1)C1CCC1)[C@H]1CC1c1ccc(cc1)C#N
CHEMBL2021967	2570	Clc1ccc(Cl)cc1NC(=O)N=S(=O)([O-])c1ccc(OCCC[NH+]2CCCCC2)cc1
CHEMBL562496	2520	Brc1cc(ccc1OCC[NH+]1CC(F)CC1)CCNC(=O)c1scc(Br)c1
CHEMBL1223082	2470	Fc1ccc(cc1)C([NH+]1CC([NH+](C)C)CCC1)c1nnnn1Cc1ccccc1
CHEMBL2419586	2460	O(C(=O)Cc1c2c([nH]c1)cccc2)c1ccc(cc1)C[NH+]1CCCC1
CHEMBL1223081	2431	Fc1ccc(cc1)C([NH+]1CCC([NH+]2CCCC2)CC1)c1nnnn1Cc1ccccc1
CHEMBL493091	2350	Brc1cc(ccc1OCCC[NH+](C)C)CCNC(=O)c1[nH]cc(Br)c1
CHEMBL2419572	2190	O1CC[NH+](CC1)Cc1ccc(NC(=O)Cc2c3c([nH]c2)cccc3)cc1
CHEMBL2419584	2030	O(C(=O)c1c2c([nH]c1)cccc2)c1ccc(cc1)C[NH+]1CCCCC1
CHEMBL1223309	1891	FC(F)Oc1ccccc1C([NH+]1CCC[NH+](CC1)C1CCC1)c1nnnn1Cc1ccccc1
CHEMBL1222948	1761	Fc1ccc(cc1)C([NH+]1C[C@H]([NH2+]CC1)C)c1nnnn1Cc1ccccc1
CHEMBL2021968	1740	S(=O)([O-])(=NC(=O)Nc1ccc(cc1)C(F)(F)F)c1ccc(OCCC[NH+]2CCCCC2)cc1
CHEMBL3677882	1630	Fc1ccc(cc1)C1C[C@@H]1C(=O)N1CC[NH+](CC1)C(C)C
CHEMBL2441934	1584.89	Clc1ccc(cc1)CNC(SCCC[NH+]1CCOCC1)=N
CHEMBL559766	1520	Brc1cc(ccc1OCC[NH+](C)C)CCNC(=O)c1scc(Br)c1
CHEMBL2419571	1370	O=C(Nc1ccc(cc1)C[NH+]1CCCC1)Cc1c2c([nH]c1)cccc2
CHEMBL2024400	1330	S(=O)([O-])(=NC(=O)NC(C)C)c1ccc(OCCC[NH+]2CCCCC2)cc1
CHEMBL2441936	1258.93	Clc1ccc(cc1)CNC(SCCC[NH+]1CC[NH+](CC1)C)=N
CHEMBL2419569	1210	O=C(Nc1ccc(cc1)C[NH+]1CCCCC1)c1c2c([nH]c1)cccc2
CHEMBL3127697	1100	O1CCC([NH+]2CCC3(CC3C(=O)N3CC[NH+](CC3)C)CC2)CC1
CHEMBL2419585	1040	O(C(=O)Cc1c2c([nH]c1)cccc2)c1ccc(cc1)C[NH+]1CCCCC1
CHEMBL563558	980	Brc1cc(ccc1OCC[NH+]1CCCC1)CCNC(=O)c1cc(ccc1)C(F)(F)F
CHEMBL571006	970	Brc1cc(ccc1OCC[NH+]1CCCC1)CCNC(=O)c1[nH]cnn1
CHEMBL1222728	900	[NH+]1(CC[NH+](CC1)C)C(c1ccccc1)c1nnnn1Cc1ccccc1
CHEMBL3127680	900	O1CCC([NH+]2CCC3(CC2)CN(C3)C(=O)N2CC[NH+](CC2)C(C)C)CC1
CHEMBL490400	893	O=C(N(CC[NH+]1CCCCC1)C)N1CCC(CC1)c1ccccc1
CHEMBL3677902	834	O=C(N1CC[NH+](CC1)C1CCC1)C1CC1c1ccc(cc1)C(=O)N
CHEMBL2024401	830	S(=O)([O-])(=NC(=O)Nc1ccccc1)c1ccc(OCCC[NH+]2CCCCC2)cc1
CHEMBL1190	820	[N+](CCCCCCCCCC[N+](C)(C)C)(C)(C)C
CHEMBL485604	813	O(C1CCC([NH+]2CCCC2)CC1)c1ccc(N2C(=Nc3c(cccc3)C2=O)C)cc1
CHEMBL2419587	790	O1CC[NH+](CC1)Cc1ccc(OC(=O)Cc2c3c([nH]c2)cccc3)cc1
CHEMBL522117	783	O=C1NC2(CCN(CC2)C(=O)N(CC[NH+]2CCCCC2)C)c2c(C1)cccc2
CHEMBL559843	750	Brc1cc(ccc1OCC[NH+]1CCCC1C)CCNC(=O)c1scc(Br)c1
CHEMBL520800	740	O(C1CC[NH+](CC1)C)c1ccc(N2C(=Nc3c(cccc3)C2=O)C)cc1
CHEMBL1222871	738	Fc1ccc(cc1)C([NH+]1CCC[NH+](CC1)C)c1nnnn1Cc1ccccc1
CHEMBL3677901	733.4	O=C1N(CCCC1)c1cc(ccc1)C1CC1C(=O)N1CC[NH+](CC1)C1CCC1
CHEMBL1270265	709	OC1(CC([NH+](CC1C)C)C)C#Cc1c2ncccc2ccc1
CHEMBL2024381	700	S(=O)(=O)(N)c1ccc(OCCCC[NH+]2CCCC2)cc1
CHEMBL501876	680	O=C(N(CC[NH+]1CCCCC1)C)N1CCc2c(C1)cccc2
CHEMBL560230	560	Brc1cc(ccc1OCC[NH+]1CCCC1)CCNC(=O)c1nc(ccc1)C(F)(F)F
CHEMBL490993	560	O=C1NC2(Nc3c1cccc3)CCN(CC2)C(=O)N(CC[NH+]1CCCCC1)C
CHEMBL1223516	551	O1CCN(CC1)c1ccc(cc1)C([NH+]1CCC[NH+](CC1)C1CCC1)c1nnnn1Cc1ccccc1
CHEMBL560629	550	Brc1cc(ccc1OCC[NH+]1CCCC1)CCNC(=O)c1cc(Cl)ccc1
CHEMBL2419578	540	[NH+]1(CCCCC1)Cc1ccc(NCc2c3c([nH]c2)cccc3)cc1
CHEMBL492030	530	O=C(N(CC[NH+]1CCCCC1)C)N1CCC2(Cc3c(C2)cccc3)CC1
CHEMBL260374	517.5	S=C(NC1CCCCC1)N1CCC(CC1)c1[nH]cnc1
CHEMBL1223009	516	Fc1ccc(cc1)C([NH+]1C[C@H]2[NH+]([C@H](CC2)C1)C1CCC1)c1nnnn1Cc1ccccc1
CHEMBL490612	506	O=C(N(CC[NH+]1CCCCC1)C)N1CCN(CC1)c1ccccc1
CHEMBL2021985	500	S(=O)([O-])(=NC(=O)Nc1ccc(N(C)C)cc1)c1ccc(OCCC[NH+]2CCCC2)cc1
CHEMBL2021986	500	S(=O)([O-])(=NC(=O)NC(c1ccccc1)c1ccccc1)c1ccc(OCCC[NH+]2CCCC2)cc1
CHEMBL2021992	500	S(=O)([O-])(=NC(=O)NC(c1ccccc1)c1ccccc1)c1ccc(OCCC[NH+]2CCCCC2)cc1
CHEMBL2419583	490	O1CC[NH+](CC1)Cc1ccc(NCCCc2c3c([nH]c2)cccc3)cc1
CHEMBL1223308	475	Clc1ccccc1C([NH+]1CCC[NH+](CC1)C1CCC1)c1nnnn1Cc1ccccc1
CHEMBL551693	450	Brc1cc(ccc1OCC[NH+]1CCCC1)CCNC(=O)c1cc(Br)ccc1
CHEMBL3677885	441	O=C1N(CCN1C)c1ccc(cc1)C1C[C@@H]1C(=O)N1CC[NH+](CC1)C1CCC1
CHEMBL3677886	433	O=C1N(CCC1)c1ccc(cc1)C1C[C@@H]1C(=O)N1CC[NH+](CC1)C1CCC1
CHEMBL561355	430	Brc1cc(ccc1OCC[NH+]1CCCC1)CCNC(=O)c1[nH]cc(Br)c1
CHEMBL2021991	400	S(=O)([O-])(=NC(=O)Nc1ccc(cc1)C)c1ccc(OCCC[NH+]2CCCCC2)cc1
CHEMBL2024380	400	S(=O)(=O)(N)c1ccc(OCCC[NH+]2CCOCC2)cc1
CHEMBL2021982	400	S(=O)([O-])(=NC(=O)Nc1ccc(cc1)C(=O)C)c1ccc(OCCC[NH+]2CCCC2)cc1
CHEMBL489580	393	O=C(N(CC[NH+]1CCCCC1)C)N1CCC(CC1)Cc1ccccc1
CHEMBL2024382	390	S(=O)(=O)(N)c1ccc(OCCCC[NH+]2CCCCC2)cc1
CHEMBL561228	390	Brc1cc(ccc1OCC[NH+]1CCCC1)CCNC(=O)c1oc(Br)cc1
CHEMBL476963	387	O1Cc2c(cccc2)C12CCN(CC2)C(=O)N(CC[NH+]1CCCCC1)C
CHEMBL554742	380	Brc1cc(ccc1OCC[NH+]1CCCC1)CCNC(=O)c1[nH]ccc1
CHEMBL489973	380	O1C2(Cc3c(cccc3)C1=O)CCN(CC2)C(=O)N(CC[NH+]1CCCCC1)C
CHEMBL3127707	360	O=C(N1CC[NH+](CC1)C1CCCCC1)C1CC12CC[NH2+]CC2
CHEMBL1222945	356	Fc1ccc(cc1)C([NH+]1CCC[NH+](CC1)C1CCCC1)c1nnnn1Cc1ccccc1
CHEMBL3677888	351	O=C(N1CC[NH+](CC1)C1CCC1)[C@H]1CC1c1ccc(N2CCCC2)cc1
CHEMBL502	350	O(C)c1cc2c(CC(CC3CC[NH+](CC3)Cc3ccccc3)C2=O)cc1OC
CHEMBL1173391	347	[nH]1cc(nc1)CC1CCN(CC1)c1ccc(cc1)-c1ccccc1
CHEMBL490195	343	O=C(N(CC[NH+]1CCCCC1)C)N1CCC(CC1)c1c2c(ccc1)cccc2
CHEMBL3127695	340	O=C(N1CC2(CC1)CCN(CC2)C(=O)c1ccccc1)C1CC[NH+](CC1)C1CCC1
CHEMBL2021990	320	S(=O)([O-])(=NC(=O)Nc1ccc(cc1)C(=O)C)c1ccc(OCCC[NH+]2CCCCC2)cc1
CHEMBL2021983	320	S(=O)([O-])(=NC(=O)Nc1ccc(cc1)C)c1ccc(OCCC[NH+]2CCCC2)cc1
CHEMBL2441949	316.23	Clc1ccc(cc1)CCCCC(=O)NCCC[NH+]1CCCCC1
CHEMBL2441939	316.23	Clc1ccc(cc1)CCNC(SCCC[NH+]1CCOCC1)=N
CHEMBL563684	310	Brc1cc(ccc1OCC[NH+]1CCCC1)CCNC(=O)c1n(ccc1)C
CHEMBL489590	297	Clc1cc(N2CCN(CC2)C(=O)N(CC[NH+]2CCCCC2)C)ccc1
CHEMBL2419582	290	[NH+](Cc1ccc(NCCc2c3c([nH]c2)cccc3)cc1)(CC)CC
CHEMBL1222870	285	Fc1ccc(cc1)C([NH+]1CC[NH+](CC1)C1CCCCC1)c1nnnn1Cc1ccccc1
CHEMBL448362	267	O=C(N(CC[NH+]1CCCCC1)C)N1CCC(CC1)(C#N)c1ccccc1
CHEMBL551488	260	Brc1cc(ccc1OCC[NH+]1CCCC1)CCNC(=O)c1scnc1
CHEMBL2024311	250	S(=O)(=O)(N)c1ccc(OCCC[NH+]2CCCC2)cc1
CHEMBL1223008	241	Fc1ccc(cc1)C([NH+]1[C@H]2C[C@H]([NH+](C2)C2CCC2)C1)c1nnnn1Cc1ccccc1
CHEMBL505783	237	O=C(C1CCN(CC1)C(=O)N(CC[NH+]1CCCCC1)C)c1ccccc1
CHEMBL1223010	184	Fc1ccc(cc1)C([NH+]1CC[NH+](CC1)CC#C)c1nnnn1Cc1ccccc1
CHEMBL2419580	180	[NH+]1(CCCC1)Cc1ccc(NCCc2c3c([nH]c2)cccc3)cc1
CHEMBL551841	180	Brc1cc(ccc1OCC[NH+]1CCCC1)CCNC(=O)c1scc(Br)c1
CHEMBL2024396	164	S(=O)([O-])(=NC(=O)Nc1ccccc1)c1ccc(OCCC[NH+]2CCCC2)cc1
CHEMBL490786	160	Clc1ccc(N2CCN(CC2)C(=O)N(CC[NH+]2CCCCC2)C)cc1
CHEMBL2387299	148.6	Fc1cc(F)ccc1NC(=O)Nc1ccc(OCC[NH+](C)C)cc1
CHEMBL3677879	146	O=C(N1CC[NH+](CC1)CCC)[C@H]1CC1c1ccccc1
CHEMBL3127682	140	O1CCC([NH+]2CC3(CCC2)CCN(C3)C(=O)N2CC[NH+](CC2)C(C)C)CC1
CHEMBL3127705	140	O1CCC([NH+]2CCC3(CC3C(=O)N3CCN(CC3)c3cc[nH+]cc3)CC2)CC1
CHEMBL2024378	130	S(=O)(=O)(N)c1ccc(OCCC[NH+]2CCCCC2)cc1
CHEMBL3677903	127.3	O=C(N1CC[NH+](CC1)C(C)C)C1CC1c1cn(nc1)C
CHEMBL2441948	125.89	FC(F)(F)c1ccc(cc1)CCCCNC(=O)CCC[NH+]1CCCCC1
CHEMBL2441947	125.89	Clc1ccc(cc1)CCCCNC(=O)CCC[NH+]1CCCCC1
CHEMBL1222662	119	[NH+]1(CCC[NH+](CC1)C(c1cc2c([nH]cc2)cc1)c1nnnn1Cc1ccccc1)C1CCC1
CHEMBL1223449	115	Brc1ccc(cc1)C([NH+]1CCC[NH+](CC1)C1CCC1)c1nnnn1Cc1ccccc1
CHEMBL2387300	111.4	Fc1cc(F)ccc1NC(=O)Nc1ccc(OCC[NH+](CC)CC)cc1
CHEMBL491614	110	O=C(N(CC[NH+]1CCCCC1)C)N1CCC(CC1)c1cc2c(cc1)cccc2
CHEMBL3677874	105	O=C(N1CC[NH+](CC1)C1CCCCC1)[C@H]1CC1c1ccccc1
CHEMBL485234	103	O(C1CC[NH+](C1)C1CCC1)c1ccc(N2C(=Nc3c(cccc3)C2=O)C)cc1
CHEMBL1222730	102	[NH+]1(CCC[NH+](CC1)C(c1cc2c(nccc2)cc1)c1nnnn1Cc1ccccc1)C1CCC1
CHEMBL1222663	98	[NH+]1(CCC[NH+](CC1)C(c1cc2c(n(cc2)C)cc1)c1nnnn1Cc1ccccc1)C1CCC1
CHEMBL523992	98	O=C(N(CC[NH+]1CCCCC1)C)N1CCC(CC1)(c1ccccc1)c1ccccc1
CHEMBL1222872	94	Fc1ccc(cc1)C([NH+]1CCC[NH+](CC1)CC)c1nnnn1Cc1ccccc1
CHEMBL484200	91	O(C1CC[NH+](CC1)CCCC)c1ccc(N2C(=Nc3c(cccc3)C2=O)C)cc1
CHEMBL3677892	88.3	FC(F)(F)c1ncc(cc1)C1C[C@@H]1C(=O)N1CC[NH+](CC1)C1CCC1
CHEMBL3127672	87	O1CCC([NH+]2CCC3(C[C@H]3C(=O)N3CC[NH+](CC3)C(C)C)CC2)CC1
CHEMBL1270060	84	OC1(CC([NH+](CC1C)C)C)C#Cc1cc2c(cc1)cccc2
CHEMBL3127671	83	O=C(N1CC[NH+](CC1)C1CCCCC1)C1CC12CCN(CC2)c1cc[nH+]cc1
CHEMBL2419579	80	[NH+]1(CCCCC1)Cc1ccc(NCCc2c3c([nH]c2)cccc3)cc1
CHEMBL2021984	80	S(=O)([O-])(=NC(=O)Nc1c2c(ccc1)cccc2)c1ccc(OCCC[NH+]2CCCC2)cc1
CHEMBL569374	80	Brc1cc(ccc1OCC[NH+]1CCCC1)CCNC(=O)c1ocnc1
CHEMBL2441935	79.43	Clc1ccc(cc1)CNC(SCCC[NH+]1CCCCC1)=N
CHEMBL3127703	74	O1CCC([NH+]2CCC3(CC3C(=O)N3CC[NH+](CC3)C3CCCCCC3)CC2)CC1
CHEMBL2387295	73.1	O(CC[NH+](C)C)c1ccc(NC(=O)Nc2cccc(C)c2C)cc1
CHEMBL561293	70	Brc1cc(ccc1OCC[NH+]1CCCC1)CCNC(=O)c1sccn1
CHEMBL491805	68	O1c2c(cccc2)C(=O)CC12CCN(CC2)C(=O)N(CC[NH+]1CCCCC1)C
CHEMBL3127685	66	O=C(N1CC[NH+](CC1)C1CCC1)C1CC2(C1)CCN(CC2)c1ccccc1
CHEMBL3127706	66	O1CCC([NH+]2CCN(CC2)C(=O)C2CC23CC[NH+](CC3)C2CCC2)CC1
CHEMBL1223238	64	Clc1cc(ccc1)C([NH+]1CCC[NH+](CC1)C1CCC1)c1nnnn1Cc1ccccc1
CHEMBL3677887	62.5	S(=O)(=O)(Nc1ccc(cc1)C1C[C@@H]1C(=O)N1CC[NH+](CC1)C1CCC1)C
CHEMBL484199	60	O(C1CC[NH+](CC1)CCC)c1ccc(N2C(=Nc3c(cccc3)C2=O)C)cc1
CHEMBL1221424	58.5	O1CCc2cc(ccc12)C([NH+]1CCC[NH+](CC1)C1CCC1)c1nnnn1Cc1ccccc1
CHEMBL1223310	58	FC(F)Oc1cc(ccc1)C([NH+]1CCC[NH+](CC1)C1CCC1)c1nnnn1Cc1ccccc1
CHEMBL504191	53	O=C1NC2(CCN(CC2)C(=O)N(CC[NH+]2CCCCC2)C)c2c1cccc2
CHEMBL1223447	51	FC(F)(F)Oc1ccc(cc1)C([NH+]1CCC[NH+](CC1)C1CCC1)c1nnnn1Cc1ccccc1
CHEMBL483189	49	O(C1CC[NH+](CC1)CC)c1ccc(N2C(=Nc3c(cccc3)C2=O)C)cc1
CHEMBL2419581	49	O1CC[NH+](CC1)Cc1ccc(NCCc2c3c([nH]c2)cccc3)cc1
CHEMBL3127686	48	O=C(N1CC[NH+](CC1)C1CCC1)C1CC2(C1)CCN(CC2)C(=O)c1ccccc1
CHEMBL1222873	47	Fc1ccc(cc1)C([NH+]1CCC[NH+](CC1)C1CCC1)c1nnnn1Cc1ccccc1
CHEMBL3677881	45.3	O=C(N1CC[NH+](CC1)C(C)(C)C)[C@H]1CC1c1ccccc1
CHEMBL491806	45	O=C1N(C)C2(CCN(CC2)C(=O)N(CC[NH+]2CCCCC2)C)c2c1cccc2
CHEMBL3677877	44.7	O=C(N1CC[NH+](CC1)C1CC1)[C@H]1CC1c1ccccc1
CHEMBL483367	43	O(C1CC[NH+](CC1)C1CCCCC1)c1ccc(N2C(=Nc3c(cccc3)C2=O)C)cc1
CHEMBL521798	43	O=C1CC2(CCN(CC2)C(=O)N(CC[NH+]2CCCCC2)C)c2c1cccc2
CHEMBL1223378	42	FC(F)(F)c1ccc(cc1)C([NH+]1CCC[NH+](CC1)C1CCC1)c1nnnn1Cc1ccccc1
CHEMBL1269950	41	O[C@@]1(C[C@@H]([NH+](C[C@H]1C)C)C)C#Cc1c2c(ccc1)cccc2
CHEMBL1223237	41	o1c2c(cc(cc2)C([NH+]2CCC[NH+](CC2)C2CCC2)c2nnnn2Cc2ccccc2)cc1
CHEMBL516126	41	O(CCC[NH+]1C[C@@H](CCC1)C)c1ccc(N2C(=Nc3c(cccc3)C2=O)C)cc1
CHEMBL2387308	40.5	Fc1cc(F)ccc1NC(=O)Nc1ccc(OCC[NH+]2CCCCC2)cc1
CHEMBL206451	39.81	[NH2+](C(C)C)CCCCCc1nc[nH]c1
CHEMBL2387298	39.1	Clc1cc(Cl)ccc1NC(=O)Nc1ccc(OCC[NH+](CC)CC)cc1
CHEMBL521503	37	O(C1CC[NH+](C1)C1CCCC1)c1ccc(N2C(=Nc3c(cccc3)C2=O)C)cc1
CHEMBL214312	37	[NH2+](CC1CCCCC1)CC[C@H]1C[C@@H]1c1nc[nH]c1
CHEMBL1223448	34	Clc1ccc(cc1)C([NH+]1CCC[NH+](CC1)C1CCC1)c1nnnn1Cc1ccccc1
CHEMBL3677889	33.92	O=C(N1CC[NH+](CC1)C1CCC1)[C@H]1CC1c1ccc(cc1)-c1cn[nH]c1
CHEMBL1222729	33	[NH+]1(CCC[NH+](CC1)C(c1cc2nnn(c2cc1)C)c1nnnn1Cc1ccccc1)C1CCC1
CHEMBL516725	33	O(CCC[NH+](CC)CC)c1ccc(N2C(=Nc3c(cccc3)C2=O)C)cc1
CHEMBL1222664	32	[NH+]1(CCC[NH+](CC1)C(c1cc2[nH]ccc2cc1)c1nnnn1Cc1ccccc1)C1CCC1
CHEMBL3127683	32	O1CCC([NH+]2CCC3(CCN(C3)C(=O)N3CC[NH+](CC3)C(C)C)CC2)CC1
CHEMBL2441943	31.62	S(CCC[NH+]1CCCCC1)C(NCCCCCc1ccccc1)=N
CHEMBL2441938	31.62	Clc1ccc(cc1)CCNC(SCCC[NH+]1CCCC1)=N
CHEMBL1222809	31	Fc1ccc(cc1)C([NH+]1CC[NH+](CC1)C1CCCC1)c1nnnn1Cc1ccccc1
CHEMBL1223377	28	[NH+]1(CCC[NH+](CC1)C(c1ccc(cc1)C(C)C)c1nnnn1Cc1ccccc1)C1CCC1
CHEMBL1223380	28	FC(F)Oc1ccc(cc1)C([NH+]1CCC[NH+](CC1)C1CCC1)c1nnnn1Cc1ccccc1
CHEMBL446516	28	O(CCC[NH+]1CC(CC(C1)C)C)c1ccc(N2C(=Nc3c(cccc3)C2=O)C)cc1
CHEMBL2387304	27.5	Clc1ccc(NC(=O)Nc2ccc(OCC[NH+]3CCCCC3)cc2)cc1
CHEMBL1222808	25	Fc1ccc(cc1)C([NH+]1CC[NH+](CC1)C1CCC1)c1nnnn1Cc1ccccc1
CHEMBL3677898	23.86	O=C1N(CCC1)c1cc(ccc1)C1C[C@@H]1C(=O)N1CC[NH+](CC1)C1CCC1
CHEMBL477556	23	O(CCC[NH+]1CCC(CC1)C)c1ccc(N2C(=Nc3c(cccc3)C2=O)C)cc1
CHEMBL3677873	21.3	O=C(N1CC[NH+](CC1)C(C)C)[C@H]1CC1c1ccccc1
CHEMBL1223514	21	O=C1N(CCC1)c1ccc(cc1)C([NH+]1CCC[NH+](CC1)C1CCC1)c1nnnn1Cc1ccccc1
CHEMBL3127694	21	S(=O)(=O)(N1CCC2(CCN(C2)C(=O)N2CC[NH+](CC2)C2CCC2)CC1)c1ccccc1
CHEMBL476962	21	O1C2(CCN(CC2)C(=O)N(CC[NH+]2CCCCC2)C)c2c(cccc2)C1=O
CHEMBL3677904	20.24	O=C(N1CC[NH+](CC1)C1CCC1)[C@H]1CC1c1ccc(cc1)-c1cncnc1
CHEMBL1269952	20	OC1(CC([NH+](CC1C)C)C)\C=C\c1c2c(ccc1)cccc2
CHEMBL443958	20	O(CCC[NH+]1[C@@H](CC[C@H]1C)C)c1ccc(N2C(=Nc3c(cccc3)C2=O)C)cc1
CHEMBL2441933	19.95	Clc1ccc(cc1)CNC(SCCC[NH+]1CCCC1)=N
CHEMBL1223450	19	O=C(N)c1ccc(cc1)C([NH+]1CCC[NH+](CC1)C1CCC1)c1nnnn1Cc1ccccc1
CHEMBL3127699	19	O1CCC([NH+]2CCC3(CC3C(=O)N3CC[NH+](CC3)C3CC3)CC2)CC1
CHEMBL3127709	19	O=C(N1CC[NH+](CC1)C1CCCCC1)C1CC12CC[NH+](CC2)C(C)C
CHEMBL3127696	18	O=C(N1CCC2(CCCN(C2)C(=O)N2CCC[NH+](CC2)C2CCC2)CC1)c1ccccc1
CHEMBL507921	18	O1C2(CCC(CC2)C(=O)N(CC[NH+]2CCCCC2)C)c2c(ccc(OC)c2)C1=O
CHEMBL1270058	17	OC1(CC([NH+](CC1C)C)C)CCc1c2c(ccc1)cccc2
CHEMBL213886	17	Clc1ccc(cc1)C[NH2+]CC[C@@H]1C[C@H]1c1nc[nH]c1
CHEMBL1223311	17	[NH+]1(CCC[NH+](CC1)C(c1ccccc1)c1nnnn1Cc1ccccc1)C1CCC1
CHEMBL3127704	17	O1CCC([NH+]2CCC3(CC3C(=O)N3CCC[NH+](CC3)C3CCC3)CC2)CC1
CHEMBL3677883	16.8	Brc1ccc(cc1)C1C[C@@H]1C(=O)N1CC[NH+](CC1)C1CCC1
CHEMBL2387297	16.4	Clc1ccc(NC(=O)Nc2ccc(OCC[NH+](C)C)cc2)cc1
CHEMBL3127670	16	O=C(N1CC[NH+](CC1)C1CCCCC1)C1CC12CC[NH+](CC2)CCc1ccccc1
CHEMBL2441944	15.85	S(CCC[NH+]1CCCCC1)C(NCCCCc1ccc(cc1)C(F)(F)F)=N
CHEMBL2387296	14.7	O(CCC[NH+](C)C)c1ccc(NC(=O)Nc2cccc(C)c2C)cc1
CHEMBL1270167	14	OC1(CC2[NH+](CC1C)CCC2)CCc1c2c(ccc1)cccc2
CHEMBL519839	14	O(C1CC[NH+](CC1)C(C)C)c1ccc(N2C(=Nc3c(cccc3)C2=O)C)cc1
CHEMBL483194	14	O(C1CC[NH+](CC1)C1CCC1)c1ccc(N2C(=Nc3c(nccc3)C2=O)C)cc1
CHEMBL1223379	14	O(CC)c1ccc(cc1)C([NH+]1CCC[NH+](CC1)C1CCC1)c1nnnn1Cc1ccccc1
CHEMBL3127678	14	O1CCC([NH+]2CCC3(CC(C3)C(=O)N3CCC[NH+](CC3)C(C)C)CC2)CC1
CHEMBL3677878	14	O=C(N1CC[NH+](CC1)C1CCCC1)[C@H]1CC1c1ccccc1
CHEMBL3127693	13	O=C(N1CCC2(CC1)CCN(C2)C(=O)N1CC[NH+](CC1)C1CCC1)c1ccccc1
CHEMBL206346	12.59	[NH2+](CCCCCc1nc[nH]c1)C1CCCCC1
CHEMBL1270264	12	OC1(CC([NH+](CC1C)C)C)C#Cc1c2c(nccc2)ccc1
CHEMBL462605	12	Clc1ccc(cc1)CCCOCCC[NH+]1CCCCC1
CHEMBL1222596	12	O(c1ccc(cc1)C([NH+]1CCC[NH+](CC1)C1CCC1)c1nnnn1Cc1ccccc1)c1ncccn1
CHEMBL3127702	12	O1CCC([NH+]2CCC3(CC3C(=O)N3CC[NH+](CC3)C3CCCCC3)CC2)CC1
CHEMBL3127687	12	O=C(N1CCC[NH+](CC1)C(C)C)C1CC2(C1)CCN(CC2)C(=O)c1ccccc1
CHEMBL3677900	11.64	O=C1N(CCC1)c1cc(ccc1)C1CC1C(=O)N1CC[NH+](CC1)C1CCC1
CHEMBL1269843	11	OC1(CC([NH+](CC1C)C)C)C#Cc1c2c(ccc1)cccc2
CHEMBL3127684	11	S(=O)(=O)(N1CCC2(CC(C2)C(=O)N2CC[NH+](CC2)C2CCC2)CC1)C
CHEMBL478628	11	O(CCC[NH+]1CCCCC1C)c1ccc(N2C(=Nc3c(cccc3)C2=O)C)cc1
CHEMBL377954	10	[NH2+](CCCCCc1nc[nH]c1)C1CCCCCC1
CHEMBL485242	10	O(C1CCC[NH+](CC1)C1CCC1)c1ccc(N2C(=Nc3c(cccc3)C2=O)C)cc1
CHEMBL3127708	10	O=C(N1CC[NH+](CC1)C1CCCCC1)C1CC12CC[NH+](CC2)C1CCCCC1
CHEMBL478621	10	O(CCC[NH+]1CCCCCCC1)c1ccc(N2C(=Nc3c(cccc3)C2=O)C)cc1
CHEMBL1222500	9.2	o1nc(-c2ccc(cc2)C([NH+]2CCC[NH+](CC2)C2CCC2)c2nnnn2Cc2ccccc2)c(n1)C
CHEMBL2387302	9.1	O(CC)c1ccc(cc1NC(=O)Nc1ccc(OCC[NH+](CC)CC)cc1)C
CHEMBL1269844	9	O[C@]1(C[C@H]([NH+](C[C@@H]1C)C)C)C#Cc1c2c(ccc1)cccc2
CHEMBL3127701	8.8	O1CCC([NH+]2CCC3(CC3C(=O)N3CC[NH+](CC3)C3CCCC3)CC2)CC1
CHEMBL484740	8.6	O(C1CC([NH+]2CCCC2)CC1)c1ccc(N2C(=Nc3c(cccc3)C2=O)C)cc1
CHEMBL560923	8.6	S1c2c(OC(c3ccc(OCCC[NH+]4CCCC4)cc3)=C1C)cccc2
CHEMBL3677896	8.59	S(=O)(=O)(Nc1cc(ccc1)C1CC1C(=O)N1CC[NH+](CC1)C1CCC1)C
CHEMBL214311	8.5	Clc1ccc(cc1)C[NH2+]CC[C@H]1C[C@@H]1c1nc[nH]c1
CHEMBL3124968	8.3	O1CCC([NH+]2CCC3(C[C@@H]3C(=O)N3CC[NH+](CC3)C(C)C)CC2)CC1
CHEMBL3427226	8.1	O=C([O-])Cc1ccc(cc1)-c1ccc(cc1)CC[NH+]1CCC[C@H]1C
CHEMBL205559	7.94	[NH2+](CC(C)C)CCCCc1nc[nH]c1
CHEMBL2441940	7.94	Clc1ccc(cc1)CCNC(SCCC[NH+]1CCCCC1)=N
CHEMBL2387301	7.9	Fc1cc(F)ccc1NC(=O)Nc1ccc(OCCC[NH+](CC)CC)cc1
CHEMBL3677880	7.56	O=C(N1CCC[NH+](CC1)C1CCC1)[C@H]1CC1c1ccccc1
CHEMBL3677893	7.3	Fc1ccc(cc1)C1CC1C(=O)N1CC[NH+](CC1)C1CCC1
CHEMBL519018	7	O(C1CCC[NH+](CC1)C1CCCC1)c1ccc(N2C(=Nc3c(cccc3)C2=O)C)cc1
CHEMBL1223515	6.8	S(=O)(=O)(N(C)C)c1ccc(cc1)C([NH+]1CCC[NH+](CC1)C1CCC1)c1nnnn1Cc1ccccc1
CHEMBL557853	6.7	S1c2c(O[C@@H]([C@@H]1C)c1ccc(OCCC[NH+]3CCCC3)cc1)cccc2
CHEMBL1172774	6.6	[nH]1cc(nc1)CC1CCN(CC1)c1cc(ccc1)C(C)C
CHEMBL1222435	6.5	[NH+]1(CCC[NH+](CC1)C(c1ccc(-n2cccc2)cc1)c1nnnn1Cc1ccccc1)C1CCC1
CHEMBL2387294	6.5	O=C(Nc1ccc(cc1)CC[NH+](C)C)Nc1ccc(cc1)CC[NH+](C)C
CHEMBL3127689	6.5	S(=O)(=O)(N1CC2(CCC1)CCN(C2)C(=O)N1CCC[NH+](CC1)C1CCC1)c1ccccc1
CHEMBL3677876	6.4	O=C(N1CC[NH+](CC1)C1CCC1)[C@H]1CC1c1ccccc1
CHEMBL2441946	6.31	S(CCC[NH+]1CCCCC1)C(NCCCC[NH+]1CCCCC1)=N
CHEMBL2441941	6.31	Clc1ccc(cc1)CCCNC(SCCC[NH+]1CCCCC1)=N
CHEMBL2441942	6.31	Clc1ccc(cc1)CCCCNC(SCCC[NH+]1CCCCC1)=N
CHEMBL3127677	6.3	O1CCC([NH+]2CCC3(CC(C3)C(=O)N3CC4[NH+](CCCC4)CC3)CC2)CC1
CHEMBL3677899	6.19	O=C(N1CC[NH+](CC1)C1CCC1)C1CC1c1cc(ccc1)C(=O)N
CHEMBL1222594	5.9	[NH+]1(CCC[NH+](CC1)C(c1ccc(cc1)-c1ncccc1)c1nnnn1Cc1ccccc1)C1CCC1
CHEMBL549433	5.9	S1c2c(O[C@@H]([C@@H]1CC)c1ccc(OCCC[NH+]3CCCC3)cc1)cccc2
CHEMBL515477	5.8	O(CCC[NH+]1CC(CC1)C)c1ccc(N2C(=Nc3c(cccc3)C2=O)C)cc1
CHEMBL3427229	5.5	O(Cc1ccc(cc1)-c1ccc(cc1)CC[NH+]1CCC[C@H]1C)CC(=O)[O-]
CHEMBL1270166	5	OC1(CC2[NH+](CC1C)CCC2)C#Cc1c2c(ccc1)cccc2
CHEMBL1223236	4.6	[NH+]1(CCC[NH+](CC1)C(c1ccc(cc1)Cn1ncnc1)c1nnnn1Cc1ccccc1)C1CCC1
CHEMBL3127681	4.4	O1CCC([NH+]2CC3(CCC2)CCN(C3)C(=O)N2CCC[NH+](CC2)C2CCC2)CC1
CHEMBL477361	4.3	O(CCC[NH+]1CCC[C@H]1C)c1ccc(N2C(=Nc3c(cccc3)C2=O)C)cc1
CHEMBL485389	4.2	O(C1CC[NH+](CC1)C1CCC1)c1ccc(N2C(=Nc3c(cccc3OC)C2=O)C)cc1
CHEMBL3127688	4	O=C(N1CC2(CCC1)CCN(C2)C(=O)N1CCC[NH+](CC1)C1CCC1)c1ccccc1
CHEMBL549908	3.9	S1(=O)(=O)c2c(O[C@@H]([C@@H]1C)c1ccc(OCCC[NH+]3CCCC3)cc1)cccc2
CHEMBL478406	3.9	O(CCC[NH+]1CCCC1)c1ccc(N2C(=Nc3c(cc(cc3)C)C2=O)C)cc1
CHEMBL3427225	3.8	O=C([O-])c1ccc(cc1)-c1ccc(cc1)CC[NH+]1CCC[C@H]1C
CHEMBL477152	3.7	O(CCC[NH+]1CCCC1)c1ccc(N2C(=Nc3c(cccc3OC)C2=O)C)cc1
CHEMBL1222502	3.6	s1nnc(c1)-c1ccc(cc1)C([NH+]1CCC[NH+](CC1)C1CCC1)c1nnnn1Cc1ccccc1
CHEMBL3127700	3.6	O1CCC([NH+]2CCC3(CC3C(=O)N3CC[NH+](CC3)C3CCC3)CC2)CC1
CHEMBL3127690	3.6	O=C(N1CCC2(CC1)CCN(C2)C(=O)N1CCC[NH+](CC1)C1CCC1)c1ccccc1
CHEMBL478434	3.6	O1C2(c3c(cccc3OC)C1=O)CCC(CC2)C(=O)N(CC[NH+]1CCCCC1)C
CHEMBL476373	3.5	O(CCC[NH+]1CCCC1)c1ccc(N2C(=Nc3c(cccc3)C2=O)C)cc1
CHEMBL518431	3.5	O(CCC[NH+]1CCCC1)c1ccc(N2C=Nc3c(cccc3)C2=O)cc1
CHEMBL1222947	3.4	Fc1ccc(cc1)C([NH+]1C[C@H]([NH+]([C@H](C1)C)C1CCC1)C)c1nnnn1Cc1ccccc1
CHEMBL3427239	3.3	O(C(=O)C1(CCCC1)c1ccc(cc1)-c1ccc(cc1)CC[NH+]1CCC[C@H]1C)C
CHEMBL483366	3.2	O(C1CC[NH+](CC1)C1CCCC1)c1ccc(N2C(=Nc3c(cccc3)C2=O)C)cc1
CHEMBL3127692	3.2	S(=O)(=O)(N1CCC2(CCN(C2)C(=O)N2CCC[NH+](CC2)C2CCC2)CC1)C(C)C
CHEMBL3127698	3.2	O1CCC([NH+]2CCC3(CC3C(=O)N3CC[NH+](CC3)C(C)C)CC2)CC1
CHEMBL2387313	3.1	Clc1cc(NC(=O)Nc2cc(C)c(N3CC([NH+]4CCCC4C)CC3)cc2)cc(Cl)c1
CHEMBL487063	3.1	O(CCC[NH+]1CCCCC1)c1ccc(N2C(=Nc3c(cccc3)C2=O)C)cc1
CHEMBL3427233	3.1	O=C([O-])C(C)(C)c1ccc(cc1)-c1ccc(cc1)CC[NH+]1CCC[C@H]1C
CHEMBL458953	3	Clc1cc2N=C(N(C(=O)c2cc1)c1ccc(OC2CC[NH+](CC2)C2CCC2)cc1)C
CHEMBL1221429	3	O=C(NC)c1ccc(cc1)C([NH+]1CCC[NH+](CC1)C1CCC1)c1nnnn1Cc1ccccc1
CHEMBL564514	3	S1c2c(O[C@@H]([C@@H]1c1ccccc1)c1ccc(OCCC[NH+]3CCCC3)cc1)cccc2
CHEMBL3127691	2.7	S(=O)(=O)(N1CCC2(CCN(C2)C(=O)N2CCC[NH+](CC2)C2CCC2)CC1)c1ccccc1
CHEMBL2151157	2.51	FC(F)(F)c1ncc(N2CCC(CC2)C(=O)N2CCC[NH+](CC2)C(C)C)cc1
CHEMBL3427227	2.5	O=C([O-])CCc1ccc(cc1)-c1ccc(cc1)CC[NH+]1CCC[C@H]1C
CHEMBL3427244	2.5	O=C(Nc1ccc(cc1)-c1ccc(cc1)CC[NH+]1CCC[C@H]1C)CCC(=O)[O-]
CHEMBL2387283	2.3	O=C(N1CCN(CC1)C(=O)Nc1cc(C)c(N2CC([NH+]3CCCC3C)CC2)cc1)C
CHEMBL268229	2.3	[NH3+][C@@H](Cc1nc[nH]c1)C
CHEMBL477201	2.3	O(CCC[NH+]1CCCC1)c1ccc(N2C(=Nc3c(ccc(OC)c3)C2=O)C)cc1
CHEMBL1222946	2.2	Fc1ccc(cc1)C([NH+]1C[C@H]([NH+](CC1)C1CCC1)C)c1nnnn1Cc1ccccc1
CHEMBL477356	2.2	Fc1c2c(N=C(N(C2=O)c2ccc(OCCC[NH+]3CCCC3)cc2)C)ccc1
CHEMBL476322	2.2	FC(F)(F)c1c2N=C(N(C(=O)c2ccc1)c1ccc(OCCC[NH+]2CCCC2)cc1)C
CHEMBL477360	2.2	O(CCC[NH+]1CCC[C@@H]1C)c1ccc(N2C(=Nc3c(cccc3)C2=O)C)cc1
CHEMBL3427241	2.1	O=C(NC1(CCCC1)c1ccc(cc1)-c1ccc(cc1)CC[NH+]1CCC[C@H]1C)CCCC(=O)[O-]
CHEMBL3427236	2.1	O(C(C)(C)C)C(=O)[C@H](C(=O)NCCc1ccc(cc1)-c1ccc(cc1)CC[NH+]1CCC[C@H]1C)C
CHEMBL1270165	2	OC1(CC([NH+](CC1C)C)C)CCc1cc2c(cc1)cccc2
CHEMBL1270059	2	O[C@]1(C[C@H]([NH+](C[C@@H]1C)C)C)CCc1c2c(ccc1)cccc2
CHEMBL484610	2	O(C1CC[NH+](CC1)C1CCC1)c1ccc(N2C(=Nc3c(cncc3)C2=O)C)cc1
CHEMBL2441945	2	S(CCC[NH+]1CCCCC1)C(NCCCCc1ccc(cc1)C#N)=N
CHEMBL3127675	1.9	O1CCC([NH+]2CCC3(CC(C3)C(=O)N3CC[NH+](CC3)C3CCC3)CC2)CC1
CHEMBL521327	1.8	O(C1CC[NH+](CC1)C1CCC1)c1ccc(N2C(=Nc3c(ccnc3)C2=O)C)cc1
CHEMBL485388	1.8	O(C1CC[NH+](CC1)C1CCC1)c1ccc(N2C(=Nc3c(ccc(OC)c3)C2=O)C)cc1
CHEMBL550393	1.8	S1c2c(O[C@@H]([C@H]1C)c1ccc(OCCC[NH+]3CCCC3)cc1)cccc2
CHEMBL476106	1.8	Fc1cc2N=C(N(C(=O)c2cc1)c1ccc(OCCC[NH+]2CCCC2)cc1)C
CHEMBL458954	1.7	Clc1c2N=C(N(C(=O)c2ccc1)c1ccc(OC2CC[NH+](CC2)C2CCC2)cc1)C
CHEMBL3127679	1.7	O1CCC([NH+]2CCC3(CC(C3)C(=O)N3CC[NH+](CC3)C(C)C)CC2)CC1
CHEMBL478616	1.7	O(CCC[NH+]1CCCC1)c1ccc(N2C(=Nc3c(cccc3C)C2=O)C)cc1
CHEMBL476323	1.7	FC(F)(F)c1c2c(N=C(N(C2=O)c2ccc(OCCC[NH+]3CCCC3)cc2)C)ccc1
CHEMBL484611	1.6	O(C1CC[NH+](CC1)C1CCC1)c1ccc(N2C(=Nc3ncccc3C2=O)C)cc1
CHEMBL1223235	1.6	[NH+]1(CCC[NH+](CC1)C(c1ccc(-n2ncnc2)cc1)c1nnnn1Cc1ccccc1)C1CCC1
CHEMBL1223157	1.6	S(=O)(=O)(C)c1ccc(cc1)C([NH+]1CCC[NH+](CC1)C1CCC1)c1nnnn1Cc1ccccc1
CHEMBL3127676	1.6	O1CCC([NH+]2CCC3(CC(C3)C(=O)N3CC[NH+](CC3)C3CCCCC3)CC2)CC1
CHEMBL487060	1.6	O(CCC[NH+]1CCCCC1)c1ccc(cc1)C1=Nc2c(cccc2)C(=O)N1c1ccccc1
CHEMBL476579	1.6	O(CCC[NH+]1CCCCCC1)c1ccc(N2C(=Nc3c(cccc3)C2=O)C)cc1
CHEMBL479252	1.6	Fc1cc2c(N=C(N(C2=O)c2ccc(OCCC[NH+]3CCCC3)cc2)C)cc1
CHEMBL476723	1.6	O(CCC[NH+]1CCCC1)c1ccc(N2C(=Nc3c(cccc3)C2=O)CC)cc1
CHEMBL484189	1.5	O(C1CC[NH+](CC1)C1CCC1)c1ccc(N2C(=Nc3c(cc(OC)cc3)C2=O)C)cc1
CHEMBL458359	1.5	Clc1cc2c(N=C(N(C2=O)c2ccc(OC3CC[NH+](CC3)C3CCC3)cc2)C)cc1
CHEMBL483199	1.5	O(C1CC[NH+](CC1)C1CCC1)c1ccc(N2C(=Nc3c(cccc3)C2=O)C)cc1
CHEMBL515150	1.5	Fc1c2N=C(N(C(=O)c2ccc1)c1ccc(OCCC[NH+]2CCCC2)cc1)C
CHEMBL2387292	1.4	O(c1ccc(NC(=O)Nc2ccc(N3CC([NH+]4CCCC4C)CC3)cc2)cc1)c1ccccc1
CHEMBL3677894	1.37	Brc1cc(ccc1)C1CC1C(=O)N1CC[NH+](CC1)C1CCC1
CHEMBL259482	1.3	O(CCC[NH+]1CCCCC1)c1ccc(cc1)C[NH+]1CCC(CC1)CO
CHEMBL464598	1.3	Fc1cc2N=C(N(C(=O)c2cc1)c1ccc(OC2CC[NH+](CC2)C2CCC2)cc1)C
CHEMBL477363	1.3	Clc1c2c(N=C(N(C2=O)c2ccc(OCCC[NH+]3CCCC3)cc2)C)ccc1
CHEMBL477990	1.3	O(CCC[NH+]1CCCC1)c1ccc(N2C(=Nc3c(C2=O)c(OC)ccc3)C)cc1
CHEMBL203263	1.26	Clc1ccc(cc1)C[NH2+]CCCCCc1nc[nH]c1
CHEMBL517937	1.2	Fc1cc2c(N=C(N(C2=O)c2ccc(OC3CC[NH+](CC3)C3CCC3)cc2)C)cc1
CHEMBL520629	1.2	O(C1CC[NH+](CC1)C1CCC1)c1ccc(N2C(=Nc3c(C2=O)c(OC)ccc3)C)cc1
CHEMBL1222436	1.2	[NH+]1(CCC[NH+](CC1)C(c1ccc(-n2nccc2)cc1)c1nnnn1Cc1ccccc1)C1CCC1
CHEMBL2387311	1.2	Clc1cc(NC(=O)Nc2ccc(N3CC([NH+]4CCCC4C)CC3)cc2)cc(Cl)c1
CHEMBL487064	1.2	O(CCC[NH+]1CCCCC1)c1ccc(cc1)C1=Nc2c(cccc2)C(=O)N1C
CHEMBL478615	1.2	O(CCC[NH+]1CCCC1)c1ccc(N2C(=Nc3c(ccc(c3)C)C2=O)C)cc1
CHEMBL3427243	1.2	O(C(=O)C(C(=O)Nc1ccc(cc1)-c1ccc(cc1)CC[NH+]1CCC[C@H]1C)(C)C)C
CHEMBL3427231	1.2	[NH+]1(CCC[C@H]1C)CCc1ccc(cc1)-c1ccc(cc1)CCn1ncnn1
CHEMBL2387319	1.1	O=C(Nc1cc(C)c(N2CC([NH+]3CCCC3C)CC2)cc1)N1CC[NH+](CC1)C
CHEMBL2387287	1.1	O=C(N(C)C1CCN(C1)C(=O)Nc1cc(C)c(N2CC([NH+]3CCCC3C)CC2)cc1)C
CHEMBL2387286	1.1	O=C(N(C)C1CCN(C1)C(=O)Nc1ccc(N2CC([NH+]3CCCC3C)CC2)cc1)C
CHEMBL2387291	1.1	Clc1cc(cc(Cl)c1)CNC(=O)Nc1cc(C)c(N2CC([NH+]3CCCC3C)CC2)cc1
CHEMBL477991	1.1	O(CCC[NH+]1CCCC1)c1ccc(N2C(=Nc3c(cc(OC)cc3)C2=O)C)cc1
CHEMBL14690	1	Clc1ccc(cc1)CNC(SCCCc1nc[nH]c1)=N
CHEMBL2387303	1	Clc1cccc(Cl)c1NC(=O)Nc1ccc(OCC[NH+](CC)CC)cc1
CHEMBL259264	0.98	O(CCC[NH+]1CCCCC1)c1ccc(cc1)C[NH+]1CCC(CC1)CCO
CHEMBL479242	0.98	O(CCC[NH+]1CCCC1)c1ccc(N2C(=Nc3c(c(ccc3)C)C2=O)C)cc1
CHEMBL3427245	0.97	O=C([O-])CCCc1ccc(cc1)-c1ccc(cc1)CC[NH+]1CCC[C@H]1C
CHEMBL477364	0.96	FC(F)(F)c1cc2N=C(N(C(=O)c2cc1)c1ccc(OCCC[NH+]2CCCC2)cc1)C
CHEMBL3427235	0.95	O(C(C)(C)C)C(=O)C(C(=O)NCCc1ccc(cc1)-c1ccc(cc1)CC[NH+]1CCC[C@H]1C)(C)C
CHEMBL3427230	0.93	[NH+]1(CCC[C@H]1C)CCc1ccc(cc1)-c1ccc(cc1)CCn1nnnc1
CHEMBL516697	0.91	Fc1cc2c(N=C(N(C2=O)c2ccc(OC3CC[NH+](CC3)C3CCC3)cc2)C)cc1F
CHEMBL1222595	0.9	O(c1ccc(cc1)C([NH+]1CCC[NH+](CC1)C1CCC1)c1nnnn1Cc1ccccc1)c1ncccc1
CHEMBL2387312	0.9	Clc1cc(NC(=O)Nc2ccc(N3CC([NH+]4CCCC4C)CC3)cc2C)cc(Cl)c1
CHEMBL519067	0.87	O(CCC[NH+]1CCCCC1)c1ccc(cc1)C1=Nc2c(cccc2)C(=O)N1CC
CHEMBL488251	0.87	O(CCC[NH+]1CCCCC1)c1ccc(cc1)C1=Nc2c(cccc2)C(=O)N1C(C)C
CHEMBL464599	0.84	Fc1c2N=C(N(C(=O)c2ccc1)c1ccc(OC2CC[NH+](CC2)C2CCC2)cc1)C
CHEMBL556100	0.84	S1(=O)(=O)c2c(OC(c3ccc(OCCC[NH+]4CCCC4)cc3)=C1C)cccc2
CHEMBL3677895	0.834	O=C(N1CC[NH+](CC1)C1CCC1)C1CC1c1cc(ccc1)C#N
CHEMBL563779	0.82	S1(=O)(=O)c2c(OC(C1C)c1ccc(OCCC[NH+]3CCC[C@@H]3C)cc1)c(OC)ccc2
CHEMBL479036	0.81	O(CCC[NH+]1CCCC1)c1ccc(N2C(=Nc3c(cccc3)C2=O)C(C)C)cc1
CHEMBL2387318	0.8	O=C(Nc1ccc(N2CC([NH+]3CCCC3C)CC2)cc1C)N1CC[NH+](CC1)C
CHEMBL3127674	0.8	O1CCC([NH+]2CCC3(CC(C3)C(=O)N3CCC[NH+](CC3)C3CCC3)CC2)CC1
CHEMBL3427242	0.78	[NH+]1(CCC[C@H]1C)CCc1ccc(cc1)-c1ccc(cc1)Cc1nnn[n-]1
CHEMBL455681	0.74	O(C1CC[NH+](CC1)C1CCCC1)c1ccc(cc1)C1=Nc2c(cccc2)C(=O)N1C
CHEMBL129306	0.72	O(CCC[NH+]1CCCCC1)c1ccc(cc1)C[NH+]1CCC(O)CC1
CHEMBL514217	0.72	O1C2(CCC(CC2)C(=O)N(CC[NH+]2CCCCC2)C)c2c(cccc2)C1=O
CHEMBL478395	0.72	O(CCC[NH+]1C[C@H](CCC1)C)c1ccc(N2C(=Nc3c(cccc3)C2=O)C)cc1
CHEMBL2403551	0.71	Fc1cc(C(=O)Nc2ccc(N3C[C@H]([NH+]4CCC[C@H]4C)CC3)cc2C)c(cc1)C
CHEMBL1222593	0.7	[NH+]1(CCC[NH+](CC1)C(c1ccc(cc1)Cn1nccc1)c1nnnn1Cc1ccccc1)C1CCC1
CHEMBL2387305	0.7	Clc1ccc(NC(=O)Nc2ccc(OCCC[NH+]3CCCCC3)cc2)cc1
CHEMBL1934523	0.7	S(=O)(=O)(CCCOC)c1ccc(cc1)-c1ccc(cc1)CC[NH+]1CCC[C@H]1C
CHEMBL453894	0.7	FC(F)(F)c1c2N=C(N(C)C(=O)c2ccc1)c1ccc(OC2CC[NH+](CC2)C2CCC2)cc1
CHEMBL515004	0.69	O(CCC[NH+]1CCCC1)c1ccc(N2C(=Nc3c(cccc3)C2=O)CCC)cc1
CHEMBL488248	0.68	O(CCC[NH+]1CCCC1)c1ccc(cc1)C1=Nc2c(cccc2)C(=O)N1C
CHEMBL2403548	0.66	Fc1cc(C(=O)Nc2ccc(N3C[C@@H]([NH+]4CCC[C@H]4C)CC3)cc2C)c(cc1)C
CHEMBL479241	0.66	O(CCC[NH+]1CCCC1)c1ccc(N2C(=Nc3c(cccc3)C2=O)c2ccccc2)cc1
CHEMBL1783890	0.631	O(c1cc2CC[NH+](CCc2cc1)C1CCC1)c1ncc(nc1)C(=O)NC
CHEMBL351231	0.63	o1c2c(cc(cc2)-c2ccc(cc2)C#N)cc1CC[NH+]1CCC[C@H]1C
CHEMBL557718	0.607	S1(=O)(=O)c2c(O[C@@H]([C@H]1C)c1ccc(OCCC[NH+]3CCCC3)cc1)c(OC)ccc2
CHEMBL1222433	0.6	O1CC[NH+](CC1)Cc1ccc(cc1)C([NH+]1CCC[NH+](CC1)C1CCC1)c1nnnn1Cc1ccccc1
CHEMBL2387293	0.6	O(c1ccc(NC(=O)Nc2cc(C)c(N3CC([NH+]4CCCC4C)CC3)cc2)cc1)c1ccccc1
CHEMBL2387310	0.6	S=C(Nc1ccc(OCC(C)C)cc1)Nc1ccc(OCC[NH+](CC)CC)cc1
CHEMBL558248	0.6	S1(=O)(=O)c2c(O[C@@H]([C@H]1C)c1ccc(OCCC[NH+]3CCCC3)cc1)cccc2
CHEMBL562326	0.6	S1(=O)(=O)c2c(OC(C1C)c1ccc(OCCC[NH+]3CCCC3)cc1)cccc2
CHEMBL517140	0.55	O(c1cc2CC[NH+](CCc2cc1)C1CCC1)c1ncc(cc1)C(=O)NC
CHEMBL483400	0.55	Fc1c2c(N=C(N(C2=O)c2ccc(OC3CC[NH+](CC3)C3CCC3)cc2)C)ccc1
CHEMBL513893	0.54	O1C2(CCC(CC2)C(=O)N(CC[NH+]2CCCCC2)C)c2c(cc(OC)cc2)C1=O
CHEMBL453653	0.54	O(C1CC[NH+](CC1)C1CCC1)c1ccc(cc1)C1=Nc2c(C(=O)N1C)c(OC)ccc2
CHEMBL129542	0.53	O(CCC[NH+]1CCCCC1)c1ccc(cc1)C[NH+]1CCCCC1
CHEMBL1222434	0.5	[NH+]1(CCC[NH+](CC1)C(c1ccc(N2CC[NH+](CC2)C)cc1)c1nnnn1Cc1ccccc1)C1CCC1
CHEMBL2387309	0.5	Fc1cc(F)ccc1NC(=O)Nc1ccc(OCCC[NH+]2CCCCC2)cc1
CHEMBL2387306	0.5	Clc1cc(NC(=O)Nc2ccc(OCCC[NH+]3CCCCC3)cc2)cc(Cl)c1
CHEMBL2387282	0.5	O=C(N1CCN(CC1)C(=O)Nc1ccc(N2CC([NH+]3CCCC3C)CC2)cc1)C
CHEMBL2391151	0.48	Clc1cc(cc(Cl)c1)C(=O)Nc1ccc(N2CC([NH+]3CCCC3C)CC2)cc1
CHEMBL453892	0.48	O(C1CC[NH+](CC1)C1CCC1)c1ccc(cc1)C1=Nc2c(cccc2OC)C(=O)N1C
CHEMBL487230	0.47	O(CCC[NH+]1CCCCC1)c1ccc(cc1)C1=Nc2c(cccc2)C(=O)N1CCC
CHEMBL549639	0.44	S1(=O)(=O)c2c(OC(C1C)c1ccc(OCCC[NH+]3CCCC3)cc1)cccc2OC
CHEMBL560386	0.43	S1(=O)(=O)c2c(O[C@H]([C@@H]1C)c1ccc(OCCC[NH+]3CCCC3)cc1)c(OC)ccc2
CHEMBL1223158	0.4	[NH+]1(CCC[NH+](CC1)C(c1ccc(cc1)C[NH+]1CC[NH+](CC1)C)c1nnnn1Cc1ccccc1)C1CCC1
CHEMBL1222501	0.4	s1cc(nc1C)-c1ccc(cc1)C([NH+]1CCC[NH+](CC1)C1CCC1)c1nnnn1Cc1ccccc1
CHEMBL2387284	0.4	O=C(Nc1ccc(N2CC([NH+]3CCCC3C)CC2)cc1)N1CCN(CC1)c1ccccc1
CHEMBL565007	0.4	S1(=O)(=O)c2cc(OC)ccc2OC(C1C)c1ccc(OCCC[NH+]2CCCC2)cc1
CHEMBL562722	0.39	S1(=O)(=O)c2c(OC(C1C)c1ccc(OCCC[NH+]3CCCC3)cc1)c(OC)ccc2
CHEMBL458176	0.34	Clc1c2c(N=C(N(C2=O)c2ccc(OC3CC[NH+](CC3)C3CCC3)cc2)C)ccc1
CHEMBL550050	0.34	S1(=O)(=O)c2c(OC(C1C)c1ccc(OCCC[NH+]3CCCCC3)cc1)c(OC)ccc2
CHEMBL454879	0.34	O(C1CC[NH+](CC1)C1CCC1)c1ccc(cc1)C1=Nc2c(ccc(OC)c2)C(=O)N1C
CHEMBL485543	0.33	FC(F)(F)c1c2c(N=C(N(C2=O)c2ccc(OC3CC[NH+](CC3)C3CCC3)cc2)C)ccc1
CHEMBL561324	0.32	S1(=O)(=O)c2c(OC(C1C)c1ccc(OCCC[NH+]3CCCC3)cc1)cc(OC)cc2
CHEMBL487059	0.31	O(CCC[NH+]1CCCCC1)c1ccc(cc1)C1=Nc2c(cccc2)C(=O)N1Cc1ccccc1
CHEMBL507360	0.31	O(C1CC[NH+](CC1)C1CCC1)c1ccc(cc1)C1=Nc2c(ccnc2OC)C(=O)N1C
CHEMBL453654	0.31	O(C1CC[NH+](CC1)C1CCC1)c1ccc(cc1)C1=Nc2c(cc(OC)cc2)C(=O)N1C
CHEMBL1223513	0.3	O=C(Nc1ccccc1)c1ccc(cc1)C([NH+]1CCC[NH+](CC1)C1CCC1)c1nnnn1Cc1ccccc1
CHEMBL2387285	0.3	O=C(Nc1ccc(N2CC([NH+]3CCCC3C)CC2)cc1)N1CCCCC1
CHEMBL484946	0.27	O(C1CC[NH+](CC1)C1CCC1)c1ccc(N2C(=Nc3c(c(ccc3)C)C2=O)C)cc1
CHEMBL454642	0.25	Fc1c2N=C(N(C)C(=O)c2ccc1)c1ccc(OC2CC[NH+](CC2)C2CCC2)cc1
CHEMBL488249	0.22	O(C1CC[NH+](CC1)C1CCC1)c1ccc(cc1)C1=Nc2c(cccc2)C(=O)N1C
CHEMBL560863	0.21	S1(=O)(=O)c2c(OC(C1C)c1ccc(OCCC[NH+]3CCC[C@H]3C)cc1)c(OC)ccc2
CHEMBL1222499	0.2	[NH+]1(CCC[NH+](CC1)C(c1ccc(-n2ccnc2C)cc1)c1nnnn1Cc1ccccc1)C1CCC1
CHEMBL2387315	0.2	O=C(Nc1ccc(N2CC([NH+]3CCCC3C)CC2)cc1C)NC1CCCCC1
CHEMBL2387289	0.2	s1cccc1CNC(=O)Nc1cc(C)c(N2CC([NH+]3CCCC3C)CC2)cc1
CHEMBL2387317	0.2	O=C(Nc1ccc(N2CC([NH+]3CCCC3C)CC2)cc1)N1CC[NH+](CC1)C
CHEMBL2387316	0.2	O=C(NC1CCCCC1)Nc1cc(C)c(N2CC([NH+]3CCCC3C)CC2)cc1
CHEMBL2387307	0.2	Clc1cc(NC(=O)Nc2ccc(OCCC[NH+]3CCCCC3)cc2)cc(Cl)c1C
CHEMBL2387290	0.2	Clc1cc(cc(Cl)c1)CNC(=O)Nc1ccc(N2CC([NH+]3CCCC3C)CC2)cc1
CHEMBL453893	0.18	Clc1c2N=C(N(C)C(=O)c2ccc1)c1ccc(OC2CC[NH+](CC2)C2CCC2)cc1
CHEMBL562870	0.16	S1(=O)(=O)c2c(OC(C1C)c1ccc(OC3CC[NH+](CC3)C3CCC3)cc1)c(OC)ccc2
CHEMBL550517	0.16	S1(=O)(=O)c2c(OC(C1C)c1ccc(OCCC[NH+]3C[C@H](CCC3)C)cc1)c(OC)ccc2
CHEMBL2387288	0.1	s1cccc1CNC(=O)Nc1ccc(N2CC([NH+]3CCCC3C)CC2)cc1
CHEMBL2387314	0.1	O=C(NC1CCCCC1)Nc1ccc(N2CC([NH+]3CCCC3C)CC2)cc1
CHEMBL508712	0.1	O(C1CC[NH+](CC1)C1CCC1)c1ccc(cc1)C1=Nc2c(cccc2C)C(=O)N1C
