# Supplementary material for: Activity Models of Key GPCR Families in the Central Nervous System: A Tool for Many Purposes
Source: J Chem Inf Model. 2023 May 31;63(11):3248–62. doi: 10.1021/acs.jcim.2c01531 (PMC10268961; doi:10.1021/acs.jcim.2c01531)
Supplement: Supplementary file 4 — ci2c01531_si_004.zip [file ci2c01531_si_004.zip › xlsx_active_files/5HT2A_IC50_actives.xlsx]

## Sheet: 5HT2A_IC50_actives
CMPD_CHEMBLID	STANDARD_VALUE	CANONICAL-SMILES
CHEMBL1852485	20	Clc1c(N2CC[NH+](CC2)CCCNC(=O)c2nc(n(c2C)-c2ccc(OC)cc2)C)cccc1Cl
CHEMBL3215620	20	Clc1c(N2CC[NH+](CC2)CCCNC(=O)c2nc(n(c2C)-c2ccc(OC)cc2)C)cccc1Cl
CHEMBL3215863	20	Clc1cccc(N2CC[NH+](CC2)CCCNC(=O)c2nc(n(c2)-c2ccc(Cl)cc2)CCC)c1C
CHEMBL621	20	Clc1cc(N2CC[NH+](CC2)CCCN2N=C3N(C=CC=C3)C2=O)ccc1
CHEMBL296419	20	Fc1ccc(cc1)Cn1c2c(nc1NC1CC[NH+](CC1)CCc1ccc(OC)cc1)cccc2
CHEMBL54786	20	O=C1Nc2c(C1)cc(cc2)CC[NH+]1CCN(CC1)c1c2c(ccc1)cccc2
CHEMBL601022	19.5	S(=O)(=O)(N(CC1CCCCC1)CCC[NH+]1CCN(CC1)c1cc(ccc1)C(F)(F)F)c1ccc(OC)cc1
CHEMBL3215848	19.5	Clc1c(N2CC[NH+](CC2)CCCNC(=O)c2nc(n(c2C)-c2ccccc2F)-c2ccccc2)cccc1Cl
CHEMBL1852373	19	O(C)c1ccc(-n2cc(nc2-c2ccccc2)C(=O)NCCC[NH+]2CCN(CC2)c2cccc(C)c2C)cc1
CHEMBL495212	19	Clc1cc(N2CC[NH+](CC2)CCCNS(=O)(=O)c2cc3c(cc2)cccc3)ccc1Cl
CHEMBL3215638	19	O1CCOc2c1cc(-n1c(nc(C(=O)NCCC[NH+]3CCN(CC3)c3cccc(C)c3C)c1C)-c1ccccc1)cc2
CHEMBL3215629	19	O(C)c1ccc(-n2cc(nc2-c2ccccc2)C(=O)NCCC[NH+]2CCN(CC2)c2cccc(C)c2C)cc1
CHEMBL1852341	18.6	Clc1c(N2CC[NH+](CC2)CCCNC(=O)c2nc(n(c2C)-c2ccccc2)C)cccc1Cl
CHEMBL3216098	18.6	Clc1c(N2CC[NH+](CC2)CCCNC(=O)c2nc(n(c2C)-c2ccccc2)C)cccc1Cl
CHEMBL222320	18	Fc1ccccc1C=1NCC[NH+]=C(NC(C)(C)C)C=1
CHEMBL2393277	17.9	Fc1ccc(N2CCN(CC2)c2nc(Nc3ccc(F)cc3)c3c([nH]nc3)n2)cc1
CHEMBL1214176	17	O=C(N(CCC[NH+]1CCN(CC1)c1cccc(C)c1C)C)c1cc(n(CCC)c1C)-c1ccccc1
CHEMBL89934	17	S1C(C)(C)C(=O)N(CCCC[NH+]2CCN(CC2)c2c3c(sc2)cc(F)cc3)C1C
CHEMBL1852370	16.8	Clc1c(N2CC[NH+](CC2)CCCNC(=O)c2nc(n(c2C)-c2ccccc2F)C)cccc1Cl
CHEMBL3215623	16.8	Clc1c(N2CC[NH+](CC2)CCCNC(=O)c2nc(n(c2C)-c2ccccc2F)C)cccc1Cl
CHEMBL600822	16.3	S(=O)(=O)(N(CC1CCCCC1)CCC[NH+]1CCN(CC1)c1ccccc1OC)c1ccc(OC)cc1
CHEMBL3681362	16	O=C(NCC[NH+]1CCN(CC1)c1cccc(C)c1C)c1nc(n(c1C)-c1ccccc1)C(C)C
CHEMBL596735	15.85	Brc1cnn(C)c1-c1cc(NC(=O)Nc2ccc(Cl)cc2)ccc1OC(F)(F)F
CHEMBL1852517	15.2	Clc1cccc(N2CC[NH+](CC2)CCCNC(=O)c2nc(n(c2C)-c2ccc(OC)cc2)CCC)c1C
CHEMBL3216740	15.2	Clc1cccc(N2CC[NH+](CC2)CCCNC(=O)c2nc(n(c2C)-c2ccc(OC)cc2)CCC)c1C
CHEMBL3805518	15	Fc1ccc(OCCCC[NH+]2CCC(CC2)c2noc3c2ccc(F)c3)cc1C(=O)NC
CHEMBL1255837	15	O1[C@](NC(=O)[C@@H]2C[C@H]3[C@H]([NH+](C2)C)Cc2c4c3cccc4[nH]c2)(C(C)C)C(=O)N2[C@@H](Cc3ccccc3)C(=O)N3[C@@H](CCC3)[C@]12O
CHEMBL629	15	[NH+](CC\C=C/1\c2c(CCc3c\1cccc3)cccc2)(C)C
CHEMBL221305	14.9	[NH+]=1CCNC(=CC=1NC(CC)(CC)C)c1ccc(cc1)C
CHEMBL218479	14.5	Fc1ccccc1C=1NCC[NH+]=C(NC(CC)(CC)C)C=1
CHEMBL3217183	14.2	Clc1c(N2CC[NH+](CC2)CCCNC(=O)c2nc(n(c2C)-c2ccccc2)-c2ccccc2)cccc1Cl
CHEMBL219267	14	Fc1cc(ccc1C=1NCC[NH+]=C(NC(C)(C)C)C=1)C
CHEMBL531	14	S(C[C@@H]1C[C@H]2[C@H]([NH+](C1)CCC)Cc1c3c2cccc3[nH]c1)C
CHEMBL3217170	13.9	Clc1cccc(N2CC[NH+](CC2)CCCNC(=O)c2nc(n(c2C)-c2ccccc2)-c2ccccc2)c1C
CHEMBL601659	13.2	S(=O)(=O)(N(CC1CCCCC1)CCC[NH+]1CCN(CC1)c1ccccc1)c1ccc(F)cc1
CHEMBL3216501	13.2	O=C(NCCC[NH+]1CCN(CC1)c1cccc(C)c1C)c1nc(n(c1)-c1ccccc1)-c1ccccc1
CHEMBL602087	13.1	S(=O)(=O)(N(CC1CCCCC1)CCC[NH+]1CCN(CC1)c1cc(ccc1)C(F)(F)F)c1cc2c(cc1)cccc2
CHEMBL3215622	13	Clc1c(N2CC[NH+](CC2)CCCNC(=O)c2nc(n(c2C)-c2ccc(OC)cc2)-c2ccccc2)cccc1Cl
CHEMBL1065	13	OC[C@@H](NC(=O)[C@@H]1C=C2[C@H]([NH+](C1)C)Cc1c3c2cccc3n(c1)C)CC
CHEMBL1852466	12.8	Clc1cccc(N2CC[NH+](CC2)CCCNC(=O)c2nc(n(c2C)-c2ccccc2OC)C)c1C
CHEMBL3216962	12.8	Clc1cccc(N2CC[NH+](CC2)CCCNC(=O)c2nc(n(c2C)-c2ccccc2OC)C)c1C
CHEMBL603092	12.7	S(=O)(=O)(NC(CC[NH+]1CCN(CC1)c1ccccc1)C)c1cc2c(cc1)cccc2
CHEMBL597151	12.59	Brc1cnn(C)c1-c1cc(NC(=O)Nc2ccc(Cl)cc2)ccc1OCc1ccc(Cl)cc1
CHEMBL81377	12.59	Fc1ccc(OCCC[NH+]2CCC(N(C(=O)CC)C3CCCCCCC3)CC2)cc1
CHEMBL3215850	12.3	Clc1cccc(N2CC[NH+](CC2)CCCNC(=O)c2nc(n(c2Cn2ncnc2)-c2ccccc2)-c2ccccc2)c1C
CHEMBL3216959	12.2	Clc1cccc(N2CC[NH+](CC2)CCCNC(=O)c2nc(n(c2C)-c2ccc(F)cc2)-c2ccccc2)c1C
CHEMBL3681357	12	Clc1ccccc1-n1c(C)c(nc1C)C(=O)NCCCC[NH+]1CCN(CC1)c1cccc(C)c1C
CHEMBL42	12	Clc1cc2N=C(N3CC[NH+](CC3)C)c3c(Nc2cc1)cccc3
CHEMBL600210	11.6	S(=O)(=O)(N(CC1CCCCC1)CCC[NH+]1CCN(CC1)c1ccccc1OC)c1cc2c(cc1)cccc2
CHEMBL565745	11	Clc1cc(S(=O)(=O)c2c3cccnc3n(c2)CC[NH3+])ccc1
CHEMBL375369	11	[NH+]=1CCNC(=CC=1NC(C)(C)C)c1ccc(cc1)C
CHEMBL221297	11	Fc1cc(F)ccc1C=1NCC[NH+]=C(NC(C)(C)C)C=1
CHEMBL1852422	10.3	Clc1c(N2CC[NH+](CC2)CCCNC(=O)c2nc(n(c2C)-c2ccccc2OC)C)cccc1Cl
CHEMBL3217184	10.3	Clc1c(N2CC[NH+](CC2)CCCNC(=O)c2nc(n(c2C)-c2ccccc2OC)C)cccc1Cl
CHEMBL1080712	10	O=C(NCCCC[NH+]1CCN(CC1)c1cccc(C)c1C)c1cc([nH]c1C)-c1ccccc1
CHEMBL1852666	9.86	Clc1c(N2CC[NH+](CC2)CC(O)CNC(=O)c2nc(n(c2C)-c2cc3OCCOc3cc2)C)cccc1Cl
CHEMBL3217167	9.86	Clc1c(N2CC[NH+](CC2)CC(O)CNC(=O)c2nc(n(c2C)-c2cc3OCCOc3cc2)C)cccc1Cl
CHEMBL601872	9.4	S(=O)(=O)(N(CC1CCCCC1)CCC[NH+]1CCN(CC1)c1ccccc1)c1ccc(OC)cc1
CHEMBL451330	9.11	Clc1cc(Oc2cc(Cl)ccc2C[NH2+]C)ccc1C
CHEMBL2393402	9.1	O(C)c1cc(Nc2nc(nc3[nH]ncc23)N2CC[NH+](CC2)C)ccc1
CHEMBL452091	9.04	Clc1ccc(Oc2cc(Cl)ccc2C[NH2+]C)cc1C
CHEMBL1909065	8.694	O1[C@@H]([C@H](C[C@@H](C)[C@]1(O)C)C)[C@@H]1O[C@@H]([C@]2(O[C@H](CC2)[C@]2(O[C@]3(O[C@H]([C@@H](C)[C@@H]4O[C@](O)(CC(=O)[O-])[C@@H](C)[C@H](OC)[C@H]4OC)[C@H](C)[C@@H](O)C3)CC2)C)C)[C@@H](O[C@H]2O[C@@H](C)[C@H](OC)[C@@H](OC)C2)C1
CHEMBL1852503	8.63	Clc1c(N2CC[NH+](CC2)CCCNC(=O)c2nc(n(c2C)-c2cc3OCCOc3cc2)C)cccc1Cl
CHEMBL3215630	8.63	Clc1c(N2CC[NH+](CC2)CCCNC(=O)c2nc(n(c2C)-c2cc3OCCOc3cc2)C)cccc1Cl
CHEMBL602889	8.3	S(=O)(=O)(N(CC1CC1)CCC[NH+]1CCN(CC1)c1ccc(F)cc1)c1c2ncccc2ccc1
CHEMBL131482	8	S1C2(CCCC2)C(=O)N(CCCC[NH+]2CCN(CC2)c2c3c(sc2)cc(F)cc3)C1C
CHEMBL1732	7.955	O1[C@](NC(=O)[C@@H]2C[C@H]3[C@H]([NH+](C2)C)Cc2c4c3cccc4[nH]c2)(C)C(=O)N2[C@@H](Cc3ccccc3)C(=O)N3[C@@H](CCC3)[C@]12O
CHEMBL598378	7.943	Brc1cnn(C)c1-c1cc(NC(=O)Nc2ccc(Cl)cc2)ccc1OCc1ccccc1
CHEMBL604952	7.7	Clc1cc(N2CC[NH+](CC2)CCCN(S(=O)(=O)c2c3ncccc3ccc2)CC2CCCCC2)ccc1Cl
CHEMBL602274	7.1	S(=O)(=O)(N(CC1CCCCC1)CCC[NH+]1CCN(CC1)c1ccccc1)c1ccc(cc1)C(F)(F)F
CHEMBL728	7.062	Clc1cc2N(c3c(Sc2cc1)cccc3)CCC[NH+]1CC[NH+](CC1)C
CHEMBL3233142	7	Fc1ccc(cc1)C(=O)CCC[NH+]1CC[C@@H]2N3CCN(c4c3c([C@@H]2C1)ccc4)C
CHEMBL1087773	6.9	Fc1ccc(-n2c(cc(C(=O)NCCC[NH+]3CCN(CC3)c3cccc(C)c3C)c2C)-c2ccccc2)cc1
CHEMBL513629	6.82	Clc1cc(Oc2cc(C)c(cc2)C)c(cc1)C([NH2+]C)C
CHEMBL462387	6.59	Clc1cc(Oc2ccc(Cl)cc2)c(cc1)C[NH2+]C
CHEMBL442	6.486	O1[C@](NC(=O)[C@@H]2C=C3[C@H]([NH+](C2)C)Cc2c4c3cccc4[nH]c2)(C)C(=O)N2[C@@H](Cc3ccccc3)C(=O)N3[C@@H](CCC3)[C@]12O
CHEMBL608425	6.31	Brc1cnn(C)c1-c1cc(NC(=O)Nc2cc(ccc2)C#N)ccc1OC
CHEMBL602279	6.2	S(=O)(=O)(NC(CC[NH+]1CCN(CC1)c1ccc(F)cc1)C)c1cc2c(cc1)cccc2
CHEMBL21343	6	O=C(N(CC)CC)[C@@H]1C=C2[C@H]([NH2+]C1)Cc1c3c2cccc3[nH]c1
CHEMBL1084617	5.2	O1CC[NH+](CC1)CCOc1ccc(NC(=O)c2cc(OC)ccc2)cc1-c1n(ncc1)C
CHEMBL1852659	5.17	Clc1c(N2CC[NH+](CC2)CCCNC(=O)c2nc(n(c2C)-c2ccc(OC)cc2)CCC)cccc1Cl
CHEMBL3215621	5.17	Clc1c(N2CC[NH+](CC2)CCCNC(=O)c2nc(n(c2C)-c2ccc(OC)cc2)CCC)cccc1Cl
CHEMBL726	5.104	S1c2c(N(c3c1cccc3)CCC[NH+]1CC[NH+](CC1)CCO)cc(cc2)C(F)(F)F
CHEMBL601887	5.1	S(=O)(=O)(N(CC1CCCCC1)CCC[NH+]1CCN(CC1)c1ccc(F)cc1)c1c2ncccc2ccc1
CHEMBL2393244	4.92	Fc1cc(Nc2nc(nc3c2CC[NH2+]CC3)Cc2ccccc2)ccc1
CHEMBL3665545	4.4	FC(F)(F)c1cc(ccc1)C(=O)Nc1cc(-c2n(ncc2)C)c(OCCOC)cc1
CHEMBL479	4.366	S1c2c(N(c3c1cccc3)CCC1[NH+](CCCC1)C)cc(SC)cc2
CHEMBL1088314	4.1	Clc1c(N2CC[NH+](CC2)CCCNC(=O)c2cc(n(c2C)-c2ccc(F)cc2)-c2ccccc2)cccc1Cl
CHEMBL596753	3.981	Clc1cnn(C)c1-c1cc(NC(=O)Nc2cc(cc(c2)C(F)(F)F)C(F)(F)F)ccc1OC
CHEMBL599429	3.981	Brc1cnn(C)c1-c1cc(NC(=O)Nc2cc(ccc2)C(=O)C)ccc1OC
CHEMBL71	3.851	Clc1cc2N(c3c(Sc2cc1)cccc3)CCC[NH+](C)C
CHEMBL386612	3.8	Fc1ccccc1C=1NCC[NH+]=C(NC(Cc2ccccc2)(C)C)C=1
CHEMBL218587	3.7	Fc1cc(F)ccc1C=1NCC[NH+]=C(NC(CC)(CC)CC)C=1
CHEMBL386613	3.6	Fc1ccccc1C=1NCC[NH+]=C(NC2(CCCC2)CC)C=1
CHEMBL461631	3.54	Clc1cc(Oc2ccc(cc2)C)c(cc1)C([NH2+]C)C
CHEMBL475121	3.42	Clc1cc(Oc2cc(C)c(cc2)C)c(cc1)C[NH2+]C
CHEMBL605787	3.4	S(=O)(=O)(N(CC1CCCCC1)CCC[NH+]1CCN(CC1)c1ccc(F)cc1)c1ccc(OC)cc1
CHEMBL157138	3.04	O=C(N[C@H]1C=C2[C@H]([NH+](C1)C)Cc1c3c2cccc3[nH]c1)N(CC)CC
CHEMBL2393245	3	Clc1cc(Nc2nc(nc3c2CC[NH2+]CC3)Cc2ccccc2)ccc1
CHEMBL2393243	2.69	[NH2+]1CCc2c(nc(nc2Nc2ccccc2)Cc2ccccc2)CC1
CHEMBL602882	2.6	S(=O)(=O)(N(CC1CCCCC1)CCC[NH+]1CCN(CC1)c1ccccc1)c1c2c(ccc1)cccc2
CHEMBL1108	2.584	Fc1ccc(cc1)C(=O)CCC[NH+]1CCC(N2c3c(NC2=O)cccc3)=CC1
CHEMBL1201356	2.547	OC[C@@H](NC(=O)[C@@H]1C=C2[C@H]([NH+](C1)C)Cc1c3c2cccc3[nH]c1)CC
CHEMBL604082	2.512	Brc1cnn(C)c1-c1cc(NC(=O)Nc2ccc(Cl)cc2C(F)(F)F)ccc1OC
CHEMBL597983	2.512	Fc1cnn(C)c1-c1cc(NC(=O)Nc2cc(F)c(F)cc2)ccc1OC
CHEMBL596976	2.512	Brc1cnn(C)c1-c1cc(NC(=O)Nc2ccc(cc2)C(C)C)ccc1OC
CHEMBL218589	2.4	[NH+]=1CCNC(=CC=1NC(Cc1ccccc1)(C)C)c1ccc(cc1)C
CHEMBL119443	2.205	OC[C@@H](NC(=O)[C@@H]1C=C2[C@H]([NH+](C1)C)Cc1c3c2cccc3[nH]c1)C
CHEMBL599828	1.995	Brc1cnn(C)c1-c1cc(NC(=O)Nc2cc(cc(c2)C(F)(F)F)C(F)(F)F)ccc1OC
CHEMBL2393247	1.95	Fc1ccc(Nc2nc(nc3c2CC[NH2+]CC3)Cc2ccccc2)cc1
CHEMBL1909072	1.938	Clc1cc2N(c3c(Sc2cc1)cccc3)CCC[NH+]1CCC(CC1)C(=O)N
CHEMBL569475	1.9	Brc1cnn(C)c1-c1cc(NC(=O)Nc2ccc(Cl)cc2)ccc1OCC[NH+]1CCCC1
CHEMBL219215	1.6	Fc1ccc(cc1)C=1NCC[NH+]=C(NC2(CCCCC2)C)C=1
CHEMBL605636	1.585	Brc1cnn(C)c1-c1cc(NC(=O)Nc2ccc(Cl)cc2)ccc1O
CHEMBL601097	1.585	Brc1cnn(C)c1-c1cc(NC(=O)Nc2ccccc2F)ccc1OC
CHEMBL606191	1.585	Brc1cnn(C)c1-c1cc(NC(=O)Nc2ccc(cc2)C(F)(F)F)ccc1OC
CHEMBL599193	1.585	Brc1cnn(C)c1-c1cc(NC(=O)Nc2ccc(Cl)cc2)ccc1OCC
CHEMBL599194	1.585	Brc1cnn(C)c1-c1cc(NC(=O)Nc2ccc(Cl)cc2)ccc1OC(C)C
CHEMBL1113	1.552	Clc1cc2c(Oc3c(N=C2N2CC[NH2+]CC2)cccc3)cc1
CHEMBL219265	1.5	Fc1ccc(cc1)C=1NCC[NH+]=C(NC(CC)(CC)C)C=1
CHEMBL436513	1.4	Fc1cc(F)ccc1C=1NCC[NH+]=C(NC(C)(C)C2CCC2)C=1
CHEMBL598171	1.259	Brc1cnn(C)c1-c1cc(NC(=O)Nc2cc(F)cc(F)c2)ccc1OC
CHEMBL606178	1.259	Brc1cnn(C)c1-c1cc(NC(=O)Nc2ccc(Cl)cc2Cl)ccc1OC
CHEMBL604586	1.259	Brc1cnn(C(C)C)c1-c1cc(NC(=O)Nc2ccc(Cl)cc2)ccc1OC
CHEMBL3652596	1.2	Brc1cc(sc1)C(=O)C(=O)Nc1cc(-c2n(ncc2Cl)C)c(OCC[NH3+])cc1
CHEMBL447864	1.18	Clc1cc(Oc2ccc(cc2)C)c(cc1)C[NH2+]C
CHEMBL373966	1.1	Fc1cc(F)ccc1C=1NCC[NH+]=C(NC2(CCCC2)CC)C=1
CHEMBL598173	1	Clc1cnn(C)c1-c1cc(NC(=O)Nc2ccc(F)cc2F)ccc1OC
CHEMBL605001	1	Clc1ccc(NC(=O)Nc2cc(-c3n(ncc3)C)c(OC)cc2)cc1
CHEMBL606622	1	Brc1cnn(C(C)C)c1-c1cc(NC(=O)Nc2ccc(F)cc2)ccc1OC
CHEMBL3652594	1	Clc1cnn(C)c1-c1cc(NC(=O)c2cc(C(F)(F)F)c(F)cc2)ccc1OCC[NH3+]
CHEMBL516	0.973	[NH+]1(CCC(CC1)=C1c2c(C=Cc3c1cccc3)cccc2)C
CHEMBL221250	0.8	Fc1ccc(cc1)C=1NCC[NH+]=C(NC2(CCCC2)CC)C=1
CHEMBL591223	0.7943	Brc1cnn(C)c1-c1cc(NC(=O)Nc2ccc(Cl)cc2)ccc1OC
CHEMBL602064	0.7943	Brc1cnn(C)c1-c1cc(NC(=O)Nc2cc(F)ccc2)ccc1OC
CHEMBL602873	0.7943	Brc1cnn(C)c1-c1cc(NC(=O)Nc2cc(C(F)(F)F)c(Cl)cc2)ccc1OC
CHEMBL600012	0.7	S(=O)(=O)(N(CC1CCCCC1)CCC[NH+]1CCN(CC1)c1ccccc1)c1cc2c(cc1)cccc2
CHEMBL598172	0.631	Brc1cnn(C)c1-c1cc(NC(=O)Nc2ccc(F)cc2F)ccc1OC
CHEMBL194837	0.61	Clc1cc(Cl)ccc1OCC(=O)Nc1cc2c(nc(OCC[NH+](C)C)cc2C)cc1
CHEMBL3665547	0.51	Clc1cnn(C)c1-c1cc(NC(=O)c2cc(OC)ccc2)ccc1OCCO
CHEMBL610208	0.5012	Clc1cnn(C)c1-c1cc(NC(=O)Nc2ccc(Cl)cc2)ccc1OC
CHEMBL603061	0.5012	Clc1cnn(C)c1-c1cc(NC(=O)Nc2cc(F)c(F)cc2)ccc1OC
CHEMBL599225	0.5012	Brc1cnn(C)c1-c1cc(NC(=O)Nc2ccc(Br)cc2)ccc1OC
CHEMBL602284	0.5	S(=O)(=O)(N(CC1CCCCC1)CCC[NH+]1CCN(CC1)c1ccc(F)cc1)c1cc2c(cc1)cccc2
CHEMBL708	0.42	Clc1cc2NC(=O)Cc2cc1CC[NH+]1CCN(CC1)c1nsc2c1cccc2
CHEMBL599226	0.3981	Brc1cnn(C)c1-c1cc(NC(=O)Nc2cc(ccc2)C(F)(F)F)ccc1OC
CHEMBL603609	0.3981	Brc1cnn(C)c1-c1cc(NC(=O)Nc2ccc(OC)cc2)ccc1OC
CHEMBL602874	0.3981	Brc1cnn(C)c1-c1cc(NC(=O)Nc2cc(Cl)ccc2)ccc1OC
CHEMBL19215	0.395	O(Cc1ccccc1)C(=O)NC[C@@H]1C[C@H]2[C@H]([NH+](C1)C)Cc1c3c2cccc3n(c1)C
CHEMBL85	0.346	Fc1cc2onc(c2cc1)C1CC[NH+](CC1)CCC=1C(=O)N2C(=NC=1C)CCCC2
CHEMBL79834	0.3162	Fc1ccc(OCCC[NH+]2CCC3(N(CNC3=O)c3ccccc3)CC2)cc1
CHEMBL3652595	0.26	Clc1cnn(C)c1-c1cc(NC(=O)C2CCC(CC2)C(F)(F)F)ccc1OCC[NH3+]
CHEMBL603078	0.2512	Brc1cnn(C)c1-c1cc(NC(=O)Nc2ccc(F)cc2)ccc1OC
CHEMBL3665544	0.082	Clc1cnn(C)c1-c1cc(NC(=O)c2cc(ccc2)C(F)(F)F)ccc1OCC[NH2+]CCOC
CHEMBL3652592	0.025	Fc1ccc(cc1)C(=O)C(=O)Nc1cc(-c2n(ncc2)C)c(OCC[NH3+])cc1
