# Supplementary material for: Activity Models of Key GPCR Families in the Central Nervous System: A Tool for Many Purposes
Source: J Chem Inf Model. 2023 May 31;63(11):3248–62. doi: 10.1021/acs.jcim.2c01531 (PMC10268961; doi:10.1021/acs.jcim.2c01531)
Supplement: Supplementary file 4 — ci2c01531_si_004.zip [file ci2c01531_si_004.zip › xlsx_active_files/H4_EC50_actives.xlsx]

## Sheet: H4_EC50_actives
CMPD_CHEMBLID	STANDARD_VALUE	CANONICAL_SMILES
CHEMBL319658	85113.8	O1[C@@H](C=C[C@H]1C[NH3+])c1nc[nH]c1
CHEMBL107877	75857.8	O1[C@@H](C=C[C@@H]1C[NH3+])c1nc[nH]c1
CHEMBL310360	58884.4	[nH]1cc(nc1)CCc1ncccc1
CHEMBL320279	40738	O1[C@H](C=C[C@H]1C[NH3+])c1nc[nH]c1
CHEMBL82244	32359.4	[nH]1cc(nc1)CCc1cccnc1
CHEMBL106931	31622.8	O1[C@@H](CC[C@H]1C[NH3+])c1nc[nH]c1
CHEMBL109130	23988.3	O1[C@H](C=C[C@@H]1C[NH3+])c1nc[nH]c1
CHEMBL106570	21379.6	O1[C@@H](CC[C@H]1CNC(NC#N)=NC)c1nc[nH]c1
CHEMBL78838	15135.6	[nH]1cc(nc1)Cc1cccnc1
CHEMBL322256	12882.5	O1[C@@H](CC[C@H]1COCc1ccccc1)c1nc[nH]c1
CHEMBL1632410	12589.2	O1[C@@H](CC[C@@H]1COCc1ccccc1)c1nc[nH]c1
CHEMBL11919	12589.2	[NH3+][C@H](Cc1nc[nH]c1)C
CHEMBL449157	11481.5	[NH+]1(CCN(CC1)c1nc(nc(c1)C(C)(C)C)N(C)C)C
CHEMBL81644	10471.3	[nH]1cc(nc1)Cc1ncccc1
CHEMBL26116	10000	Brc1cc(ccc1)-c1[nH]cc(n1)CC[NH3+]
CHEMBL106913	7943.28	O1[C@@H](CC[C@@H]1C[NH3+])c1nc[nH]c1
CHEMBL108649	7943.28	O1[C@@H](CC[C@@H]1CNC(NC#N)=NC)c1nc[nH]c1
CHEMBL13795	7079.46	[NH3+][C@H]1C[C@@H]1c1nc[nH]c1
CHEMBL321920	5495.41	O1[C@H](CC[C@H]1C[NH3+])c1nc[nH]c1
CHEMBL175782	5011.87	[NH+]1(CCC(CC1)Cc1nc[nH]c1)C
CHEMBL151467	3981.07	[NH2+]1CC(CCC1)Cc1nc[nH]c1
CHEMBL12620	3981.07	[NH3+]CCc1[nH]c(nc1)C
CHEMBL3220641	3630.78	[nH]1cnc(CCCCNC(NC)=NC#N)c1C
CHEMBL79126	3162.28	[nH]1cc(nc1)CCCc1ncccc1
CHEMBL3354816	3162	[nH+]1ccc(N2C[C@H]([NH2+]C)CC2)cc1NC(C)C
CHEMBL3393547	3162	[NH2+](C)[C@@H]1CCN(C1)c1nc(ncc1)NC1C2CC(C1)CC2
CHEMBL3393550	3160	[NH2+](C)[C@@H]1CCN(C1)c1cc(nnc1)NCC(C)C
CHEMBL3220629	2884.03	O=C(N=C(NCCCc1[nH]ccn1)N)CC(C)c1ccccc1
CHEMBL1077859	2570.4	[nH]1cc(nc1)CCCCNC(NCCCc1ccncc1)=NC#N
CHEMBL153207	2041.74	[NH2+]1CC(CCC1)CCc1nc[nH]c1
CHEMBL106612	1995.26	O1[C@H](CC[C@@H]1C[NH3+])c1nc[nH]c1
CHEMBL90	1800	[NH3+]CCc1nc[nH]c1
CHEMBL12344	1584.89	S(CCC[NH+](C)C)C(N)=N
CHEMBL24665	1584.89	FC(F)(F)c1cc(ccc1)-c1[nH]cc(n1)CC[NH3+]
CHEMBL309654	1548.82	[nH]1cc(nc1)CCCc1ccncc1
CHEMBL311473	1513.56	[nH]1cc(nc1)CCc1ccncc1
CHEMBL1078529	1288.25	S(CCNC(NCCCc1nc[nH]c1)=NC#N)c1ccccc1
CHEMBL78497	1258.93	[nH]1cc(nc1)CCCc1cccnc1
CHEMBL1077737	1202.26	[nH]1cc(nc1)CCCCNC(NCCCc1cccnc1)=NC#N
CHEMBL492489	1202.26	O(C)c1nc(cc(n1)N1CC[NH+](CC1)C)C(C)(C)C
CHEMBL268229	1122.02	[NH3+][C@@H](Cc1nc[nH]c1)C
CHEMBL1078632	1096.48	[nH]1cc(nc1)CCCCNC(NCCc1ccccc1)=NC#N
CHEMBL153284	1096.48	[NH3+]CC1CC1c1nc[nH]c1
CHEMBL153051	1023.29	[NH2+]1C[C@@H](CC1)Cc1nc[nH]c1
CHEMBL3220892	1000	O=C(N=C(NCCCn1ccnc1)N)CC(C)c1ccccc1
CHEMBL82298	1000	[nH]1cncc1Cc1ccncc1
CHEMBL3393556	1000	[NH2+](C)[C@@H]1CCN(C1)c1cc(nnc1)NC1C2CC(C1)CC2
CHEMBL1077862	954.99	[nH]1cc(nc1)CCCCNC(NC)=NC#N
CHEMBL268490	794.33	[NH2+](CCc1[nH]cnc1)C
CHEMBL105803	794.33	O1[C@H](CC[C@@H]1COCc1ccccc1)c1nc[nH]c1
CHEMBL3220630	776.25	s1cccc1C(CC(=O)N=C(NCCCc1[nH]ccn1)N)C
CHEMBL1078210	758.58	[nH]1cc(nc1)CCCNC(NCCCc1ccccc1)=NC#N
CHEMBL153061	741.31	[NH2+]1CC(CC1)Cc1nc[nH]c1
CHEMBL1077756	707.95	[nH]1cc(nc1)CCCCNC(NCC)=NC#N
CHEMBL1077580	575.44	[nH]1cc(nc1)CCCCNC(NCCCc1ncccc1)=NC#N
CHEMBL3220639	549.54	[nH]1cc(nc1C)CCCNC(NC)=NC#N
CHEMBL322988	549.54	[NH3+]CC(C)c1[nH]cnc1
CHEMBL1082771	470	Fc1ccc2[nH]c(nc2c1C)-c1ccc(OCCC[NH+]2CC([NH3+])CC2)cc1C
CHEMBL3220640	467.74	S(CCNC(NCCCc1nc([nH]c1)C)=NC#N)c1ccccc1
CHEMBL440730	416.87	[NH2+]1C[C@H](CC1)Cc1nc[nH]c1
CHEMBL2165643	338.84	O=C(N=C(NCCCc1nc[nH]c1)N)CCCCCCCCCCCCCCC(=O)N=C(NCCCc1nc[nH]c1)N
CHEMBL1077636	331.13	[nH]1cc(nc1)CCCCNC(NC(C)C)=NC#N
CHEMBL1083085	331	Fc1ccc2[nH]c(nc2c1C)-c1ccc(OCCC[NH+]2CC([NH3+])CCC2)cc1C
CHEMBL339414	302	O1c2c(cccc2)C(=Nc2c1cccc2)N1CC[NH+](CC1)C
CHEMBL3220642	245.47	S(CCNC(NCCCCc1nc[nH]c1C)=NC#N)c1ccccc1
CHEMBL106158	223.87	O1[C@H](CC[C@H]1CNC(NC#N)=NC)c1nc[nH]c1
CHEMBL831	218.78	Clc1cc2c(Oc3c(N=C2N2CC[NH+](CC2)C)cccc3)cc1
CHEMBL91353	213.8	[NH3+]CCCc1nc[nH]c1
CHEMBL1077861	169.82	[nH]1cc(nc1)CCCCNC(=NC#N)N
CHEMBL1688969	158.49	[nH]1cc(nc1)CCn1nnc(c1)CC1CCCCC1
CHEMBL1078631	151.36	[nH]1cc(nc1)CCCCNC(NCCCc1ccccc1)=NC#N
CHEMBL474617	151.36	O=C(N(CCC(=O)N=C(NCCCc1nc[nH]c1)N)C)c1[nH]c2c(c1)cccc2
CHEMBL1083084	150	Fc1ccc2[nH]c(nc2c1C)-c1ccc(OCCC[NH+]2CC([NH+](C)C)CC2)cc1C
CHEMBL1077860	141.25	[nH]1cc(nc1)CCCCNC(NCCC(C)c1ccccc1)=NC#N
CHEMBL320331	134.9	O1[C@H](CC[C@H]1COCc1ccccc1)c1nc[nH]c1
CHEMBL1078346	120.23	[nH]1cc(nc1)CCCCNC(NCC(C)C)=NC#N
CHEMBL3393536	112	[NH+]1(CCN(CC1)c1nc(ncc1)NC(C)C)C
CHEMBL260374	109.65	S=C(NC1CCCCC1)N1CCC(CC1)c1[nH]cnc1
CHEMBL211242	104.71	O1c2cc(ccc2N=C(N2CC[NH+](CC2)C)c2c1cccc2)C
CHEMBL378788	102.33	Clc1cc2N=C(N3CC[NH+](CC3)C)c3c(Oc2cc1)cc(Cl)cc3
CHEMBL309819	100	SC(NCCCCc1nc[nH]c1)=NCC
CHEMBL1632412	100	ON=C(C1CC[NH+](CC1)C)c1[nH]c2c(cc(cc2)C)c1
CHEMBL3393541	91	[NH+]1(CCN(CC1)c1nc(ncc1)NCCCC)C
CHEMBL90019	89.13	[NH3+]CCCCc1nc[nH]c1
CHEMBL3393544	86	[NH2+](C)[C@@H]1CCN(C1)c1nc(ncc1)NC1CCCC1
CHEMBL3393538	84	[NH+]1(CCN(CC1)c1nc(ncc1)NCC(C)C)C
CHEMBL379102	81.28	Clc1cc2N=C(N3CC[NH+](CC3)C)c3cc(F)ccc3Oc2cc1
CHEMBL321860	79.43	O1[C@H](CC[C@@H]1CNC(NC#N)=NC)c1nc[nH]c1
CHEMBL1632414	79.43	Clc1cc2nc([nH]c2cc1)C(=NO)C1CC[NH+](CC1)C
CHEMBL2165640	79.43	O=C(N=C(NCCCc1nc[nH]c1)N)CCCCC(=O)N=C(NCCCc1nc[nH]c1)N
CHEMBL3393543	75	[NH+]1(CCN(CC1)c1nc(ncc1)NC1CCCC1)C
CHEMBL275443	70.79	[NH3+]CCc1[nH]cnc1C
CHEMBL472441	66.3	s1ccnc1C(CC(=O)NC(NCCCc1nc[nH]c1)=N)c1ccccc1
CHEMBL72769	63.1	SC(NCCCCc1nc[nH]c1)=NCCC
CHEMBL19173	63.1	O(Cc1ccccc1)CCCc1nc[nH]c1
CHEMBL1082772	62	Fc1ccc2[nH]c(nc2c1C)-c1ccc(OCCC[NH+]2CC([NH2+]C)CC2)cc1C
CHEMBL18661	56.23	[NH2+]1CCC(CC1)Cc1nc[nH]c1
CHEMBL19439	51	S(CCc1nc[nH]c1)C(N)=N
CHEMBL557151	50.12	S(CCNC(=[NH2+])N)C(N)=N
CHEMBL1196470	50.12	S(CCNC(=[NH2+])N)C(N)=N
CHEMBL1086460	50	Fc1ccc2[nH]c(nc2c1C)-c1ccc(OCCC[NH+]2CC[NH+](CC2)C)cc1C
CHEMBL3393529	48	[nH+]1ccc(N2C[C@H]([NH2+]C)CC2)cc1NCCCC
CHEMBL2165641	41.69	O=C(N=C(NCCCc1nc[nH]c1)N)CCCCCCC(=O)N=C(NCCCc1nc[nH]c1)N
CHEMBL1632413	39.81	Clc1cc2cc([nH]c2cc1)C(=NO)N1CC[NH+](CC1)C
CHEMBL387054	38.9	Clc1cc2Oc3c(ccc(F)c3)C(=Nc2cc1)N1CC[NH+](CC1)C
CHEMBL1078642	37.15	S(CCNC(NCCCCc1nc[nH]c1)=NC#N)c1ccccc1
CHEMBL515428	33.11	O=C(NCCC(=O)N=C(NCCCc1nc[nH]c1)N)c1[nH]c2c(c1)cccc2
CHEMBL474449	28.18	O=C(NCC(=O)N=C(NCCCc1nc[nH]c1)N)c1[nH]c2c(c1)cccc2
CHEMBL7828	28.18	Clc1cc2N=C(N3CC[NH+](CC3)C)c3c(Oc2cc1)cccc3
CHEMBL12608	25.12	S(Cc1nc[nH]c1C)CCNC(=[NH2+])NCCCc1nc[nH]c1
CHEMBL129198	25.12	Clc1cc2cc([nH]c2cc1)C(=O)N1CC[NH+](CC1)C
CHEMBL3354815	25	[NH2+](C)[C@@H]1CCN(C1)c1nc(ncc1)NC(C)C
CHEMBL1096428	22.91	O=C(NC(NCCCc1nc[nH]c1)=N)C[C@@H](C)c1ccccc1
CHEMBL209628	20.42	Clc1cc2Oc3c(cccc3F)C(=Nc2cc1)N1CC[NH+](CC1)C
CHEMBL3393546	20	[NH+]1(CCN(CC1)c1nc(ncc1)NC1C2CC(C1)CC2)C
CHEMBL213912	19.95	Clc1cc2Oc3c(cccc3)C(=Nc2cc1)N1CC[NH+](CC1)C
CHEMBL1632409	19.95	Clc1ccc(cc1)CNC(SCCCCc1nc[nH]c1)=N
CHEMBL306077	19.95	SC(NCCCCc1nc[nH]c1)=NC(C)C
CHEMBL12160	19.95	SC(NCCCCc1nc[nH]c1)=NC
CHEMBL474447	19.05	O=C(N=C(NCCCc1nc[nH]c1)N)Cc1c2c([nH]c1)cccc2
CHEMBL470790	15.85	O=C(NC(NCCCc1nc[nH]c1)=N)CCc1ccccc1
CHEMBL483406	15.85	O=C(N=C(NCCCc1nc[nH]c1)N)CC(C)c1ccccc1
CHEMBL3393539	15	[NH2+](C)[C@@H]1CCN(C1)c1nc(ncc1)NCC(C)C
CHEMBL211170	14.79	Clc1c2Oc3cc(Cl)ccc3N=C(N3CC[NH+](CC3)C)c2ccc1
CHEMBL209758	14.79	Clc1cc2N=C(N3CC[NH+](CC3)C)c3c(Oc2cc1)c(F)ccc3
CHEMBL19010	12.59	Ic1ccc(cc1)COCCCc1nc[nH]c1
CHEMBL281576	12.59	S(CCCc1nc[nH]c1)C(N)=N
CHEMBL471413	8.6	O=C(NC(NCCCc1nc[nH]c1)=N)CC(c1ccccc1)c1ccccc1
CHEMBL2165642	8.51	O=C(N=C(NCCCc1nc[nH]c1)N)CCCCCCCCC(=O)N=C(NCCCc1nc[nH]c1)N
CHEMBL1096430	8.32	O=C(NC(NCCCc1nc[nH]c1)=N)C[C@@H](C)C1CCCCC1
CHEMBL325327	8.13	[NH2+]=C(NCCCc1nc[nH]c1)N
CHEMBL514641	7.08	O=C(N=C(NCCCc1nc[nH]c1)N)CCc1c2c([nH]c1)cccc2
CHEMBL1084869	6.9	Fc1ccc2[nH]c(nc2c1C)-c1ccc(OCCC[NH2+]CC2CCC[NH2+]C2)cc1C
CHEMBL502339	6.3	s1cccc1C(CC(=O)NC(NCCCc1nc[nH]c1)=N)C
CHEMBL443896	4.9	O=C(N=C(NCCCc1nc[nH]c1)N)C
CHEMBL1096431	4.57	O=C(NC(NCCCc1nc[nH]c1)=N)C[C@H](C)C1CCCCC1
CHEMBL3393542	4	[NH2+](C)[C@@H]1CCN(C1)c1nc(ncc1)NCCCC
CHEMBL471724	3.72	O=C(N=C(NCCCc1nc[nH]c1)N)C(C)C
CHEMBL1084355	3.3	Fc1ccc2[nH]c(nc2c1C)-c1ccc(OCCC[NH2+]Cc2cccnc2)cc1C
CHEMBL1086105	3.3	Fc1ccc2[nH]c(nc2c1C)-c1ccc(OCCC[NH+]2CCc3nc[nH]c3C2)cc1C
CHEMBL475621	3.02	O=C(N=C(NCCCc1nc[nH]c1)N)CC
CHEMBL1096429	2.63	O=C(NC(NCCCc1nc[nH]c1)=N)C[C@H](C)c1ccccc1
CHEMBL465170	2.57	O=C(N=C(NCCCc1nc[nH]c1)N)CCC
CHEMBL1688946	1	[nH]1cc(nc1)CCCn1nnc(c1)CC1CCCCC1
CHEMBL1083162	0.56	Fc1ccc2[nH]c(nc2c1C)-c1ccc(OCCC[NH2+]CCc2nc[nH]c2)cc1C
