# Supplementary material for: Activity Models of Key GPCR Families in the Central Nervous System: A Tool for Many Purposes
Source: J Chem Inf Model. 2023 May 31;63(11):3248–62. doi: 10.1021/acs.jcim.2c01531 (PMC10268961; doi:10.1021/acs.jcim.2c01531)
Supplement: Supplementary file 4 — ci2c01531_si_004.zip [file ci2c01531_si_004.zip › xlsx_active_files/5HT2B_EC50_actives.xlsx]

## Sheet: 5HT2B_EC50_actives
CMPD_CHEMBLID		STANDARD_VALUE	CANONICAL-SMILES
CHEMBL3416050		6877	Clc1cc([C@@H]2C[C@H]2C[NH3+])c(OCC(F)=C)cc1
CHEMBL3416052		6094	Clc1cc([C@@H]2C[C@H]2C[NH3+])c(OCC(C)=C)cc1
CHEMBL3416038		5660	Clc1cc([C@@H]2C[C@H]2C[NH3+])c(OC(C)C)cc1
CHEMBL3416042		5300	Clc1cc([C@@H]2C[C@H]2C[NH3+])c(OCCOC)cc1
CHEMBL3416041		5012	Clc1cc([C@H]2C[C@@H]2C[NH3+])c(OCC2CC2)cc1
CHEMBL361742		5011.87	O(C)c1cc2c(CC[NH2+]CC2C)cc1
CHEMBL221113		4926	FC(F)(F)c1c2c([C@H]3N(CC[NH2+]C3)C2=O)cc(c1)CC
CHEMBL3416049		4602	Clc1cc([C@H]2C[C@@H]2C[NH3+])c(OCC#C)cc1
CHEMBL3769499		4466.84	Fc1c(C2CC2C[NH3+])c(OCC=C)ccc1F
CHEMBL3416048		4411	Clc1cc([C@@H]2C[C@H]2C[NH3+])c(OCC#C)cc1
CHEMBL3416046		4295	Clc1cc([C@@H]2C[C@H]2C[NH3+])c(OCC=C)cc1
CHEMBL1093699		4027	Fc1cc(CNC(=O)[C@H]2[NH2+]CCC2)c(OC)cc1OCC1CCCCC1
CHEMBL367796		3981.07	[NH2+]1CC(c2c(CC1)cccc2)C
CHEMBL3416035		3436	Clc1cc([C@H]2C[C@@H]2C[NH3+])c(OCCC)cc1
CHEMBL498863		3342	Fc1cccc(F)c1[C@H]1C[C@@H]1C[NH3+]
CHEMBL449134		3092	[NH3+]C[C@@H]1C[C@H]1c1ccccc1
CHEMBL3416040		3034	Clc1cc([C@@H]2C[C@H]2C[NH3+])c(OCC2CC2)cc1
CHEMBL3416034		3004	Clc1cc([C@@H]2C[C@H]2C[NH3+])c(OCCC)cc1
CHEMBL375170		2980	FC(F)(F)c1c2c([C@H]3N(CC[NH2+]C3)C2=O)cc(c1)C1CC1
CHEMBL1643672		2848	[NH2+]1CCC=2C(=Nc3n(ncc3)C=2N2CCCCC2)CC1
CHEMBL501854		2737	Brc1ccc(cc1)[C@H]1C[C@@H]1C[NH3+]
CHEMBL594469		2700	Fc1ccc(F)cc1CO[C@H]1CCc2c1nc(N1CC[NH2+]CC1)cc2
CHEMBL368016		2511.89	Clc1ccc2c(c1F)C(C[NH2+]CC2)C
CHEMBL2397911		2366	O=C1N2[C@H](Cc3c1c(cc(c3)CC)C)C[NH2+]CC2
CHEMBL2337499		2330	Clc1c2c([C@@H]3[C@@H](NC2=O)C[NH2+]C3)c(cc1)CC
CHEMBL3416032		2307	Clc1cc([C@@H]2C[C@H]2C[NH3+])c(OCC)cc1
CHEMBL1643671		2242	[NH2+]1CCC=2C(=Nc3n(ncc3)C=2N2CCCC2)CC1
CHEMBL3416047		2211	Clc1cc([C@H]2C[C@@H]2C[NH3+])c(OCC=C)cc1
CHEMBL440752		1995.26	Brc1cc2c(CC[NH2+]CC2C)cc1
CHEMBL3416061		1994	Fc1cc([C@H]2C[C@@H]2C[NH3+])c(OCCC)cc1
CHEMBL3770174		1957	Clc1cc(C2CC2C[NH3+])c(OCC=C)cc1F
CHEMBL178231		1800	Clc1c2c(CC[NH2+]CC2C)ccc1Cl
CHEMBL3769968		1745	Fc1cc(C2CC2C[NH3+])c(OCC=C)cc1F
CHEMBL472678		1739	OCCCCC#Cc1cc(ccc1)[C@H]1C[C@@H]1C[NH3+]
CHEMBL3416051		1688	Clc1cc([C@H]2C[C@@H]2C[NH3+])c(OCC(F)=C)cc1
CHEMBL222566		1610	FC(F)(F)c1c2c([C@H]3N(CC[NH2+]C3)C2=O)cc(c1)C=C
CHEMBL3416056		1485	Clc1cc([C@@H]2C[C@H]2C[NH3+])c(OCC(F)F)cc1
CHEMBL1643856		1478	O(C1CN(C1)C=1n2nccc2N=C2C=1CC[NH2+]CC2)c1cccnc1
CHEMBL178365		1400	Clc1cc2c(CC[NH2+]C[C@H]2C)cc1
CHEMBL181076		1258.93	Clc1c2c(CC[NH2+]C[C@H]2C)ccc1Cl
CHEMBL1770378		1200	[NH2+]1CCc2c(nc(nc2)Cc2ccccc2C)CC1
CHEMBL1643858		1184	O(C1CN(C1)C=1n2nccc2N=C2C=1CC[NH2+]CC2)c1ccc(N(C(=O)C)C)cc1
CHEMBL197646		1180	Fc1c2c([nH]cc2CC[NH+](C)C)ccc1
CHEMBL1643857		1158	O(C1CN(C1)C=1n2nccc2N=C2C=1CC[NH2+]CC2)c1ccncc1
CHEMBL181172		1100	Clc1cc2c(CC[NH2+]CC2C)cc1
CHEMBL2022192		1080	O(Cc1ccccc1)c1ccccc1[C@H]1C[C@@H]1C[NH3+]
CHEMBL180668		1000	Clc1cc2CC[NH2+]CCc2cc1
CHEMBL360328		1000	Clc1cc2c(CC[NH2+]C[C@@H]2C)cc1
CHEMBL179329		1000	Brc1cc2c(cc1OC)CC[NH2+]CC2C(C)C
CHEMBL593545		998	Clc1ccccc1O[C@@H]1CCCc2c1nc(N1CC[NH2+]CC1)cc2
CHEMBL3416039		997	Clc1cc([C@H]2C[C@@H]2C[NH3+])c(OC(C)C)cc1
CHEMBL3769704		933.25	Clc1c(C2CC2C[NH3+])c(OCC=C)ccc1F
CHEMBL1643673		842	[NH2+]1CCC=2C(=Nc3n(ncc3)C=2N(CC)C)CC1
CHEMBL179337		840	Clc1cc(Cl)cc2c1CC[NH2+]CC2C
CHEMBL3416057		839	Clc1cc([C@H]2C[C@@H]2C[NH3+])c(OCC(F)F)cc1
CHEMBL2397913		827	O(C)c1c2c(ccc1C)C(=O)N1[C@H](C2)C[NH2+]CC1
CHEMBL223628		825	O(C(C)C)c1c2c(C3N(CC[NH2+]C3)C2=O)ccc1
CHEMBL492349		802	Clc1ccccc1CNS(=O)(=O)c1cc2CC[NH2+]CCc2cc1
CHEMBL254215		794.33	FC(F)(F)c1cc2c(CC[NH2+]C[C@H]2C)cc1
CHEMBL178124		794.33	FC(F)(F)c1cc2c(CC[NH2+]CC2C)cc1
CHEMBL595553		748	Clc1ccccc1O[C@@H]1CCc2c1nc(N1CC[NH2+]CC1)cc2
CHEMBL3416060		735	Fc1cc([C@@H]2C[C@H]2C[NH3+])c(OCCC)cc1
CHEMBL3771152		724.44	Clc1cc(C2CC2C[NH3+])c(OCC=C)cc1Cl
CHEMBL2337105		706	O=C1N[C@@H]2[C@@H](c3c1c(cc(c3)C(C)C)C)C[NH2+]C2
CHEMBL1643855		706	O(C1CN(C1)C=1n2nccc2N=C2C=1CC[NH2+]CC2)c1ncccc1
CHEMBL253810		630.96	Clc1cc2c(CC[NH2+]C[C@H]2CC)cc1
CHEMBL1770377		610	Fc1ccc(cc1)Cc1nc2CC[NH2+]CCc2cn1
CHEMBL3769454		605	Clc1c(C2CC2C[NH3+])c(OC)ccc1Cl
CHEMBL1643674		602	[NH2+]1CCC=2C(=Nc3n(ncc3)C=2NCC)CC1
CHEMBL594717		566	Fc1cc(CO[C@H]2CCc3c2nc(N2CC[NH2+]C[C@H]2C)cc3)c(cc1)C
CHEMBL181672		530	Clc1cc2c(cc1)C(C[NH2+]CC2)C
CHEMBL2337496		523	Clc1c2c([C@@H]3[C@@H](NC2=O)C[NH2+]C3)cc(c1)C
CHEMBL474885		510	[NH3+]C[C@H]1C[C@@H]1c1cc2c(cc1)cccc2
CHEMBL572252		506	Clc1ccccc1OC[C@@H](N1N=C(N2CC[NH2+]CC2)C=CC1=O)C
CHEMBL1643854		503	O(C1CN(C1)C=1n2nccc2N=C2C=1CC[NH2+]CC2)c1ccc(OC)cc1
CHEMBL254009		501.19	FC(F)(F)c1cc2c(CC[NH2+]C[C@@H]2C)cc1
CHEMBL223896		501	Clc1c2c(C3N(CC[NH2+]C3)C2=O)ccc1
CHEMBL219734		498	FC(F)(F)Oc1c2c(C3N(CC[NH2+]C3)C2=O)ccc1
CHEMBL501117		492	Oc1ccccc1[C@H]1C[C@@H]1C[NH3+]
CHEMBL492950		478	S(=O)(=O)(N(C)c1ccccc1)c1cc2CC[NH2+]CCc2cc1
CHEMBL492348		478	Clc1ccccc1NS(=O)(=O)c1cc2CC[NH2+]CCc2cc1
CHEMBL576651		473	FC(F)(F)c1ccc(cc1)CN1N=C2C(=CC1=O)CC[NH2+]CC2
CHEMBL3769987		467.74	Clc1ccc(OC)c(C2CC2C[NH3+])c1F
CHEMBL3770963		462	Fc1c(C2CC2C[NH3+])c(OC)ccc1F
CHEMBL501526		459	Clc1cc(F)c(cc1)[C@H]1C[C@@H]1C[NH3+]
CHEMBL3416053		422	Clc1cc([C@H]2C[C@@H]2C[NH3+])c(OCC(C)=C)cc1
CHEMBL375642		417	FC(F)(F)c1c2c([C@H]3N(CC[NH+](C3)C)C2=O)ccc1
CHEMBL471802		415	Fc1cc(F)ccc1[C@H]1C[C@@H]1C[NH3+]
CHEMBL2337500		414	Clc1c2c([C@@H]3[C@@H](NC2=O)C[NH2+]C3)ccc1Cl
CHEMBL1770379		410	[NH2+]1CCc2c(nc(nc2)Cc2cc(ccc2)C)CC1
CHEMBL469729		404	Clc1ccc(cc1)[C@H]1C[C@@H]1C[NH3+]
CHEMBL3770753		400	Fc1cc(C2CC2C[NH3+])c(OC)cc1F
CHEMBL180166		400	Brc1cc2CC[NH2+]CCc2cc1OC
CHEMBL253806		398.11	Clc1cc2c(cc1OC)CC[NH2+]C[C@@H]2C
CHEMBL595194		397	Clc1ccccc1O[C@H]1CCCc2c1nc(N1CC[NH2+]CC1)cc2
CHEMBL1643679		379	O(c1ccccc1OC)C1CN(C1)C=1n2nccc2N=C2C=1CC[NH2+]CC2
CHEMBL492305		366	Fc1c(cccc1F)[C@H]1C[C@@H]1C[NH3+]
CHEMBL360492		360	Clc1cc2c(cc1F)CC[NH2+]CC2C
CHEMBL524778		358	O=C1N(N=C2C(=C1)CC[NH2+]CC2)Cc1ccccc1
CHEMBL522514		357	S(=O)(=O)(N1CCCC1)c1cc2CC[NH2+]CCc2cc1
CHEMBL577903		353	O(Cc1ccccc1)c1n[nH]c2c1CC[NH2+]CC2
CHEMBL492917		350	FC(F)(F)c1ccccc1[C@H]1C[C@@H]1C[NH3+]
CHEMBL3770689		331.13	Clc1cc(C2CC2C[NH3+])c(OC)cc1F
CHEMBL2022185		331	O(CC)c1ccccc1[C@H]1C[C@@H]1C[NH3+]
CHEMBL208936		320	FC(F)(F)c1nc(ncc1)N1C2C(CC1)C[NH2+]C2
CHEMBL2022186		304	O(CCC)c1ccccc1[C@H]1C[C@@H]1C[NH3+]
CHEMBL609306		300	Clc1ccccc1O[C@H]1CCc2c1nc(N1CC[NH2+]CC1)cc2
CHEMBL375302		293	FC(F)(F)c1c2c([C@H]3N(CC[NH2+][C@H]3CC)C2=O)ccc1
CHEMBL223292		290	Clc1c2c([C@H]3N(CC[NH2+]C3)C2=O)c(cc1)C
CHEMBL2023357		289	Fc1cc([C@H]2C[C@@H]2C[NH3+])c(OCC2CC2)cc1
CHEMBL478		287	Clc1cc(N2CC[NH2+]CC2)ccc1
CHEMBL374562		282	FC(F)(F)c1c2c([C@H]3N(CC[NH2+]C3)C2=O)cc(c1)C
CHEMBL223466		274	Clc1c2c([C@H]3N(CC[NH2+]C3)C2=O)c(cc1)CC
CHEMBL2397888		271	O=C1N2[C@@H](C[NH2+]CC2)[C@@H](c2c1cccc2)C
CHEMBL2337488		268	FC(F)(F)c1c2c([C@@H]3[C@@H](N(C)C2=O)C[NH2+]C3)cc(c1)CC
CHEMBL585012		267	Clc1ccc(cc1)CN1N=C2C(=CC1=O)CC[NH2+]CC2
CHEMBL253809		251.19	Clc1cc2c(CC[NH2+]C[C@@H]2CC)cc1
CHEMBL253805		251.19	Clc1cc2c(cc1Cl)CC[NH2+]C[C@H]2C
CHEMBL3286564		247	O1CCN(CC1)c1nc(nc2c1CC[NH2+]CC2)Cc1ccccc1
CHEMBL415029		230	Brc1cc2c(cc1OC(C)C)CC[NH2+]CC2C
CHEMBL509418		224	Brc1ccccc1[C@@H]1C[C@H]1C[NH3+]
CHEMBL1770375		220	Fc1ccccc1Cc1nc2CC[NH2+]CCc2cn1
CHEMBL180867		220	Brc1cc2c(cc1OC)CC[NH2+]C[C@@H]2C
CHEMBL1643675		218	O(C1CN(C1)C=1n2nccc2N=C2C=1CC[NH2+]CC2)c1ccccc1
CHEMBL1643853		215	O(C1CN(C1)C=1n2nccc2N=C2C=1CC[NH2+]CC2)c1cc(OC)ccc1
CHEMBL376456		207	O(C)c1c2c(C3N(CC[NH2+]C3)C2=O)ccc1
CHEMBL2337503		207	O=C1N[C@@H]2[C@@H](c3c1c(cc(c3)C)C)C[NH2+]C2
CHEMBL474230		204	OCCCCC#Cc1ccccc1[C@H]1C[C@@H]1C[NH3+]
CHEMBL399750		199.53	Clc1cc2c(cc1OC)C(C[NH2+]CC2)C
CHEMBL451368		199	O(C)c1ccccc1[C@H]1C[C@@H]1C[NH3+]
CHEMBL493151		197	S(=O)(=O)(NCCC)c1cc2CC[NH2+]CCc2cc1
CHEMBL220274		192	FC(F)(F)c1c2c(C3N(CC[NH2+]C3)C2=O)ccc1
CHEMBL178313		190	Brc1cc2c(cc1O)CC[NH2+]CC2C
CHEMBL595195		187	Clc1ccccc1OC1CCc2c1nc(N1CC[NH2+]CC1)cc2
CHEMBL572228		187	Clc1ccccc1CCOc1nc(N2CC[NH2+]CC2)cnc1
CHEMBL209155		187	FC(F)(F)c1cc(ccc1)[C@@H]1[C@H]2[C@@H](CC1)C[NH2+]C2
CHEMBL450178		185	[NH3+]C[C@H]1C[C@@H]1c1cc(ccc1)C#C
CHEMBL1770376		183	Fc1cc(ccc1)Cc1nc2CC[NH2+]CCc2cn1
CHEMBL222514		180	FC(F)(F)c1c2c([C@H]3N(CC[NH2+]C3)C2=O)ccc1
CHEMBL360968		180	Brc1cc2c(cc1OCC)CC[NH2+]CC2C
CHEMBL1770381		178	Clc1ccccc1Cc1nc2CC[NH2+]CCc2cn1
CHEMBL220211		175	FC(F)(F)c1c2c([C@H]3N(CC[NH2+]C3)C2=O)cc(OC)c1
CHEMBL1770380		164	[NH2+]1CCc2c(nc(nc2)Cc2ccc(cc2)C)CC1
CHEMBL1643678		163	Fc1ccc(OC2CN(C2)C=2n3nccc3N=C3C=2CC[NH2+]CC3)cc1
CHEMBL1770385		160	FC(F)(F)c1cc(ccc1)Cc1nc2CC[NH2+]CCc2cn1
CHEMBL210215		151	FC(F)(F)c1nc(ncc1)N1[C@H]2[C@@H](C[C@@H]1C)C[NH2+]C2
CHEMBL577410		142	FC(F)(F)Oc1ccccc1CN1N=C2C(=CC1=O)CC[NH2+]CC2
CHEMBL506727		141	Brc1cc(ccc1)[C@H]1C[C@@H]1C[NH3+]
CHEMBL181787		140	Clc1cc2c(cc1OC)CC[NH2+]CC2C
CHEMBL179915		130	FC(F)(F)c1cc2c(cc1OC)CC[NH2+]CC2C
CHEMBL492949		125	S(=O)(=O)(N(C)C)c1cc2CC[NH2+]CCc2cc1
CHEMBL475641		116	Brc1cc(ccc1[C@H]1C[C@@H]1C[NH3+])C
CHEMBL508680		116	Clc1ccc(C)c(F)c1[C@H]1C[C@@H]1C[NH3+]
CHEMBL209106		108	Fc1cc(N2[C@H]3[C@@H](CC2)C[NH2+]C3)ccc1
CHEMBL511044		103	S(=O)(=O)(NCC1CC1)c1cc2CC[NH2+]CCc2cc1
CHEMBL3770225		102.33	Clc1c(C2CC2C[NH3+])c(OC)ccc1F
CHEMBL2337106		101	FC(F)(F)c1c2c([C@@H]3[C@@H](NC2=O)C[NH2+]C3)cc(c1)CC
CHEMBL590816		101	O=C1NC2N(CC[NH2+]CC2)c2c1cccc2
CHEMBL376676		100	FC(F)(F)c1c2c([C@H]3N([C@H](C[NH2+]C3)C)C2=O)ccc1
CHEMBL180815		100	Brc1cc2c(cc1OC)CC[NH2+]CC2C
CHEMBL2337494		94	O=C1N[C@@H]2[C@@H](c3c1c(ccc3)C)C[NH2+]C2
CHEMBL584210		94	Clc1ccccc1CN1N=C2C(=CC1=O)CC[NH2+]CC2
CHEMBL1643676		94	Fc1ccccc1OC1CN(C1)C=1n2nccc2N=C2C=1CC[NH2+]CC2
CHEMBL1643670		94	[NH2+]1CCC=2C(=Nc3n(ncc3)C=2N2CCC2)CC1
CHEMBL272942		93	Clc1cc(C)c(OC(C(=O)[O-])C)cc1
CHEMBL220207		87	S(C)c1c2c(C3N(CC[NH2+]C3)C2=O)ccc1
CHEMBL3416033		86	Clc1cc([C@H]2C[C@@H]2C[NH3+])c(OCC)cc1
CHEMBL500093		85	[NH3+]CC1CC1c1ccccc1
CHEMBL568692		84	O=C1N(N=C2C(=C1)CC[NH2+]CC2)Cc1ccc(cc1)C1CC1
CHEMBL452458		83	Clc1cc(Cl)ccc1[C@H]1C[C@@H]1C[NH3+]
CHEMBL577691		81	Clc1cc(ccc1)CN1N=C2C(=CC1=O)CC[NH2+]CC2
CHEMBL178366		78	Clc1cc2c(cc1Cl)CC[NH2+]CC2C
CHEMBL490064		77	FC(F)(F)c1cc(ccc1)[C@H]1C[C@@H]1C[NH3+]
CHEMBL30713		75.86	[NH3+]C(Cc1c2c([nH]c1)cccc2)C
CHEMBL493129		75	O(C)c1cc(ccc1)[C@H]1C[C@@H]1C[NH3+]
CHEMBL522349		75	S(=O)(=O)(Nc1ccccc1F)c1cc2CC[NH2+]CCc2cc1
CHEMBL194378		74	P(Oc1c2c([nH]cc2CC[NH+](C)C)ccc1)(=O)([O-])[O-]
CHEMBL1643859		73	O(C1CN(C1)C=1n2nccc2N=C2C=1CC[NH2+]CC2)c1cc2CC(=O)Nc2cc1
CHEMBL80862		72	S(CC)c1cc2N(CCc2cc1)C[C@@H]([NH3+])C
CHEMBL510308		69	Fc1ccccc1[C@H]1C[C@@H]1C[NH3+]
CHEMBL493152		69	S(=O)(=O)(Nc1ccccc1)c1cc2CC[NH2+]CCc2cc1
CHEMBL494947		65.3	Clc1cc(ccc1)COc1nc(N2CC[NH2+]CC2)cnc1
CHEMBL445747		65	[NH3+]C[C@H]1C[C@@H]1c1cc(ccc1)C
CHEMBL209714		65	FC(F)(F)c1cc(N2[C@H]3[C@@H](CC2)C[NH2+]C3)ccc1
CHEMBL179378		64	Ic1cc2c(cc1OC)CC[NH2+]CC2C
CHEMBL210802		62	FC(F)(F)c1nc(ncc1)N1[C@H]2[C@@H](CC1)C[NH2+]C2
CHEMBL590580		61	O=C1NC2N(CC[NH2+]CC2)c2c1c(ccc2)C
CHEMBL1770383		60	Clc1ccc(cc1)Cc1nc2CC[NH2+]CCc2cn1
CHEMBL493128		59	Clc1cc(ccc1)[C@H]1C[C@@H]1C[NH3+]
CHEMBL209254		59	Clc1cc(N2[C@H]3[C@@H](CC2)C[NH2+]C3)ccc1
CHEMBL65547		58	Oc1c2c([nH]cc2CC[NH+](C)C)ccc1
CHEMBL220900		57	Clc1c2c([C@H]3N(CC[NH2+]C3)C2=O)ccc1Cl
CHEMBL2397878		56	O(C)c1cc2c(C[C@H]3N(CC[NH2+]C3)C2=O)cc1
CHEMBL450599		53	[NH3+]C[C@H]1C[C@@H]1c1ccccc1C
CHEMBL80246		49	Fc1cc2CCN(c2cc1C(F)(F)F)C[C@@H]([NH3+])C
CHEMBL210484		48	FC(F)(F)c1nc(ncc1)N1[C@H]2[C@@H](C[C@H]1C)C[NH2+]C2
CHEMBL590483		46	Clc1c2c(N3C(NC2=O)CC[NH2+]CC3)ccc1
CHEMBL223272		40	FC(F)(F)c1c2c([C@H]3N([C@@H](C[NH2+]C3)C)C2=O)ccc1
CHEMBL426235		40	Brc1cc2c(cc1OC)CC[NH2+]CC2CC
CHEMBL400600		39.81	Clc1cc2c(cc1OC)CC[NH2+]C[C@H]2C
CHEMBL253591		39.81	Clc1cc2c(cc1Cl)CC[NH2+]C[C@@H]2C
CHEMBL452719		37	[NH3+]C[C@H]1C[C@@H]1c1ccccc1
CHEMBL471202		37	[NH3+]C[C@H]1C[C@@H]1c1ccc(cc1)C
CHEMBL2397887		37	O=C1N2[C@H](Cc3c1cccc3)C[NH2+]C[C@H]2C
CHEMBL80482		36	O1CCCc2c3N(CCc3ccc12)C[C@@H]([NH3+])C
CHEMBL455039		34	S(=O)(=O)(N1CCCCC1)c1cc2CC[NH2+]CCc2cc1
CHEMBL374436		33	O(C)c1cc2c([C@H]3N(CC[NH2+]C3)C2=O)cc1CC
CHEMBL492910		33	S(=O)(=O)(c1cc(F)ccc1)c1cc2CC[NH2+]CCc2cc1
CHEMBL3425760		33	[NH2+]1CCc2c(cc(nc2NC(C)C)Cc2ccccc2)CC1
CHEMBL2337492		32	FC(F)(F)c1c2c([C@@H]3[C@@H](N(C)C2=O)C[NH2+]C3)ccc1
CHEMBL443128		32	Clc1ccccc1[C@H]1C[C@@H]1C[NH3+]
CHEMBL2337493		31	Clc1c2c([C@@H]3[C@@H](NC2=O)C[NH2+]C3)ccc1
CHEMBL3769543		31	Clc1cc(C2CC2C[NH3+])c(OC)cc1Cl
CHEMBL80731		31	S(CC)c1cc2N(CCc2cc1F)C[C@@H]([NH3+])C
CHEMBL1770382		30	Clc1cc(ccc1)Cc1nc2CC[NH2+]CCc2cn1
CHEMBL3425762		30	[NH2+]1CCc2c(cc(nc2N(C)C)Cc2ccccc2)CC1
CHEMBL182184		30	Brc1cc2c(cc1OC)CC[NH2+]C[C@H]2C
CHEMBL385577		28	Clc1ccc2[C@H]3N(CC[NH2+]C3)C(=O)c2c1OC
CHEMBL492306		28	Fc1cc(ccc1F)[C@H]1C[C@@H]1C[NH3+]
CHEMBL2397897		28	O=C1N2[C@H](Cc3c1cc(cc3)CC)C[NH2+]CC2
CHEMBL3425759		27	[NH2+]1CCc2c(cc(nc2NCCC)Cc2ccccc2)CC1
CHEMBL3425763		27	[NH2+]1CCc2cc(ncc2CC1)Cc1ccccc1
CHEMBL39		25.12	Oc1cc2c([nH]cc2CC[NH3+])cc1
CHEMBL203013		23	O(CC1CC1)Cc1nc2N3[C@H](Cc2cc1)C[NH2+]C[C@H]3C
CHEMBL219837		22	FC(F)(F)c1c2c([C@H]3N(CC[NH2+][C@H]3C)C2=O)ccc1
CHEMBL451232		22	Clc1cc(F)ccc1[C@H]1C[C@@H]1C[NH3+]
CHEMBL3425758		22	[NH2+]1CCc2c(cc(nc2NCC2CC2)Cc2ccccc2)CC1
CHEMBL76301		22	Ic1cc2N(CCc2cc1F)C[C@@H]([NH3+])C
CHEMBL1201356		21.38	OC[C@@H](NC(=O)[C@@H]1C=C2[C@H]([NH+](C1)C)Cc1c3c2cccc3[nH]c1)CC
CHEMBL493130		21	Fc1ccc(cc1)[C@H]1C[C@@H]1C[NH3+]
CHEMBL521805		18	S(=O)(=O)(c1cc2CC[NH2+]CCc2cc1)c1ccccc1
CHEMBL449999		18	S(=O)(=O)(c1ccccc1F)c1cc2CC[NH2+]CCc2cc1
CHEMBL3425756		18	[NH2+]1CCc2c(cc(nc2NCC)Cc2ccccc2)CC1
CHEMBL493951		17	S(=O)(=O)(N(CC1CC1)C)c1cc2CC[NH2+]CCc2cc1
CHEMBL14022		16	O=C(N(CCC[NH+](C)C)C(=O)NCC)[C@@H]1C[C@H]2[C@H]([NH+](C1)C)Cc1c3c2cccc3[nH]c1
CHEMBL253811		15.85	FC(F)(F)c1cc(ccc1)C[C@@H]([NH3+])C
CHEMBL492911		15	S(=O)(=O)(c1ccc(F)cc1)c1cc2CC[NH2+]CCc2cc1
CHEMBL2113264		14	FC(F)(F)c1c2c([C@H]3N([C@H](C[NH2+]C3)C(C)C)C2=O)ccc1
CHEMBL464475		14	Clc1c(cccc1Cl)[C@H]1C[C@@H]1C[NH3+]
CHEMBL467736		13	Brc1ccccc1[C@H]1C[C@@H]1C[NH3+]
CHEMBL1201087		13	O=C(N(CCC[NH+](C)C)C(=O)NCC)[C@@H]1C[C@H]2[C@H]([NH+](C1)CC=C)Cc1c3c2cccc3[nH]c1
CHEMBL2323578		13	O1CC[NH+](CC1)CCCN(C(=O)[C@@H]1C[C@H]2[C@H]([NH+](C1)CC=C)Cc1c3c2cccc3[nH]c1)C(=O)NCC
CHEMBL1643677		13	Fc1cc(OC2CN(C2)C=2n3nccc3N=C3C=2CC[NH2+]CC3)ccc1
CHEMBL475643		12	[NH3+]C[C@H]1C[C@@H]1c1cc(C)c(cc1)C
CHEMBL2397896		12	O=C1N2[C@H](Cc3c1cc(cc3)C)C[NH2+]CC2
CHEMBL309760		11	Brc1cc2N(CCc2cc1)C[C@@H]([NH3+])C
CHEMBL451543		10	S(C)c1cc2N(CCc2cc1)C[C@@H]([NH3+])C
CHEMBL2337490		9.9	FC(F)(F)c1c2c([C@@H]3[C@@H](NC2=O)C[NH2+]C3)ccc1
CHEMBL2397877		9	Clc1cc2c(C[C@H]3N(CC[NH2+]C3)C2=O)cc1
CHEMBL475642		8.4	[NH3+]C[C@H]1C[C@@H]1c1cccc(C)c1C
CHEMBL223468		8	O(C)c1c2c([C@H]3N(CC[NH2+]C3)C2=O)ccc1CC
CHEMBL80366		7.3	Clc1cc2N(CCc2cc1F)C[C@@H]([NH3+])C
CHEMBL474634		7	Clc1cccc(C)c1[C@H]1C[C@@H]1C[NH3+]
CHEMBL76307		6.5	Clc1cc2N(CCc2cc1)C[C@@H]([NH3+])C
CHEMBL510383		5.5	Oc1cc(ccc1)[C@H]1C[C@@H]1C[NH3+]
CHEMBL2391541		5.5	O(C)c1cc2c([nH]cc2CC[NH+](CC=C)CC=C)cc1
CHEMBL474633		4.9	Fc1ccc(cc1C)[C@H]1C[C@@H]1C[NH3+]
CHEMBL492916		4.8	Brc1ccccc1C1CC1C[NH3+]
CHEMBL76781		4.3	Clc1cc2n(ccc2cc1F)C[C@@H]([NH3+])C
CHEMBL76474		4.1	S(C)c1cc2N(CCc2cc1F)C[C@@H]([NH3+])C
CHEMBL492926		3.6	Fc1cc(ccc1)[C@H]1C[C@@H]1C[NH3+]
CHEMBL77880		3	O1CCc2c3N(CCc3ccc12)C[C@@H]([NH3+])C
CHEMBL350221		1.288	Oc1cc2c([nH]cc2C[C@H]([NH3+])C(=O)[O-])cc1
