# Supplementary material for: Activity Models of Key GPCR Families in the Central Nervous System: A Tool for Many Purposes
Source: J Chem Inf Model. 2023 May 31;63(11):3248–62. doi: 10.1021/acs.jcim.2c01531 (PMC10268961; doi:10.1021/acs.jcim.2c01531)
Supplement: Supplementary file 4 — ci2c01531_si_004.zip [file ci2c01531_si_004.zip › xlsx_active_files/H4_Ki_actives.xlsx]

## Sheet: H4_Ki_actives
CMPD_CHEMBLID	STANDARD_VALUE	CANONICAL_SMILES
CHEMBL338972	49	Fc1c2nc([nH]c2ccc1F)C(=O)N1CC[NH+](CC1)C
CHEMBL1938976	49	Fc1c2nc([nH]c2ccc1F)C(=[NH2+])N1C[C@@H]2[C@H](C1)C[NH+](C2)C
CHEMBL43934	47.86	Clc1ccc(cc1)CNC(SCCCc1nc[nH]c1)=NC1CCCCC1
CHEMBL219930	46	Clc1cc(OCCC[NH+]2CC[NH+](CC2)C)ccc1-c1[nH]c2c(n1)c(C)c(cc2)C
CHEMBL211170	45.71	Clc1c2Oc3cc(Cl)ccc3N=C(N3CC[NH+](CC3)C)c2ccc1
CHEMBL3393545	45	[NH2+](C)[C@H]1CCN(C1)c1nc(ncc1)NC1CCCC1
CHEMBL1923023	42.66	S(CCCc1nc[nH]c1)C(=NC1CCCC1)NCc1ccccc1
CHEMBL7828	42.66	Clc1cc2N=C(N3CC[NH+](CC3)C)c3c(Oc2cc1)cccc3
CHEMBL1084810	42	Fc1ccc2[nH]c(nc2c1C)-c1ccc(OCCC[NH+]2CC3C([NH2+]CCC3)C2)cc1C
CHEMBL370135	40	Clc1sc2cc([nH]c2c1)C(=O)N1CC[NH+](CC1)C
CHEMBL206346	39.81	[NH2+](CCCCCc1nc[nH]c1)C1CCCCC1
CHEMBL2047475	39.81	Fc1c2c([nH]c(c2)C(=O)N2CC[NH+](CC2)C)c(cc1)C
CHEMBL2047455	39.81	Clc1cc2cc([nH]c2cc1)C(=O)N1CCC[NH+](CC1)C
CHEMBL2047443	39.81	O=C(N1CC[NH2+]CC1)c1[nH]c2c(c1)cccc2C
CHEMBL261551	39.81	[NH+]1(CCN(CC1)c1nc2c(nc1Cc1ccccc1)cccc2)C
CHEMBL379447	39.81	[NH2+](CCCCc1nc[nH]c1)C1CCCC1
CHEMBL2047462	39.81	Fc1c2[nH]c(cc2ccc1)C(=O)N1CC([NH+]2CCCC2)C1
CHEMBL561250	39.81	Brc1ccc(cc1)CCNC(SCCCc1nc[nH]c1)=N
CHEMBL202744	39.81	[NH2+](CCCCCc1nc[nH]c1)C1CCCC1
CHEMBL3236551	39	O=C(N1CC[NH+](CC1)C)c1[nH]c2CCCCc2n1
CHEMBL452869	38.9	Clc1cc2c(nc(nc2NCc2scc(c2)C)N2CC[NH+](CC2)C)cc1
CHEMBL387054	38.9	Clc1cc2Oc3c(ccc(F)c3)C(=Nc2cc1)N1CC[NH+](CC1)C
CHEMBL129660	38	O=C(N1CC[NH2+]CC1)c1[nH]c2c(c1)cccc2
CHEMBL214311	37.2	Clc1ccc(cc1)C[NH2+]CC[C@H]1C[C@@H]1c1nc[nH]c1
CHEMBL509142	35.48	Clc1cc2c(nc(nc2NCc2ccsc2)N2CC[NH+](CC2)C)cc1
CHEMBL509852	33.88	Clc1cc2c(nc(nc2NCc2sccc2C)N2CC[NH+](CC2)C)cc1
CHEMBL591711	33.11	Clc1cc2c(nc(nc2NCCCS(=O)(=O)NC)N2CC[NH+](CC2)C)cc1
CHEMBL3393533	33	[nH+]1ccc(N2C[C@@H]([NH2+]C)CC2)cc1NC1CCCC1
CHEMBL187285	33	Clc1cc(cc2c1[nH]c(c2)C(=O)N1CC[NH+](CC1)C)C
CHEMBL1916505	32.4	[NH+](CCNc1ncnc(NCC2CC2)c1)(C)C
CHEMBL128505	32	Brc1c2cc([nH]c2ccc1)C(=O)N1CC[NH+](CC1)C
CHEMBL1086460	32	Fc1ccc2[nH]c(nc2c1C)-c1ccc(OCCC[NH+]2CC[NH+](CC2)C)cc1C
CHEMBL128613	31.62	Brc1cc2cc([nH]c2cc1)C(=O)N1CC[NH+](CC1)C
CHEMBL557151	31.62	S(CCNC(=[NH2+])N)C(N)=N
CHEMBL2047469	31.62	Clc1ccc2[nH]c(cc2c1F)C(=O)N1CCC[NH+](CC1)C
CHEMBL2047264	31.62	Clc1c2cc([nH]c2ccc1)C(=O)N1CC[NH+](CC1)C
CHEMBL1923030	31.62	S(CCCc1nc[nH]c1)C(NC1CCCCC1)=NC1CCCC1
CHEMBL1196470	31.62	S(CCNC(=[NH2+])N)C(N)=N
CHEMBL91353	31.62	[NH3+]CCCc1nc[nH]c1
CHEMBL1202322	31.62	Clc1ccc(cc1)CCNC(SCCCc1nc[nH]c1)=N
CHEMBL1632413	31.62	Clc1cc2cc([nH]c2cc1)C(=NO)N1CC[NH+](CC1)C
CHEMBL2047454	31.62	Clc1cc(c2[nH]c(cc2c1)C(=O)N1CC([NH+]2CCCC2)C1)C
CHEMBL2047263	31.62	Fc1c2cc([nH]c2ccc1)C(=O)N1CC[NH+](CC1)C
CHEMBL378619	31.2	[NH2+](CC1CCCCC1)CC[C@@H]1C[C@H]1c1nc[nH]c1
CHEMBL129026	31	O=C(N1CC[NH+](CC1)C)c1[nH]c2c(cc(cc2C)C)c1
CHEMBL209628	30.9	Clc1cc2Oc3c(cccc3F)C(=Nc2cc1)N1CC[NH+](CC1)C
CHEMBL383384	30	O=C(N1CC[NH+](CC1)C)c1[nH]c2c(n1)c(ccc2)C
CHEMBL1923031	29.51	S(CCCc1nc[nH]c1)C(=NC1CCCC1)NC(C)(C)C
CHEMBL213912	28.18	Clc1cc2Oc3c(cccc3)C(=Nc2cc1)N1CC[NH+](CC1)C
CHEMBL209758	27.54	Clc1cc2N=C(N3CC[NH+](CC3)C)c3c(Oc2cc1)c(F)ccc3
CHEMBL1915345	27	Clc1cc2cc([nH]c2cc1)C(=O)N1C[C@@H]2[C@H](C1)C[NH+](C2)C
CHEMBL268525	27	Fc1ccc2[nH]c(cc2c1C)C(=O)N1CC[NH+](CC1)C
CHEMBL601946	26.92	Clc1cc2c(nc(nc2NCCS(=O)(=O)C)N2CC[NH+](CC2)C)cc1
CHEMBL260444	26.3	Clc1cc2nc(OC)c(nc2cc1)N1CC[NH+](CC1)C
CHEMBL1083098	26	Fc1ccc2[nH]c(nc2c1C)-c1ccc(OCCC[NH+]2CC3C([NH2+]CC3)C2)cc1C
CHEMBL387342	26	O(CCC[NH+]1CC[NH+](CC1)C)c1ccc(cc1C)-c1[nH]c2c(n1)cc(cc2)C(C)(C)C
CHEMBL221210	26	Clc1cc(ccc1OCCC[NH+]1CCC[NH+](CC1)C)-c1[nH]c2c(n1)cc(cc2)C(C)(C)C
CHEMBL503605	25.7	Clc1cc2cc([nH]c2cc1)C(=O)N1CC[NH2+]CC1
CHEMBL552694	25.12	[NH2+]=C(NCc1ccccc1)NCCCc1nc[nH]c1
CHEMBL12608	25.12	S(Cc1nc[nH]c1C)CCNC(=[NH2+])NCCCc1nc[nH]c1
CHEMBL128958	25.12	Oc1cc2cc([nH]c2cc1)C(=O)N1CC[NH+](CC1)C
CHEMBL1202324	25.12	S(CCCc1nc[nH]c1)C(NCc1ccccc1)=N
CHEMBL309819	25.12	SC(NCCCCc1nc[nH]c1)=NCC
CHEMBL1202329	25.12	S(CCCc1nc[nH]c1)C(NCc1ccc(cc1)C)=N
CHEMBL72424	25.12	SC(NCCCCCc1nc[nH]c1)=NCC
CHEMBL1202328	25.12	S(CCCc1nc[nH]c1)C(NCc1ccc(F)cc1)=N
CHEMBL2047273	25.12	Oc1cc2[nH]c(cc2cc1)C(=O)N1CC[NH+](CC1)C
CHEMBL1202323	25.12	S(CCCc1nc[nH]c1)C(NCCC(c1ccccc1)c1ccccc1)=N
CHEMBL364400	25	Clc1sc2[nH]c(cc2c1)C(=O)N1CC[NH+](CC1)C
CHEMBL1916498	23.6	[NH+]1(CCN(CC1)c1ncnc(NCC(C)(C)C)c1)C
CHEMBL120854	23	Clc1cc(cc2[nH]c(nc12)C(=O)N1CC[NH+](CC1)C)C
CHEMBL220933	22	Clc1cc(OCCC[NH+]2CC[NH+](CC2)C)ccc1-c1[nH]c2c(n1)c(cc(c2)C)C
CHEMBL18661	22	[NH2+]1CCC(CC1)Cc1nc[nH]c1
CHEMBL1688974	21.38	[nH]1cc(nc1)CCCn1nnc(c1)C(C)C1CCCCC1
CHEMBL3393521	21	s1cc(cc1)-c1[nH+]ccc(N2CC[NH+](CC2)C)c1
CHEMBL199231	21	s1cc(c2[nH]c(cc12)C(=O)N1CC[NH+](CC1)C)C
CHEMBL3236550	20	O=C(N1CC[NH+](CC1)C)c1[nH]c2CCCCc2c1
CHEMBL1082772	20	Fc1ccc2[nH]c(nc2c1C)-c1ccc(OCCC[NH+]2CC([NH2+]C)CC2)cc1C
CHEMBL2047276	19.95	Fc1c2[nH]c(cc2ccc1)C(=O)N1CC[NH+](CC1)C
CHEMBL379027	19.95	Clc1ccc(cc1)C[NH2+]CCCCc1nc[nH]c1
CHEMBL2047473	19.95	Clc1cc(F)c2[nH]c(cc2c1)C(=O)N1CC[NH2+]CC1
CHEMBL338051	19.95	Clc1c2[nH]c(cc2ccc1)C(=O)N1CC[NH+](CC1)C
CHEMBL590995	19.05	Clc1cc2c(nc(nc2NCCS(=O)(=O)Nc2ccccc2)N2CC[NH+](CC2)C)cc1Cl
CHEMBL3354816	19	[nH+]1ccc(N2C[C@H]([NH2+]C)CC2)cc1NC(C)C
CHEMBL333220	19	Fc1cc2nc([nH]c2cc1)C(=O)N1CC[NH+](CC1)C
CHEMBL591248	17.78	Clc1cc2c(nc(nc2NCCS(=O)(=O)N2CCCC2)N2CC[NH+](CC2)C)cc1
CHEMBL1915348	17.2	Fc1cc2nc([nH]c2cc1F)C(=[NH2+])N1C[C@@H]2[C@H](C1)C[NH+](C2)C
CHEMBL1243367	17	S(CC(c1ccncc1)c1nc[nH]c1)c1ccc(cc1)C(F)(F)F
CHEMBL1923025	16.22	S(CCCc1nc[nH]c1)C(=NC1CCCC1)NCCCC
CHEMBL3393531	16	[nH+]1ccc(N2CC[NH+](CC2)C)cc1NC1CCCC1
CHEMBL1632414	15.85	Clc1cc2nc([nH]c2cc1)C(=NO)C1CC[NH+](CC1)C
CHEMBL2047470	15.85	Clc1cc(F)c2[nH]c(cc2c1)C(=O)N1CC([NH+]2CCCC2)C1
CHEMBL1237146	15.85	Ic1ccc(cc1)CCNC(SCCCc1nc[nH]c1)=N
CHEMBL1202326	15.85	Clc1cc(ccc1)CNC(SCCCc1nc[nH]c1)=N
CHEMBL436381	15.85	Fc1cc2cc([nH]c2cc1)C(=O)N1CC[NH+](CC1)C
CHEMBL589782	15.49	Brc1cc2c(nc(nc2NCCS(=O)(=O)Nc2ccccc2)N2CC[NH+](CC2)C)cc1Cl
CHEMBL90019	14.45	[NH3+]CCCCc1nc[nH]c1
CHEMBL129444	14	Fc1cc(F)cc2c1[nH]c(c2)C(=O)N1CC[NH+](CC1)C
CHEMBL1082296	14	Fc1ccc2[nH]c(nc2c1C)-c1ccc(OCCC[NH+]2C[C@@H]3[C@@H]([NH2+]CCC3)C2)cc1C
CHEMBL1202319	12.59	S(CCCc1nc[nH]c1)C(NCc1ccc(OC)cc1)=N
CHEMBL2047451	12.59	Clc1cc(c2[nH]c(cc2c1)C(=O)N1CC[NH2+]CC1)C
CHEMBL129488	12.59	O=C(N1CC[NH+](CC1)C)c1[nH]c2c(c1)cccc2C
CHEMBL1533310	12.59	[NH3+]CCc1nc[nH]c1
CHEMBL281576	12.59	S(CCCc1nc[nH]c1)C(N)=N
CHEMBL19010	12.59	Ic1ccc(cc1)COCCCc1nc[nH]c1
CHEMBL592188	12.59	Clc1cc2c(nc(nc2NCCS(=O)(=O)N(C)C)N2CC[NH+](CC2)C)cc1
CHEMBL1938979	12.4	[NH2+]=C(N1C[C@@H]2[C@H](C1)C[NH+](C2)C)c1[nH]c2c(n1)cccc2
CHEMBL262859	11.75	Clc1cc2N=C(N3CC[NH+](CC3)C)C(=O)Nc2cc1
CHEMBL589746	11.22	Clc1cc(Cl)cc2c1nc(nc2NCCS(=O)(=O)Nc1ccccc1)N1CC[NH+](CC1)C
CHEMBL338937	11	Clc1cc(Cl)cc2c1[nH]c(c2)C(=O)N1CC[NH+](CC1)C
CHEMBL1743881	10	Brc1ccc(cc1)CNC(SCCCc1nc[nH]c1)=N
CHEMBL1202321	10	Ic1ccc(cc1)CNC(SCCCc1nc[nH]c1)=N
CHEMBL14690	10	Clc1ccc(cc1)CNC(SCCCc1nc[nH]c1)=N
CHEMBL72769	10	SC(NCCCCc1nc[nH]c1)=NCCC
CHEMBL3290570	10	Clc1ccc(cc1)-c1nc(ncn1)N1CC[NH+](CC1)C
CHEMBL2047466	10	Clc1cc2cc([nH]c2cc1)C(=O)N1CC([NH+]2CCCC2)C1
CHEMBL591249	10	Clc1cc2c(nc(nc2NCCS(=O)(=O)N2CCCCC2C)N2CC[NH+](CC2)C)cc1
CHEMBL1202318	10	Clc1ccccc1CNC(SCCCc1nc[nH]c1)=N
CHEMBL591250	9.33	Clc1cc2c(nc(nc2NCCS(=O)(=O)N2CCOCC2)N2CC[NH+](CC2)C)cc1
CHEMBL1938975	9.3	Fc1ccc2[nH]c(nc2c1C)C(=[NH2+])N1C[C@@H]2[C@H](C1)C[NH+](C2)C
CHEMBL1938977	9.1	Fc1cc2nc([nH]c2cc1)C(=[NH2+])N1C[C@@H]2[C@H](C1)C[NH+](C2)C
CHEMBL219982	9	Clc1cc(OCCC[NH+]2CCC[NH+](CC2)C)ccc1-c1[nH]c2c(n1)c(C)c(cc2)C
CHEMBL1688946	8.32	[nH]1cc(nc1)CCCn1nnc(c1)CC1CCCCC1
CHEMBL494982	8.32	O1C(=NC(CC1C)(C)C)c1cc(ccc1)Cc1nc[nH]c1
CHEMBL591496	8.13	S(=O)(=O)(Nc1ccccc1)CCNc1nc(nc2c1c(ccc2)C(F)(F)F)N1CC[NH+](CC1)C
CHEMBL3393548	8	[NH2+](C)[C@H]1CCN(C1)c1nc(ncc1)NC1C2CC(C1)CC2
CHEMBL3354815	8	[NH2+](C)[C@@H]1CCN(C1)c1nc(ncc1)NC(C)C
CHEMBL3393556	8	[NH2+](C)[C@@H]1CCN(C1)c1cc(nnc1)NC1C2CC(C1)CC2
CHEMBL1688976	7.94	[nH]1cc(nc1)CCCn1nnc(c1)CC1CCCC1
CHEMBL1632409	7.94	Clc1ccc(cc1)CNC(SCCCCc1nc[nH]c1)=N
CHEMBL306077	7.94	SC(NCCCCc1nc[nH]c1)=NC(C)C
CHEMBL498770	7.8	Ic1ccc(cc1)CCN=C(SCCCc1[nH]cnc1)N
CHEMBL213886	7.6	Clc1ccc(cc1)C[NH2+]CC[C@@H]1C[C@H]1c1nc[nH]c1
CHEMBL452847	7.59	Clc1cc2c(nc(nc2NCc2sccc2)N2CC[NH+](CC2)C)cc1
CHEMBL591500	7.59	Clc1cc2c(nc(nc2NCCS(=O)(=O)N(CC)CC)N2CC[NH+](CC2)C)cc1
CHEMBL3393529	7	[nH+]1ccc(N2C[C@H]([NH2+]C)CC2)cc1NCCCC
CHEMBL120591	7	Fc1ccc2[nH]c(nc2c1C)C(=O)N1CC[NH+](CC1)C
CHEMBL2047448	6.31	Clc1cc(F)c2[nH]c(cc2c1)C(=O)N1CC[NH+](CC1)C
CHEMBL129436	6.31	Clc1c2cc([nH]c2ccc1Cl)C(=O)N1CC[NH+](CC1)C
CHEMBL19439	6.31	S(CCc1nc[nH]c1)C(N)=N
CHEMBL2047447	6.31	Clc1ccc2[nH]c(cc2c1F)C(=O)N1CC[NH+](CC1)C
CHEMBL2047449	6.31	Clc1cc(c2[nH]c(cc2c1)C(=O)N1CC[NH+](CC1)C)C
CHEMBL3393535	6	[nH+]1ccc(N2C[C@@H]([NH2+]C)CC2)cc1NC1C2CC(C1)CC2
CHEMBL260549	6	Clc1cc2NC(=O)C(=Nc2cc1Cl)N1CC[NH+](CC1)C
CHEMBL3393553	6	[NH2+](C)[C@@H]1CCN(C1)c1cc(nnc1)NC1CCCC1
CHEMBL592434	5.75	Ic1cc2c(nc(nc2NCCS(=O)(=O)Nc2ccccc2)N2CC[NH+](CC2)C)cc1
CHEMBL489493	5.62	O=C(CC(C)(C)C)c1cc(ccc1)Cc1nc[nH]c1
CHEMBL493014	5.62	[nH]1cc(nc1)Cc1cc(ccc1)C#CC(C)(C)C
CHEMBL592663	5.37	Clc1cc2c(nc(nc2NCCS(=O)(=O)N(C)c2ccccc2)N2CC[NH+](CC2)C)cc1
CHEMBL1084355	5.3	Fc1ccc2[nH]c(nc2c1C)-c1ccc(OCCC[NH2+]Cc2cccnc2)cc1C
CHEMBL3236548	5	Fc1ccc2[nH]c(nc2c1C)-c1cc(OCCCCC2CC[NH+](CC2)C)ncc1C
CHEMBL3393557	5	[NH2+](C)[C@H]1CCN(C1)c1cc(nnc1)NC1C2CC(C1)CC2
CHEMBL592379	4.9	Clc1cc2c(nc(nc2NCCS(=O)(=O)Nc2ccccc2)N2CC[NH+](CC2)C)cc1
CHEMBL591969	4.47	Clc1cc2c(nc(nc2NCCS(=O)(=O)N)N2CC[NH+](CC2)C)cc1
CHEMBL591011	4.27	Clc1cc2c(nc(nc2NCCS(=O)(=O)NC)N2CC[NH+](CC2)C)cc1
CHEMBL3393532	4	[nH+]1ccc(N2C[C@H]([NH2+]C)CC2)cc1NC1CCCC1
CHEMBL1086105	3.3	Fc1ccc2[nH]c(nc2c1C)-c1ccc(OCCC[NH+]2CCc3nc[nH]c3C2)cc1C
CHEMBL199062	3	Clc1sc2c([nH]c(c2)C(=O)N2CC[NH+](CC2)C)c1C
CHEMBL3393542	3	[NH2+](C)[C@@H]1CCN(C1)c1nc(ncc1)NCCCC
CHEMBL3393526	2	[nH+]1ccc(N2C[C@H]([NH2+]C)CC2)cc1NCC(C)C
CHEMBL3393544	2	[NH2+](C)[C@@H]1CCN(C1)c1nc(ncc1)NC1CCCC1
CHEMBL3393539	2	[NH2+](C)[C@@H]1CCN(C1)c1nc(ncc1)NCC(C)C
CHEMBL1202332	1.58	Clc1cc(ccc1Cl)CNC(SCCCc1nc[nH]c1)=N
CHEMBL553423	1.58	Clc1cc(ccc1Cl)CNC(SCCCc1nc[nH]c1)=N
CHEMBL1098230	1.1	S(CCc1nc[nH]c1)c1ccc(cc1)C(C)(C)C
CHEMBL373579	1	Clc1cc(OCCC[NH+]2CCC[NH+](CC2)C)ccc1-c1[nH]c2c(n1)c(cc(c2)C)C
CHEMBL3393534	1	[nH+]1ccc(N2C[C@H]([NH2+]C)CC2)cc1NC1C2CC(C1)CC2
CHEMBL3393547	0.8	[NH2+](C)[C@@H]1CCN(C1)c1nc(ncc1)NC1C2CC(C1)CC2
CHEMBL1083162	0.21	Fc1ccc2[nH]c(nc2c1C)-c1ccc(OCCC[NH2+]CCc2nc[nH]c2)cc1C
