# Supplementary material for: Activity Models of Key GPCR Families in the Central Nervous System: A Tool for Many Purposes
Source: J Chem Inf Model. 2023 May 31;63(11):3248–62. doi: 10.1021/acs.jcim.2c01531 (PMC10268961; doi:10.1021/acs.jcim.2c01531)
Supplement: Supplementary file 4 — ci2c01531_si_004.zip [file ci2c01531_si_004.zip › xlsx_active_files/Kappa_EC50_actives.xlsx]

## Sheet: Kappa_EC50_actives
CMPD_CHEMBLID	STANDARD_VALUE (right)	CANONICAL_SMILES
CHEMBL416765	10.5	O1[C@H]2C34C5(CC6(CCC[C@H]6O)[C@]2(OC)C=C5)C([NH+](CC3)C)Cc2c4c1c(O)cc2
CHEMBL80	10	O1[C@@H]2[C@]34CC[NH+]([C@H](Cc5c3c1c(O)cc5)[C@]4(O)CCC2=O)CC=C
CHEMBL3394006	10	Clc1ccc(cc1)C(=O)Nc1nc2c(n1CC[NH+]1C[C@@H](O)CC1)cccc2
CHEMBL3359289	10	O1[C@@H](C[C@@]2([C@@H]3[C@](CC[C@H]2C1=O)(C)[C@@H](C[C@H](OC(=O)C)C3=O)C(OC)=O)C)c1ccoc1-c1ccccc1OC
CHEMBL257922	10	O1[C@@H](C[C@@]2([C@@H]3[C@](CC[C@H]2C1=O)(C)[C@@H](C[C@H](OC(OCC)C)C3=O)C(OC)=O)C)c1ccoc1
CHEMBL422563	10	[NH+]1(C2Cc3c(cc(Nc4cccnc4)cc3)[C@](CC1)(C)[C@H]2C)CC1CC1
CHEMBL3330671	10	O1[C@@H](C[C@@]2([C@@H]3[C@](CC[C@H]2C1=O)(C)[C@@H](C[C@H](OC(=O)\C=C\c1ccccc1OC)C3=O)C(OC)=O)C)c1ccoc1
CHEMBL3582484	10	Fc1ccc(cc1)C[C@@H]1NC(=O)[C@H](NC(=O)[C@@H]([NH3+])Cc2ccc(O)cc2)CCCCNC(=O)C[C@H](NC(=O)[C@@H](NC1=O)Cc1ccccc1)C(=O)N
CHEMBL3338874	9.95	O1[C@@H]2[NH+]3[C@@H](OC[C@@H]3O[C@]2(C)c2ccccc2O)[C@]1(C)c1ccccc1O
CHEMBL611929	9.9	FC(F)(F)c1ccc(cc1)C(=O)N[C@H]1[C@@H]2Oc3c4[C@@]25CC[NH+]([C@H](Cc4ccc3O)[C@]5(O)CC1)CC1CC1
CHEMBL2113306	9.88	O1[C@@H]2[C@]34[C@@]5([C@H]([NH+](CC3)C)Cc3c4c1c(O)cc3)C[C@H](CNC(=O)\C=C\c1ccc(cc1)C)[C@@]2(OC)CC5
CHEMBL468871	9.8	O1[C@@H]2[C@]34CC[NH+]([C@H](Cc5c3c1c(O)cc5)[C@]4(OC(=O)c1ccccc1)CC[C@H]2NC(=O)\C=C\c1ccccc1)CC1CC1
CHEMBL102040	9.6	O1CCC[C@]12C[C@H]([NH+]1CCCC1)[C@@H](N(C(=O)C1C(=C1c1ccccc1)c1ccccc1)C)CC2
CHEMBL242046	9.6	O(C(=O)NC)c1cc2C34C(C([NH+](CC3)CC3CCC3)Cc2cc1)CCCC4
CHEMBL511691	9.6	O=C1C2[NH+](CCC(c3c1ccc(c3)C(=O)N)(C)C2C)CC1CC1
CHEMBL190600	9.5	S(=O)(=O)(NCc1ccc(cc1)CC(=O)N([C@H](C[NH+]1C[C@@H](O)CC1)c1ccccc1)C)c1ccccc1
CHEMBL3359815	9.4	O1[C@@H](C[C@@]2([C@@H]3[C@](CC[C@H]2C1=O)(C)[C@@H](C[C@H](OC(=O)C)C3=O)C(OC)=O)C)c1ccoc1C#N
CHEMBL611139	9	Clc1ccccc1\C=C\C(=O)N[C@@]12[C@]34[C@@H](Oc5c3c(C[C@H]1[NH+](CC4)CC1CC1)ccc5OC)C(=O)CC2
CHEMBL363718	9	S(=O)(=O)(N1Cc2cc(ccc2C1)CC(=O)N([C@H](C[NH+]1CCCC1)c1ccccc1)C)C
CHEMBL470617	9	O1[C@@H]2[C@]34CC[N+]([C@H](Cc5c3c1c(O)cc5)[C@]4(O)CCC2=O)(CC1CC1)C
CHEMBL200881	8.8	O(C(=O)CCCCCCCCC(=O)Nc1cc2[C@@]34C([C@H]([NH+](CC3)CC3CCC3)Cc2cc1)CCCC4)c1cc2[C@@]34C([C@H]([NH+](CC3)CC3CCC3)Cc2cc1)CCCC4
CHEMBL369919	8.8	O1CCC[C@H]1C[NH+]1[C@H]2C3[C@@](CCCC3)(CC1)c1cc(OC(=O)CCCCCCCCC(Oc3cc4[C@@]56C([C@H]([NH+](CC5)C[C@H]5OCCC5)Cc4cc3)CCCC6)=O)ccc1C2
CHEMBL2113307	8.62	Clc1ccc(cc1)\C=C\C(=O)NC[C@H]1C[C@@]23[C@]45[C@@H](Oc6c4c(C[C@H]2[NH+](CC5)C)ccc6O)[C@]1(OC)CC3
CHEMBL3359290	8.6	O1[C@@H](C[C@@]2([C@@H]3[C@](CC[C@H]2C1=O)(C)[C@@H](C[C@H](OC(=O)C)C3=O)C(OC)=O)C)c1ccoc1-c1cc(OC)ccc1
CHEMBL475108	8.6	[NH+]1(C2Cc3c(c4nn[nH]c4cc3)[C@](CC1)(C)[C@H]2C)CC1CC1
CHEMBL607016	8.5	Clc1ccccc1\C=C\C(=O)N[C@@]12[C@]34[C@@H](Oc5c3c(C[C@H]1[NH+](CC4)C)ccc5OC)C(=O)CC2
CHEMBL3359277	8.4	FC(F)(F)c1ccccc1-c1occc1[C@H]1OC(=O)[C@@H]2CC[C@@]3([C@@H]([C@]2(C1)C)C(=O)[C@@H](OC(=O)C)C[C@H]3C(OC)=O)C
CHEMBL481366	8.4	[NH2+]1C[C@H](CCC1)c1nc2c(n1C1CC[NH+](CC1)C1(CCCCCCC1)C)cccc2
CHEMBL428038	8.4	O=C(Nc1cc2[C@@]34[C@H]([C@H]([NH+](CC3)CC3CC3)Cc2cc1)CCCC4)NC
CHEMBL202267	8.3	S(=O)(=O)(Nc1ccc(NCC(=O)N([C@H](C[NH+]2C[C@@H](O)CC2)c2ccccc2)C)cc1)CCC
CHEMBL3275494	8.1	Oc1cc2c(CC3[NH+](CC[C@@]2(C)[C@H]3C)CCc2ccccc2)cc1
CHEMBL424328	8.1	O(C(=O)CCCCCCCCCCC(Oc1cc2[C@@]34[C@H]([C@H]([NH+](CC3)CC3CCC3)Cc2cc1)CCCC4)=O)c1cc2[C@@]34[C@H]([C@H]([NH+](CC3)CC3CCC3)Cc2cc1)CCCC4
CHEMBL2315359	8.07	o1cc(cc1)\C=C\C(=O)N(CCC[C@]1(O)[C@@H]2c3c(C[C@H]1[NH+](CC2)CC(C)C)ccc(O)c3O)C
CHEMBL3394000	8	O=C(Nc1nc2c(n1CC[NH+]1CCCC1)cccc2)c1[nH]ccc1
CHEMBL193039	7.9	O(C(=O)CCCCCCCCC(Oc1cc2[C@]34C([C@@H]([NH+](CC3)CC3CCC3)Cc2cc1)CCCC4)=O)c1cc2[C@@]34C([C@H]([NH+](CC3)CC3CCC3)Cc2cc1)CCCC4
CHEMBL2347238	7.8	O=C(NCCc1ccc(nc1)-c1ccccc1)c1cc2c(CC3[NH+](CC[C@@]2(C)[C@H]3C)CC2CC2)cc1
CHEMBL3582485	7.59	Fc1cc(F)ccc1C[C@@H]1NC(=O)[C@H](NC(=O)[C@@H]([NH3+])Cc2ccc(O)cc2)CCCCNC(=O)C[C@H](NC(=O)[C@@H](NC1=O)Cc1ccccc1)C(=O)N
CHEMBL202591	7.4	O[C@H]1CC[NH+](C1)C[C@@H](N(C(=O)CN(C(=O)C)c1ccccc1)C)c1ccccc1
CHEMBL582930	7.3	O(C(=O)C(CCCCCCC(C(Oc1cc2[C@@]34[C@H]([C@H]([NH+](CC3)CC3CCC3)Cc2cc1)CCCC4)=O)C)C)c1cc2[C@@]34[C@H]([C@H]([NH+](CC3)CC3CCC3)Cc2cc1)CCCC4
CHEMBL1774952	7.3	s1c2c(nc1NCCCCCCCCCCNc1sc3c(n1)cc1[C@@]45[C@H]([C@H]([NH+](CC4)CC4CC4)Cc1c3)CCCC5)cc1[C@@]34[C@H]([C@H]([NH+](CC3)CC3CC3)Cc1c2)CCCC4
CHEMBL386883	7.2	O1[C@@H](C[C@@]2([C@@H]3[C@](CC[C@H]2C1=O)(C)[C@@H](C[C@@H]([NH2+]C(C)C)C3=O)C(OC)=O)C)c1ccoc1
CHEMBL611933	7.1	Clc1ccc(cc1)C(=O)N[C@H]1[C@@H]2Oc3c4[C@@]25CC[NH+]([C@H](Cc4ccc3O)[C@]5(O)CC1)CC1CC1
CHEMBL3330670	7	O1[C@@H](C[C@@]2([C@@H]3[C@](CC[C@H]2C1=O)(C)[C@@H](C[C@H](OC(=O)\C=C\c1ccccc1)C3=O)C(OC)=O)C)c1ccoc1
CHEMBL3393991	7	Clc1cc(ccc1Cl)C(=O)Nc1nc2c(n1CC[NH+]1CCCC1)cccc2
CHEMBL77001	6.8	Oc1cc(C)c(C[C@H]([NH3+])C(=O)N2Cc3c(C[C@H]2C[NH2+]Cc2ccccc2)cccc3)c(c1)C
CHEMBL3359294	6.7	O1[C@@H](C[C@@]2([C@@H]3[C@](CC[C@H]2C1=O)(C)[C@@H](C[C@H](OC(=O)C)C3=O)C(OC)=O)C)c1ccoc1-c1occc1
CHEMBL3264747	6.5	O1c2c3[C@]45[C@]6(O[C@H]7[C@@H]4[C@](OC1)(N(c1ccccc1)C7=O)CC6)[C@H]([NH+](CC5)CC1CC1)Cc3ccc2O
CHEMBL3359792	6.5	O1[C@@H](C[C@@]2([C@@H]3[C@](CC[C@H]2C1=O)(C)[C@@H](C[C@H](OC(=O)C)C3=O)C(OC)=O)C)c1ccoc1-c1ccoc1
CHEMBL438871	6.4	Clc1ccc(cc1)-c1ccc(cc1)CCNC(=O)c1cc2c(CC3[NH+](CC[C@@]2(C)[C@H]3C)CC2CC2)cc1
CHEMBL584790	6.4	O(C(=O)C(CCCCCCC(C(Oc1cc2[C@@]34[C@H]([C@H]([NH+](CC3)CC3CCC3)Cc2cc1)CCCC4)=O)(C)C)(C)C)c1cc2[C@@]34[C@H]([C@H]([NH+](CC3)CC3CCC3)Cc2cc1)CCCC4
CHEMBL411557	6.31	Oc1ccc(cc1)C[C@H]([NH3+])C(=O)NCC(=O)NCC(=O)N[C@@H](Cc1ccccc1)C(=O)N[C@@H](CC(C)C)C(=O)N[C@@H](CCCNC(=[NH2+])N)C(=O)N[C@@H](CCCNC(=[NH2+])N)C(=O)N[C@@H]([C@H](CC)C)C(=O)N[C@@H](CCCNC(=[NH2+])N)C(=O)N1CCC[C@H]1C(=O)N[C@@H](CCCC[NH3+])C(=O)N[C@@H](CC(C)C)C(=O)N[C@@H](CCCC[NH3+])C(=O)N[C@@H](Cc1c2c([nH]c1)cccc2)C(=O)N[C@@H](CC(=O)[O-])C(=O)N[C@@H](CC(=O)N)C(=O)N[C@@H](CCC(=O)N)C(=O)[O-]
CHEMBL430397	6.3	O=C(NCCCc1cc2c(cc1)cccc2)c1cc2c(CC3[NH+](CC[C@@]2(C)[C@H]3C)CC2CC2)cc1
CHEMBL500407	6.3	Clc1cc(N(CC(=O)N2CCN(CC2C[NH+]2CCCC2)c2cc(F)c(F)cc2)C)ccc1Cl
CHEMBL3349979	6.2	O1[C@@H](C[C@@]2([C@@H]3[C@](CC[C@H]2C1=O)(C)[C@@H](C[C@H](OC(=O)N)C3=O)C(OC)=O)C)c1ccoc1
CHEMBL405190	6.1	Oc1ccc(cc1)C[C@H]([NH3+])C(=O)NCC(=O)N[C@@H](C(=O)N[C@@H](Cc1ccccc1)C(=O)N[C@@H](CC(C)C)C(=O)N[C@@H](CCC\[NH+]=C(\N)/N)C(=O)N[C@@H](CCC\[NH+]=C(\N)/N)C(=O)N[C@@H]([C@H](CC)C)C(=O)N[C@@H](CCC\[NH+]=C(\N)/N)C(=O)N1CCC[C@@H]1C(=O)N[C@@H](CCCC[NH3+])C(=O)N)C
CHEMBL1085025	6	O1Cc2cc(O)ccc2C[C@@H]1C(=O)N[C@@H](C(C)C)C[NH+]1C[C@H](C)[C@](CC1)(C)c1cc(O)ccc1
CHEMBL1083372	6	S1(=O)Cc2cc(O)ccc2C[C@@H]1C(=O)N[C@@H](C(C)C)C[NH+]1C[C@H](C)[C@](CC1)(C)c1cc(O)ccc1
CHEMBL1085023	6	Oc1cc(ccc1)[C@@]1(CC[NH+](C[C@@H]1C)C[C@@H](NC(=O)[C@@H]1CCc2cc(O)ccc2C1)C(C)C)C
CHEMBL1084529	6	O1Cc2cc(O)ccc2C[C@H]1C(=O)N[C@@H](C(C)C)C[NH+]1C[C@H](C)[C@](CC1)(C)c1cc(O)ccc1
CHEMBL373984	6	O(C(=O)CCNC(=O)[C@H]1N(Cc2c(C1)cccc2)C(=O)[C@@H]([NH3+])Cc1c(cc(O)cc1C)C)c1cc2[C@@]34[C@H]([C@H]([NH+](CC3)CC3CCC3)Cc2cc1)CCCC4
CHEMBL415247	6	Oc1cc(ccc1)[C@@]1(CC[NH+](C[C@@H]1C)C[C@@H](NC(=O)[C@@H]1[NH2+]Cc2cc(O)ccc2C1)C(C)C)C
CHEMBL1204084	6	Oc1cc(ccc1)[C@@]1(CC[NH+](C[C@@H]1C)C[C@@H](NC(=O)c1cc2c(cc(O)cc2)cc1)C(C)C)C
CHEMBL1204085	6	S1Cc2cc(O)ccc2C[C@H]1C(=O)N[C@@H](C(C)C)C[NH+]1C[C@H](C)[C@](CC1)(C)c1cc(O)ccc1
CHEMBL258172	6	O(C)c1cc(ccc1OC)CC(=O)N([C@H](C[NH+]1CCCC1)c1ccccc1)C
CHEMBL1085024	6	Oc1cc(ccc1)[C@@]1(CC[NH+](C[C@@H]1C)C[C@@H](NC(=O)[C@H]1CCc2cc(O)ccc2C1)C(C)C)C
CHEMBL573214	6	O1[C@@H]2[C@]34CC[NH+]([C@H](Cc5c3c1c(O)cc5)[C@]4(O)Cc1c3C[C@]4(O)[C@]56[C@@H](Oc7c5c(C[C@H]4[NH+](CC6)CC4CC4)ccc7O)c3[nH]c12)CC1CC1
CHEMBL1083062	6	S1Cc2cc(O)ccc2C[C@@H]1C(=O)N[C@@H](C(C)C)C[NH+]1C[C@H](C)[C@](CC1)(C)c1cc(O)ccc1
CHEMBL352965	5.9	O=C1C2[NH+](CC[C@@](c3c1ccc(Nc1ccccc1)c3)(CC)[C@H]2C)CC1CC1
CHEMBL473699	5.8	[NH+]1(C2Cc3c(cc4[nH]c(nc4c3)C)[C@](CC1)(C)[C@H]2C)CC1CC1
CHEMBL192718	5.7	S(=O)(=O)(NCCCc1ccc(cc1)CC(=O)N([C@H](C[NH+]1C[C@@H](O)CC1)c1ccccc1)C)C
CHEMBL189683	5.7	S(=O)(=O)(NCc1ccc(cc1)CC(=O)N([C@H](C[NH+]1CCCC1)c1ccccc1)C)C
CHEMBL556996	5.7	O1[C@@H](C[C@@]2([C@@H]3[C@](CC[C@H]2C1=O)(C)[C@@H](C[C@H](OC(OCC)C)C3=O)C(OC)=O)C)c1ccoc1
CHEMBL607017	5.6	O1[C@@H]2[C@]34CC[NH+]([C@H](Cc5c3c1c(OC)cc5)[C@]4(NC(=O)\C=C\c1ccccc1C)CCC2=O)C
CHEMBL1774951	5.5	s1c2c(nc1NC(=O)CCCCCCCCC(=O)Nc1sc3c(n1)cc1[C@@]45[C@H]([C@H]([NH+](CC4)CC4CC4)Cc1c3)CCCC5)cc1[C@@]34[C@H]([C@H]([NH+](CC3)CC3CC3)Cc1c2)CCCC4
CHEMBL2208361	5.4	O(C(C)C)c1ccc(cc1)-c1ccc(cc1)CCNC(=O)c1cc2c(CC3[NH+](CCC2(C)C3C)CC2CC2)cc1
CHEMBL3359286	5.4	O1[C@@H](C[C@@]2([C@@H]3[C@](CC[C@H]2C1=O)(C)[C@@H](C[C@H](OC(=O)C)C3=O)C(OC)=O)C)c1ccoc1-c1ccccc1C
CHEMBL1834413	5.33	O1[C@@H]2[C@]34[C@@]5([C@H]([NH+](CC3)CC3CC3)Cc3c4c1c(O)cc3)C[C@H]([C@](O)(CC1C3CC(C1)CC3)C)[C@]2(OC)CC5
CHEMBL568877	5.3	O(C)c1ccc(cc1)CNc1cc2[C@@]34[C@H]([C@H]([NH+](CC3)CC3CC3)Cc2cc1)CCCC4
CHEMBL258285	5.2	O1[C@@H](C[C@@]2([C@@H]3[C@](CC[C@H]2C1=O)(C)[C@@H](C[C@H](OCOCCC)C3=O)C(OC)=O)C)c1ccoc1
CHEMBL2032449	5	S(CCNC(=O)CNC(=O)CNC(=O)CNC(=O)[C@H](NC(=O)[C@H](NC(=O)[C@H](NC(=O)[C@H]([NH3+])Cc1ccccc1)Cc1ccccc1)CC(C)C)CCCC[NH3+])C1CC(=O)N(C1=O)c1ccc(cc1)CCC(=O)N1CCC1=O
CHEMBL2347235	5	O=C(NCCc1ccc(cc1)-c1ccncc1)c1cc2c(CC3[NH+](CC[C@@]2(C)[C@H]3C)CC2CC2)cc1
CHEMBL567175	4.95	O1[C@@H]2[C@]34CC[NH+]([C@H](Cc5c3c1c(O)cc5)[C@]4(O)Cc1c3c([nH]c12)cccc3)CC1CC1
CHEMBL565679	4.9	O(C(=O)C(CCCCCCC(C(=O)[O-])C)C)c1cc2[C@@]34[C@H]([C@H]([NH+](CC3)CC3CCC3)Cc2cc1)CCCC4
CHEMBL358104	4.9	O(C(=O)CCCCCCCCC(Oc1cc2[C@@]34[C@H]([C@H]([NH+](CC3)CC3CC3)Cc2cc1)CCCC4)=O)c1cc2[C@@]34[C@H]([C@H]([NH+](CC3)CC3CC3)Cc2cc1)CCCC4
CHEMBL3580743	4.9	Fc1cc(F)ccc1C[C@@H]1NC(=O)[C@@H](NC(=O)[C@H](NC(=O)[C@@H]([NH3+])Cc2ccc(O)cc2)CCCCNC(=O)C[C@H](NC1=O)C(=O)N)Cc1ccccc1
CHEMBL204650	4.8	S(=O)(=O)(NCc1cc(NCC(=O)N([C@H](C[NH+]2C[C@@H](O)CC2)c2ccccc2)C)ccc1)C
CHEMBL370538	4.8	s1cccc1CS(=O)(=O)NCc1ccc(cc1)CC(=O)N([C@H](C[NH+]1C[C@@H](O)CC1)c1ccccc1)C
CHEMBL3580745	4.79	Fc1ccc(cc1)C[C@@H]1NC(=O)[C@H](NC(=O)[C@@H]([NH3+])Cc2c(cc(O)cc2C)C)CCCCNC(=O)C[C@H](NC(=O)[C@@H](NC1=O)Cc1ccccc1)C(=O)N
CHEMBL518712	4.7	[NH+]1(C2Cc3c(cc4[nH]cnc4c3)[C@](CC1)(C)[C@H]2C)CC1CC1
CHEMBL394624	4.7	O(C(=O)NCc1ccccc1)c1cc2C34C(C([NH+](CC3)CC3CCC3)Cc2cc1)CCCC4
CHEMBL363822	4.6	S(=O)(=O)(NCc1ccc(cc1)CC(=O)N([C@H](C[NH+]1C[C@@H](O)CC1)c1ccccc1)C)CCC
CHEMBL458234	4.6	O1[C@@H](C[C@@]2([C@@H]3[C@](CC[C@H]2C1=O)(C)[C@@H](C[C@H](OC(=O)C)C3=O)C(OC)=O)C)c1ccoc1C=C
CHEMBL250993	4.6	Brc1cc(ccc1)CCNC(=O)c1cc2c(CC3[NH+](CC[C@@]2(C)[C@H]3C)CC2CC2)cc1
CHEMBL325347	4.51	Oc1c2C34CC(=O)CC[C@@]3(OCCCc3ccccc3)[C@H]([NH+](CC4)CC3CC3)Cc2ccc1
CHEMBL433697	4.5	O(C(=O)CCC(Oc1cc2[C@@]34[C@H]([C@H]([NH+](CC3)CC3CCC3)Cc2cc1)CCCC4)=O)c1cc2[C@@]34[C@H]([C@H]([NH+](CC3)CC3CCC3)Cc2cc1)CCCC4
CHEMBL58646	4.4	O=C(N)c1cc2c(CC3[NH+](CC[C@@]2(C)[C@H]3C)CC2CC2)cc1
CHEMBL377789	4.4	O=C(NCCc1ccc(cc1)-c1ccccc1)c1cc2c(CC3[NH+](CC[C@@]2(C)[C@H]3C)CC2CC2)cc1
CHEMBL464230	4.4	O=C(N)c1cc2c(CC3[NH+](CCC2(C)C3C)CCc2ccccc2)cc1
CHEMBL180598	4.37	o1[n+]([O-])c2c(n1)cc(cc2)C(=O)NCC(=O)N([C@H](C[NH+]1CCCC1)c1ccccc1)C
CHEMBL3359793	4.3	s1cc(cc1)-c1occc1[C@H]1OC(=O)[C@@H]2CC[C@@]3([C@@H]([C@]2(C1)C)C(=O)[C@@H](OC(=O)C)C[C@H]3C(OC)=O)C
CHEMBL271078	4.2	O1[C@@H](C[C@@]2([C@@H]3[C@](CC[C@H]2C1=O)(C)[C@@H](C[C@H](OCOC(C)C)C3=O)C(OC)=O)C)c1ccoc1
CHEMBL488470	4	Clc1cc(N(CC(=O)N([C@@H](C[NH+]2CCCC2)c2ccccc2)C)C)ccc1Cl
CHEMBL2367604	4	O1CCC[C@H]1C[NH+]1[C@@H]2Cc3c(cc(O)cc3)[C@](CC1)(C)[C@H]2C
CHEMBL524367	4	Clc1cc(N(CC(=O)N2CCN(CC2C[NH+]2CCCC2)c2cc(Cl)ccc2)C)ccc1Cl
CHEMBL524888	4	FC(F)(F)c1nc2c(n1CC(=O)N1CCN(CC1C[NH+]1CCCC1)c1ccccc1)cccc2
CHEMBL2113313	3.95	O1[C@@H]2[C@]34[C@]5([C@H]6[C@H](CN(C6)C(=O)\C=C\c6ccccc6C)[C@@]2(OC)C=C5)[C@H]([NH+](CC3)C)Cc2c4c1c(O)cc2
CHEMBL512150	3.9	Oc1c2[C@@]34C[C@@H](O)CC[C@@]3(O)[C@H]([NH+](CC4)CC3CCC3)Cc2ccc1C(=O)N
CHEMBL3264748	3.9	O1c2c3[C@]45[C@]6(O[C@H]7[C@@H]4[C@](OC1)(N(CCc1ccccc1)C7=O)CC6)[C@H]([NH+](CC5)CC1CC1)Cc3ccc2O
CHEMBL2048772	3.9	Oc1cc(ccc1)CNc1cc2[C@@]34[C@H]([C@H]([NH+](CC3)CC3CC3)Cc2cc1)CCCC4
CHEMBL471048	3.9	Oc1c2[C@@]34[C@H]([C@H]([NH+](CC3)C)Cc2ccc1C(=O)N)CCC(=O)C4
CHEMBL178359	3.85	O=C(NCC(=O)N([C@H](C[NH+]1CCCC1)c1ccccc1)C)c1ccccc1
CHEMBL517779	3.8	O[C@]12[C@@]3(CCCC1)CC[NH+]([C@@H]2Cc1c3cc(cc1)C(=O)N)CC1CCC1
CHEMBL199827	3.8	O(C(=O)CCCCCCCCC(Oc1ccccc1)=O)c1cc2[C@@]34C([C@H]([NH+](CC3)CC3CCC3)Cc2cc1)CCCC4
CHEMBL2367916	3.8	[NH+]1([C@@H]2Cc3c(cc(Nc4ccccc4)cc3)[C@](CC1)(C)[C@H]2C)CC1CC1
CHEMBL2315361	3.79	o1cc(cc1)\C=C\C(=O)N(CCC[C@]1(O)[C@@H]2c3c(C[C@H]1[NH+](CC2)CC)ccc(O)c3O)C
CHEMBL3580750	3.63	FC(F)(F)c1ccc(cc1)C[C@@H]1NC(=O)[C@@H](NC(=O)[C@H](NC(=O)[C@@H]([NH3+])Cc2c(cc(O)cc2C)C)CCCCNC(=O)C[C@H](NC1=O)C(=O)N)Cc1ccccc1
CHEMBL2180639	3.62	Oc1cc(ccc1)CC[NH+](CC1CCC1)CCc1ccccc1
CHEMBL2113305	3.52	Clc1ccccc1\C=C\C(=O)NC[C@H]1C[C@@]23[C@]45[C@@H](Oc6c4c(C[C@H]2[NH+](CC5)C)ccc6O)[C@]1(OC)CC3
CHEMBL224014	3.4	O1[C@@H]2[C@]34CC[NH+]([C@H](Cc5c3c1c(OC(=O)CCCCCCCCC(Oc1cc3[C@@]67C([C@H]([NH+](CC6)CC6CCC6)Cc3cc1)CCCC7)=O)cc5)[C@]4(O)CCC2=O)CC1CC1
CHEMBL3359287	3.4	O1[C@@H](C[C@@]2([C@@H]3[C@](CC[C@H]2C1=O)(C)[C@@H](C[C@H](OC(=O)C)C3=O)C(OC)=O)C)c1ccoc1-c1cc(ccc1)C
CHEMBL110124	3.38	O(C)c1ccc2c([C@@]34[C@@H]5\C(\C[C@@]3(C([NH+](CC4)C)C2)CCC5=O)=C(/C)\c2ccccc2)c1O
CHEMBL2113314	3.33	O1[C@@H]2[C@]34[C@]5([C@H]6[C@H](CN(C6)C(=O)\C=C\c6ccc(cc6)C)[C@@]2(OC)C=C5)[C@H]([NH+](CC3)C)Cc2c4c1c(O)cc2
CHEMBL318859	3.3	O1CCC[C@]12C[C@H]([NH+]1CCCC1)[C@@H](N(C(=O)Cc1c3c(occ3)ccc1)C)CC2
CHEMBL2107292	3.3	Oc1cc2c(cc1)C(=O)[C@H]1[NH+](CC[C@]2(C)[C@H]1C)CC1CC1
CHEMBL471243	3.3	Oc1c2[C@@]34CC(=O)CC[C@@]3(O)[C@H]([NH+](CC4)CC3CC3)Cc2ccc1C(=O)N
CHEMBL3086305	3.3	s1c2c(nc1NC(=O)C)C[C@]13[C@H]([C@H]([NH+](CC1)CC1CC1)Cc1c3cc(O)cc1)C2
CHEMBL19019	3.3	O1[C@@H]2[C@]34CC[NH+]([C@H](Cc5c3c1c(O)cc5)[C@]4(O)CCC2=O)CC1CC1
CHEMBL3359813	3.3	O1[C@@H](C[C@@]2([C@@H]3[C@](CC[C@H]2C1=O)(C)[C@@H](C[C@H](OC(=O)C)C3=O)C(OC)=O)C)c1ccoc1CO
CHEMBL413512	3.3	O(C(=O)CCC(Oc1cc2[C@@]34[C@H]([C@H]([NH+](CC3)CC3CC3)Cc2cc1)CCCC4)=O)c1cc2[C@@]34[C@H]([C@H]([NH+](CC3)CC3CC3)Cc2cc1)CCCC4
CHEMBL354172	3.3	Oc1cc2c(cc1)C(=O)C1[NH+](CC[C@@]2(C)[C@H]1C)CC1CC1
CHEMBL210005	3.2	O=C(NCCc1ccc(cc1)-c1ccccc1)c1cc2c(C[C@H]3[NH+](CC[C@]2(C)[C@H]3C)CC2CC2)cc1
CHEMBL224671	3.2	O1[C@@H]2[C@]34CC[NH+]([C@H](Cc5c3c1c(OC(=O)CCCCCCCCC(Oc1cc3[C@@]67C([C@H]([NH+](CC6)CC6CCC6)Cc3cc1)CCCC7)=O)cc5)[C@]4(O)CC[C@H]2O)CC1CCC1
CHEMBL526747	3.2	Clc1cc(N(CC(=O)N2CCN(CC2C[NH+]2CCCC2)c2cc(OC)ccc2)C)ccc1Cl
CHEMBL575451	3.18	O1[C@@H]2[C@]34CC[NH+]([C@H](Cc5c3c1c(OC)cc5)[C@]4(NC(=O)C#Cc1ccccc1)CCC2=O)CC1CC1
CHEMBL3359811	3.1	FC(F)(F)c1occ(c1)[C@H]1OC(=O)[C@@H]2CC[C@@]3([C@@H]([C@]2(C1)C)C(=O)[C@@H](OC(=O)C)C[C@H]3C(OC)=O)C
CHEMBL2208358	3.1	O(C)c1cc(ccc1)-c1ccc(cc1)CCNC(=O)c1cc2c(CC3[NH+](CCC2(C)C3C)CC2CC2)cc1
CHEMBL2032448	3	S(CCNC(=O)CNC(=O)[C@H](NC(=O)[C@H](NC(=O)[C@H](NC(=O)[C@H]([NH3+])Cc1ccccc1)Cc1ccccc1)CC(C)C)CCCC[NH3+])C1CC(=O)N(C1=O)c1ccc(cc1)CCC(=O)N1CCC1=O
CHEMBL254154	3	Clc1cc(N(CC(=O)N2CCCCC2C[NH+]2CCCC2)C)ccc1Cl
CHEMBL2032447	3	O=C(N[C@H](CC(C)C)C(=O)N[C@H](CCCC[NH3+])C(=O)N)[C@H](NC(=O)[C@H]([NH3+])Cc1ccccc1)Cc1ccccc1
CHEMBL526933	3	Clc1cc(N(CC(=O)N2CCN(S(=O)(=O)C)CC2C[NH+]2CCCC2)C)ccc1Cl
CHEMBL2208350	3	O(C)c1cc(ccc1OC)-c1ccc(cc1)CCNC(=O)c1cc2c(CC3[NH+](CCC2(C)C3C)CC2CC2)cc1
CHEMBL3359805	2.9	O1[C@@H](C[C@@]2([C@@H]3[C@](CC[C@H]2C1=O)(C)[C@@H](C[C@H](OC(=O)C)C3=O)C(OC)=O)C)c1ccoc1CC
CHEMBL33986	2.9	Oc1cc2[C@@]34CCCC[C@@]3(O)[C@H]([NH+](CC4)CC3CCC3)Cc2cc1
CHEMBL3580746	2.82	Fc1cc(F)ccc1C[C@@H]1NC(=O)[C@H](NC(=O)[C@@H]([NH3+])Cc2c(cc(O)cc2C)C)CCCCNC(=O)C[C@H](NC(=O)[C@@H](NC1=O)Cc1ccccc1)C(=O)N
CHEMBL403137	2.8	O1[C@@H](C[C@@]2([C@@H]3[C@](CC[C@H]2C1=O)(C)[C@@H](C[C@H](OC1OCCCC1)C3=O)C(OC)=O)C)c1ccoc1
CHEMBL447185	2.8	S(=O)(=O)(NCc1ccc(cc1)CC(=O)N([C@H](C[NH+]1C[C@@H](O)CC1)c1ccccc1)C)C(C)C
CHEMBL566346	2.8	O(C(=O)CCCCCCCCC(=O)[O-])c1cc2[C@@]34[C@H]([C@H]([NH+](CC3)CC3CCC3)Cc2cc1)CCCC4
CHEMBL1774946	2.8	Oc1cc2[C@@]34CCCC[C@@]3(OC)[C@H]([NH+](CC4)CC3CCC3)Cc2cc1
CHEMBL3086750	2.75	O1[C@@H]2[C@]34CC[NH+]([C@H](Cc5c3c1c(O)cc5)[C@]4(NC(=O)c1ncc3c(c1)cccc3)CCC2=O)CC1CC1
CHEMBL2315360	2.72	o1cc(cc1)\C=C\C(=O)N(CCC[C@]1(O)[C@@H]2c3c(C[C@H]1[NH+](CC2)CCC)ccc(O)c3O)C
CHEMBL511645	2.7	Oc1c2[C@@]34C[C@H](O)CC[C@@]3(O)[C@H]([NH+](CC4)CC3CCC3)Cc2ccc1C(=O)N
CHEMBL104042	2.7	O1[C@@H]2[C@@]3([C@@H](CCC2)C[NH+](CC3)CC2CC2)c2c1c(O)ccc2
CHEMBL2347237	2.6	O=C(NCCc1ccc(cc1)-c1ncccc1)c1cc2c(CC3[NH+](CC[C@@]2(C)[C@H]3C)CC2CC2)cc1
CHEMBL201271	2.5	O(C(=O)CCCCCCCCC(Oc1cc2[C@@]34C([C@H]([NH+](CC3)CC3CCC3)Cc2cc1)CCCC4)=O)c1cc2[C@@]34C([C@H]([NH+](CC3)CC3CC3)Cc2cc1)CCCC4
CHEMBL593214	2.4	O1[C@@H]2[C@]34CC[NH+]([C@H](Cc5c3c1c(O)cc5)[C@]4(O)CC[C@H]2NC(=O)c1ccc(cc1)C)CC1CC1
CHEMBL212647	2.4	O1[C@@H](C[C@@]2([C@@H]3[C@](CC[C@H]2C1=O)(C)[C@@H](C[C@H](N(C(=O)C)C)C3=O)C(OC)=O)C)c1ccoc1
CHEMBL472583	2.4	O1[C@@H]2[C@]34CC[NH+]([C@H](Cc5c3c1c(O)cc5)[C@]4(OC(=O)C)CC[C@H]2NC(=O)\C=C\c1ccccc1)CC1CC1
CHEMBL169552	2.4	O1[C@@H]2C34C5([C@H]([NH+](CC3)C)Cc3c4c1c(O)cc3)C[C@@H]([C@@](O)(C(C)(C)C)C)[C@@]2(OC)CC5
CHEMBL297428	2.4	O=C(N)c1cc2c(CC3[NH+](CCC2(C)C3C)CC2CC2)cc1
CHEMBL1774947	2.4	O(C(=O)CCCCCCCCC(Oc1cc2[C@@]34CCCC[C@@]3(OC)[C@H]([NH+](CC4)CC3CCC3)Cc2cc1)=O)c1cc2[C@@]34CCCC[C@@]3(OC)[C@H]([NH+](CC4)CC3CCC3)Cc2cc1
CHEMBL1627325	2.34	S(CC[C@H](NC(=O)CNC(=O)[C@@H](NC(=O)CNC(=O)[C@@H](NC(=O)[C@H](NC(=O)[C@@H](NC(=O)[C@@H](NC(=O)[C@@H](NC(=O)[C@@H]([NH3+])CO)Cc1ccccc1)CCCNC(=[NH2+])N)CC(=O)N)C(C)(C)C)C(C)C)[C@H](O)C)C(=O)N[C@@H](CCCC[NH3+])C(=O)N[C@@H](CCCC[NH3+])C(=O)N[C@@H]([C@H](O)C)C(=O)N[C@H](C(=O)N[C@@H](Cc1ccccc1)C(=O)N[C@@H](CCC(=O)N)C(=O)N[C@@H](CCCNC(=[NH2+])N)C(=O)N[C@H](C(=O)N[C@@H](CCCC[NH3+])C(=O)N[C@H](C(=O)[O-])C…
CHEMBL2048771	2.3	Oc1ccccc1CNc1cc2[C@@]34[C@H]([C@H]([NH+](CC3)CC3CC3)Cc2cc1)CCCC4
CHEMBL470005	2.3	Oc1c2[C@@]34CCCC[C@@]3(O)[C@H]([NH+](CC4)CC3CC3)Cc2ccc1C(=O)N
CHEMBL3359288	2.3	O1[C@@H](C[C@@]2([C@@H]3[C@](CC[C@H]2C1=O)(C)[C@@H](C[C@H](OC(=O)C)C3=O)C(OC)=O)C)c1ccoc1-c1ccc(cc1)C
CHEMBL146756	2.3	O(C(=O)\C=C\C(Oc1cc2[C@@]34[C@H]([C@H]([NH+](CC3)CC3CCC3)Cc2cc1)CCCC4)=O)c1cc2[C@@]34[C@H]([C@H]([NH+](CC3)CC3CCC3)Cc2cc1)CCCC4
CHEMBL199931	2.3	O1[C@@H]2[C@]34[C@H]([C@H]([NH+](CC3)C)Cc3c4c1c(OC(=O)CCCCCCCCC(Oc1cc4[C@@]56C([C@H]([NH+](CC5)CC5CCC5)Cc4cc1)CCCC6)=O)cc3)C=C[C@@H]2O
CHEMBL203306	2.3	O[C@H]1CC[NH+](C1)C[C@@H](N(C(=O)CN(C)c1ccc(cc1)C#N)C)c1ccccc1
CHEMBL361199	2.25	Clc1cc(ccc1Cl)C(=O)NCC(=O)N([C@H](C[NH+]1CCCC1)c1ccccc1)C
CHEMBL3580748	2.24	Fc1ccc(cc1)C[C@@H]1NC(=O)[C@@H](NC(=O)[C@H](NC(=O)[C@@H]([NH3+])Cc2c(cc(O)cc2C)C)CCCCNC(=O)C[C@H](NC1=O)C(=O)N)Cc1ccccc1
CHEMBL242048	2.2	O(C(=O)Nc1ccccc1)c1cc2C34C(C([NH+](CC3)CC3CCC3)Cc2cc1)CCCC4
CHEMBL2338715	2.2	Oc1cc2c(cc1)C(=O)[C@@H]1[NH+](CC[C@@]2(CC)[C@@H]1C)CC1CC1
CHEMBL3262093	2.1	O1[C@@H]2[C@]34[C@@]5([C@H]([NH+](CC3)CC3CC3)Cc3c4c1c(O)cc3)C[C@H]([C@H](O)c1ccccc1)[C@]2(OC)C=C5
CHEMBL3394005	2	O=C(Nc1nc2c(n1CC[NH+]1CCCC1)cccc2)c1[nH]c2c(c1)cccc2
CHEMBL1169585	2	O1[C@H]2C34C5(C[C@@H]([C@](O)(CCC)C)[C@]2(OC)C=C5)C([NH+](CC3)C)Cc2c4c1c(O)cc2
CHEMBL503080	2	Clc1cc2c(scc2CC(=O)N2CCN(CC2C[NH+]2CCCC2)c2ccccc2)cc1
CHEMBL3634516	2	Clc1cc(ccc1Cl)CC(=O)N1[C@H]2[C@@H](N(CC1)C(OC)=O)CCC[C@@H]2[NH+]1CCCC1
CHEMBL179627	1.98	O(C)c1ccccc1C(=O)NCC(=O)N([C@H](C[NH+]1C[C@H](O)CC1)c1ccccc1)C
CHEMBL556964	1.84	O1[C@@H]2[C@]34[C@]5(C[C@H]([C@](O)(C)C6CCC6)[C@]2(OC)CC5)C([NH+](CC3)CC2CC2)Cc2c4c1c(O)cc2
CHEMBL611400	1.8	O1[C@@H]2[C@]34CC[NH+]([C@H](Cc5c3c1c(OC)cc5)[C@]4(NC(=O)\C=C\c1ccccc1C)CCC2=O)CC1CC1
CHEMBL2048773	1.8	Oc1ccc(cc1)CNc1cc2[C@@]34[C@H]([C@H]([NH+](CC3)CC3CC3)Cc2cc1)CCCC4
CHEMBL2113311	1.78	O1[C@@H]2[C@]34[C@@]5([C@H]([NH+](CC3)C)Cc3c4c1c(O)cc3)C[C@H](C[NH2+]C\C=C\c1ccccc1)[C@@]2(OC)CC5
CHEMBL3086746	1.74	O1[C@@H]2[C@]34CC[NH+]([C@H](Cc5c3c1c(O)cc5)[C@]4(NC(=O)c1ncccc1)CCC2=O)CC1CC1
CHEMBL503079	1.6	O=C(N1CCN(CC1C[NH+]1CCCC1)c1ccccc1)Cc1c2c(ccc1)cccc2
CHEMBL2113275	1.6	O1[C@@H]2[C@]34CC[NH+]([C@H](Cc5c3c1c(OC(=O)CCCCCCCCC(Oc1cc3[C@@]67C([C@H]([NH+](CC6)CC6CCC6)Cc3cc1)CCCC7)=O)cc5)[C@]4(O)CCC2=O)CC=C
CHEMBL56585	1.6	Oc1cc2c(C[C@H]3[NH+](CC[C@]2(C)[C@H]3C)CC2CC2)cc1
CHEMBL31605	1.6	O1[C@H]2C34C5(CC6(CCC(C)(C)[C@H]6O)[C@]2(OC)C=C5)C([NH+](CC3)C)Cc2c4c1c(O)cc2
CHEMBL584791	1.6	O1[C@@H]2[C@]34[C@H]([C@H]([NH+](CC3)CC=C)Cc3c4c1c(OC(=O)CCCCCCCCC(Oc1cc4[C@@]56[C@H](C([NH+](CC5)CC5CCC5)Cc4cc1)CCCC6)=O)cc3)CCC2
CHEMBL189643	1.5	S(=O)(=O)(NCc1ccc(cc1)CC(=O)N([C@H](C[NH+]1C[C@@H](O)CC1)c1ccccc1)C)Cc1ccccc1
CHEMBL362741	1.4	S(=O)(=O)(NCc1ccc(cc1)CC(=O)N([C@H](C[NH+]1C[C@@H](O)CC1)c1ccccc1)C)CCCC
CHEMBL76573	1.4	Oc1cc(C)c(C[C@H]([NH3+])C(=O)N2Cc3c(C[C@H]2C[NH2+]CC(C)(C)C)cccc3)c(c1)C
CHEMBL3580749	1.35	Fc1cc(F)ccc1C[C@@H]1NC(=O)[C@@H](NC(=O)[C@H](NC(=O)[C@@H]([NH3+])Cc2c(cc(O)cc2C)C)CCCCNC(=O)C[C@H](NC1=O)C(=O)N)Cc1ccccc1
CHEMBL301160	1.3	Oc1cc2[C@@]34[C@H]([C@H]([NH+](CC3)CC3CCC3)Cc2cc1)CCCC4
CHEMBL502267	1.3	Clc1cc(N(CC(=O)N2CCN(CC2C[NH+]2CCCC2)c2ccccc2)C)ccc1Cl
CHEMBL2208354	1.3	O(C)c1cc2c(cc(cc2)CCNC(=O)c2cc3c(CC4[NH+](CCC3(C)C4C)CC3CC3)cc2)cc1
CHEMBL3359276	1.3	O1[C@@H](C[C@@]2([C@@H]3[C@](CC[C@H]2C1=O)(C)[C@@H](C[C@H](OC(=O)C)C3=O)C(OC)=O)C)c1ccoc1-c1ccccc1
CHEMBL539685	1.3	O=C(N([C@H](C[NH+]1CCCC1)c1ccccc1)C)Cc1ccccc1CNC(=O)C
CHEMBL3216476	1.28	O1[C@@H]2[C@]34CC[NH+]([C@H](Cc5c3c1c(O)cc5)[C@]4(OCCCc1ccccc1)CC[C@@H]2[NH2+]CC(=O)[O-])CC1CC1
CHEMBL3359280	1.2	Fc1ccccc1-c1occc1[C@H]1OC(=O)[C@@H]2CC[C@@]3([C@@H]([C@]2(C1)C)C(=O)[C@@H](OC(=O)C)C[C@H]3C(OC)=O)C
CHEMBL425897	1.2	S(=O)(=O)(NCc1ccc(cc1)CC(=O)N([C@H](C[NH+]1C[C@@H](O)CC1)c1ccccc1)C)C
CHEMBL427862	1.2	O(C(=O)NCC)c1cc2C34C(C([NH+](CC3)CC3CC3)Cc2cc1)CCCC4
CHEMBL249985	1.1	O(C)c1ccc(cc1)-c1ccc(cc1)CCNC(=O)c1cc2c(CC3[NH+](CC[C@@]2(C)[C@H]3C)CC2CC2)cc1
CHEMBL263096	1.1	O(C(=O)NCc1ccccc1)c1cc2C34C(C([NH+](CC3)CC3CC3)Cc2cc1)CCCC4
CHEMBL279968	1.1	Oc1cc2c(cc1)C(=O)C1[NH+](CC[C@@]2(CC)[C@H]1C)CC1CC1
CHEMBL3262090	1.09	O1[C@@H]2[C@]34[C@@]5([C@H]([NH+](CC3)CC3CC3)Cc3c4c1c(O)cc3)C[C@H]([C@H](O)c1ccccc1)[C@]2(OC)CC5
CHEMBL3582487	1.05	Fc1ccc(cc1)C[C@@H]1NC(=O)[C@@H](NC(=O)[C@H](NC(=O)[C@@H]([NH3+])Cc2ccc(O)cc2)CCCCNC(=O)C[C@H](NC1=O)C(=O)N)Cc1ccccc1
CHEMBL3359795	1	O1[C@@H](C[C@@]2([C@@H]3[C@](CC[C@H]2C1=O)(C)[C@@H](C[C@H](OC(=O)C)C3=O)C(OC)=O)C)c1ccoc1C1CC1
CHEMBL190766	1	S(=O)(=O)(NCc1ccc(cc1)CC(=O)N([C@H](C[NH+]1C[C@@H](O)CC1)c1ccccc1)C)CC
CHEMBL3394003	1	S(C)c1cc([nH]c1)C(=O)Nc1nc2c(n1CC[NH+]1CCCC1)cccc2
CHEMBL513598	0.95	O1[C@@H]2[C@]34CC[NH+]([C@H](Cc5c3c1c(O)cc5)[C@]4(O)CC[C@H]2NC(=O)\C=C\c1ccccc1OC)CC1CC1
CHEMBL593215	0.9	Clc1cc(ccc1Cl)C(=O)N[C@H]1[C@@H]2Oc3c4[C@@]25CC[NH+]([C@H](Cc4ccc3O)[C@]5(O)CC1)CC1CC1
CHEMBL1834411	0.88	O1[C@@H]2[C@]34[C@@]5([C@H]([NH+](CC3)CC3CC3)Cc3c4c1c(O)cc3)C[C@H]([C@](O)(CC(C)(C)c1ccccc1)C)[C@]2(OC)CC5
CHEMBL147511	0.85	O(C(=O)CCCCCCCCC(Oc1cc2[C@@]34[C@H]([C@H]([NH+](CC3)CC3CCC3)Cc2cc1)CCCC4)=O)c1cc2[C@@]34[C@H]([C@H]([NH+](CC3)CC3CCC3)Cc2cc1)CCCC4
CHEMBL1774949	0.84	O(C(=O)CCCCCCCCC(Oc1cc2[C@@]34[C@H]([C@H]([NH+](CC3)CC3CCC3)Cc2cc1)CCCC4)=O)c1cc2[C@@]34CCCC[C@@]3(O)[C@H]([NH+](CC4)CC3CCC3)Cc2cc1
CHEMBL2113672	0.8	O1[C@H]2C34[C@@]5([C@H]([NH+](CC3)C)Cc3c4c1c(O)cc3)C[C@@H]([C@@H](OCc1ccccc1)C)[C@]2(OC)C=C5
CHEMBL201905	0.8	FC(F)(F)c1ccc(NCC(=O)N([C@H](C[NH+]2C[C@@H](O)CC2)c2ccccc2)C)cc1
CHEMBL509552	0.78	O1[C@@H]2[C@]34CC[NH+]([C@H](Cc5c3c1c(O)cc5)[C@]4(OCc1ccccc1)CC[C@H]2NC(=O)\C=C\c1ccccc1)CC1CC1
CHEMBL181941	0.76	Clc1cc(ccc1Cl)C(=O)NCC(=O)N([C@H](C[NH+]1C[C@H](O)CC1)c1ccccc1)C
CHEMBL212648	0.75	O1[C@@H](C[C@@]2([C@@H]3[C@](CC[C@H]2C1=O)(C)[C@@H](C[C@H](N(C(=O)CC)C)C3=O)C(OC)=O)C)c1ccoc1
CHEMBL216640	0.74	Oc1ccc(cc1)C[C@H]([NH3+])C(=O)NCC(=O)NCC(=O)N[C@@H](Cc1ccccc1)C(=O)N[C@@H](CC(C)C)C(=O)N[C@@H](CCC\[NH+]=C(\N)/N)C(=O)N[C@@H](CCC\[NH+]=C(\N)/N)C(=O)N[C@@H]([C@H](CC)C)C(=O)N[C@@H](CCC\[NH+]=C(\N)/N)C(=O)N1CCC[C@H]1C(=O)N[C@@H](CCCC[NH3+])C(=O)N
CHEMBL2338729	0.73	O1[C@@H]2[C@]34[C@@]5([C@H]([NH+](CC3)CC3CC3)Cc3c4c1c(O)cc3)C[C@H]([C@@H](O)CCc1ccccc1)[C@]2(OC)CC5
CHEMBL254754	0.71	S(=O)(=O)(N1CC[NH+](CC1)C)c1cc(OC)c(OC)cc1CC(=O)N([C@H](C[NH+]1C[C@@H](O)CC1)c1ccccc1)C
CHEMBL2338737	0.63	O1[C@@H]2[C@]34[C@@]5([C@H]([NH+](CC3)CC3CC3)Cc3c4c1c(O)cc3)C[C@H]([C@H](O)C(C)C)[C@]2(OC)CC5
CHEMBL2208352	0.62	O(C)c1ccc(cc1C)-c1ccc(cc1)CCNC(=O)c1cc2c(CC3[NH+](CCC2(C)C3C)CC2CC2)cc1
CHEMBL2113670	0.61	O1[C@H]2C34[C@@]5([C@H]([NH+](CC3)C)Cc3c4c1c(O)cc3)C[C@@H]([C@H](OCC)C)[C@]2(OC)C=C5
CHEMBL382449	0.58	O[C@H]1CC[NH+](C1)C[C@@H](N(C(=O)CNc1cc(ccc1)C#N)C)c1ccccc1
CHEMBL3086747	0.56	O1[C@@H]2[C@]34CC[NH+]([C@H](Cc5c3c1c(O)cc5)[C@]4(NC(=O)c1cccnc1)CCC2=O)CC1CC1
CHEMBL401594	0.54	S(=O)(=O)(N(Cc1ccccc1)C)c1cc(OC)c(OC)cc1CC(=O)N([C@H](C[NH+]1CCCC1)c1ccccc1)C
CHEMBL201283	0.52	S(=O)(=O)(NCc1ccccc1NCC(=O)N([C@H](C[NH+]1C[C@@H](O)CC1)c1ccccc1)C)C
CHEMBL1190199	0.5	O[C@H]1CC[NH+](C1)C[C@@H](N(C(=O)C(c1ccccc1)c1ccccc1)C)c1ccccc1
CHEMBL435132	0.49	O[C@H]1CC[NH+](C1)C[C@@H](N(C(=O)CNc1ccc(cc1)C#N)C)c1ccccc1
CHEMBL2338734	0.46	O1[C@@H]2[C@]34[C@@]5([C@H]([NH+](CC3)CC3CC3)Cc3c4c1c(O)cc3)C[C@H]([C@@](O)(CCC1CCCCC1)C)[C@]2(OC)CC5
CHEMBL2338756	0.46	O1[C@@H]2[C@]34[C@@]5([C@H]([NH+](CC3)CC3CC3)Cc3c4c1c(O)cc3)C[C@H]([C@@](O)(C(C)C)C)[C@]2(OC)CC5
CHEMBL403273	0.43	O1c2cc(ccc2OC1)CC(=O)N([C@H](C[NH+]1CCCC1)c1ccccc1)C
CHEMBL2048765	0.43	O(C)c1cc(ccc1)CNc1cc2[C@@]34[C@H]([C@H]([NH+](CC3)CC3CC3)Cc2cc1)CCCC4
CHEMBL201285	0.42	O[C@H]1CC[NH+](C1)C[C@@H](N(C(=O)CNc1ccccc1C#N)C)c1ccccc1
CHEMBL3359794	0.41	O1[C@@H](C[C@@]2([C@@H]3[C@](CC[C@H]2C1=O)(C)[C@@H](C[C@H](OC(=O)C)C3=O)C(OC)=O)C)c1ccoc1C
CHEMBL511655	0.4	Clc1ccccc1\C=C\C(=O)N[C@H]1[C@@H]2Oc3c4[C@@]25CC[NH+]([C@H](Cc4ccc3O)[C@]5(O)CC1)CC1CC1
CHEMBL38576	0.4	Clc1cc(ccc1Cl)CC(=O)N([C@H](C[NH+]1CCCC1)c1ccccc1)C
CHEMBL258098	0.4	O1[C@@H](C[C@@]2([C@@H]3[C@](CC[C@H]2C1=O)(C)[C@@H](C[C@H](OCOC)C3=O)C(OC)=O)C)c1ccoc1
CHEMBL611932	0.4	O1[C@@H]2[C@]34CC[NH+]([C@H](Cc5c3c1c(O)cc5)[C@]4(O)CC[C@H]2NC(=O)c1ccc(cc1)C(C)(C)C)CC1CC1
CHEMBL593781	0.4	Clc1cc(ccc1Cl)CC(=O)N(C)[C@H]1CCCC[C@@H]1[NH+]1CCCC1
CHEMBL437784	0.39	S(=O)(=O)(N1CC[NH+](CC1)C)c1cc(OC)c(OC)cc1CC(=O)N([C@H](C[NH+]1CCCC1)c1ccccc1)C
CHEMBL397035	0.38	O(C(=O)Nc1ccccc1)c1cc2C34C(C([NH+](CC3)CC3CC3)Cc2cc1)CCCC4
CHEMBL3262092	0.36	O1[C@@H]2[C@]34[C@@]5([C@H]([NH+](CC3)CC3CC3)Cc3c4c1c(O)cc3)C[C@H]([C@@H](O)c1ccccc1)[C@]2(OC)CC5
CHEMBL2208351	0.34	O1c2cc(ccc2OC1)-c1ccc(cc1)CCNC(=O)c1cc2c(CC3[NH+](CCC2(C)C3C)CC2CC2)cc1
CHEMBL429677	0.34	S(=O)(=O)(N1CCOCC1)c1cc(OC)c(OC)cc1CC(=O)N([C@H](C[NH+]1C[C@@H](O)CC1)c1ccccc1)C
CHEMBL2338733	0.31	O1[C@@H]2[C@]34[C@@]5([C@H]([NH+](CC3)CC3CC3)Cc3c4c1c(O)cc3)C[C@H]([C@@](O)(CC1CCCCC1)C)[C@]2(OC)CC5
CHEMBL575682	0.3	O1[C@@H]2[C@]34CC[NH+]([C@H](Cc5c3c1c(O)cc5)[C@]4(NC(=O)C#Cc1ccccc1)CCC2=O)CC1CC1
CHEMBL2338740	0.29	O1[C@@H]2[C@]34[C@@]5([C@H]([NH+](CC3)CC3CC3)Cc3c4c1c(O)cc3)C[C@H]([C@H](O)C1CCCC1)[C@]2(OC)CC5
CHEMBL201971	0.27	Clc1cc(NCC(=O)N([C@H](C[NH+]2C[C@@H](O)CC2)c2ccccc2)C)ccc1Cl
CHEMBL254959	0.26	S(=O)(=O)(N(C)C)c1cc(OC)c(OC)cc1CC(=O)N([C@H](C[NH+]1CCCC1)c1ccccc1)C
CHEMBL2208347	0.26	Oc1ccc(cc1)-c1ccc(cc1)CCNC(=O)c1cc2c(C[C@H]3[NH+](CC[C@]2(C)[C@H]3C)CC2CC2)cc1
CHEMBL2338716	0.24	O1[C@@H]2[C@]34[C@@]5([C@H]([NH+](CC3)CC3CC3)Cc3c4c1c(O)cc3)C[C@H]([C@H](O)CCC1CCCCC1)[C@]2(OC)CC5
CHEMBL254960	0.24	S(=O)(=O)(N(C)C)c1cc(OC)c(OC)cc1CC(=O)N([C@H](C[NH+]1C[C@@H](O)CC1)c1ccccc1)C
CHEMBL382932	0.23	O[C@H]1CC[NH+](C1)C[C@@H](N(C(=O)CN(C)c1ccccc1)C)c1ccccc1
CHEMBL191987	0.2	S(=O)(=O)(Nc1ccc(cc1)CC(=O)N([C@H](C[NH+]1C[C@@H](O)CC1)c1ccccc1)C)C
CHEMBL527199	0.2	Clc1cc(N(CC(=O)N(C(C[NH+]2CCCC2)c2ccccc2)C)C)ccc1Cl
CHEMBL49269	0.2	Oc1cc2[C@@]34[C@H]([C@H]([NH+](CC3)CC3CC3)Cc2cc1)CCCC4
CHEMBL607125	0.2	O1[C@@H]2[C@]34CC[NH+]([C@H](Cc5c3c1c(O)cc5)[C@]4(NC(=O)\C=C\c1ccccc1C)CCC2=O)C
CHEMBL2338742	0.19	O1[C@@H]2[C@]34[C@@]5([C@H]([NH+](CC3)CC3CC3)Cc3c4c1c(O)cc3)C[C@H]([C@H](O)CC1CCCCC1)[C@]2(OC)CC5
CHEMBL2338730	0.18	O1[C@@H]2[C@]34[C@@]5([C@H]([NH+](CC3)CC3CC3)Cc3c4c1c(O)cc3)C[C@H]([C@@](O)(CC(C)C)C)[C@]2(OC)CC5
CHEMBL3339379	0.18	O1c2c3C45[C@]6(N=C(C(=O)NCCc7ccccc7)[C@@](O)(C14)CC6)C([NH+](CC5)CC1CC1)Cc3ccc2O
CHEMBL511142	0.18	O1[C@@H]2[C@]34[C@@]5([C@H]([NH+](CC3)CC3CC3)Cc3c4c1c(O)cc3)C[C@H]([C@](O)(C(C)(C)C)C)[C@@]2(OC)CC5
CHEMBL402189	0.17	S(=O)(=O)(N1CCOCC1)c1cc(OC)c(OC)cc1CC(=O)N([C@H](C[NH+]1CCCC1)c1ccccc1)C
CHEMBL2338738	0.17	O1[C@@H]2[C@]34[C@@]5([C@H]([NH+](CC3)CC3CC3)Cc3c4c1c(O)cc3)C[C@H]([C@H](O)CC(C)C)[C@]2(OC)CC5
CHEMBL2338731	0.16	O1[C@@H]2[C@]34[C@@]5([C@H]([NH+](CC3)CC3CC3)Cc3c4c1c(O)cc3)C[C@H]([C@@](O)(CCC(C)C)C)[C@]2(OC)CC5
CHEMBL272939	0.14	O1[C@@H](C[C@@]2([C@@H]3[C@](CC[C@H]2C1=O)(C)[C@@H](C[C@H](OCOCC)C3=O)C(OC)=O)C)c1ccoc1
CHEMBL257140	0.12	S(=O)(=O)(N(Cc1ccccc1)C)c1cc2OCOc2cc1CC(=O)N([C@H](C[NH+]1CCCC1)c1ccccc1)C
CHEMBL473362	0.12	O1[C@@H]2[C@]34CC[NH+]([C@H](Cc5c3c1c(O)cc5)[C@]4(O)CC[C@H]2NC(=O)\C=C\c1ccccc1)CC1CC1
CHEMBL257355	0.12	S(=O)(=O)(N1CCCC1)c1cc(OC)c(OC)cc1CC(=O)N([C@H](C[NH+]1C[C@@H](O)CC1)c1ccccc1)C
CHEMBL257139	0.11	S(=O)(=O)(N(C)C)c1cc2OCOc2cc1CC(=O)N([C@H](C[NH+]1C[C@@H](O)CC1)c1ccccc1)C
CHEMBL402820	0.11	S(=O)(=O)(N1CCCC1)c1cc(OC)c(OC)cc1CC(=O)N([C@H](C[NH+]1CCCC1)c1ccccc1)C
CHEMBL31030	0.1	O1[C@H]2C34C5(CC6(CCC(C)(C)[C@H]6O)[C@]2(OC)C=C5)C([NH+](CC3)CC2CC2)Cc2c4c1c(O)cc2
CHEMBL2113671	0.1	O1[C@H]2C34[C@@]5([C@H]([NH+](CC3)C)Cc3c4c1c(O)cc3)C[C@@H]([C@H](OCc1ccccc1)C)[C@]2(OC)C=C5
CHEMBL2113666	0.1	Clc1ccccc1\C=C\C(=O)N[C@@]12[C@]34[C@@H](Oc5c3c(C[C@H]1[NH+](CC4)C)ccc5)C(=O)CC2
CHEMBL488635	0.1	Clc1cc(N(CC(=O)N([C@H](C[NH+]2CCCC2)c2ccccc2)C)C)ccc1Cl
CHEMBL611930	0.1	Brc1ccc(cc1)C(=O)N[C@H]1[C@@H]2Oc3c4[C@@]25CC[NH+]([C@H](Cc4ccc3O)[C@]5(O)CC1)CC1CC1
CHEMBL402135	0.1	S(=O)(=O)(N(C)C)c1cc2OCOc2cc1CC(=O)N([C@H](C[NH+]1CCCC1)c1ccccc1)C
CHEMBL2208349	0.086	Oc1ccccc1-c1ccc(cc1)CCNC(=O)c1cc2c(CC3[NH+](CCC2(C)C3C)CC2CC2)cc1
CHEMBL2338732	0.083	O1[C@@H]2[C@]34[C@@]5([C@H]([NH+](CC3)CC3CC3)Cc3c4c1c(O)cc3)C[C@H]([C@](O)(C)C1CCCC1)[C@]2(OC)CC5
CHEMBL2338743	0.083	O1[C@@H]2[C@]34[C@@]5([C@H]([NH+](CC3)CC3CC3)Cc3c4c1c(O)cc3)C[C@H]([C@](O)(C(C)C)C)[C@]2(OC)CC5
CHEMBL472410	0.079	O1[C@@H]2[C@]34CC[NH+]([C@H](Cc5c3c1c(O)cc5)[C@]4(OCC=C)CC[C@H]2NC(=O)\C=C\c1ccccc1)CC1CC1
CHEMBL2338717	0.077	O1[C@@H]2[C@]34[C@@]5([C@H]([NH+](CC3)CC3CC3)Cc3c4c1c(O)cc3)C[C@H]([C@H](O)Cc1ccccc1)[C@]2(OC)CC5
CHEMBL2048766	0.077	O1c2cc(ccc2OC1)CNc1cc2[C@@]34[C@H]([C@H]([NH+](CC3)CC3CC3)Cc2cc1)CCCC4
CHEMBL2338728	0.076	O1[C@@H]2[C@]34[C@@]5([C@H]([NH+](CC3)CC3CC3)Cc3c4c1c(O)cc3)C[C@H]([C@@H](O)Cc1ccccc1)[C@]2(OC)CC5
CHEMBL2338752	0.071	O1[C@@H]2[C@]34[C@@]5([C@H]([NH+](CC3)CC3CC3)Cc3c4c1c(O)cc3)C[C@H]([C@](O)(Cc1ccccc1)C)[C@]2(OC)CC5
CHEMBL2338745	0.071	O1[C@@H]2[C@]34[C@@]5([C@H]([NH+](CC3)CC3CC3)Cc3c4c1c(O)cc3)C[C@H]([C@](O)(CCC(C)C)C)[C@]2(OC)CC5
CHEMBL2338746	0.068	O1[C@@H]2[C@]34[C@@]5([C@H]([NH+](CC3)CC3CC3)Cc3c4c1c(O)cc3)C[C@H]([C@@](O)(C)C1CCCC1)[C@]2(OC)CC5
CHEMBL2338744	0.057	O1[C@@H]2[C@]34[C@@]5([C@H]([NH+](CC3)CC3CC3)Cc3c4c1c(O)cc3)C[C@H]([C@](O)(CC(C)C)C)[C@]2(OC)CC5
CHEMBL2338741	0.053	O1[C@@H]2[C@]34[C@@]5([C@H]([NH+](CC3)CC3CC3)Cc3c4c1c(O)cc3)C[C@H]([C@H](O)C1CCCCC1)[C@]2(OC)CC5
CHEMBL2338718	0.052	O1[C@@H]2[C@]34[C@@]5([C@H]([NH+](CC3)CC3CC3)Cc3c4c1c(O)cc3)C[C@H]([C@H](O)CCc1ccccc1)[C@]2(OC)CC5
CHEMBL2338714	0.051	O1[C@@H]2[C@]34[C@@]5([C@H]([NH+](CC3)CC3CC3)Cc3c4c1c(O)cc3)C[C@H]([C@](O)(CCC(C)C)C)[C@]2(OC)C=C5
CHEMBL267495	0.05	O1[C@@H]2[C@]34CC[NH+]([C@H](Cc5c3c1c(O)cc5)[C@]4(O)CC[C@H]2N(C(=O)\C=C\c1ccoc1)C)CC1CC1
CHEMBL201884	0.05	O[C@H]1CC[NH+](C1)C[C@@H](N(C(=O)CNc1ccccc1)C)c1ccccc1
CHEMBL490665	0.05	O1[C@@H]2[C@]34CC[NH+]([C@H](Cc5c3c1c(O)cc5)[C@]4(O)CC[C@H]2N(C(=O)\C=C\c1ccoc1)C)CC1CC1
CHEMBL2338727	0.047	O1[C@@H]2[C@]34[C@@]5([C@H]([NH+](CC3)CC3CC3)Cc3c4c1c(O)cc3)C[C@H]([C@@H](O)CCC1CCCCC1)[C@]2(OC)CC5
CHEMBL2338739	0.042	O1[C@@H]2[C@]34[C@@]5([C@H]([NH+](CC3)CC3CC3)Cc3c4c1c(O)cc3)C[C@H]([C@H](O)CCC(C)C)[C@]2(OC)CC5
CHEMBL2338751	0.041	O1[C@@H]2[C@]34[C@@]5([C@H]([NH+](CC3)CC3CC3)Cc3c4c1c(O)cc3)C[C@H]([C@](O)(CCC1CCCCC1)C)[C@]2(OC)CC5
CHEMBL281986	0.04	O1[C@H]2C34C5(CC6(CCC[C@H]6O)[C@]2(OC)C=C5)C([NH+](CC3)CC2CC2)Cc2c4c1c(O)cc2
CHEMBL2338719	0.035	O1[C@@H]2[C@]34[C@@]5([C@H]([NH+](CC3)CC3CC3)Cc3c4c1c(O)cc3)C[C@H]([C@@H](O)C(C)C)[C@]2(OC)CC5
CHEMBL3339378	0.033	O1c2c3C45[C@]6(N=C(C(=O)NCc7ccccc7)[C@@](O)(C14)CC6)C([NH+](CC5)CC1CC1)Cc3ccc2O
CHEMBL2338749	0.031	O1[C@@H]2[C@]34[C@@]5([C@H]([NH+](CC3)CC3CC3)Cc3c4c1c(O)cc3)C[C@H]([C@@](O)(C)C1CCCCC1)[C@]2(OC)CC5
CHEMBL2338726	0.029	O1[C@@H]2[C@]34[C@@]5([C@H]([NH+](CC3)CC3CC3)Cc3c4c1c(O)cc3)C[C@H]([C@@H](O)CC1CCCCC1)[C@]2(OC)CC5
CHEMBL2338748	0.027	O1[C@@H]2[C@]34[C@@]5([C@H]([NH+](CC3)CC3CC3)Cc3c4c1c(O)cc3)C[C@H]([C@](O)(CCC1CCCC1)C)[C@]2(OC)CC5
CHEMBL2338722	0.02	O1[C@@H]2[C@]34[C@@]5([C@H]([NH+](CC3)CC3CC3)Cc3c4c1c(O)cc3)C[C@H]([C@@H](O)C1CCCC1)[C@]2(OC)CC5
CHEMBL3359804	0.019	O1[C@@H](C[C@@]2([C@@H]3[C@](CC[C@H]2C1=O)(C)[C@@H](C[C@H](OC(=O)C)C3=O)C(OC)=O)C)c1ccoc1C#C
CHEMBL2338750	0.017	O1[C@@H]2[C@]34[C@@]5([C@H]([NH+](CC3)CC3CC3)Cc3c4c1c(O)cc3)C[C@H]([C@](O)(CC1CCCCC1)C)[C@]2(OC)CC5
CHEMBL2338753	0.016	O1[C@@H]2[C@]34[C@@]5([C@H]([NH+](CC3)CC3CC3)Cc3c4c1c(O)cc3)C[C@H]([C@](O)(CCc1ccccc1)C)[C@]2(OC)CC5
CHEMBL2338720	0.013	O1[C@@H]2[C@]34[C@@]5([C@H]([NH+](CC3)CC3CC3)Cc3c4c1c(O)cc3)C[C@H]([C@@H](O)CC(C)C)[C@]2(OC)CC5
CHEMBL2338747	0.011	O1[C@@H]2[C@]34[C@@]5([C@H]([NH+](CC3)CC3CC3)Cc3c4c1c(O)cc3)C[C@H]([C@](O)(CC1CCCC1)C)[C@]2(OC)CC5
