# Supplementary material for: Activity Models of Key GPCR Families in the Central Nervous System: A Tool for Many Purposes
Source: J Chem Inf Model. 2023 May 31;63(11):3248–62. doi: 10.1021/acs.jcim.2c01531 (PMC10268961; doi:10.1021/acs.jcim.2c01531)
Supplement: Supplementary file 4 — ci2c01531_si_004.zip [file ci2c01531_si_004.zip › xlsx_active_files/5HT2B_IC50_actives.xlsx]

## Sheet: 5HT2B_IC50_actives
CMPD_CHEMBLID	STANDARD_VALUE	CANONICAL-SMILES
CHEMBL213006	500	Clc1ccccc1C1=NN2C(C1)c1c(OC23CC[NH+](CC3)CCC)cccc1
CHEMBL3771373	485.9	[NH+]=1C2(NC(=[NH+]C=1N)Nc1ccc(cc1)C)CCCCC2
CHEMBL364863	442	FC(F)(F)c1ccc(OCC(=O)Nc2cc3c(nc(N4CC[NH+](CC4)C)cc3C)cc2)cc1
CHEMBL275742	438	O(C[C@H](O)C[NH2+]C(C)C)c1c2c(ccc1)cccc2
CHEMBL215404	427	Brc1cc2C3N(N=C(C3)c3ccccc3OC(F)F)C3(Oc2cc1)CC[NH+](CC3)C
CHEMBL384745	426	Brc1ccc(cc1)C1=NN2C(C1)c1c(OC23CC[NH+](CC3)C)cccc1
CHEMBL1091207	411	S(=O)(=O)(c1c2n(nc1SC)C1=C(CCCC1)C=N2)c1ccccc1
CHEMBL452861	411	O(C[C@@H](O)C[NH2+]C(C)C)c1c2c(ccc1)cccc2
CHEMBL185376	400	FC(F)(F)c1ccc(OCC(=O)Nc2cc3c(nc(NC(C)C)cc3C)cc2)cc1
CHEMBL648	373	[NH+]1(CC[NH+](CC1)C)C(c1ccccc1)c1ccccc1
CHEMBL81	355	s1c2c(ccc(O)c2)c(C(=O)c2ccc(OCC[NH+]3CCCCC3)cc2)c1-c1ccc(O)cc1
CHEMBL215024	350	Clc1ccc(cc1)C1=NN2C(C1)c1c(OC23CC[NH+](CC3)Cc2ccccc2)cccc1
CHEMBL184717	349	Clc1ccc(OCC(=O)Nc2cc3c(nc(N4CC[NH+](CC4)C)cc3C)cc2)cc1
CHEMBL564	347	S1c2c(N(c3c1cccc3)CCC[NH+](C)C)cccc2
CHEMBL27	342	O(CC(O)C[NH2+]C(C)C)c1c2c(ccc1)cccc2
CHEMBL472791	340	O=C(N1CCC(CC1)c1[nH]c2c(n1)cccc2)c1ccc(cc1)-c1cccnc1
CHEMBL21731	336	[NH2+](CCCC12CCC(c3c1cccc3)c1c2cccc1)C
CHEMBL582877	327.6	Brc1cc(NC2=[NH+]C(=[NH+]C(N2)(C)C)N)ccc1
CHEMBL3813726	326	Brc1ccccc1CCC[NH+](CCc1cc(OC)c(OC)cc1)CCc1cc2OCOc2cc1
CHEMBL577904	320	Fc1cc(ccc1F)C(=O)NCC1CCC(Nc2nc(N(C)C)c(cn2)C)CC1
CHEMBL305660	312.6	O(C(c1ccccc1)c1ccccc1)C1CC[NH+](CC1)CCCC(=O)c1ccc(cc1)C(C)(C)C
CHEMBL565551	300	Fc1ccc(cc1)C(=O)NC1CCC(Nc2nc(N(C)C)c(cn2)C)CC1
CHEMBL475406	300	O=C(N1CCC(CC1)Cc1[nH]c2c(n1)cccc2)c1ccc(cc1)-c1ccccc1
CHEMBL577912	300	Clc1ccc(cc1)C(=O)NC1CCC(Nc2nc(N(C)C)c(cn2)C)CC1
CHEMBL51	290	Fc1ccc(cc1)C(=O)C1CC[NH+](CC1)CCN1C(=O)c2c(NC1=O)cccc2
CHEMBL3770981	284.5	O(C(=O)c1cc(NC2=[NH+]C(=NC3(N2)CCCCC3)N(C)C)ccc1)CC
CHEMBL470432	281.84	s1cc(c2-n3c(ccc3)C(OCC3CC[NH+](CC3)CCC)=Nc12)C
CHEMBL1411080	280	O(C)c1cc(NC2=[NH+]C(=[NH+]C3(N2)CCCCC3)N)ccc1
CHEMBL215461	280	Clc1ccc(cc1)C1=NN2C(C1)c1c(OC23CC[NH+](CC3)C)cccc1
CHEMBL513994	270	Clc1sc2ncnc(NC3CC[NH+](CC3)Cc3cc(C#N)c(F)cc3)c2c1
CHEMBL3601563	250	Clc1cc2c(CC[C@@H]2c2nccc3c2ccc(OC)c3OC)cc1
CHEMBL998	245	Clc1cc2c(cc1)\C(\c1ncccc1CC2)=C\1/CCN(CC/1)C(OCC)=O
CHEMBL415	239	Clc1cc2N(c3c(CCc2cc1)cccc3)CCC[NH+](C)C
CHEMBL3634745	220	Fc1ccc(cc1)C=1NC(=O)C=CC=1c1ccc(OCc2nc3c(cc2)cccc3)cc1
CHEMBL716	213.5	S1c2c(cccc2)C(=Nc2c1cccc2)N1CC[NH+](CC1)CCOCCO
CHEMBL365882	201	Clc1c(OCC(=O)Nc2cc3c(nc(N4CC[NH+](CC4)C)cc3C)cc2)cccc1Cl
CHEMBL35226	200	O(CC1CC[NH+](CC1)CCC)c1[nH+]c2c(c3NCCCc13)cccc2
CHEMBL1201203	200	O(C(c1ccccc1)c1ccccc1)C1C[C@@H]2[NH+]([C@H](C1)CC2)C
CHEMBL378357	188	Brc1cc2C3N(N=C(C3)c3ccccc3)C3(Oc2cc1)CC[NH+](CC3)C(C)C
CHEMBL212506	179	Brc1cc2C3N(N=C(C3)c3ccc(OC)cc3)C3(Oc2cc1)CC[NH+](CC3)CCC
CHEMBL215380	175	Brc1cc2C3N(N=C(C3)c3ccc(OC(F)F)cc3)C3(Oc2cc1)CC[NH+](CC3)C
CHEMBL567791	170	Clc1ccc(cc1)C(=O)NC1CCC(Nc2nc(cc(n2)N(C)C)C)CC1
CHEMBL6966	165	O(C)c1cc(ccc1OC)C(C(C)C)(CCC[NH+](CCc1cc(OC)c(OC)cc1)C)C#N
CHEMBL1091919	161	S(=O)(=O)(c1c2n(nc1SC)C1=C(CCCC1)C(=N2)C)c1ccccc1
CHEMBL182150	150	Fc1cc(ccc1F)C(=O)NC1CCC(Nc2nc(N(C)C)c3c(n2)cccc3)CC1
CHEMBL473391	150	O=C(N1CC(C1)c1[nH]c2c(n1)cccc2)c1ccc(cc1)-c1ccccc1
CHEMBL1333512	142	N(c1ccc(Nc2ccccc2)cc1)c1ccccc1
CHEMBL445	136	[NH2+](CC\C=C/1\c2c(CCc3c\1cccc3)cccc2)C
CHEMBL3815112	135	Fc1ccccc1CCC[NH+](CCc1cc(OC)c(OC)cc1)CCc1cc2OCOc2cc1
CHEMBL385346	133	Clc1ccc(cc1)C1=NN2C(C1)c1c(OC23CC[NH+](CC3)C(C)C)cccc1
CHEMBL568400	130	Clc1cc(ccc1Cl)C(=O)NC1CCC(Nc2nc(cc(n2)N(C)C)C)CC1
CHEMBL479	129	S1c2c(N(c3c1cccc3)CCC1[NH+](CCCC1)C)cc(SC)cc2
CHEMBL1092241	127	S(=O)(=O)(c1c2n(nc1SC)C(=C1C(=N2)CCCC1)C)c1ccccc1
CHEMBL71	126	Clc1cc2N(c3c(Sc2cc1)cccc3)CCC[NH+](C)C
CHEMBL578170	120	O=C(NC1CCC(Nc2nc(N(C)C)c(cn2)C)CC1)c1ccc(cc1)C
CHEMBL472986	120	O=C(N1CCC(CC1)c1[nH]c2c(n1)cccc2)c1ccc(cc1)-c1ncccn1
CHEMBL1091206	118	S(=O)(=O)(c1c2n(nc1SC)C1=C(CCC1)C=N2)c1ccccc1
CHEMBL384255	115	Fc1ccc(cc1)C1=NN2C(C1)c1cc(ccc1OC12CC[NH+](CC1)CCC)C
CHEMBL621	107	Clc1cc(N2CC[NH+](CC2)CCCN2N=C3N(C=CC=C3)C2=O)ccc1
CHEMBL3771331	104	O=C(NCC)c1cc(NC2=[NH+]C(=[NH+]C3(N2)CCCCC3)N)ccc1
CHEMBL728	102	Clc1cc2N(c3c(Sc2cc1)cccc3)CCC[NH+]1CC[NH+](CC1)C
CHEMBL1110	100	O=C1N(CCc2n(c3c(c12)cccc3)C)Cc1nc[nH]c1C
CHEMBL213329	100	Brc1cc2C3N(N=C(C3)c3ccc(Cl)cc3)C3(Oc2cc1)CC[NH+](CC3)C
CHEMBL3813796	99	Clc1ccccc1CCC[NH+](CCc1cc(OC)c(OC)cc1)CCc1cc2OCOc2cc1
CHEMBL420	97	Clc1cccc(Cl)c1C=NNC(=[NH2+])N
CHEMBL473214	95	FC(F)(F)Oc1ccc(cc1)-c1ccc(cc1)C(=O)N1CCC(CC1)c1[nH]c2c(n1)cccc2
CHEMBL212780	95	O1c2c(C3N(N=C(C3)c3ccncc3)C13CC[NH+](CC3)C)cccc2
CHEMBL443570	92	Brc1cc2C3N(N=C(C3)c3ccccc3)C3(Oc2cc1)CC[NH+](CC3)C
CHEMBL631	92	O(CC(O)C[NH2+]CCC)c1ccccc1C(=O)CCc1ccccc1
CHEMBL1628227	89	O1Cc2c(cccc2)\C(\c2c1cccc2)=C\CC[NH+](C)C
CHEMBL2393243	89	[NH2+]1CCc2c(nc(nc2Nc2ccccc2)Cc2ccccc2)CC1
CHEMBL1255834	81.1	s1cccc1COc1cc2c([nH]cc2CC([NH3+])C)cc1
CHEMBL472416	80	O=C(N1CCC(CC1)c1nc2c(n1C)cccc2)c1ccc(cc1)-c1ccccc1
CHEMBL474404	76	O=C(N1CCC(CC1)c1[nH]ccn1)c1ccc(cc1)-c1ccccc1
CHEMBL531	76	S(C[C@@H]1C[C@H]2[C@H]([NH+](C1)CCC)Cc1c3c2cccc3[nH]c1)C
CHEMBL15245	74	O[C@H]1CC[C@@H]2[C@H](C[C@@H]3[NH+](CCc4c5c([nH]c34)cccc5)C2)[C@H]1C(OC)=O
CHEMBL3343673	73	O1CCC[C@@]12c1cc(ccc1-c1c2cccc1)C(=O)N=C(N)N
CHEMBL629	70	[NH+](CC\C=C/1\c2c(CCc3c\1cccc3)cccc2)(C)C
CHEMBL643	68	S1c2c(N(c3c1cccc3)CC([NH+](C)C)C)cccc2
CHEMBL2110371	64	Clc1cc2N(CCc2cc1C)C(=O)Nc1c2c(nccc2)ccc1
CHEMBL1629810	63	O1C[C@H]2O[C@@H]3[C@@H](O)[C@H](O)[C@@H](O[C@H]3COCC(O)C)O[C@@H]3[C@@H](O)[C@H](O)[C@@H](O[C@H]3COCC(O)C)O[C@@H]3[C@@H](O)[C@H](O)[C@@H](O[C@H]3COCC(O)C)O[C@@H]3[C@@H](O)[C@H](O)[C@@H](O[C@H]3COCC(O)C)O[C@@H]3[C@@H](O)[C@H](O)[C@@H](O[C@H]3COCC(O)C)O[C@@H]3[C@@H](O)[C@H](O)[C@@H](O[C@H]3COCC(O)C)O[C@@H]3[C@@H](O)[C@H](O)[C@@H](O[C@H]3COCC(O)C)O[C@@H]([C@@H]1COCC(O)C)[C@H]2O
CHEMBL2392351	63	Clc1nc2c(c3c1CN(CCCCC[NH+]1CCN(CC1)c1ccccc1OC)C3=O)cccc2
CHEMBL715	57	s1c2Nc3c(N=C(N4CC[NH+](CC4)C)c2cc1C)cccc3
CHEMBL3343670	55	O1CCCC12c1cc(ccc1-c1c2cccc1)C(=O)N=C(N)N
CHEMBL21343	54	O=C(N(CC)CC)[C@@H]1C=C2[C@H]([NH2+]C1)Cc1c3c2cccc3[nH]c1
CHEMBL471663	52.48	s1c2-n3c(ccc3)C(OCC3CC[NH+](CC3)CCCC)=Nc2cc1
CHEMBL3310123	52	OC1(c2cc(ccc2-c2c1cccc2)C(=O)N=C(N)N)C
CHEMBL212228	50	O1c2c(C3N(N=C(C3)c3ccccc3)C13CC[NH+](CC3)C)cccc2
CHEMBL3770185	49.4	O(C(=O)c1cc(NC2=[NH+]C(=[NH+]C3(N2)CCCCC3)NC)ccc1)CC
CHEMBL1909072	49	Clc1cc2N(c3c(Sc2cc1)cccc3)CCC[NH+]1CCC(CC1)C(=O)N
CHEMBL17157	48	OC(C1CC[NH+](CC1)CCCC(O)c1ccc(cc1)C(C)(C)C)(c1ccccc1)c1ccccc1
CHEMBL474839	48	O=C(N1CCC(CC1)c1[nH]c2c(n1)cccc2)c1ccc(N2CCCCC2)cc1
CHEMBL534	46	s1c2c(cc1)\C(\c1c(CC2=O)cccc1)=C\1/CC[NH+](CC/1)C
CHEMBL214594	46	Fc1ccc(cc1)C1=NN2C(C1)c1c(OC23CC[NH+](CC3)C)c(OC)ccc1
CHEMBL2392349	43	O(C)c1ccccc1N1CC[NH+](CC1)CCCCCN1Cc2c(c3c(cc2)cccc3)C1=O
CHEMBL1172	43	Clc1cc2c(cc1)\C(\c1ncccc1CC2)=C\1/CC[NH2+]CC/1
CHEMBL215883	42	O1c2c(C3N(N=C(C3)c3ccncc3)C13CC[NH+](CC3)CC)cccc2
CHEMBL726	39	S1c2c(N(c3c1cccc3)CCC[NH+]1CC[NH+](CC1)CCO)cc(cc2)C(F)(F)F
CHEMBL2323580	37	O=C(NCCC[NH+](C)C)[C@@H]1C[C@H]2[C@H]([NH+](C1)C)Cc1c3c2cccc3n(c1)C
CHEMBL3092753	36.4	O=C(N=C(N)N)c1cc2Cc3c(-c2cc1)cccc3
CHEMBL1626	36	Clc1ccc(cc1)[C@@](OCC[C@@H]1[NH+](CCC1)C)(C)c1ccccc1
CHEMBL3770351	35.8	O=C(CCC)c1cc(NC2=[NH+]C(=[NH+]C3(N2)CCCCC3)N)ccc1
CHEMBL474408	35	Fc1ccc(cc1)-c1ccc(cc1)C(=O)N1CCC(CC1)c1[nH]ccn1
CHEMBL3343672	35	O1CCC[C@]12c1cc(ccc1-c1c2cccc1)C(=O)N=C(N)N
CHEMBL3770342	33.4	Brc1cc(NC2=[NH+]C(=[NH+]C3(N2)CCCCC3)N)ccc1
CHEMBL1909065	33	O1[C@@H]([C@H](C[C@@H](C)[C@]1(O)C)C)[C@@H]1O[C@@H]([C@]2(O[C@H](CC2)[C@]2(O[C@]3(O[C@H]([C@@H](C)[C@@H]4O[C@](O)(CC(=O)[O-])[C@@H](C)[C@H](OC)[C@H]4OC)[C@H](C)[C@@H](O)C3)CC2)C)C)[C@@H](O[C@H]2O[C@@H](C)[C@H](OC)[C@@H](OC)C2)C1
CHEMBL212755	32	Clc1cc2C3N(N=C(C3)c3ccc(F)cc3)C3(Oc2cc1)CC[NH+](CC3)CCC
CHEMBL475407	32	S(=O)(=O)(N1CCC(CC1)c1[nH]ccn1)c1ccc(cc1)-c1ccccc1
CHEMBL2393245	32	Clc1cc(Nc2nc(nc3c2CC[NH2+]CC3)Cc2ccccc2)ccc1
CHEMBL567993	31	O=C(NC1CCC(Nc2nc(N(C)C)c(cn2)C)CC1)c1cc(ccc1)C
CHEMBL472990	30	S(=O)(=O)(N1CCC(CC1)c1[nH]ccn1)c1ccc(cc1)-c1ccc(F)cc1
CHEMBL212656	30	Brc1cc2C3N(N=C(C3)c3ccc(F)cc3)C3(Oc2cc1)CC[NH+](CC3)C
CHEMBL213005	29	Brc1cc2C3N(N=C(C3)c3ccc(F)cc3)C3(Oc2cc1)CC[NH+](CC3)CCC
CHEMBL594717	28	Fc1cc(CO[C@H]2CCc3c2nc(N2CC[NH2+]C[C@H]2C)cc3)c(cc1)C
CHEMBL3770106	27.3	O(C(=O)c1cc(NC2=[NH+]C(=[NH+]C3(N2)CCCCC3)N)ccc1)CC
CHEMBL376978	26	Fc1ccc(cc1)C1=NN2C(C1)c1cc(F)ccc1OC12CC[NH+](CC1)CCC
CHEMBL85	23	Fc1cc2onc(c2cc1)C1CC[NH+](CC1)CCC=1C(=O)N2C(=NC=1C)CCCC2
CHEMBL2323579	22	O=C(N(CCC[NH+](C)C)C(=O)NCC)[C@@H]1C[C@H]2[C@H]([NH+](C1)C)Cc1c3c2cccc3n(c1)C
CHEMBL473187	22	O=C1NC(=CC=C1C(=O)N1CCC(CC1)c1[nH]c2c(n1)cccc2)c1ccccc1
CHEMBL384160	21	O1c2c(C3N(N=C(C3)c3ccncc3)C13CC[NH+](CC3)CC(C)C)cccc2
CHEMBL3092759	19.6	OC1c2cc(ccc2-c2c1cccc2)C(=O)N=C(N)N
CHEMBL3770512	18.1	O(C(=O)c1cc(NC2=[NH+]C(=[NH+]C3(N2)CCCCC3)N)ccc1)CCC
CHEMBL383860	16	O1c2c(C3N(N=C(C3)c3ccncc3)C13CC[NH+](CC3)CCc1ccccc1)cccc2
CHEMBL379734	15	O1c2c(C3N(N=C(C3)c3ccncc3)C13CC[NH+](CC3)CCC)cccc2
CHEMBL475245	14	O=C(N1CCC(CC1)Cc1[nH]ccn1)c1ccc(cc1)-c1ccccc1
CHEMBL1403281	13	O1[C@](NC(=O)[C@@H]2C=C3[C@H]([NH+](C2)C)Cc2c4c3cccc4[nH]c2)(C(C)C)C(=O)N2[C@@H](CC(C)C)C(=O)N3[C@@H](CCC3)[C@]12O
CHEMBL2323581	13	O(C(OC)[C@@H]1C[C@H]2[C@H]([NH+](C1)C)Cc1c3c2cccc3n(c1)C)C
CHEMBL472415	12	O=C(N1CCC(CC1)c1[nH]c2c(n1)cccc2)c1ncc(cc1)-c1ccccc1
CHEMBL296419	12	Fc1ccc(cc1)Cn1c2c(nc1NC1CC[NH+](CC1)CCc1ccc(OC)cc1)cccc2
CHEMBL1385840	11	O1[C@](NC(=O)[C@@H]2C=C3[C@H]([NH+](C2)C)Cc2c4c3cccc4[nH]c2)(C(C)C)C(=O)N2[C@@H](C(C)C)C(=O)N3[C@@H](CCC3)[C@]12O
CHEMBL42	11	Clc1cc2N=C(N3CC[NH+](CC3)C)c3c(Nc2cc1)cccc3
CHEMBL1113	10	Clc1cc2c(Oc3c(N=C2N2CC[NH2+]CC2)cccc3)cc1
CHEMBL511312	9.772	s1c2-n3c(ccc3)C(OCC3CC[NH+](CC3)CC)=Nc2cc1
CHEMBL516	9.441	[NH+]1(CCC(CC1)=C1c2c(C=Cc3c1cccc3)cccc2)C
CHEMBL493	8.316	Brc1[nH]c2c3c1C[C@H]1[NH+](C[C@@H](C=C1c3ccc2)C(=O)N[C@@]1(O[C@]2(O)N([C@@H](CC(C)C)C(=O)N3[C@H]2CCC3)C1=O)C(C)C)C
CHEMBL6437	7.295	[NH+]1(CC2N(CC1)c1c(Cc3c2cccc3)cccc1)C
CHEMBL473185	7	Fc1ccc(cc1)-c1ccc(cc1)C(=O)N1CCC(CC1)Cc1[nH]ccn1
CHEMBL1732	6.804	O1[C@](NC(=O)[C@@H]2C[C@H]3[C@H]([NH+](C2)C)Cc2c4c3cccc4[nH]c2)(C)C(=O)N2[C@@H](Cc3ccccc3)C(=O)N3[C@@H](CCC3)[C@]12O
CHEMBL1255837	6.601	O1[C@](NC(=O)[C@@H]2C[C@H]3[C@H]([NH+](C2)C)Cc2c4c3cccc4[nH]c2)(C(C)C)C(=O)N2[C@@H](Cc3ccccc3)C(=O)N3[C@@H](CCC3)[C@]12O
CHEMBL157138	5.095	O=C(N[C@H]1C=C2[C@H]([NH+](C1)C)Cc1c3c2cccc3[nH]c1)N(CC)CC
CHEMBL119443	4.139	OC[C@@H](NC(=O)[C@@H]1C=C2[C@H]([NH+](C1)C)Cc1c3c2cccc3[nH]c1)C
CHEMBL6616	4	Ic1cc(OC)c(cc1OC)CC([NH3+])C
CHEMBL442	3.461	O1[C@](NC(=O)[C@@H]2C=C3[C@H]([NH+](C2)C)Cc2c4c3cccc4[nH]c2)(C)C(=O)N2[C@@H](Cc3ccccc3)C(=O)N3[C@@H](CCC3)[C@]12O
CHEMBL214554	1.8	Fc1ccc(cc1)C1=NN2C(C1)c1c(OC23CC[NH+](CC3)CCC)cccc1
CHEMBL1201356	1.505	OC[C@@H](NC(=O)[C@@H]1C=C2[C@H]([NH+](C1)C)Cc1c3c2cccc3[nH]c1)CC
CHEMBL1065	0.563	OC[C@@H](NC(=O)[C@@H]1C=C2[C@H]([NH+](C1)C)Cc1c3c2cccc3n(c1)C)CC
CHEMBL19215	0.442	O(Cc1ccccc1)C(=O)NC[C@@H]1C[C@H]2[C@H]([NH+](C1)C)Cc1c3c2cccc3n(c1)C
