# Supplementary material for: Activity Models of Key GPCR Families in the Central Nervous System: A Tool for Many Purposes
Source: J Chem Inf Model. 2023 May 31;63(11):3248–62. doi: 10.1021/acs.jcim.2c01531 (PMC10268961; doi:10.1021/acs.jcim.2c01531)
Supplement: Supplementary file 4 — ci2c01531_si_004.zip [file ci2c01531_si_004.zip › xlsx_active_files/Kappa_Ki_actives.xlsx]

## Sheet: Kappa_Ki_actives
CMPD_CHEMBLID	STANDARD_VALUE	CANONICAL_SMILES
CHEMBL203306	1	O[C@H]1CC[NH+](C1)C[C@@H](N(C(=O)CN(C)c1ccc(cc1)C#N)C)c1ccccc1
CHEMBL375504	1	Oc1cc2[C@@]34[C@H]([C@H]([NH+](CC3)CC3CCC3)Cc2cc1)Cc1c([nH]c2c1cccc2)C4
CHEMBL448428	1	Clc1ccc(cc1)CC(=O)N[C@@]12[C@]34[C@@H](Oc5c3c(C[C@H]1[NH+](CC4)CC1CC1)ccc5O)C(=O)CC2
CHEMBL1076572	0.99	O(CC(O)COc1cc2[C@@]34[C@H]([C@H]([NH+](CC3)CC3CCC3)Cc2cc1)CCCC4)c1cc2[C@@]34[C@H]([C@H]([NH+](CC3)CC3CCC3)Cc2cc1)CCCC4
CHEMBL570654	0.99	Ic1ccc(NC(Oc2cc3[C@@]45[C@H]([C@H]([NH+](CC4)CC4CCC4)Cc3cc2)CCCC5)=O)cc1
CHEMBL2048781	0.99	Oc1cc(ccc1)CNc1cc2C[C@H]3[NH+](CC[C@]4([C@H]3CCCC4)c2cc1)CC1CC1
CHEMBL3695675	0.98	Oc1ccc(cc1)C[NH+]1CC[C@]23[C@H]([C@H]([NH+](CC2)CC2CC2)Cc2c3cc(O)cc2)C1
CHEMBL3654402	0.97	Oc1cc2[C@@]34CC=5NC(=O)C(=CC=5C[C@@]3(O)[C@H]([NH+](CC4)CC3CC3)Cc2cc1)C(=O)N1CCC[C@H]1C(=O)N
CHEMBL3654407	0.96	Oc1cc2[C@@]34[C@H]([C@H]([NH+](CC3)CC3CC3)Cc2cc1)CC=1C=C(C(=O)N[C@@H](CC(C)C)C(=O)N)C(=O)NC=1C4
CHEMBL3309511	0.95	O1[C@@H]2[C@]34CC[NH+]([C@H](Cc5c3c1c(O)cc5)[C@]4(O)CC=1C[C@@H](C)C(=O)N(C=12)Cc1ccccc1)CC1CC1
CHEMBL3691869	0.95	O1[C@@H]2[C@]34[C@@]5([C@H]([NH+](CC3)CC3CC3)Cc3c4c1c(O)cc3)C[C@H](CNC(=O)[C@@H](NC(=O)C)Cc1nc[nH]c1)[C@]2(OC)CC5
CHEMBL3262361	0.95	O1[C@@H]2[C@]34[C@@]5([C@H]([NH+](CC3)CC3CC3)Cc3c4c1c(O)cc3)C[C@H]([C@@](O)(CC)c1ccccc1)[C@]2(OC)C=C5
CHEMBL1921847	0.949	Fc1cc(ccc1Oc1ccc(cc1)C[NH+]1CCC[C@H]1c1cc(cc(c1)C)C)C(=O)N
CHEMBL3672563	0.94	Oc1cc2[C@@]34C[C@@]5(NC(=O)NC5)CC[C@@]3(O)[C@H]([NH+](CC4)CC3CC3)Cc2cc1
CHEMBL566762	0.94	O(C(=O)C(CCCCCCC(C(OC)=O)C)C)c1cc2[C@@]34[C@H]([C@H]([NH+](CC3)CC3CCC3)Cc2cc1)CCCC4
CHEMBL473136	0.94	O1[C@@H]2[C@]34CC[NH+]([C@H](Cc5c3c1c(O)cc5)[C@]4(O)CC[C@H]2NC(=O)\C=C\C(OC)=O)CC1CC1
CHEMBL3217271	0.92	Oc1cc(ccc1)[C@]12C[C@@H]([NH+](CC3CC3)C)C[C@H]([NH+](C[C@H]1C)CCCc1ccccc1)C2
CHEMBL475107	0.92	[NH+]1(C2Cc3c(c4nc[nH]c4cc3)[C@](CC1)(C)[C@H]2C)CC1CC1
CHEMBL385482	0.91	Clc1ccc(cc1)\C=C\C[NH2+][C@@]12[C@]34[C@@H](Oc5c3c(C[C@H]1[NH+](CC4)CC1CC1)ccc5O)C(=O)CC2
CHEMBL438413	0.91	O1[C@@H]2[C@]34CC[NH+]([C@H](Cc5c3c1c(O)cc5)[C@]4(O)CC[C@H]2NC(=O)\C=C\Cc1ccccc1)CC1CC1
CHEMBL3262092	0.88	O1[C@@H]2[C@]34[C@@]5([C@H]([NH+](CC3)CC3CC3)Cc3c4c1c(O)cc3)C[C@H]([C@@H](O)c1ccccc1)[C@]2(OC)CC5
CHEMBL503457	0.87	O(C(=O)Cc1ccc(cc1)-c1ccccc1)c1cc2[C@@]34CCCC[C@@]3(O)[C@H]([NH+](CC4)CC3CCC3)Cc2cc1
CHEMBL416765	0.87	O1[C@H]2C34C5(CC6(CCC[C@H]6O)[C@]2(OC)C=C5)C([NH+](CC3)C)Cc2c4c1c(O)cc2
CHEMBL509552	0.86	O1[C@@H]2[C@]34CC[NH+]([C@H](Cc5c3c1c(O)cc5)[C@]4(OCc1ccccc1)CC[C@H]2NC(=O)\C=C\c1ccccc1)CC1CC1
CHEMBL3654409	0.86	Oc1cc2[C@@]34[C@H]([C@H]([NH+](CC3)CC3CC3)Cc2cc1)CC=1C=C(C(=O)N[C@@H](CC(=O)N)C(=O)N)C(=O)NC=1C4
CHEMBL610043	0.86	O1[C@@H]2[C@]34CC[NH+]([C@H](Cc5c3c1c(O)cc5)[C@]4(O)Cc1c3cc(N\C(=[NH+]\Cc4ccccc4)\N)ccc3[nH]c12)CC1CC1
CHEMBL110487	0.85	O1[C@@H]2[C@]34CC[NH+](C(Cc5c3c1c(O)cc5)[C@]4(O)Cc1c3cc(ccc3[nH]c12)CCNC(=O)CCC)CC1CC1
CHEMBL3654400	0.85	Oc1cc2[C@@]34CC=5NC(=O)C(=CC=5C[C@@]3(O)[C@H]([NH+](CC4)CC3CC3)Cc2cc1)C(=O)N[C@@H](Cc1ccccc1)C(=O)N
CHEMBL2113671	0.84	O1[C@H]2C34[C@@]5([C@H]([NH+](CC3)C)Cc3c4c1c(O)cc3)C[C@@H]([C@H](OCc1ccccc1)C)[C@]2(OC)C=C5
CHEMBL1766026	0.84	s1c2c(nc1NCC(F)(F)F)cc1[C@@]34[C@H]([C@H]([NH+](CC3)CC3CC3)Cc1c2)CCCC4
CHEMBL181941	0.83	Clc1cc(ccc1Cl)C(=O)NCC(=O)N([C@H](C[NH+]1C[C@H](O)CC1)c1ccccc1)C
CHEMBL242046	0.81	O(C(=O)NC)c1cc2C34C(C([NH+](CC3)CC3CCC3)Cc2cc1)CCCC4
CHEMBL469815	0.81	Oc1c2[C@@]34Cc5[nH]c6c(c5C[C@@]3(O)[C@H]([NH+](CC4)CC3CC3)Cc2ccc1C(=O)N)cccc6
CHEMBL515593	0.81	[NH+]1(C2Cc3c(cc4[nH]nnc4c3)[C@](CC1)(C)[C@H]2C)CC1CC1
CHEMBL198920	0.8	O1c2c(C[C@@H]1C(=O)N([C@H](C[NH+]1C[C@@H](O)CC1)c1ccccc1)C)cccc2
CHEMBL362741	0.8	S(=O)(=O)(NCc1ccc(cc1)CC(=O)N([C@H](C[NH+]1C[C@@H](O)CC1)c1ccccc1)C)CCCC
CHEMBL271755	0.79	O1[C@@H]2[C@]34CC[NH+]([C@H](Cc5c3c1c(O)cc5)[C@]4(O)CC[C@H]2NC(=O)c1ccc(NC(OC(C)(C)C)=O)cc1)CC1CC1
CHEMBL568876	0.79	Ic1ccc(cc1)CNc1cc2[C@@]34[C@H]([C@H]([NH+](CC3)CC3CC3)Cc2cc1)CCCC4
CHEMBL2448129	0.79	Clc1cc2c(N(C)[C@@H](CN=C2c2ccccc2)CCNC(=O)c2sccc2)cc1
CHEMBL3678965	0.78	s1c2c(cc1COC[C@H]1C[C@@]34[C@]56[C@@H](Oc7c5c(C[C@H]3[N+](CC6)(CC3CC3)C)ccc7O)[C@@]1(OC)CC4)cccc2
CHEMBL201283	0.78	S(=O)(=O)(NCc1ccccc1NCC(=O)N([C@H](C[NH+]1C[C@@H](O)CC1)c1ccccc1)C)C
CHEMBL3262362	0.75	O1[C@@H]2[C@]34[C@@]5([C@H]([NH+](CC3)CC3CC3)Cc3c4c1c(O)cc3)C[C@H]([C@](O)(C(C)(C)C)CC)[C@]2(OC)C=C5
CHEMBL3691880	0.74	S(=O)(=O)(NC[C@H]1C[C@@]23[C@]45[C@@H](Oc6c4c(C[C@H]2[NH+](CC5)CC2CC2)ccc6O)[C@@]1(OC)CC3)C
CHEMBL493621	0.74	O=C1NC=Cc2c1cc1c(CC3[NH+](CC[C@@]1(C)[C@H]3C)CC1CC1)c2
CHEMBL2208351	0.73	O1c2cc(ccc2OC1)-c1ccc(cc1)CCNC(=O)c1cc2c(CC3[NH+](CCC2(C)C3C)CC2CC2)cc1
CHEMBL410884	0.73	O1[C@@H]2[C@]34CC[NH+]([C@H](Cc5c3c1c(O)cc5)[C@]4(O)CC[C@H]2NC(=O)c1ccc(cc1)C(OC)=O)CC1CC1
CHEMBL1921842	0.722	Clc1cc(ccc1Oc1ccc(cc1)C[NH+]1CCC[C@H]1c1cccnc1)C(=O)N
CHEMBL362757	0.72	FC(F)(F)c1ccc(cc1)C1CC=CCN(C(C[NH+]2CCCC2)c2ccccc2)C1=O
CHEMBL429929	0.72	O1[C@@H]2[C@]34CC[NH+]([C@H](Cc5c3c1c(O)cc5)[C@]4(O)CC[C@@H]2NC(=O)c1cc(OC)ccc1)CC1CC1
CHEMBL2448130	0.71	s1cc(cc1)C(=O)NCC[C@H]1N(c2c(cccc2)C(=NC1)c1ccccc1F)C
CHEMBL3667190	0.71	Oc1c2[C@@]34CC(=O)CC[C@@]3(O)[C@H]([NH+](CC4)C)Cc2ccc1C(=O)NCCc1ccc(cc1)-c1ccccc1
CHEMBL3309512	0.71	O1[C@@H]2[C@]34CC[NH+]([C@H](Cc5c3c1c(O)cc5)[C@]4(O)CC=1C[C@H](C)C(=O)N(C=12)Cc1ccccc1)CC1CC1
CHEMBL403273	0.7	O1c2cc(ccc2OC1)CC(=O)N([C@H](C[NH+]1CCCC1)c1ccccc1)C
CHEMBL124015	0.7	Clc1cc2c(N(C)C(CN=C2c2ccccc2)CCNC(=O)c2sccc2)cc1
CHEMBL2113078	0.7	O1[C@@H]2[C@]34CC[NH+]([C@H](Cc5c3c1c(O)cc5)[C@]4(O)Cc1c3C[C@]4(O)[C@]56[C@@H](Oc7c5c(C[C@H]4[NH+](CC6)CC4CC4)ccc7O)c3n(c12)Cc1ccccc1)CC1CC1
CHEMBL2111837	0.692	Clc1cc2c(N(C)[C@H](CN=C2c2ccccc2)CCNC(=O)c2sccc2)cc1
CHEMBL324644	0.68	O1[C@@H]2[C@]34CC[NH+](C(Cc5c3c1c(O)cc5)[C@]4(O)Cc1c3cc(ccc3[nH]c12)CCNC(=O)CCCC)CC1CC1
CHEMBL401594	0.68	S(=O)(=O)(N(Cc1ccccc1)C)c1cc(OC)c(OC)cc1CC(=O)N([C@H](C[NH+]1CCCC1)c1ccccc1)C
CHEMBL610045	0.66	Clc1ccc(cc1)C\[NH+]=C(\Nc1cc2c3C[C@]4(O)[C@]56[C@@H](Oc7c5c(C[C@H]4[NH+](CC6)CC4CC4)ccc7O)c3[nH]c2cc1)/N
CHEMBL435132	0.66	O[C@H]1CC[NH+](C1)C[C@@H](N(C(=O)CNc1ccc(cc1)C#N)C)c1ccccc1
CHEMBL242226	0.65	Oc1cc(ccc1)[C@]12CCC[C@@H]([NH+](CC1)CCc1ccccc1)C2=C
CHEMBL405131	0.65	O(C(=O)CCCCCCC(Oc1cc2[C@@]34[C@H]([C@H]([NH+](CC3)CC3CCC3)Cc2cc1)CCCC4)=O)c1cc2[C@@]34[C@H]([C@H]([NH+](CC3)CC3CCC3)Cc2cc1)CCCC4
CHEMBL226166	0.64	Oc1cc2[C@@]34[C@H]([C@H]([NH+](CC3)CC3CC3)Cc2cc1)Cc1c([nH]c2c1cccc2)C4
CHEMBL611929	0.637	FC(F)(F)c1ccc(cc1)C(=O)N[C@H]1[C@@H]2Oc3c4[C@@]25CC[NH+]([C@H](Cc4ccc3O)[C@]5(O)CC1)CC1CC1
CHEMBL1921841	0.622	Clc1cc(ccc1Oc1ccc(cc1)C[NH+]1CCCC1c1cccnc1)C(=O)N
CHEMBL582930	0.62	O(C(=O)C(CCCCCCC(C(Oc1cc2[C@@]34[C@H]([C@H]([NH+](CC3)CC3CCC3)Cc2cc1)CCCC4)=O)C)C)c1cc2[C@@]34[C@H]([C@H]([NH+](CC3)CC3CCC3)Cc2cc1)CCCC4
CHEMBL3691872	0.62	O1[C@@H]2[C@]34[C@@]5([C@H]([NH+](CC3)CC3CC3)Cc3c4c1c(O)cc3)C[C@H](CNC(=O)[C@@H](NC(=O)C)CC(=O)N)[C@]2(OC)CC5
CHEMBL585901	0.62	Oc1cc2[C@@]34[C@H]([C@H]([NH+](CC3)CC3CCC3)Cc2cc1C=NO)CCCC4
CHEMBL381750	0.62	O(C(=O)\C=C\C=C\C(Oc1cc2[C@@]34C([C@H]([NH+](CC3)CC3CCC3)Cc2cc1)CCCC4)=O)c1cc2[C@@]34C([C@H]([NH+](CC3)CC3CCC3)Cc2cc1)CCCC4
CHEMBL1921844	0.617	Fc1cc(ccc1Oc1ccc(cc1)C[NH+]1CCCC1c1cc(F)ccc1)C(=O)N
CHEMBL242968	0.61	O=C(Nc1cc2[C@@]34[C@H]([C@H]([NH+](CC3)CC3CC3)Cc2cc1)CCCC4)N
CHEMBL107420	0.61	O(C)c1ccc2c([C@@]34[C@H]\5c6[nH]c7c(c6C[C@@]3(C/C/5=C(\C)/c3ccccc3)C([NH+](CC4)C)C2)cccc7)c1O
CHEMBL3691875	0.61	O1[C@@H]2[C@]34[C@@]5([C@H]([NH+](CC3)CC3CC3)Cc3c4c1c(O)cc3)C[C@H](CNC(=O)[C@@H](NC(=O)C)CO)[C@]2(OC)CC5
CHEMBL606987	0.6	O1[C@@H]2[C@]34CC[NH+]([C@H](Cc5c3c1c(O)cc5)[C@]4(OCCCc1ccccc1)CCC2=O)CCc1ccccc1
CHEMBL425897	0.6	S(=O)(=O)(NCc1ccc(cc1)CC(=O)N([C@H](C[NH+]1C[C@@H](O)CC1)c1ccccc1)C)C
CHEMBL570429	0.6	Ic1ccc(NC(Oc2cc3[C@@]45[C@H]([C@H]([NH+](CC4)CC4CC4)Cc3cc2)CCCC5)=O)cc1
CHEMBL3672561	0.6	Oc1cc2[C@@]34C[C@@]5(NC(=O)NC5=O)CC[C@@]3(O)[C@H]([NH+](CC4)CC3CC3)Cc2cc1
CHEMBL472583	0.59	O1[C@@H]2[C@]34CC[NH+]([C@H](Cc5c3c1c(O)cc5)[C@]4(OC(=O)C)CC[C@H]2NC(=O)\C=C\c1ccccc1)CC1CC1
CHEMBL571990	0.59	O(C)c1ccc(Nc2cc3[C@@]45[C@H]([C@H]([NH+](CC4)CC4CCC4)Cc3cc2)CCCC5)cc1
CHEMBL346436	0.59	O(C(=O)CCCCCCCC(Oc1cc2[C@@]34[C@H]([C@H]([NH+](CC3)CC3CCC3)Cc2cc1)CCCC4)=O)c1cc2[C@@]34[C@H]([C@H]([NH+](CC3)CC3CCC3)Cc2cc1)CCCC4
CHEMBL3678974	0.59	Clc1ccc(cc1)COC[C@H]1C[C@@]23[C@]45[C@@H](Oc6c4c(C[C@H]2[N+](CC5)(CC2CC2)C)ccc6O)[C@@]1(OC)CC3
CHEMBL127969	0.58	s1cccc1C(=O)NCCC1N(c2c(cccc2)C(=NC1)c1ccccc1)C
CHEMBL3654391	0.58	Oc1cc2[C@@]34CC=5NC(=O)C(=CC=5C[C@@]3(O)[C@H]([NH+](CC4)CC3CC3)Cc2cc1)C(=O)N
CHEMBL1852558	0.58	O1[C@@H]2[C@]34CC[NH+]([C@H](Cc5c3c1c(O)cc5)[C@]4(O)CC[C@H]2NC(=O)c1cc(ncc1)C)CC1CC1
CHEMBL1824512	0.58	O1[C@@H]2[C@]34CC[NH+]([C@H](Cc5c3c1c(O)cc5)[C@]4(O)CC[C@H]2NC(=O)c1cc(ncc1)C)CC1CC1
CHEMBL607126	0.57	O1[C@@H]2[C@]34CC[NH+]([C@H](Cc5c3c1c(O)cc5)[C@]4(NC(=O)CCc1ccc(cc1)C)CCC2=O)C
CHEMBL495057	0.57	O1[C@@H]2[C@]34CC[NH+]([C@H](Cc5c3c1c(O)cc5)[C@]4(O)CC[C@H]2NC(=O)c1cc2c(nc1)cccc2)CC1CC1
CHEMBL1921845	0.565	Fc1cc(ccc1Oc1ccc(cc1)C[NH+]1CCC[C@H]1c1cc(F)ccc1)C(=O)N
CHEMBL468469	0.56	O1[C@@H]2[C@]34CC[NH+]([C@H](Cc5c3c1c(O)cc5)[C@]4(O)CC[C@@H]2O)CC1CC1
CHEMBL3262088	0.56	O1[C@@H]2[C@]34[C@@]5([C@H]([NH+](CC3)CC3CC3)Cc3c4c1c(O)cc3)C[C@H]([C@](O)(C(C)(C)C)CC)[C@]2(OC)CC5
CHEMBL402189	0.55	S(=O)(=O)(N1CCOCC1)c1cc(OC)c(OC)cc1CC(=O)N([C@H](C[NH+]1CCCC1)c1ccccc1)C
CHEMBL127968	0.55	Clc1cc2c(N(C)C(CN=C2c2ccccc2)CCNC(=O)c2ccc(F)cc2)cc1
CHEMBL3695667	0.55	Oc1cc2[C@@]34[C@H]([C@H]([NH+](CC3)CC3CC3)Cc2cc1)CN(CC(=O)N)C(=O)C4
CHEMBL464230	0.55	O=C(N)c1cc2c(CC3[NH+](CCC2(C)C3C)CCc2ccccc2)cc1
CHEMBL3678967	0.55	O1[C@@H]2[C@]34[C@@]5([C@H]([N+](CC3)(CC3CC3)C)Cc3c4c1c(O)cc3)C[C@H](COCc1ccccc1)[C@]2(OC)CC5
CHEMBL2113666	0.54	Clc1ccccc1\C=C\C(=O)N[C@@]12[C@]34[C@@H](Oc5c3c(C[C@H]1[NH+](CC4)C)ccc5)C(=O)CC2
CHEMBL257139	0.54	S(=O)(=O)(N(C)C)c1cc2OCOc2cc1CC(=O)N([C@H](C[NH+]1C[C@@H](O)CC1)c1ccccc1)C
CHEMBL334156	0.537	Fc1ccccc1C(=O)NCCC1Nc2c(cccc2)C(=NC1)c1ccccc1
CHEMBL230607	0.53	s1ccnc1NC(=O)CC(=O)N([C@H](C[NH+]1C[C@@H](O)CC1)c1ccccc1)C
CHEMBL180803	0.53	FC(F)(F)c1ccc(cc1)CC(=O)N(C(C[NH+]1CCCC1)c1cc(OC)ccc1)C
CHEMBL2048766	0.53	O1c2cc(ccc2OC1)CNc1cc2[C@@]34[C@H]([C@H]([NH+](CC3)CC3CC3)Cc2cc1)CCCC4
CHEMBL2113313	0.52	O1[C@@H]2[C@]34[C@]5([C@H]6[C@H](CN(C6)C(=O)\C=C\c6ccccc6C)[C@@]2(OC)C=C5)[C@H]([NH+](CC3)C)Cc2c4c1c(O)cc2
CHEMBL506290	0.51	[NH+]1(C2Cc3c(c4nc([nH]c4cc3)C)[C@](CC1)(C)[C@H]2C)CC1CC1
CHEMBL406116	0.51	O1[C@@H](CC(=O)N[C@@H]2[C@@H]3Oc4c5[C@@]36CC[NH+]([C@H](Cc5ccc4O)[C@]6(O)CC2)CC2CC2)[C@H](OCc2ccccc2)[C@@H](OCc2ccccc2)[C@H](OCc2ccccc2)[C@H]1COCc1ccccc1
CHEMBL568877	0.51	O(C)c1ccc(cc1)CNc1cc2[C@@]34[C@H]([C@H]([NH+](CC3)CC3CC3)Cc2cc1)CCCC4
CHEMBL277863	0.502	Clc1cc(ccc1Cl)CC(=O)N1CCN(C[C@H]1C[NH+]1CCCC1)C(OC)=O
CHEMBL382449	0.5	O[C@H]1CC[NH+](C1)C[C@@H](N(C(=O)CNc1cc(ccc1)C#N)C)c1ccccc1
CHEMBL1257346	0.5	O1CCN(CC1)c1cc(ccc1)C(=O)Nc1cc(NC(=O)c2cc(OC3CC[NH+](CC3)CC3CC3)ccc2)ccc1
CHEMBL140050	0.5	O1[C@@H]2[C@]34[C@@]5([C@H]([NH+](CC3)C)Cc3c4c1c(O)cc3)C[C@H]([C@](O)(CCC)C)[C@]2(OC)C=C5
CHEMBL2322511	0.5	O(C1CC[NH+](CC1)CC1CC1)c1cc(ccc1)C(=O)Nc1cc(NC(=O)c2cc(N3CCCCC3)ccc2)ccc1
CHEMBL1818233	0.5	S(=O)(=O)(N1CCCC1)c1ccccc1-c1ccc(cc1)C[NH+]1CCC(O)(CC1)C
CHEMBL254959	0.5	S(=O)(=O)(N(C)C)c1cc(OC)c(OC)cc1CC(=O)N([C@H](C[NH+]1CCCC1)c1ccccc1)C
CHEMBL2112373	0.49	O1[C@@H]2[C@]34CC[NH+]([C@H](Cc5c3c1c(O)cc5)[C@]4(O)Cc1c3cc(ccc3[nH]c12)CCNC(=[NH2+])N)CC1CC1
CHEMBL3262089	0.49	O1[C@@H]2[C@]34[C@@]5([C@H]([NH+](CC3)CC3CC3)Cc3c4c1c(O)cc3)C[C@H]([C@@](O)(C)c1ccccc1)[C@]2(OC)CC5
CHEMBL606924	0.49	O1[C@@H]2[C@]34CC[NH+]([C@H](Cc5c3c1c(O)cc5)[C@]4(OCCCc1ccccc1)CCC2=O)CC1CCC1
CHEMBL2203338	0.49	Oc1ccc(cc1)-c1ccc(cc1)CCNC(=O)c1cc2c(CC3[NH+](CCC2(C)C3C)CC2CC2)cc1
CHEMBL2180639	0.49	Oc1cc(ccc1)CC[NH+](CC1CCC1)CCc1ccccc1
CHEMBL140278	0.48	O1[C@@H]2[C@]34CC[NH+]([C@H](Cc5c3c1c(O)cc5)[C@]4(O)CC[C@H]2O)CC1CC1
CHEMBL362248	0.48	S(=O)(=O)(Nc1cc(ccc1)[C@H](N(C(=O)Cc1ccc(cc1)C(F)(F)F)C)C[NH+]1CCCC1)N
CHEMBL501739	0.48	O(C(=O)Cc1ccccc1)c1cc2[C@@]34CCCC[C@@]3(O)[C@H]([NH+](CC4)CC3CCC3)Cc2cc1
CHEMBL48241	0.48	Oc1cc2[C@@]34[C@H]([C@H]([NH+](CC3)CC3CCC3)C(=O)c2cc1)CCCC4
CHEMBL3691885	0.48	O1[C@@H]2[C@]34[C@@]5([C@H]([NH+](CC3)CC3CC3)Cc3c4c1c(O)cc3)C[C@H](CNC(=O)c1nccnc1C(=O)N)C2(OC)CC5
CHEMBL3691883	0.47	O1[C@@H]2[C@]34[C@@]5([C@H]([NH+](CC3)CC3CC3)Cc3c4c1c(O)cc3)C[C@H](CNC(=O)CCCCC(=O)N)C2(OC)CC5
CHEMBL3678982	0.47	O1[C@@H]2[C@]34[C@@]5([C@H]([N+](CC3)(CC3CC3)C)Cc3c4c1c(O)cc3)C[C@H](COCc1ccccc1C)[C@]2(OC)CC5
CHEMBL584790	0.47	O(C(=O)C(CCCCCCC(C(Oc1cc2[C@@]34[C@H]([C@H]([NH+](CC3)CC3CCC3)Cc2cc1)CCCC4)=O)(C)C)(C)C)c1cc2[C@@]34[C@H]([C@H]([NH+](CC3)CC3CCC3)Cc2cc1)CCCC4
CHEMBL60869	0.47	O=C1C2[NH+](CC[C@@](c3c1ccc(c3)C(=O)N)(CC)[C@H]2C)CC1CC1
CHEMBL3672570	0.47	Oc1cc2[C@@]34C[C@@]5(N(CC)C(=O)NC5=O)CC[C@@]3(O)[C@H]([NH+](CC4)CC3CC3)Cc2cc1
CHEMBL513762	0.46	O1[C@@H]2[C@]34CC[NH+]([C@H](Cc5c3c1c(cc5)C(=O)N)[C@]4(O)CC[C@@H]2O)CC1CCC1
CHEMBL2178338	0.46	O1[C@@H]2[C@]34CC[NH+]([C@H](Cc5c3c1c(O)cc5)[C@]4(O)CC[C@H]2NC(=O)c1cc(OC)ncc1)CC1CC1
CHEMBL1766036	0.45	s1c2c(nc1N(C)C)cc1[C@@]34[C@H]([C@H]([NH+](CC3)CC3CC3)Cc1c2)CCCC4
CHEMBL2208354	0.45	O(C)c1cc2c(cc(cc2)CCNC(=O)c2cc3c(CC4[NH+](CCC3(C)C4C)CC3CC3)cc2)cc1
CHEMBL273105	0.45	O1[C@@H]2[C@]34CC[NH+]([C@H](Cc5c3c1c(O)cc5)[C@]4(O)CC[C@H]2NC(=O)Cc1cc(OC)ccc1)CC1CC1
CHEMBL126688	0.45	s1cccc1C(=O)NCCC1Nc2c(cccc2)C(=NC1)c1ccccc1
CHEMBL2369408	0.44	Oc1ccc(cc1)C[C@H]([NH3+])C(=O)NCC(=O)N1CCC[C@H]1C(=O)N[C@@H](Cc1ccccc1)C(=O)N[C@@H](CC(C)C)C(=O)N[C@@H](CCC\[NH+]=C(\N)/N)C(=O)N[C@@H](CCC\[NH+]=C(\N)/N)C(=O)N[C@@H](CCC\[NH+]=C(\N)/N)C(=O)N[C@@H](CCC\[NH+]=C(\N)/N)C(=O)N1CCC[C@@H]1C(=O)N[C@@H](CCCC[NH3+])C(=O)N
CHEMBL181279	0.44	FC(F)(F)c1ccc(cc1)CC(=O)N(C(C[NH+]1CCCC1)c1cc(O)ccc1)C
CHEMBL2111836	0.43	s1cccc1C(=O)NCC[C@@H]1N(c2c(cccc2)C(=NC1)c1ccccc1)C
CHEMBL411927	0.43	O1[C@@H]2[C@]34CC[NH+]([C@H](Cc5c3c1c(O)cc5)[C@]4(O)CC[C@H]2NC(=O)Cc1ccccc1)CC1CC1
CHEMBL270918	0.42	O1[C@@H]2[C@]34CC[NH+]([C@H](Cc5c3c1c(O)cc5)[C@]4(O)CC[C@H]2NC(=O)Cc1ccc(OC)cc1)CC1CC1
CHEMBL565679	0.42	O(C(=O)C(CCCCCCC(C(=O)[O-])C)C)c1cc2[C@@]34[C@H]([C@H]([NH+](CC3)CC3CCC3)Cc2cc1)CCCC4
CHEMBL514774	0.41	O1[C@@H]2[C@]34CC[NH+]([C@H](Cc5c3c1c(O)cc5)[C@]4(OCCCc1ccccc1)CCC2=O)CC1CC1
CHEMBL415247	0.41	Oc1cc(ccc1)[C@@]1(CC[NH+](C[C@@H]1C)C[C@@H](NC(=O)[C@@H]1[NH2+]Cc2cc(O)ccc2C1)C(C)C)C
CHEMBL358104	0.41	O(C(=O)CCCCCCCCC(Oc1cc2[C@@]34[C@H]([C@H]([NH+](CC3)CC3CC3)Cc2cc1)CCCC4)=O)c1cc2[C@@]34[C@H]([C@H]([NH+](CC3)CC3CC3)Cc2cc1)CCCC4
CHEMBL3691867	0.4	O1[C@@H]2[C@]34[C@@]5([C@H]([NH+](CC3)CC3CC3)Cc3c4c1c(O)cc3)C[C@H](CNC(=O)[C@@H](NC(=O)C)[C@H](CC)C)[C@]2(OC)CC5
CHEMBL191987	0.4	S(=O)(=O)(Nc1ccc(cc1)CC(=O)N([C@H](C[NH+]1C[C@@H](O)CC1)c1ccccc1)C)C
CHEMBL517779	0.39	O[C@]12[C@@]3(CCCC1)CC[NH+]([C@@H]2Cc1c3cc(cc1)C(=O)N)CC1CCC1
CHEMBL2338715	0.39	Oc1cc2c(cc1)C(=O)[C@@H]1[NH+](CC[C@@]2(CC)[C@@H]1C)CC1CC1
CHEMBL3262377	0.39	O1[C@@H]2[C@]34[C@@]5([C@H]([NH+](CC3)CC3CC3)Cc3c4c1c(O)cc3)C[C@H]([C@](O)(C)c1ccncc1)[C@]2(OC)CC5
CHEMBL201905	0.39	FC(F)(F)c1ccc(NCC(=O)N([C@H](C[NH+]2C[C@@H](O)CC2)c2ccccc2)C)cc1
CHEMBL201285	0.39	O[C@H]1CC[NH+](C1)C[C@@H](N(C(=O)CNc1ccccc1C#N)C)c1ccccc1
CHEMBL200881	0.38	O(C(=O)CCCCCCCCC(=O)Nc1cc2[C@@]34C([C@H]([NH+](CC3)CC3CCC3)Cc2cc1)CCCC4)c1cc2[C@@]34C([C@H]([NH+](CC3)CC3CCC3)Cc2cc1)CCCC4
CHEMBL249567	0.38	Brc1ccc(cc1)CCNC(=O)c1cc2c(CC3[NH+](CC[C@@]2(C)[C@H]3C)CC2CC2)cc1
CHEMBL281786	0.38	O1[C@@H]2[C@]34[C@@]5([C@H]([NH+](CC3)CC3CC3)Cc3c4c1c(O)cc3)C[C@H](C(O)(C)C)[C@]2(OC)CC5
CHEMBL415284	0.38	O1[C@@H]2[C@]34[C@H]([C@H]([NH+](CC3)CC=C)Cc3c4c1c(O)cc3)C=C[C@@H]2O
CHEMBL2208359	0.38	O(C)c1ccccc1-c1ccc(cc1)CCNC(=O)c1cc2c(CC3[NH+](CCC2(C)C3C)CC2CC2)cc1
CHEMBL409458	0.37	Clc1ccc(cc1)C(=O)N[C@H]1[C@@H]2Oc3c4[C@@]25CC[NH+]([C@H](Cc4ccc3O)[C@]5(O)CC1)CC1CC1
CHEMBL1774951	0.37	s1c2c(nc1NC(=O)CCCCCCCCC(=O)Nc1sc3c(n1)cc1[C@@]45[C@H]([C@H]([NH+](CC4)CC4CC4)Cc1c3)CCCC5)cc1[C@@]34[C@H]([C@H]([NH+](CC3)CC3CC3)Cc1c2)CCCC4
CHEMBL3691879	0.37	S(=O)(=O)(NC[C@H]1C[C@@]23[C@]45[C@@H](Oc6c4c(C[C@H]2[NH+](CC5)CC2CC2)ccc6O)[C@@]1(OC)CC3)C(F)(F)F
CHEMBL127828	0.37	s1cc(cc1)C(=O)NCCC1N(c2c(cccc2)C(=NC1)c1ccccc1F)C
CHEMBL611931	0.37	Ic1ccc(cc1)C(=O)N[C@H]1[C@@H]2Oc3c4[C@@]25CC[NH+]([C@H](Cc4ccc3O)[C@]5(O)CC1)CC1CC1
CHEMBL611932	0.37	O1[C@@H]2[C@]34CC[NH+]([C@H](Cc5c3c1c(O)cc5)[C@]4(O)CC[C@H]2NC(=O)c1ccc(cc1)C(C)(C)C)CC1CC1
CHEMBL1774947	0.37	O(C(=O)CCCCCCCCC(Oc1cc2[C@@]34CCCC[C@@]3(OC)[C@H]([NH+](CC4)CC3CCC3)Cc2cc1)=O)c1cc2[C@@]34CCCC[C@@]3(OC)[C@H]([NH+](CC4)CC3CCC3)Cc2cc1
CHEMBL606985	0.37	O1[C@@H]2[C@]34CC[NH+]([C@H](Cc5c3c1c(O)cc5)[C@]4(OCCCc1ccccc1)CCC2=O)CCC
CHEMBL341529	0.363	Fc1ccccc1C(=O)NCCC1N(c2c(cccc2)C(=NC1)c1ccccc1)C
CHEMBL2397020	0.36	O1[C@@H]2[C@]34CC[NH+]([C@H](Cc5c3c1c(O)cc5)[C@]4(NC(=O)c1ncccc1)CCC2=O)CC1CC1
CHEMBL365486	0.36	S(=O)(=O)(Nc1cc(ccc1)[C@H](N(C(=O)Cc1ccc(cc1)C(F)(F)F)C)C[NH+]1CCCC1)C
CHEMBL3262091	0.36	O1[C@@H]2[C@]34[C@@]5([C@H]([NH+](CC3)CC3CC3)Cc3c4c1c(O)cc3)C[C@H]([C@@](O)(CC)c1ccccc1)[C@]2(OC)CC5
CHEMBL2048772	0.36	Oc1cc(ccc1)CNc1cc2[C@@]34[C@H]([C@H]([NH+](CC3)CC3CC3)Cc2cc1)CCCC4
CHEMBL3086746	0.36	O1[C@@H]2[C@]34CC[NH+]([C@H](Cc5c3c1c(O)cc5)[C@]4(NC(=O)c1ncccc1)CCC2=O)CC1CC1
CHEMBL2208347	0.36	Oc1ccc(cc1)-c1ccc(cc1)CCNC(=O)c1cc2c(C[C@H]3[NH+](CC[C@]2(C)[C@H]3C)CC2CC2)cc1
CHEMBL210005	0.35	O=C(NCCc1ccc(cc1)-c1ccccc1)c1cc2c(C[C@H]3[NH+](CC[C@]2(C)[C@H]3C)CC2CC2)cc1
CHEMBL3691873	0.35	O1[C@@H]2[C@]34[C@@]5([C@H]([NH+](CC3)CC3CC3)Cc3c4c1c(O)cc3)C[C@H](CNC(=O)[C@@H](NC(=O)C)CC(C)C)[C@]2(OC)CC5
CHEMBL3691863	0.35	O1[C@@H]2[C@]34[C@@]5([C@H]([NH+](CC3)CC3CC3)Cc3c4c1c(O)cc3)C[C@H](CNC(=O)[C@@H](NC(=O)C)C)[C@]2(OC)CC5
CHEMBL269483	0.35	Oc1ccc(cc1)C[C@H]([NH3+])C(=O)NCC(=O)NCC(=O)N[C@@H](Cc1ccccc1)C(=O)N[C@@H](CC(C)C)C(=O)N[C@@H](CCC\[NH+]=C(\N)/N)C(=O)N[C@@H](CCC\[NH+]=C(\N)/N)C(=O)N[C@@H]([C@H](CC)C)C(=O)N[C@@H](CCC\[NH+]=C(\N)/N)C(=O)N1CCC[C@@H]1C(=O)[O-]
CHEMBL1076579	0.34	O(CC(O)COc1cc2[C@@]34[C@H]([C@H]([NH+](CC3)CC3CCC3)Cc2cc1)CCCC4)c1ccc(cc1)Cc1ccc(OCC(O)COc2cc3[C@@]45[C@H]([C@H]([NH+](CC4)CC4CCC4)Cc3cc2)CCCC5)cc1
CHEMBL571998	0.34	[NH+]1([C@H]2[C@H]3[C@@](CCCC3)(CC1)c1cc(NCc3ccccc3)ccc1C2)CC1CC1
CHEMBL511645	0.34	Oc1c2[C@@]34C[C@H](O)CC[C@@]3(O)[C@H]([NH+](CC4)CC3CCC3)Cc2ccc1C(=O)N
CHEMBL513598	0.34	O1[C@@H]2[C@]34CC[NH+]([C@H](Cc5c3c1c(O)cc5)[C@]4(O)CC[C@H]2NC(=O)\C=C\c1ccccc1OC)CC1CC1
CHEMBL184811	0.34	Clc1cc(ccc1Cl)C1CC=CCN(C(C[NH+]2CCCC2)c2ccccc2)C1=O
CHEMBL224671	0.34	O1[C@@H]2[C@]34CC[NH+]([C@H](Cc5c3c1c(OC(=O)CCCCCCCCC(Oc1cc3[C@@]67C([C@H]([NH+](CC6)CC6CCC6)Cc3cc1)CCCC7)=O)cc5)[C@]4(O)CC[C@H]2O)CC1CCC1
CHEMBL593215	0.34	Clc1cc(ccc1Cl)C(=O)N[C@H]1[C@@H]2Oc3c4[C@@]25CC[NH+]([C@H](Cc4ccc3O)[C@]5(O)CC1)CC1CC1
CHEMBL2397022	0.33	O1[C@@H]2[C@]34CC[NH+]([C@H](Cc5c3c1c(O)cc5)[C@]4(NC(=O)c1ccncc1)CCC2=O)CC1CC1
CHEMBL3309518	0.33	O1[C@@H]2[C@]34CC[NH+]([C@H](Cc5c3c1c(O)cc5)[C@]4(O)CC=1CCC(=O)N(C=12)CC1CCCCC1)CC1CC1
CHEMBL3086748	0.33	O1[C@@H]2[C@]34CC[NH+]([C@H](Cc5c3c1c(O)cc5)[C@]4(NC(=O)c1ccncc1)CCC2=O)CC1CC1
CHEMBL2397019	0.33	O1[C@@H]2[C@]34CC[NH+]([C@H](Cc5c3c1c(O)cc5)[C@]4(NC(=O)c1cc3c(cc1)cccc3)CCC2=O)CC1CC1
CHEMBL3086753	0.33	O1[C@@H]2[C@]34CC[NH+]([C@H](Cc5c3c1c(O)cc5)[C@]4(NC(=O)c1cc3c(cc1)cccc3)CCC2=O)CC1CC1
CHEMBL3654408	0.32	Oc1cc2[C@@]34[C@H]([C@H]([NH+](CC3)CC3CC3)Cc2cc1)CC=1C=C(C(=O)N2CCC[C@H]2C(=O)N)C(=O)NC=1C4
CHEMBL382932	0.32	O[C@H]1CC[NH+](C1)C[C@@H](N(C(=O)CN(C)c1ccccc1)C)c1ccccc1
CHEMBL3691886	0.32	O1[C@@H]2[C@]34[C@@]5([C@H]([NH+](CC3)CC3CC3)Cc3c4c1c(O)cc3)C[C@H](CNC(=O)c1ccccc1C(=O)[O-])C2(OC)CC5
CHEMBL1095519	0.31	Clc1cc(ccc1Cl)CC(=O)N1CCN(C[C@@H]1[C@H]([NH+]1CCCC1)C)C(OC)=O
CHEMBL3654406	0.31	Oc1cc2[C@@]34[C@H]([C@H]([NH+](CC3)CC3CC3)Cc2cc1)CC=1C=C(C(=O)N[C@@H](Cc2ccccc2)C(=O)N)C(=O)NC=1C4
CHEMBL402820	0.31	S(=O)(=O)(N1CCCC1)c1cc(OC)c(OC)cc1CC(=O)N([C@H](C[NH+]1CCCC1)c1ccccc1)C
CHEMBL127463	0.302	Fc1ccc(cc1)C(=O)NCCC1N(c2c(cccc2)C(=NC1)c1ccccc1)C
CHEMBL199827	0.3	O(C(=O)CCCCCCCCC(Oc1ccccc1)=O)c1cc2[C@@]34C([C@H]([NH+](CC3)CC3CCC3)Cc2cc1)CCCC4
CHEMBL3672571	0.3	Oc1cc2[C@@]34C[C@@]5(N(C)C(=O)NC5=O)CC[C@@]3(O)[C@H]([NH+](CC4)CC3CC3)Cc2cc1
CHEMBL394624	0.3	O(C(=O)NCc1ccccc1)c1cc2C34C(C([NH+](CC3)CC3CCC3)Cc2cc1)CCCC4
CHEMBL566346	0.29	O(C(=O)CCCCCCCCC(=O)[O-])c1cc2[C@@]34[C@H]([C@H]([NH+](CC3)CC3CCC3)Cc2cc1)CCCC4
CHEMBL611930	0.29	Brc1ccc(cc1)C(=O)N[C@H]1[C@@H]2Oc3c4[C@@]25CC[NH+]([C@H](Cc4ccc3O)[C@]5(O)CC1)CC1CC1
CHEMBL470005	0.29	Oc1c2[C@@]34CCCC[C@@]3(O)[C@H]([NH+](CC4)CC3CC3)Cc2ccc1C(=O)N
CHEMBL3678977	0.29	O1[C@@H]2[C@]34[C@@]5([C@H]([N+](CC3)(CC3CC3)C)Cc3c4c1c(O)cc3)C[C@H](COCc1cc(ccc1)C)[C@]2(OC)CC5
CHEMBL3678971	0.29	O1[C@@H]2[C@]34[C@@]5([C@H]([N+](CC3)(CC3CC3)C)Cc3c4c1c(O)cc3)C[C@H](COCc1ccoc1)[C@]2(OC)CC5
CHEMBL383320	0.29	O(C(=O)CCCCCCCCC(=O)[O-])c1cc2[C@@]34C([C@H]([NH+](CC3)CC3CCC3)Cc2cc1)CCCC4
CHEMBL271811	0.29	O1[C@@H]2[C@]34CC[NH+]([C@H](Cc5c3c1c(O)cc5)[C@]4(O)CC[C@H]2NC(=O)c1cc(OC)cc(OC)c1)CC1CC1
CHEMBL341056	0.282	Fc1ccc(cc1)C(=O)NCCC1Nc2c(cccc2)C(=NC1)c1ccccc1
CHEMBL373984	0.28	O(C(=O)CCNC(=O)[C@H]1N(Cc2c(C1)cccc2)C(=O)[C@@H]([NH3+])Cc1c(cc(O)cc1C)C)c1cc2[C@@]34[C@H]([C@H]([NH+](CC3)CC3CCC3)Cc2cc1)CCCC4
CHEMBL1774950	0.28	O1[C@@H]2[C@]34CC[NH+]([C@H](Cc5c3c1c(OC(=O)CCCCCCCCC(Oc1cc3[C@@]67CCCC[C@@]6(O)[C@H]([NH+](CC7)CC6CCC6)Cc3cc1)=O)cc5)[C@]4(O)CCC2=O)CC=C
CHEMBL1163923	0.279	O1[C@@H]2[C@]34[C@@]5([C@H]([NH+](CC3)CC3CC3)Cc3c4c1c(O)cc3)C[C@H](C(=O)N(CCc1ccccc1)C)[C@]2(O)C=C5
CHEMBL3678980	0.27	Clc1cc(ccc1)COC[C@H]1C[C@@]23[C@]45[C@@H](Oc6c4c(C[C@H]2[N+](CC5)(CC2CC2)C)ccc6O)[C@@]1(OC)CC3
CHEMBL3086750	0.27	O1[C@@H]2[C@]34CC[NH+]([C@H](Cc5c3c1c(O)cc5)[C@]4(NC(=O)c1ncc3c(c1)cccc3)CCC2=O)CC1CC1
CHEMBL1774952	0.27	s1c2c(nc1NCCCCCCCCCCNc1sc3c(n1)cc1[C@@]45[C@H]([C@H]([NH+](CC4)CC4CC4)Cc1c3)CCCC5)cc1[C@@]34[C@H]([C@H]([NH+](CC3)CC3CC3)Cc1c2)CCCC4
CHEMBL318859	0.27	O1CCC[C@]12C[C@H]([NH+]1CCCC1)[C@@H](N(C(=O)Cc1c3c(occ3)ccc1)C)CC2
CHEMBL2397016	0.27	O1[C@@H]2[C@]34CC[NH+]([C@H](Cc5c3c1c(O)cc5)[C@]4(NC(=O)c1ncc3c(c1)cccc3)CCC2=O)CC1CC1
CHEMBL230288	0.27	O[C@H]1CC[NH+](C1)C[C@@H](N(C(=O)CC(=O)Nc1ccccc1)C)c1ccccc1
CHEMBL2048773	0.27	Oc1ccc(cc1)CNc1cc2[C@@]34[C@H]([C@H]([NH+](CC3)CC3CC3)Cc2cc1)CCCC4
CHEMBL370029	0.27	Oc1c2[C@@]34CC(=O)CC[C@@]3(O)[C@H]([NH+](CC4)CC3CCC3)Cc2ccc1C(=O)N
CHEMBL511655	0.27	Clc1ccccc1\C=C\C(=O)N[C@H]1[C@@H]2Oc3c4[C@@]25CC[NH+]([C@H](Cc4ccc3O)[C@]5(O)CC1)CC1CC1
CHEMBL3678964	0.26	Fc1ccc(cc1)COC[C@H]1C[C@@]23[C@]45[C@@H](Oc6c4c(C[C@H]2[N+](CC5)(CC2CC2)C)ccc6O)[C@@]1(OC)CC3
CHEMBL2397017	0.26	O1[C@@H]2[C@]34CC[NH+]([C@H](Cc5c3c1c(O)cc5)[C@]4(NC(=O)c1nc3c(cc1)cccc3)CCC2=O)CC1CC1
CHEMBL3695674	0.26	Oc1cc2[C@@]34[C@H]([C@H]([NH+](CC3)CC3CC3)Cc2cc1)C[NH+](CC4)CC(=O)N
CHEMBL3086751	0.26	O1[C@@H]2[C@]34CC[NH+]([C@H](Cc5c3c1c(O)cc5)[C@]4(NC(=O)c1nc3c(cc1)cccc3)CCC2=O)CC1CC1
CHEMBL2048771	0.26	Oc1ccccc1CNc1cc2[C@@]34[C@H]([C@H]([NH+](CC3)CC3CC3)Cc2cc1)CCCC4
CHEMBL123898	0.251	O=C(NCCC1Nc2c(cccc2)C(=NC1)c1ccccc1)c1ccccc1
CHEMBL3691862	0.25	O1[C@@H]2[C@]34[C@@]5([C@H]([NH+](CC3)CC3CC3)Cc3c4c1c(O)cc3)C[C@H](CNC(=O)[C@@H]([NH3+])Cc1nc[nH]c1)[C@]2(OC)CC5
CHEMBL3678979	0.25	Fc1cc(ccc1)COC[C@H]1C[C@@]23[C@]45[C@@H](Oc6c4c(C[C@H]2[N+](CC5)(CC2CC2)C)ccc6O)[C@@]1(OC)CC3
CHEMBL511816	0.24	O1[C@@H]2[C@]34CC[NH+]([C@H](Cc5c3c1c(O)cc5)[C@]4(O)CCC2)CC1CC1
CHEMBL410526	0.24	O1[C@@H]2[C@]34CC[NH+]([C@H](Cc5c3c1c(O)cc5)[C@]4(O)CC[C@H]2NC(=O)c1cc(OC)ccc1)CC1CC1
CHEMBL471243	0.23	Oc1c2[C@@]34CC(=O)CC[C@@]3(O)[C@H]([NH+](CC4)CC3CC3)Cc2ccc1C(=O)N
CHEMBL3672565	0.23	Oc1cc2[C@@]34[C@H]([C@H]([NH+](CC3)CC3CC3)Cc2cc1)CC[C@]1(NC(=O)NC1=O)C4
CHEMBL607125	0.23	O1[C@@H]2[C@]34CC[NH+]([C@H](Cc5c3c1c(O)cc5)[C@]4(NC(=O)\C=C\c1ccccc1C)CCC2=O)C
CHEMBL265813	0.23	Oc1ccc(cc1)C[C@H]([NH3+])C(=O)NCC(=O)NCC(=O)N[C@@H](Cc1ccccc1)C(=O)N[C@@H](CC(C)C)C(=O)N[C@@H](CCC\[NH+]=C(\N)/N)C(=O)N[C@@H](CCC\[NH+]=C(\N)/N)C(=O)N[C@@H]([C@H](CC)C)C(=O)N[C@@H](CCC\[NH+]=C(\N)/N)C(=O)N1CCC[C@@H]1C(=O)N[C@@H](CCCC[NH3+])C(=O)N[C@@H](CC(C)C)C(=O)N[C@@H](CCCC[NH3+])C(=O)[O-]
CHEMBL475108	0.23	[NH+]1(C2Cc3c(c4nn[nH]c4cc3)[C@](CC1)(C)[C@H]2C)CC1CC1
CHEMBL426084	0.23	Oc1c2[C@@]34CC(=O)CC[C@@]3(O)[C@H]([NH+](CC4)CC3CC3)Cc2ccc1C(=O)N
CHEMBL201271	0.23	O(C(=O)CCCCCCCCC(Oc1cc2[C@@]34C([C@H]([NH+](CC3)CC3CCC3)Cc2cc1)CCCC4)=O)c1cc2[C@@]34C([C@H]([NH+](CC3)CC3CC3)Cc2cc1)CCCC4
CHEMBL1795711	0.23	Ic1cc(ccc1)C(=O)N[C@H]1[C@@H]2Oc3c4[C@@]25CC[NH+]([C@H](Cc4ccc3O)[C@]5(O)CC1)CC1CC1
CHEMBL611933	0.23	Clc1ccc(cc1)C(=O)N[C@H]1[C@@H]2Oc3c4[C@@]25CC[NH+]([C@H](Cc4ccc3O)[C@]5(O)CC1)CC1CC1
CHEMBL2208358	0.22	O(C)c1cc(ccc1)-c1ccc(cc1)CCNC(=O)c1cc2c(CC3[NH+](CCC2(C)C3C)CC2CC2)cc1
CHEMBL402135	0.22	S(=O)(=O)(N(C)C)c1cc2OCOc2cc1CC(=O)N([C@H](C[NH+]1CCCC1)c1ccccc1)C
CHEMBL3691870	0.22	O1[C@@H]2[C@]34[C@@]5([C@H]([NH+](CC3)CC3CC3)Cc3c4c1c(O)cc3)C[C@H](CNC(=O)CNC(=O)C)[C@]2(OC)CC5
CHEMBL2338733	0.22	O1[C@@H]2[C@]34[C@@]5([C@H]([NH+](CC3)CC3CC3)Cc3c4c1c(O)cc3)C[C@H]([C@@](O)(CC1CCCCC1)C)[C@]2(OC)CC5
CHEMBL33986	0.22	Oc1cc2[C@@]34CCCC[C@@]3(O)[C@H]([NH+](CC4)CC3CCC3)Cc2cc1
CHEMBL521543	0.21	O(C(=O)Cc1ccc(OC)cc1)c1cc2[C@@]34CCCC[C@@]3(O)[C@H]([NH+](CC4)CC3CCC3)Cc2cc1
CHEMBL3695676	0.21	Oc1cc2[C@@]34[C@H]([C@H]([NH+](CC3)CC3CC3)Cc2cc1)C[NH2+]CC4
CHEMBL422551	0.21	Oc1cc2c(cc1)C(=O)[C@H]1[NH+](CC[C@]2(CC)[C@H]1C)CC1CC1
CHEMBL411557	0.21	Oc1ccc(cc1)C[C@H]([NH3+])C(=O)NCC(=O)NCC(=O)N[C@@H](Cc1ccccc1)C(=O)N[C@@H](CC(C)C)C(=O)N[C@@H](CCCNC(=[NH2+])N)C(=O)N[C@@H](CCCNC(=[NH2+])N)C(=O)N[C@@H]([C@H](CC)C)C(=O)N[C@@H](CCCNC(=[NH2+])N)C(=O)N1CCC[C@H]1C(=O)N[C@@H](CCCC[NH3+])C(=O)N[C@@H](CC(C)C)C(=O)N[C@@H](CCCC[NH3+])C(=O)N[C@@H](Cc1c2c([nH]c1)cccc2)C(=O)N[C@@H](CC(=O)[O-])C(=O)N[C@@H](CC(=O)N)C(=O)N[C@@H](CCC(=O)N)C(=O)[O-]
CHEMBL399344	0.2	O=C(NCCc1cc2c(cc1)cccc2)c1cc2c(CC3[NH+](CC[C@@]2(C)[C@H]3C)CC2CC2)cc1
CHEMBL187124	0.2	Clc1cc(ccc1Cl)[C@@H]1CC=CCN([C@H](C[NH+]2C[C@@H](O)CC2)c2ccccc2)C1=O
CHEMBL56585	0.2	Oc1cc2c(C[C@H]3[NH+](CC[C@]2(C)[C@H]3C)CC2CC2)cc1
CHEMBL3678975	0.2	s1cc(cc1)COC[C@H]1C[C@@]23[C@]45[C@@H](Oc6c4c(C[C@H]2[N+](CC5)(CC2CC2)C)ccc6O)[C@@]1(OC)CC3
CHEMBL1080925	0.2	O(C(=O)CCCCCCCCC)c1cc2[C@@]34[C@H]([C@H]([NH+](CC3)CC3CCC3)Cc2cc1)CCCC4
CHEMBL2208355	0.2	O=C(NCCc1cc2c(cc1)cccc2)c1cc2c(CC3[NH+](CCC2(C)C3C)CC2CC2)cc1
CHEMBL1774946	0.2	Oc1cc2[C@@]34CCCC[C@@]3(OC)[C@H]([NH+](CC4)CC3CCC3)Cc2cc1
CHEMBL3678976	0.2	Fc1ccccc1COC[C@H]1C[C@@]23[C@]45[C@@H](Oc6c4c(C[C@H]2[N+](CC5)(CC2CC2)C)ccc6O)[C@@]1(OC)CC3
CHEMBL109040	0.2	O(C)c1ccc2c([C@@]34[C@@H]5\C(\C[C@@]3(C([NH+](CC4)C)C2)CCC5=O)=C\c2ccccc2)c1O
CHEMBL485605	0.195	o1cccc1\C=C\C(=O)N(C)[C@H]1[C@@H]2Oc3c4[C@@]25CC[NH+]([C@H](Cc4ccc3O)[C@]5(O)CC1)CC1CC1
CHEMBL407084	0.19	Oc1ccc(cc1)C[C@H]([NH3+])C(=O)NCC(=O)NCC(=O)N[C@@H](Cc1ccccc1)C(=O)N[C@@H](CC(C)C)C(=O)N[C@@H](CCC\[NH+]=C(\N)/N)C(=O)N[C@@H](CCC\[NH+]=C(\N)/N)C(=O)N[C@@H](C(=O)N[C@@H](CCC\[NH+]=C(\N)/N)C(=O)N1CCC[C@H]1C(=O)N[C@@H](CCCC[NH3+])C(=O)N)C
CHEMBL3654393	0.19	Oc1cc2[C@@]34[C@H]([C@H]([NH+](CC3)CC3CC3)Cc2cc1)CC=1C=C(C(=O)N)C(=O)NC=1C4
CHEMBL216696	0.19	Oc1ccc(cc1)C[C@H]([NH3+])C(=O)NCC(=O)NCC(=O)N[C@@H](Cc1ccccc1)C(=O)N[C@@H](CC(C)C)C(=O)N[C@@H](CCC\[NH+]=C(\N)/N)C(=O)N[C@@H](CCC\[NH+]=C(\N)/N)C(=O)N[C@H](C(=O)N[C@@H](CCC\[NH+]=C(\N)/N)C(=O)N1CCC[C@H]1C(=O)N[C@@H](CCCC[NH3+])C(=O)N)C
CHEMBL485832	0.19	O1[C@@H]2[C@]34CC[NH+]([C@H](Cc5c3c1c(O)cc5)[C@]4(O)Cc1c3cc(NC(=[NH2+])N)ccc3[nH]c12)CC1CC1
CHEMBL257140	0.19	S(=O)(=O)(N(Cc1ccccc1)C)c1cc2OCOc2cc1CC(=O)N([C@H](C[NH+]1CCCC1)c1ccccc1)C
CHEMBL3678981	0.19	Clc1ccccc1COC[C@H]1C[C@@]23[C@]45[C@@H](Oc6c4c(C[C@H]2[N+](CC5)(CC2CC2)C)ccc6O)[C@@]1(OC)CC3
CHEMBL3086754	0.19	O1[C@@H]2[C@]34CC[NH+]([C@H](Cc5c3c1c(O)cc5)[C@]4(NC(=O)Cc1ncccc1)CCC2=O)CC1CC1
CHEMBL1852385	0.18	Brc1nccc(c1)C(=O)N[C@H]1[C@@H]2Oc3c4[C@@]25CC[NH+]([C@H](Cc4ccc3O)[C@]5(O)CC1)CC1CC1
CHEMBL3695670	0.18	Oc1cc2[C@@]34[C@H]([C@H]([NH+](CC3)CC3CC3)Cc2cc1)CNC(=O)C4
CHEMBL2112374	0.18	O1[C@@H]2[C@]34CC[NH+]([C@H](Cc5c3c1c(O)cc5)[C@]4(O)Cc1c3cc(ccc3[nH]c12)CNC(=[NH2+])N)CC1CC1
CHEMBL430397	0.18	O=C(NCCCc1cc2c(cc1)cccc2)c1cc2c(CC3[NH+](CC[C@@]2(C)[C@H]3C)CC2CC2)cc1
CHEMBL1824510	0.18	Brc1nccc(c1)C(=O)N[C@H]1[C@@H]2Oc3c4[C@@]25CC[NH+]([C@H](Cc4ccc3O)[C@]5(O)CC1)CC1CC1
CHEMBL3691857	0.18	O1[C@@H]2[C@]34[C@@]5([C@H]([NH+](CC3)CC3CC3)Cc3c4c1c(O)cc3)C[C@H](CNC(=O)[C@@H]([NH3+])CO)[C@]2(OC)CC5
CHEMBL2338751	0.18	O1[C@@H]2[C@]34[C@@]5([C@H]([NH+](CC3)CC3CC3)Cc3c4c1c(O)cc3)C[C@H]([C@](O)(CCC1CCCCC1)C)[C@]2(OC)CC5
CHEMBL59092	0.18	Oc1cc2c(CC3[NH+](CC[C@]2(C)[C@H]3C)CC2CC2)cc1
CHEMBL2111838	0.17	s1cc(cc1)C(=O)NCC[C@@H]1N(c2c(cccc2)C(=NC1)c1ccccc1F)C
CHEMBL1076573	0.17	O(CC(O)CC(O)COc1cc2[C@@]34[C@H]([C@H]([NH+](CC3)CC3CCC3)Cc2cc1)CCCC4)c1cc2[C@@]34[C@H]([C@H]([NH+](CC3)CC3CCC3)Cc2cc1)CCCC4
CHEMBL3691882	0.17	O1[C@@H]2[C@]34[C@@]5([C@H]([NH+](CC3)CC3CC3)Cc3c4c1c(O)cc3)C[C@H](CNC(=O)CCC(=O)N)C2(OC)CC5
CHEMBL3086755	0.17	O1[C@@H]2[C@]34CC[NH+]([C@H](Cc5c3c1c(O)cc5)[C@]4(NC(=O)CCc1ncccc1)CCC2=O)CC1CC1
CHEMBL3086305	0.17	s1c2c(nc1NC(=O)C)C[C@]13[C@H]([C@H]([NH+](CC1)CC1CC1)Cc1c3cc(O)cc1)C2
CHEMBL169703	0.17	s1cc(cc1)C(=O)NCC1N(c2c(cccc2)C(=NC1)c1ccccc1F)C
CHEMBL150061	0.17	O(C(=O)[C@@H]1C[C@@H]1C(Oc1cc2[C@@]34[C@H]([C@H]([NH+](CC3)CC3CCC3)Cc2cc1)CCCC4)=O)c1cc2[C@@]34[C@H]([C@H]([NH+](CC3)CC3CCC3)Cc2cc1)CCCC4
CHEMBL201884	0.17	O[C@H]1CC[NH+](C1)C[C@@H](N(C(=O)CNc1ccccc1)C)c1ccccc1
CHEMBL2338719	0.16	O1[C@@H]2[C@]34[C@@]5([C@H]([NH+](CC3)CC3CC3)Cc3c4c1c(O)cc3)C[C@H]([C@@H](O)C(C)C)[C@]2(OC)CC5
CHEMBL3691868	0.16	O1[C@@H]2[C@]34[C@@]5([C@H]([NH+](CC3)CC3CC3)Cc3c4c1c(O)cc3)C[C@H](CNC(=O)[C@H]1N(CCC1)C(=O)C)[C@]2(OC)CC5
CHEMBL3086747	0.16	O1[C@@H]2[C@]34CC[NH+]([C@H](Cc5c3c1c(O)cc5)[C@]4(NC(=O)c1cccnc1)CCC2=O)CC1CC1
CHEMBL2338734	0.16	O1[C@@H]2[C@]34[C@@]5([C@H]([NH+](CC3)CC3CC3)Cc3c4c1c(O)cc3)C[C@H]([C@@](O)(CCC1CCCCC1)C)[C@]2(OC)CC5
CHEMBL3581753	0.16	O1[C@@H]2[C@]34[C@@]5([C@H]([NH+](CC3)CC3CC3)Cc3c4c1c(O)cc3)C[C@@]([C@H](O)c1ccc(cc1)C)(C)[C@]2(OC)CC5
CHEMBL3691864	0.16	O1[C@@H]2[C@]34[C@@]5([C@H]([NH+](CC3)CC3CC3)Cc3c4c1c(O)cc3)C[C@H](CNC(=O)[C@@H](NC(=O)C)Cc1ccccc1)[C@]2(OC)CC5
CHEMBL2397021	0.16	O1[C@@H]2[C@]34CC[NH+]([C@H](Cc5c3c1c(O)cc5)[C@]4(NC(=O)c1cccnc1)CCC2=O)CC1CC1
CHEMBL3262363	0.16	O1[C@@H]2[C@]34[C@@]5([C@H]([NH+](CC3)CC3CC3)Cc3c4c1c(O)cc3)C[C@H]([C@@](O)(C)c1ccccc1C)[C@]2(OC)CC5
CHEMBL1165548	0.152	O1[C@@]23[C@]45[C@@H](Oc6c4c(C[C@H]2[NH+](CC5)CC2CC2)ccc6O)[C@](O)(CC3)[C@@H]1C(=O)Nc1ccccc1
CHEMBL1766025	0.151	s1c2c(nc1NCC)cc1[C@@]34[C@H]([C@H]([NH+](CC3)CC3CC3)Cc1c2)CCCC4
CHEMBL1824509	0.15	Clc1nccc(c1)C(=O)N[C@H]1[C@@H]2Oc3c4[C@@]25CC[NH+]([C@H](Cc4ccc3O)[C@]5(O)CC1)CC1CC1
CHEMBL1852788	0.15	Clc1nccc(c1)C(=O)N[C@H]1[C@@H]2Oc3c4[C@@]25CC[NH+]([C@H](Cc4ccc3O)[C@]5(O)CC1)CC1CC1
CHEMBL2338732	0.15	O1[C@@H]2[C@]34[C@@]5([C@H]([NH+](CC3)CC3CC3)Cc3c4c1c(O)cc3)C[C@H]([C@](O)(C)C1CCCC1)[C@]2(OC)CC5
CHEMBL199832	0.15	O1CCC[C@H]1C[NH+]1[C@H]2C3[C@@](CCCC3)(CC1)c1cc(O)ccc1C2
CHEMBL3309515	0.15	O1[C@@H]2[C@]34CC[NH+]([C@H](Cc5c3c1c(O)cc5)[C@]4(O)CC=1CCC(=O)N(C=12)Cc1ccccc1)CC1CC1
CHEMBL2338731	0.15	O1[C@@H]2[C@]34[C@@]5([C@H]([NH+](CC3)CC3CC3)Cc3c4c1c(O)cc3)C[C@H]([C@@](O)(CCC(C)C)C)[C@]2(OC)CC5
CHEMBL405190	0.15	Oc1ccc(cc1)C[C@H]([NH3+])C(=O)NCC(=O)N[C@@H](C(=O)N[C@@H](Cc1ccccc1)C(=O)N[C@@H](CC(C)C)C(=O)N[C@@H](CCC\[NH+]=C(\N)/N)C(=O)N[C@@H](CCC\[NH+]=C(\N)/N)C(=O)N[C@@H]([C@H](CC)C)C(=O)N[C@@H](CCC\[NH+]=C(\N)/N)C(=O)N1CCC[C@@H]1C(=O)N[C@@H](CCCC[NH3+])C(=O)N)C
CHEMBL3086756	0.14	O1[C@@H]2[C@]34CC[NH+]([C@H](Cc5c3c1c(O)cc5)[C@]4(NC(=O)CNC(=O)c1ncccc1)CCC2=O)CC1CC1
CHEMBL1774948	0.14	O1[C@@H]2[C@]34CC[NH+]([C@H](Cc5c3c1c(OC(=O)CCCCCCCCC(Oc1cc3[C@@]67CCCC[C@@]6(OC)[C@H]([NH+](CC7)CC6CCC6)Cc3cc1)=O)cc5)[C@]4(O)CCC2=O)CC=C
CHEMBL3691856	0.14	O1[C@@H]2[C@]34[C@@]5([C@H]([NH+](CC3)CC3CC3)Cc3c4c1c(O)cc3)C[C@H](CNC(=O)[C@@H]([NH3+])C)[C@]2(OC)CC5
CHEMBL3581762	0.14	O1[C@@H]2[C@]34[C@@]5([C@H]([NH+](CC3)CC3CC3)Cc3c4c1c(O)cc3)C[C@@]([C@H](O)c1ccoc1)(C)[C@]2(OC)CC5
CHEMBL110124	0.14	O(C)c1ccc2c([C@@]34[C@@H]5\C(\C[C@@]3(C([NH+](CC4)C)C2)CCC5=O)=C(/C)\c2ccccc2)c1O
CHEMBL263096	0.14	O(C(=O)NCc1ccccc1)c1cc2C34C(C([NH+](CC3)CC3CC3)Cc2cc1)CCCC4
CHEMBL427862	0.14	O(C(=O)NCC)c1cc2C34C(C([NH+](CC3)CC3CC3)Cc2cc1)CCCC4
CHEMBL1163924	0.135	O1C[C@]2(O)[C@@]3(C[C@@H]1CNC(=O)c1ccccc1)CC[NH+]([C@@H]2Cc1c3cc(O)cc1)CC1CC1
CHEMBL2177697	0.13	O1[C@@H]2[C@]34CC[NH+]([C@H](Cc5c3c1c(O)cc5)[C@]4(O)CC[C@H]2NC(=O)c1cc(ncc1)C#N)CC1CC1
CHEMBL3581757	0.13	Fc1cc(ccc1)[C@@H](O)[C@]1(C[C@@]23[C@]45[C@@H](Oc6c4c(C[C@H]2[NH+](CC5)CC2CC2)ccc6O)[C@@]1(OC)CC3)C
CHEMBL3691866	0.13	O1[C@@H]2[C@]34[C@@]5([C@H]([NH+](CC3)CC3CC3)Cc3c4c1c(O)cc3)C[C@H](CNC(=O)[C@@H](NC(=O)C)Cc1ccc(O)cc1)[C@]2(OC)CC5
CHEMBL87306	0.13	FC(F)(F)c1ccccc1CC(=O)N([C@H](C[NH+]1CCCC1)c1ccccc1)C
CHEMBL3086752	0.13	O1[C@@H]2[C@]34CC[NH+]([C@H](Cc5c3c1c(O)cc5)[C@]4(NC(=O)c1cc3c(nc1)cccc3)CCC2=O)CC1CC1
CHEMBL2397018	0.13	O1[C@@H]2[C@]34CC[NH+]([C@H](Cc5c3c1c(O)cc5)[C@]4(NC(=O)c1cc3c(nc1)cccc3)CCC2=O)CC1CC1
CHEMBL3691860	0.13	O1[C@@H]2[C@]34[C@@]5([C@H]([NH+](CC3)CC3CC3)Cc3c4c1c(O)cc3)C[C@H](CNC(=O)[C@@H]([NH3+])Cc1ccc(O)cc1)[C@]2(OC)CC5
CHEMBL2113275	0.13	O1[C@@H]2[C@]34CC[NH+]([C@H](Cc5c3c1c(OC(=O)CCCCCCCCC(Oc1cc3[C@@]67C([C@H]([NH+](CC6)CC6CCC6)Cc3cc1)CCCC7)=O)cc5)[C@]4(O)CCC2=O)CC=C
CHEMBL584791	0.13	O1[C@@H]2[C@]34[C@H]([C@H]([NH+](CC3)CC=C)Cc3c4c1c(OC(=O)CCCCCCCCC(Oc1cc4[C@@]56[C@H](C([NH+](CC5)CC5CCC5)Cc4cc1)CCCC6)=O)cc3)CCC2
CHEMBL2338726	0.12	O1[C@@H]2[C@]34[C@@]5([C@H]([NH+](CC3)CC3CC3)Cc3c4c1c(O)cc3)C[C@H]([C@@H](O)CC1CCCCC1)[C@]2(OC)CC5
CHEMBL3086749	0.12	O1[C@@H]2[C@]34CC[NH+]([C@H](Cc5c3c1c(O)cc5)[C@]4(NC(=O)c1ccccc1)CCC2=O)CC1CC1
CHEMBL578629	0.12	O1[C@@H]2[C@]34[C@@]5([C@H]([NH+](CC3)C)Cc3c4c1c(O)cc3)C[C@H]([C@@](O)(CCc1ccccc1)C)[C@]2(OC)C=C5
CHEMBL2338725	0.12	O1[C@@H]2[C@]34[C@@]5([C@H]([NH+](CC3)CC3CC3)Cc3c4c1c(O)cc3)C[C@H]([C@@H](O)C1CCCCC1)[C@]2(OC)CC5
CHEMBL224014	0.12	O1[C@@H]2[C@]34CC[NH+]([C@H](Cc5c3c1c(OC(=O)CCCCCCCCC(Oc1cc3[C@@]67C([C@H]([NH+](CC6)CC6CCC6)Cc3cc1)CCCC7)=O)cc5)[C@]4(O)CCC2=O)CC1CC1
CHEMBL2338748	0.12	O1[C@@H]2[C@]34[C@@]5([C@H]([NH+](CC3)CC3CC3)Cc3c4c1c(O)cc3)C[C@H]([C@](O)(CCC1CCCC1)C)[C@]2(OC)CC5
CHEMBL472410	0.12	O1[C@@H]2[C@]34CC[NH+]([C@H](Cc5c3c1c(O)cc5)[C@]4(OCC=C)CC[C@H]2NC(=O)\C=C\c1ccccc1)CC1CC1
CHEMBL3581751	0.12	O1[C@@H]2[C@]34[C@@]5([C@H]([NH+](CC3)CC3CC3)Cc3c4c1c(O)cc3)C[C@@]([C@H](O)c1ccccc1C)(C)[C@]2(OC)CC5
CHEMBL2397015	0.12	O1[C@@H]2[C@]34CC[NH+]([C@H](Cc5c3c1c(O)cc5)[C@]4(NC(=O)c1ccccc1)CCC2=O)CC1CC1
CHEMBL2016680	0.111	O1[C@@]23[C@]45[C@@H](Oc6c4c(C[C@H]2[NH+](CC5)CC2CC2)ccc6O)[C@@](O)(CC3)[C@H]1C(=O)Nc1ccccc1
CHEMBL2338756	0.11	O1[C@@H]2[C@]34[C@@]5([C@H]([NH+](CC3)CC3CC3)Cc3c4c1c(O)cc3)C[C@H]([C@@](O)(C(C)C)C)[C@]2(OC)CC5
CHEMBL3691876	0.11	O1[C@@H]2[C@]34[C@@]5([C@H]([NH+](CC3)CC3CC3)Cc3c4c1c(O)cc3)C[C@H](CNC(=O)C=1C3C(NC=1)C=CC=C3)[C@]2(OC)CC5
CHEMBL199931	0.11	O1[C@@H]2[C@]34[C@H]([C@H]([NH+](CC3)C)Cc3c4c1c(OC(=O)CCCCCCCCC(Oc1cc4[C@@]56C([C@H]([NH+](CC5)CC5CCC5)Cc4cc1)CCCC6)=O)cc3)C=C[C@@H]2O
CHEMBL2338730	0.11	O1[C@@H]2[C@]34[C@@]5([C@H]([NH+](CC3)CC3CC3)Cc3c4c1c(O)cc3)C[C@H]([C@@](O)(CC(C)C)C)[C@]2(OC)CC5
CHEMBL201971	0.11	Clc1cc(NCC(=O)N([C@H](C[NH+]2C[C@@H](O)CC2)c2ccccc2)C)ccc1Cl
CHEMBL593214	0.11	O1[C@@H]2[C@]34CC[NH+]([C@H](Cc5c3c1c(O)cc5)[C@]4(O)CC[C@H]2NC(=O)c1ccc(cc1)C)CC1CC1
CHEMBL3581752	0.11	O1[C@@H]2[C@]34[C@@]5([C@H]([NH+](CC3)CC3CC3)Cc3c4c1c(O)cc3)C[C@@]([C@H](O)c1cc(ccc1)C)(C)[C@]2(OC)CC5
CHEMBL606925	0.11	O1[C@@H]2[C@]34CC[NH+]([C@H](Cc5c3c1c(O)cc5)[C@]4(OCCCc1ccccc1)CCC2=O)CC=C
CHEMBL272215	0.1	Clc1cc(ccc1Cl)C(=O)N[C@H]1[C@@H]2Oc3c4[C@@]25CC[NH+]([C@H](Cc4ccc3O)[C@]5(O)CC1)CC1CC1
CHEMBL3691889	0.1	O1[C@@H]2[C@]34[C@@]5([C@H]([NH+](CC3)CC3CC3)Cc3c4c1c(O)cc3)C[C@H](CNC(=O)Nc1cc(ccc1)C)C2(OC)CC5
CHEMBL2338749	0.1	O1[C@@H]2[C@]34[C@@]5([C@H]([NH+](CC3)CC3CC3)Cc3c4c1c(O)cc3)C[C@H]([C@@](O)(C)C1CCCCC1)[C@]2(OC)CC5
CHEMBL413512	0.1	O(C(=O)CCC(Oc1cc2[C@@]34[C@H]([C@H]([NH+](CC3)CC3CC3)Cc2cc1)CCCC4)=O)c1cc2[C@@]34[C@H]([C@H]([NH+](CC3)CC3CC3)Cc2cc1)CCCC4
CHEMBL3581754	0.1	Fc1ccc(cc1)[C@@H](O)[C@]1(C[C@@]23[C@]45[C@@H](Oc6c4c(C[C@H]2[NH+](CC5)CC2CC2)ccc6O)[C@@]1(OC)CC3)C
CHEMBL3262367	0.1	O1[C@@H]2[C@]34[C@@]5([C@H]([NH+](CC3)CC3CC3)Cc3c4c1c(O)cc3)C[C@H]([C@@](O)(C)c1cc(cc(c1)C)C)[C@]2(OC)CC5
CHEMBL424609	0.096	Clc1c(N(S(=O)(=O)C)S(=O)(=O)C)c(ccc1Cl)CC(=O)N([C@H](C[NH+]1CCCC1)c1ccccc1)C
CHEMBL3581756	0.094	Clc1cc(ccc1)[C@@H](O)[C@]1(C[C@@]23[C@]45[C@@H](Oc6c4c(C[C@H]2[NH+](CC5)CC2CC2)ccc6O)[C@@]1(OC)CC3)C
CHEMBL2338744	0.092	O1[C@@H]2[C@]34[C@@]5([C@H]([NH+](CC3)CC3CC3)Cc3c4c1c(O)cc3)C[C@H]([C@](O)(CC(C)C)C)[C@]2(OC)CC5
CHEMBL3695677	0.09	Oc1cc2[C@@]34[C@H]([C@H]([NH+](CC3)CC3CC3)Cc2cc1)CN(CC4)C(=O)[C@@H]([NH3+])C
CHEMBL3691874	0.09	O1[C@@H]2[C@]34[C@@]5([C@H]([NH+](CC3)CC3CC3)Cc3c4c1c(O)cc3)C[C@H](CNC(=O)[C@@H]([NH3+])CC(=O)N)[C@]2(OC)CC5
CHEMBL3691855	0.09	O1[C@@H]2[C@]34[C@@]5([C@H]([NH+](CC3)CC3CC3)Cc3c4c1c(O)cc3)C[C@H](CNC(=O)[C@@H]([NH3+])[C@H](CC)C)[C@]2(OC)CC5
CHEMBL412050	0.09	O1[C@@H]2[C@]34CC[NH+]([C@H](Cc5c3c1c(O)cc5)[C@]4(O)CC[C@H]2NC(=O)CCc1ccccc1)CC1CC1
CHEMBL2338741	0.09	O1[C@@H]2[C@]34[C@@]5([C@H]([NH+](CC3)CC3CC3)Cc3c4c1c(O)cc3)C[C@H]([C@H](O)C1CCCCC1)[C@]2(OC)CC5
CHEMBL2338727	0.086	O1[C@@H]2[C@]34[C@@]5([C@H]([NH+](CC3)CC3CC3)Cc3c4c1c(O)cc3)C[C@H]([C@@H](O)CCC1CCCCC1)[C@]2(OC)CC5
CHEMBL2338723	0.086	O1[C@@H]2[C@]34[C@@]5([C@H]([NH+](CC3)CC3CC3)Cc3c4c1c(O)cc3)C[C@H]([C@@H](O)CC1CCCC1)[C@]2(OC)CC5
CHEMBL2338722	0.086	O1[C@@H]2[C@]34[C@@]5([C@H]([NH+](CC3)CC3CC3)Cc3c4c1c(O)cc3)C[C@H]([C@@H](O)C1CCCC1)[C@]2(OC)CC5
CHEMBL2338752	0.082	O1[C@@H]2[C@]34[C@@]5([C@H]([NH+](CC3)CC3CC3)Cc3c4c1c(O)cc3)C[C@H]([C@](O)(Cc1ccccc1)C)[C@]2(OC)CC5
CHEMBL2338714	0.082	O1[C@@H]2[C@]34[C@@]5([C@H]([NH+](CC3)CC3CC3)Cc3c4c1c(O)cc3)C[C@H]([C@](O)(CCC(C)C)C)[C@]2(OC)C=C5
CHEMBL146756	0.08	O(C(=O)\C=C\C(Oc1cc2[C@@]34[C@H]([C@H]([NH+](CC3)CC3CCC3)Cc2cc1)CCCC4)=O)c1cc2[C@@]34[C@H]([C@H]([NH+](CC3)CC3CCC3)Cc2cc1)CCCC4
CHEMBL1795712	0.08	Ic1cc(ccc1)C(=O)N[C@H]1[C@@H]2Oc3c4[C@@]25CC[NH+]([C@H](Cc4ccc3O)[C@]5(O)CC1)CC=C
CHEMBL3581740	0.08	O1[C@@H]2[C@]34[C@@]5([C@H]([NH+](CC3)CC3CC3)Cc3c4c1c(O)cc3)C[C@@]([C@H](O)c1ccccc1)(C)[C@]2(OC)C=C5
CHEMBL3691888	0.08	O1[C@@H]2[C@]34[C@@]5([C@H]([NH+](CC3)CC3CC3)Cc3c4c1c(O)cc3)C[C@H](CNC(=O)Nc1ccccc1)C2(OC)CC5
CHEMBL606986	0.08	O1CCCC1C[NH+]1[C@@H]2Cc3c4[C@]5([C@@H](Oc4c(O)cc3)C(=O)CC[C@@]25OCCCc2ccccc2)CC1
CHEMBL3691878	0.08	S(=O)(=O)(NC[C@H]1C[C@@]23[C@]45[C@@H](Oc6c4c(C[C@H]2[NH+](CC5)CC2CC2)ccc6O)[C@@]1(OC)CC3)c1ccccc1
CHEMBL301160	0.079	Oc1cc2[C@@]34[C@H]([C@H]([NH+](CC3)CC3CCC3)Cc2cc1)CCCC4
CHEMBL2338740	0.078	O1[C@@H]2[C@]34[C@@]5([C@H]([NH+](CC3)CC3CC3)Cc3c4c1c(O)cc3)C[C@H]([C@H](O)C1CCCC1)[C@]2(OC)CC5
CHEMBL433697	0.076	O(C(=O)CCC(Oc1cc2[C@@]34[C@H]([C@H]([NH+](CC3)CC3CCC3)Cc2cc1)CCCC4)=O)c1cc2[C@@]34[C@H]([C@H]([NH+](CC3)CC3CCC3)Cc2cc1)CCCC4
CHEMBL203251	0.076	O(C(=O)CCC(Oc1cc2[C@@]34C([C@H]([NH+](CC3)CC3CCC3)Cc2cc1)CCCC4)=O)c1cc2[C@@]34C([C@H]([NH+](CC3)CC3CCC3)Cc2cc1)CCCC4
CHEMBL2338746	0.074	O1[C@@H]2[C@]34[C@@]5([C@H]([NH+](CC3)CC3CC3)Cc3c4c1c(O)cc3)C[C@H]([C@@](O)(C)C1CCCC1)[C@]2(OC)CC5
CHEMBL216640	0.074	Oc1ccc(cc1)C[C@H]([NH3+])C(=O)NCC(=O)NCC(=O)N[C@@H](Cc1ccccc1)C(=O)N[C@@H](CC(C)C)C(=O)N[C@@H](CCC\[NH+]=C(\N)/N)C(=O)N[C@@H](CCC\[NH+]=C(\N)/N)C(=O)N[C@@H]([C@H](CC)C)C(=O)N[C@@H](CCC\[NH+]=C(\N)/N)C(=O)N1CCC[C@H]1C(=O)N[C@@H](CCCC[NH3+])C(=O)N
CHEMBL1774949	0.073	O(C(=O)CCCCCCCCC(Oc1cc2[C@@]34[C@H]([C@H]([NH+](CC3)CC3CCC3)Cc2cc1)CCCC4)=O)c1cc2[C@@]34CCCC[C@@]3(O)[C@H]([NH+](CC4)CC3CCC3)Cc2cc1
CHEMBL3691877	0.07	S(=O)(=O)(NC[C@H]1C[C@@]23[C@]45[C@@H](Oc6c4c(C[C@H]2[NH+](CC5)CC2CC2)ccc6O)[C@@]1(OC)CC3)c1ccc(cc1)C
CHEMBL3085528	0.07	Oc1cc2c(C[C@H]3[NH+](CC[C@@]2(C)[C@H]3C)CC2CC2)cc1
CHEMBL289683	0.07	Oc1cc2c(CC3[NH+](CCC2(C)C3C)CC2CC2)cc1
CHEMBL3691859	0.07	O1[C@@H]2[C@]34[C@@]5([C@H]([NH+](CC3)CC3CC3)Cc3c4c1c(O)cc3)C[C@H](CNC(=O)C1[NH2+]CCC1)[C@]2(OC)CC5
CHEMBL3691865	0.07	O1[C@@H]2[C@]34[C@@]5([C@H]([NH+](CC3)CC3CC3)Cc3c4c1c(O)cc3)C[C@H](CNC(=O)C[NH3+])[C@]2(OC)CC5
CHEMBL2338747	0.069	O1[C@@H]2[C@]34[C@@]5([C@H]([NH+](CC3)CC3CC3)Cc3c4c1c(O)cc3)C[C@H]([C@](O)(CC1CCCC1)C)[C@]2(OC)CC5
CHEMBL2338737	0.067	O1[C@@H]2[C@]34[C@@]5([C@H]([NH+](CC3)CC3CC3)Cc3c4c1c(O)cc3)C[C@H]([C@H](O)C(C)C)[C@]2(OC)CC5
CHEMBL2338721	0.067	O1[C@@H]2[C@]34[C@@]5([C@H]([NH+](CC3)CC3CC3)Cc3c4c1c(O)cc3)C[C@H]([C@@H](O)CCC(C)C)[C@]2(OC)CC5
CHEMBL2338753	0.065	O1[C@@H]2[C@]34[C@@]5([C@H]([NH+](CC3)CC3CC3)Cc3c4c1c(O)cc3)C[C@H]([C@](O)(CCc1ccccc1)C)[C@]2(OC)CC5
CHEMBL313484	0.064	FC(F)(F)c1cc(ccc1)CC(=O)N([C@H](C[NH+]1CCCC1)c1ccccc1)C
CHEMBL250993	0.063	Brc1cc(ccc1)CCNC(=O)c1cc2c(CC3[NH+](CC[C@@]2(C)[C@H]3C)CC2CC2)cc1
CHEMBL518712	0.063	[NH+]1(C2Cc3c(cc4[nH]cnc4c3)[C@](CC1)(C)[C@H]2C)CC1CC1
CHEMBL2338724	0.062	O1[C@@H]2[C@]34[C@@]5([C@H]([NH+](CC3)CC3CC3)Cc3c4c1c(O)cc3)C[C@H]([C@@H](O)CCC1CCCC1)[C@]2(OC)CC5
CHEMBL3691854	0.06	O1[C@@H]2[C@]34[C@@]5([C@H]([NH+](CC3)CC3CC3)Cc3c4c1c(O)cc3)C[C@H](CNC(=O)[C@@H]([NH3+])Cc1ccccc1)[C@]2(OC)CC5
CHEMBL58646	0.06	O=C(N)c1cc2c(CC3[NH+](CC[C@@]2(C)[C@H]3C)CC2CC2)cc1
CHEMBL297428	0.06	O=C(N)c1cc2c(CC3[NH+](CCC2(C)C3C)CC2CC2)cc1
CHEMBL3691858	0.06	O1[C@@H]2[C@]34[C@@]5([C@H]([NH+](CC3)CC3CC3)Cc3c4c1c(O)cc3)C[C@H](CNC(=O)[C@@H]([NH3+])CC(C)C)[C@]2(OC)CC5
CHEMBL410122	0.06	O1[C@@H]2[C@]34CC[NH+]([C@H](Cc5c3c1c(O)cc5)[C@]4(O)CC[C@H]2NC(=O)c1cc(O)ccc1)CC1CC1
CHEMBL2338745	0.06	O1[C@@H]2[C@]34[C@@]5([C@H]([NH+](CC3)CC3CC3)Cc3c4c1c(O)cc3)C[C@H]([C@](O)(CCC(C)C)C)[C@]2(OC)CC5
CHEMBL2338738	0.059	O1[C@@H]2[C@]34[C@@]5([C@H]([NH+](CC3)CC3CC3)Cc3c4c1c(O)cc3)C[C@H]([C@H](O)CC(C)C)[C@]2(OC)CC5
CHEMBL86324	0.058	FC(F)(F)c1ccc(cc1)CC(=O)N([C@H](C[NH+]1CCCC1)c1ccccc1)C
CHEMBL2338720	0.057	O1[C@@H]2[C@]34[C@@]5([C@H]([NH+](CC3)CC3CC3)Cc3c4c1c(O)cc3)C[C@H]([C@@H](O)CC(C)C)[C@]2(OC)CC5
CHEMBL38576	0.054	Clc1cc(ccc1Cl)CC(=O)N([C@H](C[NH+]1CCCC1)c1ccccc1)C
CHEMBL2338750	0.051	O1[C@@H]2[C@]34[C@@]5([C@H]([NH+](CC3)CC3CC3)Cc3c4c1c(O)cc3)C[C@H]([C@](O)(CC1CCCCC1)C)[C@]2(OC)CC5
CHEMBL2338743	0.051	O1[C@@H]2[C@]34[C@@]5([C@H]([NH+](CC3)CC3CC3)Cc3c4c1c(O)cc3)C[C@H]([C@](O)(C(C)C)C)[C@]2(OC)CC5
CHEMBL242048	0.051	O(C(=O)Nc1ccccc1)c1cc2C34C(C([NH+](CC3)CC3CCC3)Cc2cc1)CCCC4
CHEMBL473699	0.05	[NH+]1(C2Cc3c(cc4[nH]c(nc4c3)C)[C@](CC1)(C)[C@H]2C)CC1CC1
CHEMBL3581743	0.05	Fc1ccc(cc1)[C@@H](O)[C@]1(C[C@@]23[C@]45[C@@H](Oc6c4c(C[C@H]2[NH+](CC5)CC2CC2)ccc6O)[C@@]1(OC)C=C3)C
CHEMBL147511	0.049	O(C(=O)CCCCCCCCC(Oc1cc2[C@@]34[C@H]([C@H]([NH+](CC3)CC3CCC3)Cc2cc1)CCCC4)=O)c1cc2[C@@]34[C@H]([C@H]([NH+](CC3)CC3CCC3)Cc2cc1)CCCC4
CHEMBL500419	0.048	O(C(=O)COc1ccccc1)c1cc2[C@@]34CCCC[C@@]3(O)[C@H]([NH+](CC4)CC3CCC3)Cc2cc1
CHEMBL568757	0.047	[NH+]1([C@H]2[C@H]3[C@@](CCCC3)(CC1)c1cc(Nc3ccccc3)ccc1C2)CC1CC1
CHEMBL2338729	0.047	O1[C@@H]2[C@]34[C@@]5([C@H]([NH+](CC3)CC3CC3)Cc3c4c1c(O)cc3)C[C@H]([C@@H](O)CCc1ccccc1)[C@]2(OC)CC5
CHEMBL397035	0.046	O(C(=O)Nc1ccccc1)c1cc2C34C(C([NH+](CC3)CC3CC3)Cc2cc1)CCCC4
CHEMBL473362	0.043	O1[C@@H]2[C@]34CC[NH+]([C@H](Cc5c3c1c(O)cc5)[C@]4(O)CC[C@H]2NC(=O)\C=C\c1ccccc1)CC1CC1
CHEMBL2338728	0.041	O1[C@@H]2[C@]34[C@@]5([C@H]([NH+](CC3)CC3CC3)Cc3c4c1c(O)cc3)C[C@H]([C@@H](O)Cc1ccccc1)[C@]2(OC)CC5
CHEMBL350384	0.04	OC1(CC1)C[NH+]1C2Cc3c(cc(O)cc3)C(CC1)(CC)C2(C)C
CHEMBL3581741	0.04	O1[C@@H]2[C@]34[C@@]5([C@H]([NH+](CC3)CC3CC3)Cc3c4c1c(O)cc3)C[C@@]([C@H](O)c1cc(ccc1)C)(C)[C@]2(OC)C=C5
CHEMBL320882	0.04	Clc1cc(ccc1Cl)CC(=O)N(C(C[NH+]1CCCC1)c1ccccc1)C
CHEMBL3581750	0.04	O1[C@@H]2[C@]34[C@@]5([C@H]([NH+](CC3)CC3CC3)Cc3c4c1c(O)cc3)C[C@@]([C@H](O)c1ccccc1)(C)[C@]2(OC)CC5
CHEMBL49269	0.034	Oc1cc2[C@@]34[C@H]([C@H]([NH+](CC3)CC3CC3)Cc2cc1)CCCC4
CHEMBL2338739	0.033	O1[C@@H]2[C@]34[C@@]5([C@H]([NH+](CC3)CC3CC3)Cc3c4c1c(O)cc3)C[C@H]([C@H](O)CCC(C)C)[C@]2(OC)CC5
CHEMBL571767	0.03	O(C)c1ccc(Nc2cc3[C@@]45[C@H]([C@H]([NH+](CC4)CC4CC4)Cc3cc2)CCCC5)cc1
CHEMBL2338718	0.025	O1[C@@H]2[C@]34[C@@]5([C@H]([NH+](CC3)CC3CC3)Cc3c4c1c(O)cc3)C[C@H]([C@H](O)CCc1ccccc1)[C@]2(OC)CC5
CHEMBL2338717	0.02	O1[C@@H]2[C@]34[C@@]5([C@H]([NH+](CC3)CC3CC3)Cc3c4c1c(O)cc3)C[C@H]([C@H](O)Cc1ccccc1)[C@]2(OC)CC5
CHEMBL2338716	0.019	O1[C@@H]2[C@]34[C@@]5([C@H]([NH+](CC3)CC3CC3)Cc3c4c1c(O)cc3)C[C@H]([C@H](O)CCC1CCCCC1)[C@]2(OC)CC5
CHEMBL2338742	0.015	O1[C@@H]2[C@]34[C@@]5([C@H]([NH+](CC3)CC3CC3)Cc3c4c1c(O)cc3)C[C@H]([C@H](O)CC1CCCCC1)[C@]2(OC)CC5
