# Supplementary material for: Activity Models of Key GPCR Families in the Central Nervous System: A Tool for Many Purposes
Source: J Chem Inf Model. 2023 May 31;63(11):3248–62. doi: 10.1021/acs.jcim.2c01531 (PMC10268961; doi:10.1021/acs.jcim.2c01531)
Supplement: Supplementary file 4 — ci2c01531_si_004.zip [file ci2c01531_si_004.zip › xlsx_active_files/5HT2C_EC50_actives.xlsx]

## Sheet: 5HT2C_EC50_actives
CMPD_CHEMBLID	MOLWEIGHT	CANONICAL-SMILES
CHEMBL3589596	396.28	Brc1cc(OC)c(cc1OC)CC[NH2+]Cc1cccc(OC)c1O
CHEMBL2331792	168.19	o1nc(OC)c2CC[NH2+]CCc12
CHEMBL2393235	332.44	O1CCN(CC1)c1nc(nc2c1CC[NH2+]CC2)N1CC[NH+](CC1)C
CHEMBL2022177	267.37	O(C)c1ccc(cc1[C@H]1C[C@@H]1C[NH3+])-c1cc(ccc1)C
CHEMBL2022180	271.33	Fc1cc(ccc1)-c1cc([C@H]2C[C@@H]2C[NH3+])c(OC)cc1
CHEMBL567587	280.32	O=C1N(N=C2C(=C1)CC[NH2+]CC2)Cc1ccc(cc1)C#N
CHEMBL492698	237.34	[NH2+](Cc1ccccc1)C[C@H]1C[C@@H]1c1ccccc1
CHEMBL595196	248.32	O(C)c1nc(nc2c1CCCC2)N1CC[NH2+]CC1
CHEMBL568005	227.3	[NH2+]1CCc2c(nn(c2)Cc2ccccc2)CC1
CHEMBL1770374	253.34	[NH2+]1CCc2c(nc(nc2)CCc2ccccc2)CC1
CHEMBL1643672	271.36	[NH2+]1CCC=2C(=Nc3n(ncc3)C=2N2CCCCC2)CC1
CHEMBL590332	217.27	O=C1NC2N(c3c1cccc3C)CC[NH2+]C2
CHEMBL2023355	253.34	O(C)c1ccc(cc1[C@H]1C[C@@H]1C[NH3+])-c1ccccc1
CHEMBL2011569	238.12	Brc1ccc(cc1)C=1CC[NH2+]CC=1
CHEMBL2023356	267.37	O(C)c1ccc(cc1[C@H]1C[C@@H]1C[NH3+])-c1ccccc1C
CHEMBL492696	189.3	[NH2+](C[C@H]1C[C@@H]1c1ccccc1)C(C)C
CHEMBL2397906	270.25	FC(F)(F)c1c2c(ccc1)C(=O)N1[C@H](C2)C[NH2+]CC1
CHEMBL2022179	271.33	Fc1ccccc1-c1cc([C@H]2C[C@@H]2C[NH3+])c(OC)cc1
CHEMBL253155	147.22	[NH2+]1CCc2c(CC1)cccc2
CHEMBL442657	147.22	[NH3+]C[C@H]1C[C@H]1c1ccccc1
CHEMBL2331793	182.22	o1nc(OCC)c2CC[NH2+]CCc12
CHEMBL576912	257.33	O=C1N(N(C2=C1CC[NH2+]CC2)C)Cc1ccccc1
CHEMBL474885	197.28	[NH3+]C[C@H]1C[C@@H]1c1cc2c(cc1)cccc2
CHEMBL313833	133.19	[NH3+]C1CC1c1ccccc1
CHEMBL59619	305.68	Clc1cc2N3[C@@H](C[NH2+]CC3)C(=O)Nc2cc1C(F)(F)F
CHEMBL594718	360.86	Clc1cc(ccc1)COc1nc(nc2c1scc2)N1CC[NH2+]CC1
CHEMBL3416038	239.74	Clc1cc([C@@H]2C[C@H]2C[NH3+])c(OC(C)C)cc1
CHEMBL1901802	159.23	[NH2+]1CCC(=CC1)c1ccccc1
CHEMBL2393239	368.48	O(C)c1cc(Nc2nc(nc3c2CC[NH2+]CC3)N2CC[NH+](CC2)C)ccc1
CHEMBL2022181	271.33	Fc1ccc(cc1)-c1cc([C@H]2C[C@@H]2C[NH3+])c(OC)cc1
CHEMBL181324	191.27	O(C)c1cc2c(cc1)C(C[NH2+]CC2)C
CHEMBL2011548	175.27	[NH2+]1CCC(CC1)c1cc(ccc1)C
CHEMBL475021	263.33	o1c2c(cc1-c1ccccc1[C@H]1C[C@@H]1C[NH3+])cccc2
CHEMBL1770367	253.34	[NH2+]1CCc2nc(ncc2C1)CCCc1ccccc1
CHEMBL223584	256.22	FC(F)(F)c1c2c([C@@H]3N(CC[NH2+]C3)C2=O)ccc1
CHEMBL3416044	271.81	Clc1cc([C@@H]2C[C@H]2C[NH3+])c(OCCSC)cc1
CHEMBL2011566	193.67	Clc1ccc(cc1)C=1CC[NH2+]CC=1
CHEMBL2396668	216.28	O=C1N2[C@H](Cc3c1cccc3)C[NH2+][C@@H](C2)C
CHEMBL2331807	244.29	O1N(Cc2ccccc2)C(=O)C=2CC[NH2+]CCC1=2
CHEMBL223469	206.22	Fc1c2c(C3N(CC[NH2+]C3)C2=O)ccc1
CHEMBL220789	284.28	FC(F)(F)c1c2c([C@H]3N(CC([NH2+]C3)(C)C)C2=O)ccc1
CHEMBL502979	257.76	Clc1ccc(cc1)-c1cc(ccc1)[C@H]1C[C@@H]1C[NH3+]
CHEMBL376455	188.23	O=C1N2C(c3c1cccc3)C[NH2+]CC2
CHEMBL2393240	356.44	Fc1ccc(Nc2nc(nc3c2CC[NH2+]CC3)N2CC[NH+](CC2)C)cc1
CHEMBL3286558	255.31	Oc1nc(nc2c1CC[NH2+]CC2)Cc1ccccc1
CHEMBL609595	282.14	BrC=1N=C(N2CC[NH2+]CC2)c2n(C=1)ccn2
CHEMBL2397883	216.28	O=C1N2CC[NH2+]C[C@]2(Cc2c1cccc2)C
CHEMBL2011553	229.24	FC(F)(F)c1cc(ccc1)C1CC[NH2+]CC1
CHEMBL594489	246.31	[NH2+]1CCN(CC1)c1ncnc2n(cnc12)CCC
CHEMBL3416034	239.74	Clc1cc([C@@H]2C[C@H]2C[NH3+])c(OCCC)cc1
CHEMBL2022190	231.33	O(CC1CCC1)c1ccccc1[C@H]1C[C@@H]1C[NH3+]
CHEMBL595646	360.86	Clc1cc(ccc1)COc1nc(nc2sccc12)N1CC[NH2+]CC1
CHEMBL2393233	290.41	[NH2+]1CCc2c(nc(nc2N(C)C)N2CC[NH+](CC2)C)CC1
CHEMBL474206	213.28	o1cccc1-c1ccc(cc1)[C@H]1C[C@@H]1C[NH3+]
CHEMBL475384	252.35	[NH3+]C[C@H]1C[C@@H]1c1cc(NCc2ccccc2)ccc1
CHEMBL3416040	251.75	Clc1cc([C@@H]2C[C@H]2C[NH3+])c(OCC2CC2)cc1
CHEMBL571733	328.41	O(CCCN1C(=O)C=C(N=C1N1CC[NH2+]CC1)C)c1ccccc1
CHEMBL590078	217.27	O=C1NC2N(CC[NH2+]C2)c2c1c(ccc2)C
CHEMBL3416064	239.26	Fc1cc([C@@H]2C[C@H]2C[NH3+])c(OCC(F)=C)cc1
CHEMBL2022193	217.31	O(CC1CC1)c1ccccc1[C@@H]1C[C@H]1C[NH3+]
CHEMBL493151	268.38	S(=O)(=O)(NCCC)c1cc2CC[NH2+]CCc2cc1
CHEMBL2337103	246.37	S1CCCN2[C@@H]3[C@H](c4c2c1ccc4)C[NH2+]CC3
CHEMBL360479	195.69	Clc1c2c(CC[NH2+]CC2C)ccc1
CHEMBL3416056	261.7	Clc1cc([C@@H]2C[C@H]2C[NH3+])c(OCC(F)F)cc1
CHEMBL449134	147.22	[NH3+]C[C@@H]1C[C@H]1c1ccccc1
CHEMBL493726	177.24	O(C)c1ccc(cc1)[C@H]1C[C@@H]1C[NH3+]
CHEMBL577258	362.85	Clc1ccc(OCCCN2C(=O)C=C(N=C2N2CC[NH2+]CC2)C)cc1
CHEMBL362073	195.69	Clc1c2c(ccc1)C(C[NH2+]CC2)C
CHEMBL568982	348.83	Clc1ccccc1O[C@@H](CN1N=C(N2CC[NH2+]CC2)C=CC1=O)C
CHEMBL492348	336.84	Clc1ccccc1NS(=O)(=O)c1cc2CC[NH2+]CCc2cc1
CHEMBL2011556	195.69	Clc1cc(ccc1)C1CC[NH2+]CC1
CHEMBL493111	215.21	FC(F)(F)c1ccc(cc1)[C@H]1C[C@@H]1C[NH3+]
CHEMBL1643671	257.33	[NH2+]1CCC=2C(=Nc3n(ncc3)C=2N2CCCC2)CC1
CHEMBL595554	203.24	[NH2+]1CCN(CC1)c1ncnc2[nH]ccc12
CHEMBL3416046	237.73	Clc1cc([C@@H]2C[C@H]2C[NH3+])c(OCC=C)cc1
CHEMBL493152	302.39	S(=O)(=O)(Nc1ccccc1)c1cc2CC[NH2+]CCc2cc1
CHEMBL474950	241.3	Fc1ccc(cc1)-c1cc(ccc1)[C@H]1C[C@@H]1C[NH3+]
CHEMBL3416036	253.77	Clc1cc([C@@H]2C[C@H]2C[NH3+])c(OCCCC)cc1
CHEMBL3416042	255.74	Clc1cc([C@@H]2C[C@H]2C[NH3+])c(OCCOC)cc1
CHEMBL596328	218.26	o1c2ncnc(N3CC[NH2+]CC3)c2cc1C
CHEMBL3416032	225.71	Clc1cc([C@@H]2C[C@H]2C[NH3+])c(OCC)cc1
CHEMBL492700	161.24	[NH2+](C[C@H]1C[C@@H]1c1ccccc1)C
CHEMBL511044	280.39	S(=O)(=O)(NCC1CC1)c1cc2CC[NH2+]CCc2cc1
CHEMBL596327	254.74	Clc1nc(nc2sccc12)N1CC[NH2+]CC1
CHEMBL2397903	227.26	O=C1N2[C@H](Cc3c1ccc(c3)C#N)C[NH2+]CC2
CHEMBL2397879	227.26	O=C1N2[C@H](Cc3c1cc(cc3)C#N)C[NH2+]CC2
CHEMBL198124	260.37	Oc1c2c(n(cc2CC[NH+](C)C)CCCC)ccc1
CHEMBL2397900	270.25	FC(F)(F)c1cc2c(cc1)C(=O)N1[C@H](C2)C[NH2+]CC1
CHEMBL1643857	336.39	O(C1CN(C1)C=1n2nccc2N=C2C=1CC[NH2+]CC2)c1ccncc1
CHEMBL596108	220.29	s1c2ncnc(N3CC[NH2+]CC3)c2cc1
CHEMBL425423	258.24	FC(F)(F)c1nc(ncc1)N1[C@@H]2[C@H](CC1)C[NH2+]C2
CHEMBL387344	204.23	Oc1c2c(C3N(CC[NH2+]C3)C2=O)ccc1
CHEMBL569208	348.83	Clc1ccccc1OCCN1N=C(N2CC[NH2+]CC2)C(=CC1=O)C
CHEMBL521644	386.51	S(=O)(=O)(N1CCC(Oc2ccccc2)CC1)c1cc2CC[NH2+]CCc2cc1
CHEMBL194378	284.25	P(Oc1c2c([nH]cc2CC[NH+](C)C)ccc1)(=O)([O-])[O-]
CHEMBL209254	222.71	Clc1cc(N2[C@H]3[C@@H](CC2)C[NH2+]C3)ccc1
CHEMBL572183	334.8	Clc1cc(OCC2=NC(N3CC[NH2+]CC3)=CC(=O)N2C)ccc1
CHEMBL565736	368.35	FC(F)(F)c1cc(OCC2=NC(N3CC[NH2+]CC3)=CC(=O)N2C)ccc1
CHEMBL375302	284.28	FC(F)(F)c1c2c([C@H]3N(CC[NH2+][C@H]3CC)C2=O)ccc1
CHEMBL373402	270.25	FC(F)(F)c1c2c([C@H]3N(C[C@@H]([NH2+]C3)C)C2=O)ccc1
CHEMBL209155	255.28	FC(F)(F)c1cc(ccc1)[C@@H]1[C@H]2[C@@H](CC1)C[NH2+]C2
CHEMBL361742	191.27	O(C)c1cc2c(CC[NH2+]CC2C)cc1
CHEMBL178252	179.23	Fc1cc2c(CC[NH2+]CC2C)cc1
CHEMBL572231	362.85	Clc1ccccc1OCCN1N=C(N2CC[NH2+]C[C@H]2CC)C=CC1=O
CHEMBL594477	220.29	s1c2c(ncnc2N2CC[NH2+]CC2)cc1
CHEMBL1770368	211.26	[NH2+]1CCc2c(nc(nc2)-c2ccccc2)C1
CHEMBL492303	481	Clc1ccccc1OC1CCN(S(=O)(=O)c2cc(OC)c3c(CC[NH2+]CC3)c2OC)CC1
CHEMBL3416048	235.71	Clc1cc([C@@H]2C[C@H]2C[NH3+])c(OCC#C)cc1
CHEMBL373483	312.33	FC(F)(F)c1c2c([C@H]3N(CC[NH2+]C3)C2=O)cc(c1)CCCC
CHEMBL1643673	245.32	[NH2+]1CCC=2C(=Nc3n(ncc3)C=2N(CC)C)CC1
CHEMBL568741	352.79	Clc1ccc(F)cc1OCC1=NC(N2CC[NH2+]CC2)=CC(=O)N1C
CHEMBL571826	348.83	Clc1ccccc1O[C@H](CN1N=C(N2CC[NH2+]CC2)C=CC1=O)C
CHEMBL367796	161.24	[NH2+]1CC(c2c(CC1)cccc2)C
CHEMBL571512	179.22	O=C1N(N=C2C(=C1)CC[NH2+]CC2)C
CHEMBL472678	243.34	OCCCCC#Cc1cc(ccc1)[C@H]1C[C@@H]1C[NH3+]
CHEMBL1770378	253.34	[NH2+]1CCc2c(nc(nc2)Cc2ccccc2C)CC1
CHEMBL2397885	216.28	O=C1N2[C@H](Cc3c1cccc3)C[NH2+][C@H](C2)C
CHEMBL2397895	227.26	O=C1N2[C@H](Cc3c1c(ccc3)C#N)C[NH2+]CC2
CHEMBL209106	206.26	Fc1cc(N2[C@H]3[C@@H](CC2)C[NH2+]C3)ccc1
CHEMBL578564	325.37	O(CC1=NC(N2CC[NH2+]CC2)=CC(=O)N1C)c1cc(ccc1)C#N
CHEMBL178566	230.13	Clc1c2c(CC[NH2+]C[C@@H]2C)ccc1Cl
CHEMBL1770377	257.31	Fc1ccc(cc1)Cc1nc2CC[NH2+]CCc2cn1
CHEMBL2022192	253.34	O(Cc1ccccc1)c1ccccc1[C@H]1C[C@@H]1C[NH3+]
CHEMBL474860	241.3	Fc1ccc(cc1)-c1ccccc1[C@H]1C[C@@H]1C[NH3+]
CHEMBL1770385	307.31	FC(F)(F)c1cc(ccc1)Cc1nc2CC[NH2+]CCc2cn1
CHEMBL375642	270.25	FC(F)(F)c1c2c([C@H]3N(CC[NH+](C3)C)C2=O)ccc1
CHEMBL3416060	223.29	Fc1cc([C@@H]2C[C@H]2C[NH3+])c(OCCC)cc1
CHEMBL60830	272.13	Clc1cc2NC(=O)[C@H]3N(CC[NH2+]C3)c2cc1Cl
CHEMBL3416037	253.77	Clc1cc([C@H]2C[C@@H]2C[NH3+])c(OCCCC)cc1
CHEMBL3589595	398.27	Brc1cc(OC)c(cc1OC)CC[NH2+]Cc1cccc(OC)c1F
CHEMBL223090	213.24	O=C1N2C(c3c1c(ccc3)C#N)C[NH2+]CC2
CHEMBL568236	298.38	O=C1N(C)C(=NC(N2CC[NH2+]CC2)=C1)CCc1ccccc1
CHEMBL492302	420.95	Clc1cc(OC2CCN(S(=O)(=O)c3cc4CC[NH2+]CCc4cc3)CC2)ccc1
CHEMBL565764	362.85	Clc1cc(OCCCN2C(=O)C=C(N=C2N2CC[NH2+]CC2)C)ccc1
CHEMBL579042	312.41	O=C1N(C)C(=NC(N2CC[NH2+]C[C@H]2C)=C1)CCc1ccccc1
CHEMBL258465	226.32	[NH2+]1Cc2c3n(c4CCCCc4c3ccc2)CC1
CHEMBL2022187	219.32	O(CC(C)C)c1ccccc1[C@H]1C[C@@H]1C[NH3+]
CHEMBL3416041	251.75	Clc1cc([C@H]2C[C@@H]2C[NH3+])c(OCC2CC2)cc1
CHEMBL222466	252.7	Clc1cc2[C@H]3N(CC[NH2+]C3)C(=O)c2cc1OC
CHEMBL3416045	271.81	Clc1cc([C@H]2C[C@@H]2C[NH3+])c(OCCSC)cc1
CHEMBL2397902	232.28	O(C)c1cc2c(cc1)C(=O)N1[C@H](C2)C[NH2+]CC1
CHEMBL474230	243.34	OCCCCC#Cc1ccccc1[C@H]1C[C@@H]1C[NH3+]
CHEMBL2331794	244.29	o1nc(OCc2ccccc2)c2CC[NH2+]CCc12
CHEMBL565735	314.38	O(CC1=NC(N2CC[NH2+]CC2)=CC(=O)N1C)c1ccccc1C
CHEMBL3589578	394.26	Brc1cc(OC)c(cc1OC)CC[NH2+]Cc1c2OCOc2ccc1
CHEMBL2337498	264.75	Clc1c2c([C@@H]3[C@@H](NC2=O)C[NH2+]C3)cc(c1)CCC
CHEMBL3416053	251.75	Clc1cc([C@H]2C[C@@H]2C[NH3+])c(OCC(C)=C)cc1
CHEMBL1643856	336.39	O(C1CN(C1)C=1n2nccc2N=C2C=1CC[NH2+]CC2)c1cccnc1
CHEMBL1770379	253.34	[NH2+]1CCc2c(nc(nc2)Cc2cc(ccc2)C)CC1
CHEMBL360328	195.69	Clc1cc2c(CC[NH2+]C[C@@H]2C)cc1
CHEMBL398926	209.72	Clc1cc2c(CC[NH2+]CC2(C)C)cc1
CHEMBL522349	320.38	S(=O)(=O)(Nc1ccccc1F)c1cc2CC[NH2+]CCc2cc1
CHEMBL1770375	257.31	Fc1ccccc1Cc1nc2CC[NH2+]CCc2cn1
CHEMBL2397884	216.28	O=C1N2[C@H](Cc3c1cccc3)C[NH+](CC2)C
CHEMBL1770383	273.76	Clc1ccc(cc1)Cc1nc2CC[NH2+]CCc2cn1
CHEMBL39	176.22	Oc1cc2c([nH]cc2CC[NH3+])cc1
CHEMBL1770373	239.32	[NH2+]1CCc2c(nc(nc2)Cc2ccccc2)CC1
CHEMBL1643858	406.48	O(C1CN(C1)C=1n2nccc2N=C2C=1CC[NH2+]CC2)c1ccc(N(C(=O)C)C)cc1
CHEMBL608135	219.31	s1c2c(cc1)c(ncc2)N1CC[NH2+]CC1
CHEMBL492357	296.39	S(=O)(=O)(N1CCOCC1)c1cc2CC[NH2+]CCc2cc1
CHEMBL1092167	349.25	Clc1cc(cc(Cl)c1)-c1ccc(cc1)CNC(=O)[C@H]1[NH2+]CCC1
CHEMBL3416043	255.74	Clc1cc([C@H]2C[C@@H]2C[NH3+])c(OCCOC)cc1
CHEMBL170319	246.32	Fc1cc2c3n(cc2CC[NH2+]C)C(CCc3c1)C
CHEMBL1770382	273.76	Clc1cc(ccc1)Cc1nc2CC[NH2+]CCc2cn1
CHEMBL208936	258.24	FC(F)(F)c1nc(ncc1)N1C2C(CC1)C[NH2+]C2
CHEMBL577903	243.3	O(Cc1ccccc1)c1n[nH]c2c1CC[NH2+]CC2
CHEMBL2397901	236.7	Clc1cc2c(cc1)C(=O)N1[C@H](C2)C[NH2+]CC1
CHEMBL478	196.68	Clc1cc(N2CC[NH2+]CC2)ccc1
CHEMBL492362	390.5	S(=O)(=O)(N(Cc1ccccc1)C)c1cc(OC)c2c(CC[NH2+]CC2)c1OC
CHEMBL2337102	388.43	FC(F)(F)c1cc(OC)ccc1-c1cc2CCCN3[C@@H]4[C@H](c(c1)c23)C[NH2+]CC4
CHEMBL595555	203.24	o1c2c(cc1)c(ncc2)N1CC[NH2+]CC1
CHEMBL570937	334.8	Clc1ccccc1OCCN1N=C(N2CC[NH2+]CC2)C=CC1=O
CHEMBL2011570	198.26	[NH2+]1CCC(=CC1)c1c2c([nH]c1)cccc2
CHEMBL583192	342.44	O(CCCN1C(=O)C=C(N=C1N1CC[NH2+]C[C@H]1C)C)c1ccccc1
CHEMBL269521	198.65	Clc1nc(N2CC[NH2+]CC2)cnc1
CHEMBL501117	163.22	Oc1ccccc1[C@H]1C[C@@H]1C[NH3+]
CHEMBL578365	348.83	Clc1cc(OCC2=NC(N3CC[NH2+]CC3)=CC(=O)N2C)c(cc1)C
CHEMBL179329	298.22	Brc1cc2c(cc1OC)CC[NH2+]CC2C(C)C
CHEMBL2011565	227.23	FC(F)(F)c1cc(ccc1)C=1CC[NH2+]CC=1
CHEMBL3425761	343.46	[NH2+]1CCc2c(cc(nc2NCc2ccccc2)Cc2ccccc2)CC1
CHEMBL3416062	221.27	Fc1cc([C@@H]2C[C@H]2C[NH3+])c(OCC=C)cc1
CHEMBL3286563	282.38	[NH2+]1CCc2c(nc(nc2N(C)C)Cc2ccccc2)CC1
CHEMBL501854	226.11	Brc1ccc(cc1)[C@H]1C[C@@H]1C[NH3+]
CHEMBL590077	203.24	O=C1NC2N(CC[NH2+]C2)c2c1cccc2
CHEMBL304013	305.68	Clc1cc2N3C(C[NH2+]CC3)C(=O)Nc2cc1C(F)(F)F
CHEMBL376456	218.25	O(C)c1c2c(C3N(CC[NH2+]C3)C2=O)ccc1
CHEMBL450178	171.24	[NH3+]C[C@H]1C[C@@H]1c1cc(ccc1)C#C
CHEMBL471202	161.24	[NH3+]C[C@H]1C[C@@H]1c1ccc(cc1)C
CHEMBL3416051	255.72	Clc1cc([C@H]2C[C@@H]2C[NH3+])c(OCC(F)=C)cc1
CHEMBL590089	217.27	O=C1NC2N(CC[NH2+]C2)c2c1cc(cc2)C
CHEMBL80246	262.25	Fc1cc2CCN(c2cc1C(F)(F)F)C[C@@H]([NH3+])C
CHEMBL2011564	200.28	[NH2+]1CCC(CC1)c1c2c([nH]c1)cccc2
CHEMBL501526	199.65	Clc1cc(F)c(cc1)[C@H]1C[C@@H]1C[NH3+]
CHEMBL576651	323.31	FC(F)(F)c1ccc(cc1)CN1N=C2C(=CC1=O)CC[NH2+]CC2
CHEMBL1770376	257.31	Fc1cc(ccc1)Cc1nc2CC[NH2+]CCc2cn1
CHEMBL6557	200.28	[NH2+]1CCc2c(n(c3c2cccc3)C)CC1
CHEMBL593545	343.85	Clc1ccccc1O[C@@H]1CCCc2c1nc(N1CC[NH2+]CC1)cc2
CHEMBL2022189	217.31	O(CC1CC1)c1ccccc1[C@H]1C[C@@H]1C[NH3+]
CHEMBL272942	214.65	Clc1cc(C)c(OC(C(=O)[O-])C)cc1
CHEMBL523169	404.5	S(=O)(=O)(N1CCC(Oc2ccccc2F)CC1)c1cc2CC[NH2+]CCc2cc1
CHEMBL572253	325.37	O(CCN1N=C(N2CC[NH2+]CC2)C=CC1=O)c1ccccc1C#N
CHEMBL576253	339.39	O(CC1=NC(N2CC[NH2+]CC2)=CC(=O)N1CC)c1cc(ccc1)C#N
CHEMBL590482	237.69	Clc1cc2c(N3C(NC2=O)C[NH2+]CC3)cc1
CHEMBL2397899	244.33	O=C1N2[C@H](Cc3c1ccc(c3)CCC)C[NH2+]CC2
CHEMBL30713	174.24	[NH3+]C(Cc1c2c([nH]c1)cccc2)C
CHEMBL223628	246.3	O(C(C)C)c1c2c(C3N(CC[NH2+]C3)C2=O)ccc1
CHEMBL577410	339.31	FC(F)(F)Oc1ccccc1CN1N=C2C(=CC1=O)CC[NH2+]CC2
CHEMBL568437	366.82	Clc1ccc(F)cc1OCC1=NC(N2CC[NH2+]CC2)=CC(=O)N1CC
CHEMBL209714	256.27	FC(F)(F)c1cc(N2[C@H]3[C@@H](CC2)C[NH2+]C3)ccc1
CHEMBL3416035	239.74	Clc1cc([C@H]2C[C@@H]2C[NH3+])c(OCCC)cc1
CHEMBL568897	379.25	Brc1ccccc1OCCN1N=C(N2CC[NH2+]CC2)C=CC1=O
CHEMBL1770380	253.34	[NH2+]1CCc2c(nc(nc2)Cc2ccc(cc2)C)CC1
CHEMBL197646	206.26	Fc1c2c([nH]cc2CC[NH+](C)C)ccc1
CHEMBL492305	183.2	Fc1c(cccc1F)[C@H]1C[C@@H]1C[NH3+]
CHEMBL475641	240.14	Brc1cc(ccc1[C@H]1C[C@@H]1C[NH3+])C
CHEMBL577831	332.83	Clc1cc(ccc1)CCC1=NC(N2CC[NH2+]CC2)=CC(=O)N1C
CHEMBL1643854	365.43	O(C1CN(C1)C=1n2nccc2N=C2C=1CC[NH2+]CC2)c1ccc(OC)cc1
CHEMBL373905	298.3	FC(F)(F)c1c2c([C@H]3N(CC[NH2+]C3)C2=O)cc(c1)CCC
CHEMBL493950	330.44	S(=O)(=O)(N(Cc1ccccc1)C)c1cc2CC[NH2+]CCc2cc1
CHEMBL590531	231.29	O=C1NC2N(CC[NH2+]CC2)c2c1ccc(c2)C
CHEMBL590333	271.24	FC(F)(F)c1c2c(N3C(NC2=O)C[NH2+]CC3)ccc1
CHEMBL2397911	244.33	O=C1N2[C@H](Cc3c1c(cc(c3)CC)C)C[NH2+]CC2
CHEMBL3416039	239.74	Clc1cc([C@H]2C[C@@H]2C[NH3+])c(OC(C)C)cc1
CHEMBL3416057	261.7	Clc1cc([C@H]2C[C@@H]2C[NH3+])c(OCC(F)F)cc1
CHEMBL1092029	286.41	O=C(NCc1ccc(cc1)C1CCCCC1)[C@H]1[NH2+]CCC1
CHEMBL498863	183.2	Fc1cccc(F)c1[C@H]1C[C@@H]1C[NH3+]
CHEMBL59631	237.69	Clc1cc2N3[C@H](C[NH2+]CC3)C(=O)Nc2cc1
CHEMBL220157	252.7	Clc1c2c([C@H]3N(CC[NH2+]C3)C2=O)cc(OC)c1
CHEMBL455039	294.41	S(=O)(=O)(N1CCCCC1)c1cc2CC[NH2+]CCc2cc1
CHEMBL1643679	365.43	O(c1ccccc1OC)C1CN(C1)C=1n2nccc2N=C2C=1CC[NH2+]CC2
CHEMBL376676	270.25	FC(F)(F)c1c2c([C@H]3N([C@H](C[NH2+]C3)C)C2=O)ccc1
CHEMBL2337502	264.75	Clc1c2c([C@@H]3[C@@H](N(C)C2=O)C[NH2+]C3)cc(c1)CC
CHEMBL492911	305.37	S(=O)(=O)(c1ccc(F)cc1)c1cc2CC[NH2+]CCc2cc1
CHEMBL509418	226.11	Brc1ccccc1[C@@H]1C[C@H]1C[NH3+]
CHEMBL577618	346.4	Fc1ccccc1OCCCN1C(=O)C=C(N=C1N1CC[NH2+]CC1)C
CHEMBL2397913	246.3	O(C)c1c2c(ccc1C)C(=O)N1[C@H](C2)C[NH2+]CC1
CHEMBL2260568	220.35	[NH+]12[C@H]3[C@@H](C4C1C(CCC4)C[NH2+]CC2)CCC3
CHEMBL469729	181.66	Clc1ccc(cc1)[C@H]1C[C@@H]1C[NH3+]
CHEMBL1091104	310.39	O(Cc1ccccc1)c1ccc(cc1)CNC(=O)[C@H]1[NH2+]CCC1
CHEMBL577619	334.8	Clc1ccccc1OCC1=NC(N2CC[NH2+]CC2)=CC(=O)N1C
CHEMBL2011567	193.67	Clc1cc(ccc1)C=1CC[NH2+]CC=1
CHEMBL373695	298.3	FC(F)(F)c1c2c([C@H]3N(CC[NH2+]C3)C2=O)cc(c1)C(C)C
CHEMBL493951	294.41	S(=O)(=O)(N(CC1CC1)C)c1cc2CC[NH2+]CCc2cc1
CHEMBL2397909	260.33	O(CCC)c1c2c(ccc1)C(=O)N1[C@H](C2)C[NH2+]CC1
CHEMBL415029	298.22	Brc1cc2c(cc1OC(C)C)CC[NH2+]CC2C
CHEMBL1643853	365.43	O(C1CN(C1)C=1n2nccc2N=C2C=1CC[NH2+]CC2)c1cc(OC)ccc1
CHEMBL565351	380.41	FC(F)(F)c1ccccc1CCC1=NC(N2CC[NH2+]C[C@H]2C)=CC(=O)N1C
CHEMBL76301	320.15	Ic1cc2N(CCc2cc1F)C[C@@H]([NH3+])C
CHEMBL2397891	242.32	O=C1N2[C@H](Cc3c1c(ccc3)C1CC1)C[NH2+]CC2
CHEMBL374660	300.28	FC(F)(F)c1c2c([C@H]3N(CC[NH2+]C3)C2=O)cc(OCC)c1
CHEMBL1643674	231.3	[NH2+]1CCC=2C(=Nc3n(ncc3)C=2NCC)CC1
CHEMBL3416049	235.71	Clc1cc([C@H]2C[C@@H]2C[NH3+])c(OCC#C)cc1
CHEMBL571064	235.33	O=C1N(N=C2C(=C1)CC[NH2+]CC2)CCC(C)C
CHEMBL2337491	256.22	FC(F)(F)c1c2c([C@H]3[C@H](NC2=O)C[NH2+]C3)ccc1
CHEMBL3416047	237.73	Clc1cc([C@H]2C[C@@H]2C[NH3+])c(OCC=C)cc1
CHEMBL2337105	244.33	O=C1N[C@@H]2[C@@H](c3c1c(cc(c3)C(C)C)C)C[NH2+]C2
CHEMBL210484	272.27	FC(F)(F)c1nc(ncc1)N1[C@H]2[C@@H](C[C@H]1C)C[NH2+]C2
CHEMBL565531	362.85	Clc1ccccc1OCCCN1C(=O)C=C(N=C1N1CC[NH2+]CC1)C
CHEMBL179244	346.26	Brc1cc2c(cc1OCc1ccccc1)CC[NH2+]CC2C
CHEMBL2397888	216.28	O=C1N2[C@@H](C[NH2+]CC2)[C@@H](c2c1cccc2)C
CHEMBL2397880	216.28	O=C1N2[C@H](Cc3c1ccc(c3)C)C[NH2+]CC2
CHEMBL2397898	230.31	O=C1N2[C@H](Cc3c1ccc(c3)CC)C[NH2+]CC2
CHEMBL220833	310.31	FC(F)(F)c1c2c([C@H]3N(CC[NH2+]C3)C2=O)cc(c1)C1(CC1)C
CHEMBL223292	236.7	Clc1c2c([C@H]3N(CC[NH2+]C3)C2=O)c(cc1)C
CHEMBL438611	207.7	Clc1cc2c([C@@H]3[C@@H](C[NH2+]C3)[C@H]2C)cc1
CHEMBL76781	226.68	Clc1cc2n(ccc2cc1F)C[C@@H]([NH3+])C
CHEMBL3286560	269.34	O(C)c1nc(nc2c1CC[NH2+]CC2)Cc1ccccc1
CHEMBL399750	225.71	Clc1cc2c(cc1OC)C(C[NH2+]CC2)C
CHEMBL522514	280.39	S(=O)(=O)(N1CCCC1)c1cc2CC[NH2+]CCc2cc1
CHEMBL291794	258.15	Clc1cc2N3[C@@H](CNc2cc1Cl)C[NH2+]CC3
CHEMBL223440	250.72	Clc1c2c([C@H]3N(CC[NH2+]C3)C2=O)cc(c1)CC
CHEMBL492917	215.21	FC(F)(F)c1ccccc1[C@H]1C[C@@H]1C[NH3+]
CHEMBL571288	339.31	FC(F)(F)Oc1ccc(cc1)CN1N=C2C(=CC1=O)CC[NH2+]CC2
CHEMBL2397905	230.31	O=C1N2[C@H](Cc3c1cccc3CC)C[NH2+]CC2
CHEMBL569342	368.35	FC(F)(F)c1ccccc1OCCN1N=C(N2CC[NH2+]CC2)C=CC1=O
CHEMBL570274	382.38	FC(F)(F)c1ccccc1OCCN1N=C(N2CC[NH2+]C[C@H]2C)C=CC1=O
CHEMBL492949	254.35	S(=O)(=O)(N(C)C)c1cc2CC[NH2+]CCc2cc1
CHEMBL223466	250.72	Clc1c2c([C@H]3N(CC[NH2+]C3)C2=O)c(cc1)CC
CHEMBL577832	332.37	Fc1cc(OCC2=NC(N3CC[NH2+]CC3)=CC(=O)N2C)c(cc1)C
CHEMBL492349	350.86	Clc1ccccc1CNS(=O)(=O)c1cc2CC[NH2+]CCc2cc1
CHEMBL6616	321.15	Ic1cc(OC)c(cc1OC)CC([NH3+])C
CHEMBL61695	258.15	Clc1cc2N3[C@H](CNc2cc1Cl)C[NH2+]CC3
CHEMBL1093698	352.42	Fc1cc(cc(F)c1OC1CCC(CC1)C)CNC(=O)[C@H]1[NH2+]CCC1
CHEMBL309760	255.15	Brc1cc2N(CCc2cc1)C[C@@H]([NH3+])C
CHEMBL76307	210.7	Clc1cc2N(CCc2cc1)C[C@@H]([NH3+])C
CHEMBL222566	282.26	FC(F)(F)c1c2c([C@H]3N(CC[NH2+]C3)C2=O)cc(c1)C=C
CHEMBL2337495	188.23	O=C1N[C@@H]2[C@@H](c3c1cccc3)C[NH2+]C2
CHEMBL605402	237.69	Clc1c2c(N3C(NC2=O)C[NH2+]CC3)ccc1
CHEMBL220207	234.32	S(C)c1c2c(C3N(CC[NH2+]C3)C2=O)ccc1
CHEMBL471802	183.2	Fc1cc(F)ccc1[C@H]1C[C@@H]1C[NH3+]
CHEMBL353998	246.32	Fc1cc2c3n(c(C)c2CC[NH3+])C(CCc3c1)C
CHEMBL492556	372.48	S(=O)(=O)(N(CC1c2c(OC1)cccc2)C)c1cc2CC[NH2+]CCc2cc1
CHEMBL2337488	298.3	FC(F)(F)c1c2c([C@@H]3[C@@H](N(C)C2=O)C[NH2+]C3)cc(c1)CC
CHEMBL80862	236.38	S(CC)c1cc2N(CCc2cc1)C[C@@H]([NH3+])C
CHEMBL253809	209.72	Clc1cc2c(CC[NH2+]C[C@@H]2CC)cc1
CHEMBL1090757	314.35	Fc1cc(Oc2ccc(cc2)CNC(=O)[C@H]2[NH2+]CCC2)ccc1
CHEMBL223896	222.67	Clc1c2c(C3N(CC[NH2+]C3)C2=O)ccc1
CHEMBL1643855	336.39	O(C1CN(C1)C=1n2nccc2N=C2C=1CC[NH2+]CC2)c1ncccc1
CHEMBL3425757	309.45	[NH2+]1CCc2c(cc(nc2NCC(C)C)Cc2ccccc2)CC1
CHEMBL2397881	202.25	O=C1N2[C@H](Cc3c1cccc3)C[NH2+]CC2
CHEMBL375575	290.67	Clc1c2[C@H]3N(CC[NH2+]C3)C(=O)c2c(cc1)C(F)(F)F
CHEMBL181672	195.69	Clc1cc2c(cc1)C(C[NH2+]CC2)C
CHEMBL475643	175.27	[NH3+]C[C@H]1C[C@@H]1c1cc(C)c(cc1)C
CHEMBL590331	217.27	O=C1NC2N(CC[NH2+]C2)c2c1ccc(c2)C
CHEMBL584210	289.76	Clc1ccccc1CN1N=C2C(=CC1=O)CC[NH2+]CC2
CHEMBL2397886	216.28	O=C1N2[C@H](Cc3c1cccc3)C[NH2+]C[C@@H]2C
CHEMBL3286564	324.42	O1CCN(CC1)c1nc(nc2c1CC[NH2+]CC2)Cc1ccccc1
CHEMBL3589582	392.29	Brc1cc(OC)c(cc1OC)CC[NH2+]Cc1c2OCCc2ccc1
CHEMBL492301	420.95	Clc1ccccc1OC1CCN(S(=O)(=O)c2cc3CC[NH2+]CCc3cc2)CC1
CHEMBL585012	289.76	Clc1ccc(cc1)CN1N=C2C(=CC1=O)CC[NH2+]CC2
CHEMBL524778	255.31	O=C1N(N=C2C(=C1)CC[NH2+]CC2)Cc1ccccc1
CHEMBL524171	392.9	Clc1ccccc1OC1CN(S(=O)(=O)c2cc3CC[NH2+]CCc3cc2)C1
CHEMBL492557	406.93	Clc1ccccc1O[C@H]1CCN(S(=O)(=O)c2cc3CC[NH2+]CCc3cc2)C1
CHEMBL80366	228.69	Clc1cc2N(CCc2cc1F)C[C@@H]([NH3+])C
CHEMBL2337489	256.22	FC(F)(F)c1c2c([C@H]3[C@@H](NC2=O)C[NH2+]C3)ccc1
CHEMBL577691	289.76	Clc1cc(ccc1)CN1N=C2C(=CC1=O)CC[NH2+]CC2
CHEMBL65547	204.27	Oc1c2c([nH]cc2CC[NH+](C)C)ccc1
CHEMBL578364	368.35	FC(F)(F)c1ccccc1OCC1=NC(N2CC[NH2+]CC2)=CC(=O)N1C
CHEMBL490064	215.21	FC(F)(F)c1cc(ccc1)[C@H]1C[C@@H]1C[NH3+]
CHEMBL510308	165.21	Fc1ccccc1[C@H]1C[C@@H]1C[NH3+]
CHEMBL219837	270.25	FC(F)(F)c1c2c([C@H]3N(CC[NH2+][C@H]3C)C2=O)ccc1
CHEMBL80482	232.32	O1CCCc2c3N(CCc3ccc12)C[C@@H]([NH3+])C
CHEMBL2397904	216.28	O=C1N2[C@H](Cc3c1cccc3C)C[NH2+]CC2
CHEMBL360968	284.19	Brc1cc2c(cc1OCC)CC[NH2+]CC2C
CHEMBL523521	392.9	Clc1ccc(OC2CN(S(=O)(=O)c3cc4CC[NH2+]CCc4cc3)C2)cc1
CHEMBL2337104	242.32	O=C1N[C@@H]2[C@@H](c3c1c(cc(c3)C1CC1)C)C[NH2+]C2
CHEMBL219734	272.22	FC(F)(F)Oc1c2c(C3N(CC[NH2+]C3)C2=O)ccc1
CHEMBL2337497	250.72	Clc1c2c([C@@H]3[C@@H](NC2=O)C[NH2+]C3)cc(c1)CC
CHEMBL451543	222.35	S(C)c1cc2N(CCc2cc1)C[C@@H]([NH3+])C
CHEMBL577690	326.44	O=C1N(C)C(=NC(N2CC[NH2+]C[C@H]2C)=C1)CCc1ccccc1C
CHEMBL568692	295.38	O=C1N(N=C2C(=C1)CC[NH2+]CC2)Cc1ccc(cc1)C1CC1
CHEMBL583193	346.85	Clc1cc(ccc1)CCC1=NC(N2CC[NH2+]C[C@H]2C)=CC(=O)N1C
CHEMBL451368	177.24	O(C)c1ccccc1[C@H]1C[C@@H]1C[NH3+]
CHEMBL253811	203.2	FC(F)(F)c1cc(ccc1)C[C@@H]([NH3+])C
CHEMBL2393245	364.87	Clc1cc(Nc2nc(nc3c2CC[NH2+]CC3)Cc2ccccc2)ccc1
CHEMBL2397908	246.3	O(CC)c1c2c(ccc1)C(=O)N1[C@H](C2)C[NH2+]CC1
CHEMBL593547	217.31	[NH2+]1CCN(CC1)c1nc2CCCCc2cc1
CHEMBL570023	348.83	Clc1ccccc1OCCN1N=C(N2CC[NH2+]C[C@H]2C)C=CC1=O
CHEMBL572252	348.83	Clc1ccccc1OC[C@@H](N1N=C(N2CC[NH2+]CC2)C=CC1=O)C
CHEMBL1643677	353.39	Fc1cc(OC2CN(C2)C=2n3nccc3N=C3C=2CC[NH2+]CC3)ccc1
CHEMBL220274	256.22	FC(F)(F)c1c2c(C3N(CC[NH2+]C3)C2=O)ccc1
CHEMBL2022186	205.3	O(CCC)c1ccccc1[C@H]1C[C@@H]1C[NH3+]
CHEMBL1643678	353.39	Fc1ccc(OC2CN(C2)C=2n3nccc3N=C3C=2CC[NH2+]CC3)cc1
CHEMBL450599	161.24	[NH3+]C[C@H]1C[C@@H]1c1ccccc1C
CHEMBL210802	258.24	FC(F)(F)c1nc(ncc1)N1[C@H]2[C@@H](CC1)C[NH2+]C2
CHEMBL368016	213.68	Clc1ccc2c(c1F)C(C[NH2+]CC2)C
CHEMBL595553	329.82	Clc1ccccc1O[C@@H]1CCc2c1nc(N1CC[NH2+]CC1)cc2
CHEMBL210215	272.27	FC(F)(F)c1nc(ncc1)N1[C@H]2[C@@H](C[C@@H]1C)C[NH2+]C2
CHEMBL3416065	239.26	Fc1cc([C@H]2C[C@@H]2C[NH3+])c(OCC(F)=C)cc1
CHEMBL2397893	236.7	Clc1c2c(C[C@H]3N(CC[NH2+]C3)C2=O)ccc1
CHEMBL1091452	409.43	Fc1cc(OCc2c(noc2C)C)cc(F)c1COC(=O)N1[C@@H](C[NH2+]C[C@@H]1C)C
CHEMBL2023357	235.3	Fc1cc([C@H]2C[C@@H]2C[NH3+])c(OCC2CC2)cc1
CHEMBL576453	346.85	Clc1ccccc1CCC1=NC(N2CC[NH2+]CC2)=CC(=O)N1CC
CHEMBL3425758	307.43	[NH2+]1CCc2c(cc(nc2NCC2CC2)Cc2ccccc2)CC1
CHEMBL80731	254.37	S(CC)c1cc2N(CCc2cc1F)C[C@@H]([NH3+])C
CHEMBL577250	346.85	Clc1ccccc1CCC1=NC(N2CC[NH2+]C[C@H]2C)=CC(=O)N1C
CHEMBL2393243	330.43	[NH2+]1CCc2c(nc(nc2Nc2ccccc2)Cc2ccccc2)CC1
CHEMBL220900	257.12	Clc1c2c([C@H]3N(CC[NH2+]C3)C2=O)ccc1Cl
CHEMBL2337503	216.28	O=C1N[C@@H]2[C@@H](c3c1c(cc(c3)C)C)C[NH2+]C2
CHEMBL179337	230.13	Clc1cc(Cl)cc2c1CC[NH2+]CC2C
CHEMBL253810	209.72	Clc1cc2c(CC[NH2+]C[C@H]2CC)cc1
CHEMBL305123	291.7	Clc1cc2N3[C@@H](CNc2cc1C(F)(F)F)C[NH2+]CC3
CHEMBL60280	305.68	Clc1cc2N3[C@H](C[NH2+]CC3)C(=O)Nc2cc1C(F)(F)F
CHEMBL223272	270.25	FC(F)(F)c1c2c([C@H]3N([C@@H](C[NH2+]C3)C)C2=O)ccc1
CHEMBL1643675	335.4	O(C1CN(C1)C=1n2nccc2N=C2C=1CC[NH2+]CC2)c1ccccc1
CHEMBL2397915	270.25	FC(F)(F)c1cc2c(C[C@H]3N(CC[NH2+]C3)C2=O)cc1
CHEMBL452458	216.11	Clc1cc(Cl)ccc1[C@H]1C[C@@H]1C[NH3+]
CHEMBL2022185	191.27	O(CC)c1ccccc1[C@H]1C[C@@H]1C[NH3+]
CHEMBL374436	246.3	O(C)c1cc2c([C@H]3N(CC[NH2+]C3)C2=O)cc1CC
CHEMBL2337496	236.7	Clc1c2c([C@@H]3[C@@H](NC2=O)C[NH2+]C3)cc(c1)C
CHEMBL221113	284.28	FC(F)(F)c1c2c([C@H]3N(CC[NH2+]C3)C2=O)cc(c1)CC
CHEMBL493129	177.24	O(C)c1cc(ccc1)[C@H]1C[C@@H]1C[NH3+]
CHEMBL2397914	258.32	O1CCCc2c1c1c(cc2)C(=O)N2[C@H](C1)C[NH2+]CC2
CHEMBL590816	217.27	O=C1NC2N(CC[NH2+]CC2)c2c1cccc2
CHEMBL178365	195.69	Clc1cc2c(CC[NH2+]C[C@H]2C)cc1
CHEMBL2397892	270.25	FC(F)(F)c1c2c(C[C@H]3N(CC[NH2+]C3)C2=O)ccc1
CHEMBL203013	273.37	O(CC1CC1)Cc1nc2N3[C@H](Cc2cc1)C[NH2+]C[C@H]3C
CHEMBL375170	296.29	FC(F)(F)c1c2c([C@H]3N(CC[NH2+]C3)C2=O)cc(c1)C1CC1
CHEMBL2397890	230.31	O=C1N2[C@H](Cc3c1c(ccc3)CC)C[NH2+]CC2
CHEMBL448971	406.93	Clc1ccccc1O[C@@H]1CCN(S(=O)(=O)c2cc3CC[NH2+]CCc3cc2)C1
CHEMBL2397910	230.31	O=C1N2[C@H](Cc3c1c(cc(c3)C)C)C[NH2+]CC2
CHEMBL506727	226.11	Brc1cc(ccc1)[C@H]1C[C@@H]1C[NH3+]
CHEMBL3416033	225.71	Clc1cc([C@H]2C[C@@H]2C[NH3+])c(OCC)cc1
CHEMBL500093	147.22	[NH3+]CC1CC1c1ccccc1
CHEMBL508680	213.68	Clc1ccc(C)c(F)c1[C@H]1C[C@@H]1C[NH3+]
CHEMBL180668	181.66	Clc1cc2CC[NH2+]CCc2cc1
CHEMBL181172	195.69	Clc1cc2c(CC[NH2+]CC2C)cc1
CHEMBL301466	272.13	Clc1cc2NC(=O)C3N(CC[NH2+]C3)c2cc1Cl
CHEMBL385577	252.7	Clc1ccc2[C@H]3N(CC[NH2+]C3)C(=O)c2c1OC
CHEMBL2337504	230.31	O=C1N[C@@H]2[C@@H](c3c1c(cc(c3)CC)C)C[NH2+]C2
CHEMBL440752	240.14	Brc1cc2c(CC[NH2+]CC2C)cc1
CHEMBL2397907	232.28	O(C)c1c2c(ccc1)C(=O)N1[C@H](C2)C[NH2+]CC1
CHEMBL493757	392.9	Clc1cc(OC2CN(S(=O)(=O)c3cc4CC[NH2+]CCc4cc3)C2)ccc1
CHEMBL197664	218.29	Oc1c2c(n(cc2CC[NH+](C)C)C)ccc1
CHEMBL2397894	232.28	O(C)c1c2c(C[C@H]3N(CC[NH2+]C3)C2=O)ccc1
CHEMBL220211	286.25	FC(F)(F)c1c2c([C@H]3N(CC[NH2+]C3)C2=O)cc(OC)c1
CHEMBL464475	216.11	Clc1c(cccc1Cl)[C@H]1C[C@@H]1C[NH3+]
CHEMBL3425756	281.4	[NH2+]1CCc2c(cc(nc2NCC)Cc2ccccc2)CC1
CHEMBL2337499	250.72	Clc1c2c([C@@H]3[C@@H](NC2=O)C[NH2+]C3)c(cc1)CC
CHEMBL426235	284.19	Brc1cc2c(cc1OC)CC[NH2+]CC2CC
CHEMBL3416061	223.29	Fc1cc([C@H]2C[C@@H]2C[NH3+])c(OCCC)cc1
CHEMBL181787	225.71	Clc1cc2c(cc1OC)CC[NH2+]CC2C
CHEMBL211153	193.67	Clc1cc2C[C@H]3[C@@H](c2cc1)C[NH2+]C3
CHEMBL2113264	298.3	FC(F)(F)c1c2c([C@H]3N([C@H](C[NH2+]C3)C(C)C)C2=O)ccc1
CHEMBL2397877	236.7	Clc1cc2c(C[C@H]3N(CC[NH2+]C3)C2=O)cc1
CHEMBL493128	181.66	Clc1cc(ccc1)[C@H]1C[C@@H]1C[NH3+]
CHEMBL254215	229.24	FC(F)(F)c1cc2c(CC[NH2+]C[C@H]2C)cc1
CHEMBL595194	343.85	Clc1ccccc1O[C@H]1CCCc2c1nc(N1CC[NH2+]CC1)cc2
CHEMBL572228	318.8	Clc1ccccc1CCOc1nc(N2CC[NH2+]CC2)cnc1
CHEMBL2391541	270.37	O(C)c1cc2c([nH]cc2CC[NH+](CC=C)CC=C)cc1
CHEMBL2393246	360.45	O(C)c1cc(Nc2nc(nc3c2CC[NH2+]CC3)Cc2ccccc2)ccc1
CHEMBL170854	214.31	[NH3+]CCc1c2c3n(CCCc3ccc2)c1C
CHEMBL492910	305.37	S(=O)(=O)(c1cc(F)ccc1)c1cc2CC[NH2+]CCc2cc1
CHEMBL521805	287.38	S(=O)(=O)(c1cc2CC[NH2+]CCc2cc1)c1ccccc1
CHEMBL492306	183.2	Fc1cc(ccc1F)[C@H]1C[C@@H]1C[NH3+]
CHEMBL1643859	390.44	O(C1CN(C1)C=1n2nccc2N=C2C=1CC[NH2+]CC2)c1cc2CC(=O)Nc2cc1
CHEMBL494947	304.77	Clc1cc(ccc1)COc1nc(N2CC[NH2+]CC2)cnc1
CHEMBL303516	272.13	Clc1cc2NC(=O)[C@@H]3N(CC[NH2+]C3)c2cc1Cl
CHEMBL1628670	214.31	[NH2+]1Cc2c3N([C@H]4[C@H](CCC4)c3ccc2)CC1
CHEMBL2397896	216.28	O=C1N2[C@H](Cc3c1cc(cc3)C)C[NH2+]CC2
CHEMBL2110670	228.33	[NH2+]1Cc2c3N(CC1)C[C@H]1[C@H](CCC1)c3ccc2
CHEMBL180166	256.14	Brc1cc2CC[NH2+]CCc2cc1OC
CHEMBL253805	230.13	Clc1cc2c(cc1Cl)CC[NH2+]C[C@H]2C
CHEMBL178231	230.13	Clc1c2c(CC[NH2+]CC2C)ccc1Cl
CHEMBL254009	229.24	FC(F)(F)c1cc2c(CC[NH2+]C[C@@H]2C)cc1
CHEMBL253806	225.71	Clc1cc2c(cc1OC)CC[NH2+]C[C@@H]2C
CHEMBL58009	258.15	Clc1cc2N3C(CNc2cc1Cl)C[NH2+]CC3
CHEMBL222514	256.22	FC(F)(F)c1c2c([C@H]3N(CC[NH2+]C3)C2=O)ccc1
CHEMBL178124	229.24	FC(F)(F)c1cc2c(CC[NH2+]CC2C)cc1
CHEMBL449999	305.37	S(=O)(=O)(c1ccccc1F)c1cc2CC[NH2+]CCc2cc1
CHEMBL475642	175.27	[NH3+]C[C@H]1C[C@@H]1c1cccc(C)c1C
CHEMBL360492	213.68	Clc1cc2c(cc1F)CC[NH2+]CC2C
CHEMBL76474	240.34	S(C)c1cc2N(CCc2cc1F)C[C@@H]([NH3+])C
CHEMBL400600	225.71	Clc1cc2c(cc1OC)CC[NH2+]C[C@H]2C
CHEMBL374562	270.25	FC(F)(F)c1c2c([C@H]3N(CC[NH2+]C3)C2=O)cc(c1)C
CHEMBL2397912	246.3	O(C)c1c2c(c(cc1)C)C(=O)N1[C@H](C2)C[NH2+]CC1
CHEMBL425777	237.73	Clc1cc2c([C@@H]3[C@@H](C[NH2+]C3)[C@H]2C)cc1OC
CHEMBL474633	179.23	Fc1ccc(cc1C)[C@H]1C[C@@H]1C[NH3+]
CHEMBL355474	232.3	Fc1cc2c3n(cc2CC[NH3+])C(CCc3c1)C
CHEMBL493130	165.21	Fc1ccc(cc1)[C@H]1C[C@@H]1C[NH3+]
CHEMBL1643670	243.31	[NH2+]1CCC=2C(=Nc3n(ncc3)C=2N2CCC2)CC1
CHEMBL452719	147.22	[NH3+]C[C@H]1C[C@@H]1c1ccccc1
CHEMBL443128	181.66	Clc1ccccc1[C@H]1C[C@@H]1C[NH3+]
CHEMBL373531	252.7	Clc1c2c([C@H]3N(CC[NH2+]C3)C2=O)c(OC)cc1
CHEMBL180815	270.17	Brc1cc2c(cc1OC)CC[NH2+]CC2C
CHEMBL1643676	353.39	Fc1ccccc1OC1CN(C1)C=1n2nccc2N=C2C=1CC[NH2+]CC2
CHEMBL182184	270.17	Brc1cc2c(cc1OC)CC[NH2+]C[C@H]2C
CHEMBL2397889	216.28	O=C1N2[C@H](Cc3c1c(ccc3)C)C[NH2+]CC2
CHEMBL1093699	364.45	Fc1cc(CNC(=O)[C@H]2[NH2+]CCC2)c(OC)cc1OCC1CCCCC1
CHEMBL445747	161.24	[NH3+]C[C@H]1C[C@@H]1c1cc(ccc1)C
CHEMBL2331803	226.68	Clc1cc2n(ccc2cc1F)C[C@@H]([NH3+])C
CHEMBL77880	218.29	O1CCc2c3N(CCc3ccc12)C[C@@H]([NH3+])C
CHEMBL2337106	284.28	FC(F)(F)c1c2c([C@@H]3[C@@H](NC2=O)C[NH2+]C3)cc(c1)CC
CHEMBL3416063	221.27	Fc1cc([C@H]2C[C@@H]2C[NH3+])c(OCC=C)cc1
CHEMBL178366	230.13	Clc1cc2c(cc1Cl)CC[NH2+]CC2C
CHEMBL2397897	230.31	O=C1N2[C@H](Cc3c1cc(cc3)CC)C[NH2+]CC2
CHEMBL2260565	258.36	O(CC)c1cc2c(n3c(CCC3)c2C[C@@H]([NH3+])C)cc1
CHEMBL179915	259.27	FC(F)(F)c1cc2c(cc1OC)CC[NH2+]CC2C
CHEMBL253591	230.13	Clc1cc2c(cc1Cl)CC[NH2+]C[C@@H]2C
CHEMBL253807	213.68	Clc1ccc2c([C@@H](C[NH2+]CC2)C)c1F
CHEMBL474634	195.69	Clc1cccc(C)c1[C@H]1C[C@@H]1C[NH3+]
CHEMBL594717	355.45	Fc1cc(CO[C@H]2CCc3c2nc(N2CC[NH2+]C[C@H]2C)cc3)c(cc1)C
CHEMBL2337500	257.12	Clc1c2c([C@@H]3[C@@H](NC2=O)C[NH2+]C3)ccc1Cl
CHEMBL492926	165.21	Fc1cc(ccc1)[C@H]1C[C@@H]1C[NH3+]
CHEMBL510383	163.22	Oc1cc(ccc1)[C@H]1C[C@@H]1C[NH3+]
CHEMBL2337492	270.25	FC(F)(F)c1c2c([C@@H]3[C@@H](N(C)C2=O)C[NH2+]C3)ccc1
CHEMBL181076	230.13	Clc1c2c(CC[NH2+]C[C@H]2C)ccc1Cl
CHEMBL451232	199.65	Clc1cc(F)ccc1[C@H]1C[C@@H]1C[NH3+]
CHEMBL180867	270.17	Brc1cc2c(cc1OC)CC[NH2+]C[C@@H]2C
CHEMBL2397887	216.28	O=C1N2[C@H](Cc3c1cccc3)C[NH2+]C[C@H]2C
CHEMBL2260567	453.43	Clc1cc(Cl)ccc1-c1ccc(cc1)-c1cc2[C@H]3[C@@H](N4CCCSc(c1)c24)C[NH2+]C3
CHEMBL178313	256.14	Brc1cc2c(cc1O)CC[NH2+]CC2C
CHEMBL2397878	232.28	O(C)c1cc2c(C[C@H]3N(CC[NH2+]C3)C2=O)cc1
CHEMBL2337493	222.67	Clc1c2c([C@@H]3[C@@H](NC2=O)C[NH2+]C3)ccc1
CHEMBL2393247	348.42	Fc1ccc(Nc2nc(nc3c2CC[NH2+]CC3)Cc2ccccc2)cc1
CHEMBL1091105	378.48	Fc1cc(CNC(=O)[C@H]2[NH2+]CCC2)c(OC)cc1OC1CCC(CC1)(C)C
CHEMBL2337501	236.7	Clc1c2c([C@@H]3[C@@H](NC2=O)C[NH2+]C3)ccc1C
CHEMBL2337490	256.22	FC(F)(F)c1c2c([C@@H]3[C@@H](NC2=O)C[NH2+]C3)ccc1
CHEMBL179378	317.17	Ic1cc2c(cc1OC)CC[NH2+]CC2C
CHEMBL590580	231.29	O=C1NC2N(CC[NH2+]CC2)c2c1c(ccc2)C
CHEMBL590483	251.71	Clc1c2c(N3C(NC2=O)CC[NH2+]CC3)ccc1
CHEMBL223468	246.3	O(C)c1c2c([C@H]3N(CC[NH2+]C3)C2=O)ccc1CC
CHEMBL594469	345.39	Fc1ccc(F)cc1CO[C@H]1CCc2c1nc(N1CC[NH2+]CC1)cc2
CHEMBL492916	226.11	Brc1ccccc1C1CC1C[NH3+]
CHEMBL2337494	202.25	O=C1N[C@@H]2[C@@H](c3c1c(ccc3)C)C[NH2+]C2
CHEMBL1091106	366.45	Fc1cc(OC2CCC(CC2)(C)C)c(F)cc1CNC(=O)[C@H]1[NH2+]CCC1
CHEMBL595645	359.41	Fc1ccc(F)cc1CO[C@H]1CCc2c1nc(N1CC[NH2+]C[C@H]1C)cc2
CHEMBL467736	226.11	Brc1ccccc1[C@H]1C[C@@H]1C[NH3+]
CHEMBL2260569	248.75	Clc1ccc2c(n3c(CC[NH2+]C3C)c2C)c1C
CHEMBL93240	356.55	S1c2c(cc(SC)cc2)C([NH+]2CC[NH+](CC2)C)Cc2c1cccc2
CHEMBL172159	252.76	Clc1cc2c3n(cc2CC[NH3+])CCSc3c1
CHEMBL171774	200.28	[NH3+]CCc1c2c3n(c1)CCCc3ccc2
CHEMBL609306	329.82	Clc1ccccc1O[C@H]1CCc2c1nc(N1CC[NH2+]CC1)cc2
CHEMBL595195	329.82	Clc1ccccc1OC1CCc2c1nc(N1CC[NH2+]CC1)cc2
