# Supplementary material for: Activity Models of Key GPCR Families in the Central Nervous System: A Tool for Many Purposes
Source: J Chem Inf Model. 2023 May 31;63(11):3248–62. doi: 10.1021/acs.jcim.2c01531 (PMC10268961; doi:10.1021/acs.jcim.2c01531)
Supplement: Supplementary file 4 — ci2c01531_si_004.zip [file ci2c01531_si_004.zip › xlsx_active_files/M1_EC50_actives.xlsx]

## Sheet: M1_EC50_actives
CMPD_CHEMBLID	STANDARD_VALUE	CANONICAL_SMILES
CHEMBL100147	0.2	s1nc([C@@H]2[C@H]3CCC[NH+](C2)C3)c(SCC#Cc2ccccc2)n1
CHEMBL1223754	0.398	Fc1cc2NC(=O)N(c2cc1C)C1CC[NH+](CC1)C1(CCC(OCCC)CC1)C
CHEMBL1223804	0.398	O(CC)C1CCC([NH+]2CCC(N3c4cc(ccc4CC3=O)C)CC2)(CC1)C
CHEMBL98255	0.5	s1nc([C@@H]2[C@H]3CCC[NH+](C2)C3)c(OCC#Cc2ccccc2)n1
CHEMBL1223803	0.501	O(CCC)C1CCC([NH+]2CCC(N3c4cc(ccc4CC3=O)C)CC2)(CC1)C
CHEMBL3360954	0.6	Fc1cc(ccc1CN1C=C2C(=NNC2=O)c2c1cccc2)-c1cn(nc1)C
CHEMBL490797	0.76	Fc1cc2N(C3CC[NH+](CC3)C3CC[NH+](CC3)Cc3ccccc3C)C(=O)Nc2cc1
CHEMBL1083925	0.794	Clc1cc(ccc1)-c1cccc(F)c1C(=O)NC[C@H]1CC[NH2+]C[C@@H]1C
CHEMBL522451	0.85	Fc1cc2NC(=O)N(c2cc1)C1CC[NH+](CC1)C1CC[NH+](CC1)Cc1ccccc1C
CHEMBL327269	0.99	s1nc([C@@H]2C3CC[NH+](C2)C3)c(OCC#Cc2ccccc2)n1
CHEMBL340435	1	s1nc(OC2C3CCC[NH+](C2)C3)c(SCCC)n1
CHEMBL316625	1	s1nc([C@H]2[C@H]3CCC[NH+](C2)C3)c(SCC#Cc2ccccc2)n1
CHEMBL1223860	1	Fc1cc2OC(=O)N(c2cc1C)C1CC[NH+](CC1)C1(CCC(OCC)CC1)C
CHEMBL1084850	1	Clc1cc(ccc1)-c1ccccc1C(O)CCC1CC[NH2+]CC1
CHEMBL489576	1.04	Fc1cc2NC(=O)N(c2cc1)C1CC[NH+](CC1)C1CC[NH+](CC1)Cc1ccccc1C(F)(F)F
CHEMBL490598	1.06	Fc1c2NC(=O)N(c2ccc1)C1CC[NH+](CC1)C1CC[NH+](CC1)Cc1ccccc1C
CHEMBL542622	1.1	S(CCCCCC)c1nccnc1O[C@@H]1C2CC[NH+](C1)C2
CHEMBL3360955	1.2	O=C1NN=C2C1=CN(c1c2cccc1)Cc1ccc(-n2nccc2)cc1
CHEMBL1223861	1.26	Fc1cc(cc2N(C3CC[NH+](CC3)C3(CCC(OCC)CC3)C)C(Oc12)=O)C
CHEMBL521914	1.71	Fc1c2NC(=O)N(c2ccc1)C1CC[NH+](CC1)C1CC[NH+](CC1)Cc1ccccc1C(F)(F)F
CHEMBL3121473	2.04	O1N=C(OCC#CC[N+](C)(C)C)CC1
CHEMBL491209	2.1	O=C1Nc2c(N1C1CC[NH+](CC1)C1CCN(CC1)C(OCC)=O)cccc2
CHEMBL293982	2.5	s1nc(C23C4C2C[NH+](C3)C4)c(SCC#Cc2cc(F)ccc2)n1
CHEMBL1223862	2.51	O1c2c(N(C3CC[NH+](CC3)C3(CCC(OCC)CC3)C)C1=O)cc(OC)cc2
CHEMBL1223939	2.51	S(=O)(=O)(C)c1cc2N(C3CC[NH+](CC3)C3(CCC(OCCC)CC3)C)C(Oc2cc1)=O
CHEMBL1223940	2.51	O1c2c(N(C3CC[NH+](CC3)C3(CCC(OCCOC)CC3)C)C1=O)cc(cc2)C
CHEMBL1083618	3.16	Clc1cc(ccc1)-c1cccc(F)c1C(=O)NCC=1CC[NH2+]CC=1
CHEMBL1223863	3.16	O1c2c(N(C3CC[NH+](CC3)C3(CCC(OCC)CC3)C)C1=O)cc(cc2)C#N
CHEMBL1223805	3.16	O(C)C1CCC([NH+]2CCC(N3c4cc(ccc4CC3=O)C)CC2)(CC1)C
CHEMBL418491	4.5	s1nc(C23C4C2C[NH+](C3)C4)c(SCC#Cc2ccc(F)cc2)n1
CHEMBL304247	4.9	s1nc(C23C4C2C[NH+](C3)C4)c(OCC#Cc2cc(F)ccc2)n1
CHEMBL2146599	5.01	O1CCC([NH+]2CCC(N3c4cc(ccc4NC3=O)C)CC2)CC1
CHEMBL64029	7.6	s1nc(C23C4C2C[NH+](C3)C4)c(SCC#Cc2cc(F)cc(F)c2)n1
CHEMBL1223806	7.94	O1c2c(N(C3CC[NH+](CC3)C3(CCC(OC)CC3)C)C1=O)cc(cc2)C
CHEMBL1223753	8	Fc1cc2NC(=O)N(c2cc1C)C1CC[NH+](CC1)C1CCOCC1
CHEMBL303360	9	Clc1cc(ccc1)C#CCSc1nsnc1C12C3C1C[NH+](C2)C3
CHEMBL1243357	9	Fc1cc2CCC(=O)N(c2cc1)CCC[NH+]1CCC(NC(=O)CC)CC1
CHEMBL3608422	9.1	O1C[C@H](NC(=O)c2c3ncccc3n(c2)Cc2ccc(cc2)C(=O)NC)[C@@H](O)CC1
CHEMBL3608413	9.8	Fc1cc(ccc1Cn1cc(c2ncccc12)C(=O)N[C@H]1CCCC[C@@H]1O)-c1cn(nc1)C
CHEMBL1223941	10	O1c2c(N(C3CC[NH+](CC3)C3(CCC(OCCOC)CC3)C)C1=O)cc(cc2)C#N
CHEMBL1242925	10	Fc1cc2N(CCC[NH+]3CCC(NC(=O)CC)CC3)C(=O)COc2cc1F
CHEMBL115581	10	O=C1c2c(N(Cc3ccccc3)C1=O)cccc2
CHEMBL1082365	10	Clc1cc(ccc1)-c1cccc(F)c1C(=O)NC[C@@]1(F)CC[NH2+]C[C@@H]1C
CHEMBL1083108	10	Clc1cc(-c2ccccc2C(=O)NCC2CC[NH2+]CC2)c(F)cc1
CHEMBL3360956	10	O=C1c2c(N(Cc3ccc(-n4nccc4)cc3)C1=O)cccc2
CHEMBL60833	10.5	Clc1cc(ccc1)C#CCOc1nsnc1C12C3C1C[NH+](C2)C3
CHEMBL3608419	11.1	O1C[C@H](NC(=O)c2c3ncccc3n(c2)Cc2ccc(cc2)-c2cn(nc2)C)[C@@H](O)CC1
CHEMBL2336059	12	O=C1N(c2c(C1)cccc2)[C@H]1CC[NH+](C1)CC1C[C@@H]2N([C@H](C1)CC2)C(OCC)=O
CHEMBL2059307	12	O=C1N(c2c(nccc2)CC1)CCC[NH+]1CCC(N2c3c(NC2=O)cccc3)CC1
CHEMBL1223864	12.59	S(=O)(=O)(C)c1cc2N(C3CC[NH+](CC3)C3(CCC(OCC)CC3)C)C(Oc2cc1)=O
CHEMBL1083723	12.59	Clc1cc(ccc1C)-c1ccccc1C(=O)NCC1CC[NH2+]CC1
CHEMBL2146597	12.59	O=C1Nc2c(N1C1CC[NH+](CC1)C1CCCCC1)cccc2
CHEMBL1242979	13	Fc1cc2CCC(=O)N(c2cc1F)CCC[NH+]1CCC(NC(=O)Cc2cc(OC)c(OC)cc2)CC1
CHEMBL3633184	14	O=C1Nc2c(CN1[C@@H]1CC[NH+](C1)CC1C[C@@H]3N([C@H](C1)CC3)C(OCC)=O)cccc2
CHEMBL1242951	15	Fc1cc2CCC(=O)N(c2cc1F)CCC[NH+]1CCC(NC(=O)Cc2ccccc2)CC1
CHEMBL3608421	15.5	Fc1cc(ccc1-c1cn(nc1)C)Cn1cc(c2ncccc12)C(=O)N[C@H]1COCC[C@@H]1O
CHEMBL99521	15.7	s1nc(C2C3CC[NH+](C2)CC3)c(OCC#Cc2ccccc2)n1
CHEMBL1082680	15.85	Clc1cc(ccc1)-c1cccc(F)c1C(=O)NCC1CC[NH2+]CC1
CHEMBL845	18	Clc1cc2N=C(N3CC[NH2+]CC3)c3c(Nc2cc1)cccc3
CHEMBL1243328	19	Fc1c2CCC(=O)N(c2ccc1)CCC[NH+]1CCC(NC(=O)CC)CC1
CHEMBL1083926	19.95	Clc1cc(ccc1)-c1cccc(F)c1C(=O)NC[C@@H]1CC[NH2+]C[C@@H]1C
CHEMBL1084993	19.95	Clc1cc(ccc1)-c1ccccc1C(=O)NCC1CC[NH2+]CC1C
CHEMBL2059310	20	O=C1N(c2ncccc2CC1)CCC[NH+]1CCC(N2c3c(NC2=O)cccc3)CC1
CHEMBL1243358	20	Fc1cc2N(CCC[NH+]3CCC(NC(=O)CC)CC3)C(=O)CCc2cc1
CHEMBL1243387	20	Fc1cc2CCC(=O)N(c2cc1F)CCC[NH+]1CCC(NC(=O)CC)CC1
CHEMBL291872	20.2	s1nc(C23C4C2C[NH+](C3)C4)c(OCC#Cc2cc(F)cc(F)c2)n1
CHEMBL3354067	20.42	s1nc(C=2C[NH+](CCC=2)C)c(OCCCCCC2CC[NH+](CC2)CCCN2c3c(CCC2=O)cccc3)n1
CHEMBL3618440	20.9	Brc1ccc(cc1)C(=O)N[C@@H]1c2cc(\[NH+]=C(\NCc3ccc(F)cc3)/C)ccc2C[C@H]1O
CHEMBL151938	21	O(N=CC=1C[NH+](CCC=1)C)C
CHEMBL433867	22.3	s1nc(OC2C3CC[NH+](C2)CC3)c(SCCCC)n1
CHEMBL3616501	22.8	Fc1ccc(cc1)CN(C(=Nc1cc2c(C[C@@H](O)[C@@H]2NC(=O)c2ccc(cc2)-c2ccccc2)cc1)C)C
CHEMBL1084818	25.12	Clc1cc(ccc1F)-c1ccccc1C(=O)NCC1CC[NH2+]CC1
CHEMBL1223807	25.12	O1c2c(N(C3CC[NH+](CC3)C3(CCC(OCC)CC3)C)C1=O)cccc2
CHEMBL1083621	25.12	Clc1ccc(-c2cc(Cl)ccc2)c(C(=O)NCC2CC[NH2+]CC2)c1F
CHEMBL3608415	25.3	Fc1cc(ccc1Cn1nc(c2ncccc12)C(=O)N[C@H]1CCCC[C@@H]1O)-c1cn(nc1)C
CHEMBL1243232	27	O1CC(=O)N(c2c1cccc2)CCC[NH+]1CCC(NC(=O)CC)CC1
CHEMBL2164910	28.18	FC(Cc1ccccc1)(C(=O)N1CC[NH+](CC1)C)c1ccccc1
CHEMBL319109	28.3	s1nc([C@H]2[C@H]3CCC[NH+](C2)C3)c(OCC#Cc2ccccc2)n1
CHEMBL3608414	28.5	Fc1cc(ccc1Cn1cc(c2ncccc12)C(=O)N[C@H]1CCOC[C@@H]1O)-c1cn(nc1)C
CHEMBL3608417	30.3	Fc1cc(ccc1Cn1cc(c2ncccc12)C(=O)N[C@H]1COCC[C@@H]1O)-c1cn(nc1)C
CHEMBL3402921	31	O1N=C(CC1N1CCCC1=O)C=1C[NH+](CCC=1)C
CHEMBL3618450	31	Clc1ccc(cc1)C(=O)N[C@@H]1c2cc(N=C(N(Cc3ccc(F)cc3)C)C)ccc2C[C@H]1O
CHEMBL1083404	31.62	Clc1ccc(Cl)cc1-c1cccc(F)c1C(=O)NCC1CC[NH2+]CC1
CHEMBL3608420	34.8	O1C[C@H](NC(=O)c2c3ncccc3n(c2)Cc2ccc(nc2)-c2cn(nc2)C)[C@@H](O)CC1
CHEMBL3616500	36	Fc1ccc(cc1)CN(C(=Nc1cc2c(C[C@@H](O)[C@@H]2NC(=O)c2ccc(cc2)C(F)(F)F)cc1)C)C
CHEMBL1083109	39.81	Clc1ccc(Cl)cc1-c1ccccc1C(=O)NCC1CC[NH2+]CC1
CHEMBL1083002	39.81	Clc1cc(ccc1)-c1cccc(F)c1C(=O)NC[C@H]1CC[NH2+]C[C@@H]1CC
CHEMBL2022960	41	Fc1cc2OCC(=O)N(c2cc1)CCC[NH+]1CCC(CC1)CCCC
CHEMBL2059322	44	Fc1cc2N(C3CC[NH+](CC3)CCCN3c4c(OCC3=O)cccc4)C(=O)Nc2cc1
CHEMBL60331	46	Clc1cc(cc(F)c1)C#CCSc1nsnc1C12C3C1C[NH+](C2)C3
CHEMBL1243233	46	O1CC(=O)N(c2c1cccc2)CCC[NH+]1CCC(NC(=O)C(C)C)CC1
CHEMBL3608416	47.9	Fc1cc(ccc1Cn1cc(c2ncccc12)C(=O)N[C@H]1CCOC[C@]1(O)C)-c1cn(nc1)C
CHEMBL1243110	48	O=C1N(c2c(CC1)cccc2)CCC[NH+]1CCC(NC(=O)Cc2ccccc2)CC1
CHEMBL3618444	48.4	Brc1ccc(cc1)C(=O)N[C@@H]1c2cc(\[NH+]=C(\NCc3cc(F)ccc3)/C)ccc2C[C@H]1O
CHEMBL1243043	49	Fc1cc2CCC(=O)N(c2cc1)CCC[NH+]1CCC(NC(=O)Cc2ccccc2)CC1
CHEMBL3616499	49.5	Fc1ccc(cc1)CN(C(=Nc1cc2c(C[C@@H](O)[C@@H]2NC(=O)c2ccc(cc2)C)cc1)C)C
CHEMBL1082679	50.12	Clc1cc(ccc1)-c1ccc(F)cc1C(=O)NCC1CC[NH2+]CC1
CHEMBL1084805	50.12	Clc1cc(ccc1)-c1ccccc1CC(=O)N(C)C1CC[NH2+]CC1
CHEMBL1084819	50.12	Clc1cc(ccc1Cl)-c1ccccc1C(=O)NCC1CC[NH2+]CC1
CHEMBL1243044	51	Fc1cc2N(CCC[NH+]3CCC(NC(=O)Cc4ccccc4)CC3)C(=O)CCc2cc1
CHEMBL3618436	51	Brc1ccc(cc1)C(=O)N[C@@H]1c2cc(\[NH+]=C(\Nc3ccc(F)cc3)/C)ccc2C[C@H]1O
CHEMBL2024331	59	O(CC)C(=O)N1C2CC([NH+]3C[C@H](NC(=O)c4ccccc4C)CCC3)CC1CC2
CHEMBL1242923	61	O1CC(=O)N(c2c1cccc2)CCC[NH+]1CCC(NC(=O)Cc2ccccc2)CC1
CHEMBL417560	61.9	s1nc(C23C4C2C[NH+](C3)C4)c(SCC#Cc2ccccc2)n1
CHEMBL553058	63.1	s1nc(C=2C[NH+](CCC=2)C)c(OCCOCCOCCOCCOc2nsnc2OC)n1
CHEMBL1085507	63.1	Clc1cc(ccc1)-c1ccccc1C(=O)NCC1CC[NH2+]CC1
CHEMBL1083414	63.1	Clc1cccc(-c2cc(Cl)ccc2)c1C(=O)NCC1CC[NH2+]CC1
CHEMBL2146598	63.1	O1CCC([NH+]2CCC(N3c4c(NC3=O)cccc4)CC2)CC1
CHEMBL1083402	63.1	Clc1cc(ccc1)-c1ccccc1S(=O)(=O)CCC1CC[NH2+]CC1
CHEMBL1085985	63.1	Clc1cc(ccc1)-c1cccc(F)c1C(=O)NCC1(F)CC[NH2+]CC1
CHEMBL134641	63.6	O(N=C(C#N)[C@@H]1C2CC[NH+](C1)CC2)C
CHEMBL2059323	66	Fc1cc2NC(=O)N(c2cc1)C1CC[NH+](CC1)CCCN1c2c(OCC1=O)cccc2
CHEMBL100163	67.3	s1nc([C@H]2[C@H]3CC[NH+](C2)C3)c(OCC#Cc2ccccc2)n1
CHEMBL2059317	68	Fc1c2CCC(=O)N(c2ccc1)CCC[NH+]1CCC(N2c3c(NC2=O)cccc3)CC1
CHEMBL60419	70.5	s1nc(C23C4C2C[NH+](C3)C4)c(OCC#Cc2ccccc2)n1
CHEMBL294082	71	s1nc(C23C4C2C[NH+](C3)C4)c(OCC#Cc2ccc(F)cc2)n1
CHEMBL3608418	71.5	O1C[C@H](NC(=O)c2c3ncccc3n(c2)Cc2cc3c(n(nc3)C)cc2)[C@@H](O)CC1
CHEMBL2059311	73	O1CC(=O)N(c2c1cccc2)CCC[NH+]1CCC(N2c3c(NC2=O)cccc3)CC1
CHEMBL140746	79	s1nc(C=2C[NH+](CCC=2)C)c(SCCCCCSc2nsnc2C=2C[NH+](CCC=2)C)n1
CHEMBL3616504	80	Brc1ccc(cc1)C(=O)N[C@@H]1c2cc(N=C3N(CCCC3)C)ccc2C[C@H]1O
CHEMBL3618448	80.9	Brc1ccc(cc1)C(=O)N[C@@H]1c2cc(N=C(N(CCc3ccc(F)cc3)C)C)ccc2C[C@H]1O
CHEMBL1242924	86	Fc1cc2CCC(=O)N(c2cc1F)CCC[NH+]1CCC(NC(=O)C)CC1
CHEMBL3618445	87	Brc1ccc(cc1)C(=O)N[C@@H]1c2cc(\[NH+]=C(\NCc3ccccc3F)/C)ccc2C[C@H]1O
CHEMBL3084447	92	O(CC)C(=O)N1C[C@@H]2CC[C@H](C1)C2[NH2+]CCNC(=O)c1ccccc1
CHEMBL69305	95	o1nc(OCC)c2c1CCC[NH2+]C2
CHEMBL3084449	96	Clc1cc(ccc1)C(=O)NCC[NH2+]C1[C@H]2CC[C@@H]1CN(C2)C(OCC)=O
CHEMBL1082316	100	Clc1cc(-c2cc(Cl)ccc2)c(cc1)C(=O)NCC1CC[NH2+]CC1
CHEMBL1243138	100	S1CC(=O)N(c2c1cccc2)CCC[NH+]1CCC(NC(=O)Cc2ccccc2)CC1
CHEMBL1083277	100	Clc1cc(C(=O)NCC2CC[NH2+]CC2)c(cc1)-c1cc(Cl)ccc1
