# Supplementary material for: Activity Models of Key GPCR Families in the Central Nervous System: A Tool for Many Purposes
Source: J Chem Inf Model. 2023 May 31;63(11):3248–62. doi: 10.1021/acs.jcim.2c01531 (PMC10268961; doi:10.1021/acs.jcim.2c01531)
Supplement: Supplementary file 4 — ci2c01531_si_004.zip [file ci2c01531_si_004.zip › xlsx_active_files/5HT2C_ki_actives.xlsx]

## Sheet: 5HT2C_ki_actives
CMPD_CHEMBLID	STANDARD_VALUE	CANONICAL-SMILES
CHEMBL198097	10	Clc1c(N2CCN(c3cc(OCC[NH+]4CCCCC4)c(OC)cc3)C2=O)cccc1Cl
CHEMBL157138	10	O=C(N[C@H]1C=C2[C@H]([NH+](C1)C)Cc1c3c2cccc3[nH]c1)N(CC)CC
CHEMBL432217	10	O(C)c1cc(OC)c(cc1-c1ccccc1)C(=O)CCCC[NH+]1CCC2(NC(=O)NC2=O)CC1
CHEMBL234493	10	Clc1c2c(cc(Cl)c1)CN(C2=O)c1cc(OCC[NH+]2CCCCC2C)c(OC)cc1
CHEMBL234111	10	O(CC[NH+]1CCC(CC1)C)c1cc(N2Cc3c(c(ccc3)C#N)C2=O)ccc1OC
CHEMBL14458	10	Clc1c(cccc1NC(=O)N1CCc2cc(OC)c(cc12)C(F)(F)F)-c1cccnc1
CHEMBL593545	10	Clc1ccccc1O[C@@H]1CCCc2c1nc(N1CC[NH2+]CC1)cc2
CHEMBL6437	10	[NH+]1(CC2N(CC1)c1c(Cc3c2cccc3)cccc1)C
CHEMBL395501	10	S(=O)(=O)(Nc1cc2c(C[NH+](C2)C)cc1)c1ccc(cc1)CCCC
CHEMBL44095	10	Clc1cc2CCN(c2cc1C)C(=O)Nc1cccnc1
CHEMBL14352	10	FC(F)(F)c1cc2N(CCc2cc1OC)C(=O)Nc1cccnc1
CHEMBL96816	10	Fc1cc2c([nH]cc2CC([NH3+])C)cc1
CHEMBL52592	10	FC(F)(F)c1cc2N(CCc2cc1C)C(=O)Nc1ccc(OCCc2ncccc2)nc1
CHEMBL493950	10	S(=O)(=O)(N(Cc1ccccc1)C)c1cc2CC[NH2+]CCc2cc1
CHEMBL209674	10	Clc1cc(N2CCC(C)(c3cc(OCC[NH+]4CCCCC4)c(OC)cc3)C2=O)ccc1Cl
CHEMBL574985	10	Clc1cc2n(ccc2cc1F)C[C@H]([NH3+])C
CHEMBL504699	10	Fc1cc2[nH]c(-c3ccccc3)c(c2cc1)[C@@H]1C[NH2+]CC[C@H]1F
CHEMBL591223	10	Brc1cnn(C)c1-c1cc(NC(=O)Nc2ccc(Cl)cc2)ccc1OC
CHEMBL427398	10	Clc1cc(N2CCC(c3cc(OCC[NH+]4CCCCC4)c(OC)cc3)C2=O)ccc1Cl
CHEMBL328375	10	S(=O)(=O)(Nc1cc(C(=O)CCCC[NH+]2CCC3(NC(=O)NC3=O)CC2)c(OC)cc1OC)c1ccc(F)cc1
CHEMBL599194	10	Brc1cnn(C)c1-c1cc(NC(=O)Nc2ccc(Cl)cc2)ccc1OC(C)C
CHEMBL231334	10	S(=O)(=O)(Nc1cc2CC[NH+](CCc2cc1)C)c1ccc(cc1)CCCC
CHEMBL210059	10	O(CC[NH+]1CCCCC1)c1cc(ccc1OC)C1=CCN(C1=O)c1ccc(OC)cc1
CHEMBL3402671	10	FC(F)(F)c1cc(ccc1)[C@H]1C[C@H]([NH+](C)C)Cc2c1cccc2
CHEMBL1628670	10	[NH2+]1Cc2c3N([C@H]4[C@H](CCC4)c3ccc2)CC1
CHEMBL610208	10	Clc1cnn(C)c1-c1cc(NC(=O)Nc2ccc(Cl)cc2)ccc1OC
CHEMBL89967	10	S(=O)(=O)(Nc1cc(C(=O)CCCC[NH+]2CCC3(NC(=O)NC3=O)CC2)c(OC)cc1OC)c1ccc(cc1)C
CHEMBL329685	9.7	O1[C@H]2[C@H](CC1C[NH2+]C)c1c(Cc3c2cccc3)cccc1
CHEMBL199385	9.6	Oc1cc2n(ncc2cc1)CC[NH3+]
CHEMBL364534	9.5	[NH2+]1C[C@H](N2[C@@H](Cc3c2c(C)c(cc3)C)C1)C
CHEMBL3589583	9.33	Brc1cc(OC)c(cc1OC)CC[NH2+]Cc1c2[nH]cnc2ccc1
CHEMBL494947	9.33	Clc1cc(ccc1)COc1nc(N2CC[NH2+]CC2)cnc1
CHEMBL148463	9.3	[NH3+]CC(C)c1c2c([nH]c1)cccc2
CHEMBL374562	9	FC(F)(F)c1c2c([C@H]3N(CC[NH2+]C3)C2=O)cc(c1)C
CHEMBL2397889	9	O=C1N2[C@H](Cc3c1c(ccc3)C)C[NH2+]CC2
CHEMBL583624	9	Brc1cnn(C)c1-c1cc(NC(=O)Nc2ccc(F)cc2)ccc1OCC[NH+]1CCCC1
CHEMBL455039	9	S(=O)(=O)(N1CCCCC1)c1cc2CC[NH2+]CCc2cc1
CHEMBL569510	9	Clc1ccc(NC(=O)Nc2cc(-c3n(ncc3)C)c(OCC[NH+]3CCCC3)cc2)cc1
CHEMBL590483	9	Clc1c2c(N3C(NC2=O)CC[NH2+]CC3)ccc1
CHEMBL193435	8.9	Brc1cc2[C@H]3O[C@H](CC3c3c(Oc2cc1)cccc3)C[NH+](C)C
CHEMBL262862	8.8	Clc1c2CC[NH2+]CCc2ccc1Cl
CHEMBL568841	8.8	Clc1ccc(NC(=O)Nc2cc(-c3n(ncc3)C)c(OCC[NH+](CC)CC)cc2)cc1
CHEMBL77880	8.7	O1CCc2c3N(CCc3ccc12)C[C@@H]([NH3+])C
CHEMBL328595	8.4	Fc1cc(ccc1)-c1[nH]c2c(cccc2)c1CC[NH+](CC)C
CHEMBL31115	8.3	O(C)c1cc2c([nH]cc2CC([NH3+])C)cc1
CHEMBL445	8.17	[NH2+](CC\C=C/1\c2c(CCc3c\1cccc3)cccc2)C
CHEMBL1092167	8	Clc1cc(cc(Cl)c1)-c1ccc(cc1)CNC(=O)[C@H]1[NH2+]CCC1
CHEMBL3402675	8	Clc1cc(ccc1)[C@H]1C[C@H]([NH+](C)C)Cc2c1cccc2
CHEMBL2260566	8	Fc1cc(ccc1)C(Oc1nc(N2CC[NH2+]CC2)cnc1)C
CHEMBL1259189	8	S1c2c(cc(cc2)CNC(=O)C(C)C)[C@H]([NH+]2CC[NH+](CC2)C)Cc2c1cccc2
CHEMBL2397890	8	O=C1N2[C@H](Cc3c1c(ccc3)CC)C[NH2+]CC2
CHEMBL3217984	7.94	S1Cc2c(N3C4C(c5c3c1ccc5)C[NH+](CC4)C)cccc2
CHEMBL297043	7.94	Clc1cc2CCN(c2cc1Cl)C(=O)Nc1cccnc1
CHEMBL208894	7.94	Clc1ccc(cc1)C1=CCN(C1=O)c1cc(OCC[NH+]2CCCCC2)c(OC)cc1
CHEMBL198109	7.94	FC(F)(F)c1cc(N2CCN(c3cc(OCC[NH+]4CCOCC4)c(OC)cc3)C2=O)ccc1C
CHEMBL198015	7.94	Fc1cc(N2C=CN(c3cc(OCC[NH+]4CCCCC4)c(OC)cc3)C2=O)cc(F)c1
CHEMBL42463	7.94	Brc1c2CCN(c2ccc1C)C(=O)Nc1cccnc1
CHEMBL328844	7.94	Clc1cc2c(n(cc2)CC([NH3+])C)cc1
CHEMBL90175	7.94	S(=O)(=O)(Nc1cc(C(=O)CCCC[NH+]2CCC3(NC(=O)NC3=O)CC2)c(OC)cc1OC)c1ccc(cc1)C#N
CHEMBL210124	7.94	Clc1cc(ccc1Cl)C1=CCN(C1=O)c1cc(OCC[NH+]2CCC(F)(F)CC2)c(OC)cc1
CHEMBL92565	7.94	Fc1c2c(n(cc2)CC([NH3+])C)ccc1
CHEMBL1278116	7.94	[NH+](C)(C)C1C[C@]2(CC1)Cc1c(Cc3c2cccc3)cccc1
CHEMBL211466	7.94	Clc1ccc(cc1F)C1=CCN(C1=O)c1cc(OCC[NH+]2CCC(CC2)C)c(OC)cc1
CHEMBL56405	7.94	FC(F)(F)c1cc2N(CCc2cc1)C(=O)Nc1ccc(OCc2ncccc2)nc1
CHEMBL96312	7.94	[NH3+]C(Cn1c2-c3cc(ccc3Cc2cc1)C)C
CHEMBL3589580	7.76	Brc1cc(OC)c(cc1OC)CC[NH2+]Cc1c2sccc2ccc1
CHEMBL195706	7.6	Fc1cc2[C@H]3O[C@@H](CC3c3c(Oc2cc1)cccc3)C[NH+](C)C
CHEMBL256420	7.5	Clc1cc2c(n(nc2)C[C@@H]([NH3+])C)cc1Cl
CHEMBL222514	7	FC(F)(F)c1c2c([C@H]3N(CC[NH2+]C3)C2=O)ccc1
CHEMBL595645	7	Fc1ccc(F)cc1CO[C@H]1CCc2c1nc(N1CC[NH2+]C[C@H]1C)cc2
CHEMBL493951	7	S(=O)(=O)(N(CC1CC1)C)c1cc2CC[NH2+]CCc2cc1
CHEMBL1084721	7	S(=O)(=O)(c1ccccc1C(O)C)c1ccc(cc1)\C=C\c1ccc(F)cc1
CHEMBL3402656	7	[NH+](C)(C)[C@H]1C[C@@H](c2c(C1)cccc2)C1CCCCC1
CHEMBL312742	6.8	[NH2+]1CCc2n(CC1)c1c(cccc1)c2C
CHEMBL92667	6.7	O1[C@H]2[C@H](CC1C[NH+](C)C)c1c(Cc3c2cccc3)cccc1
CHEMBL1201356	6.56	OC[C@@H](NC(=O)[C@@H]1C=C2[C@H]([NH+](C1)C)Cc1c3c2cccc3[nH]c1)CC
CHEMBL197408	6.5	O(C)c1ccc(NC(=O)N2CCN(CC2)c2ccc(cc2)-c2ccccc2)cc1N1CC[NH+](CC1)C
CHEMBL643	6.48	S1c2c(N(c3c1cccc3)CC([NH+](C)C)C)cccc2
CHEMBL80731	6.4	S(CC)c1cc2N(CCc2cc1F)C[C@@H]([NH3+])C
CHEMBL53939	6.31	FC(F)(F)c1cc2N(CCc2cc1C)C(=O)Nc1ccc(OCc2nc(ccc2)C)nc1
CHEMBL42024	6.31	Clc1cc2N(CCc2cc1C)C(=O)Nc1cccnc1
CHEMBL90470	6.31	Clc1cc(OC)c(cc1)C(=O)CCCC[NH+]1CCC2(NC(=O)NC2=O)CC1
CHEMBL96883	6.31	Fc1cc2c(n(cc2)CC([NH3+])C)cc1
CHEMBL211267	6.31	Clc1cc(ccc1Cl)C1=CCN(C1=O)c1cc(OCC[NH+]2CCOCC2)c(OC)cc1
CHEMBL296189	6.31	Clc1cc2CCN(c2cc1C(F)(F)F)C(=O)Nc1cccnc1
CHEMBL438963	6.31	Fc1cc(N2CC=C(c3cc(OCC[NH+]4CCCCC4)c(OC)cc3)C2=O)ccc1
CHEMBL59097	6.31	Clc1cc2CCN(c2cc1)C(=O)Nc1ccc(Oc2cccnc2C)nc1
CHEMBL41792	6.31	S(CCC)c1cc2CCN(c2cc1C(F)(F)F)C(=O)Nc1cccnc1
CHEMBL213272	6.31	Fc1ccc(cc1)C1=CCN(C1=O)c1cc(OCC[NH+]2CCCCC2)c(OC)cc1
CHEMBL535626	6.31	O(CC[NH+]1CCCCC1)c1cc(N2Cc3n(c4c(c3C2=O)cccc4)C)ccc1OC
CHEMBL299530	6.31	Clc1cc2N(CCc2cc1F)C(=O)Nc1ccc(Oc2cccnc2C)nc1
CHEMBL1276948	6.31	O=C([O-])C1C[NH+](C1)C1C[C@]2(CC1)Cc1c(Cc3c2cccc3)cccc1
CHEMBL397709	6.31	Clc1c2c(cc(Cl)c1)CN(C2=O)c1cc(OCC[NH+]2[C@@H](CCC[C@@H]2C)C)c(OC)cc1
CHEMBL265991	6.31	Clc1cc2N(CCc2cc1SC)C(=O)Nc1cccnc1
CHEMBL300618	6.31	FC(F)(F)c1cc2CCN(c2cc1)C(=O)Nc1ccc(OCc2ncccc2)nc1
CHEMBL234947	6.31	Clc1cc2c3c(n(c2cc1Cl)C)CN(C3=O)c1cc(OCC[NH+]2CCCCC2)c(OC)cc1
CHEMBL41510	6.31	FC(F)(F)c1cc2N(CCc2cc1OCC)C(=O)Nc1cccnc1
CHEMBL386431	6.31	Clc1ccc(cc1)C1=CCN(C1=O)c1cc(OCC[NH+]2CCC(CC2)C)c(OC)cc1
CHEMBL3589596	6.31	Brc1cc(OC)c(cc1OC)CC[NH2+]Cc1cccc(OC)c1O
CHEMBL234315	6.31	Fc1c2c(c(cc1)C(F)(F)F)C(=O)N(C2)c1cc(OCC[NH+]2CCC(CC2)C)c(OC)cc1
CHEMBL380020	6.31	Fc1cc(N2CC=C(c3cc(OCC[NH+]4CCCCC4)c(OC)cc3)C2=O)ccc1OC
CHEMBL317677	6.31	[NH3+]C(Cn1c2c(cc1)c(ccc2)C)C
CHEMBL198712	6.31	Fc1cc(N2C=CN(c3cc(OCC[NH+]4CCCCC4)c(OC)cc3)C2=O)ccc1
CHEMBL14401	6.31	Fc1ccc(cc1)-c1cc(NC(=O)N2CCc3cc(OC)c(cc23)C(F)(F)F)cnc1
CHEMBL27173	6.3	O1CCCc2c3c([nH]cc3CC[NH3+])ccc12
CHEMBL310620	6.1	[NH2+]1CCc2c([nH]c3c2cccc3)CC1
CHEMBL521805	6	S(=O)(=O)(c1cc2CC[NH2+]CCc2cc1)c1ccccc1
CHEMBL3358512	6	O=C(NCCCC[NH+]1CCN(CC1)c1c2c(ccc1)cccc2)c1ccccc1
CHEMBL365101	6	Brc1cc2[C@H]3O[C@@H](C[C@H]3c3c(Oc2cc1)cccc3)C[NH+](C)C
CHEMBL451543	5.7	S(C)c1cc2N(CCc2cc1)C[C@@H]([NH3+])C
CHEMBL133868	5.5	O1CCCc2c3c([nH]cc3CC([NH3+])C)ccc12
CHEMBL198463	5.5	s1c2c(c3c1N=CN(CC[NH+]1CCN(CC1)c1c4c([nH+]cc1)cccc4)C3=O)CC[NH+](C2)C
CHEMBL568104	5.4	Clc1ccc(NC(=O)Nc2cc(-c3n(ncc3)C)c(OCC[NH+]3CCC3)cc2)cc1
CHEMBL573354	5.2	S1CCCN2[C@H]3[C@@H](c4cc(cc1c24)-c1c(F)cccc1F)C[NH2+]CC3
CHEMBL406585	5.1	Clc1c2CC[NH2+]CCc2ccc1C#N
CHEMBL55344	5.01	FC(F)(F)c1cc2N(CCc2cc1C)C(=O)Nc1ccc(nc1)COc1ncccc1
CHEMBL274692	5.01	FC(F)(F)c1cc2N(CCc2cc1OC)C(=O)Nc1ccc(cc1)-c1ccncc1
CHEMBL14652	5.01	FC(F)(F)c1cc2N(CCc2cc1OC)C(=O)Nc1cc(cnc1)-c1ccccc1
CHEMBL43808	5.01	Clc1cc2N(CCc2cc1CC)C(=O)Nc1cccnc1
CHEMBL395297	5.01	Clc1cc2c(cc1Cl)CN(C2=O)c1cc(OCC[NH+]2CCC(CC2)C)c(OC)cc1
CHEMBL231350	5.01	Clc1ccc(cc1)-c1ccc(S(=O)(=O)Nc2cc3CC[NH+](CCc3cc2NC(C)C)C)cc1
CHEMBL212886	5.01	Clc1cc(ccc1)C1=CCN(C1=O)c1cc(OCC[NH+]2CCC(CC2)C)c(OC)cc1
CHEMBL432879	5.01	FC(F)(F)c1cc2N(CCc2cc1C)C(=O)Nc1nnc(OCc2ncccc2)cc1
CHEMBL291510	5.01	FC(F)(F)c1cc2N(CCc2cc1)C(=O)Nc1ccc(Oc2cccnc2C)nc1
CHEMBL277111	5.01	FC(F)(F)c1cc2N(CCc2cc1OC)C(=O)Nc1ccc(nc1)-c1cccnc1
CHEMBL212769	5.01	Clc1cc(ccc1Cl)C1(CCN(C1=O)c1cc(OCC[NH+]2CCC(CC2)C)c(OC)cc1)C
CHEMBL14076	5.01	FC(F)(F)c1cc2N(CCc2cc1OC)C(=O)Nc1cc(ccc1)-c1cccnc1C
CHEMBL88894	5.01	Clc1ccc(S(=O)(=O)Nc2cc(C(=O)CCCC[NH+]3CCC4(NC(=O)NC4=O)CC3)c(OC)cc2OC)cc1
CHEMBL210007	5.01	Clc1cc(N2CC=C(c3cc(OCC[NH+]4CCCCC4)c(OC)cc3)C2=O)ccc1Cl
CHEMBL14469	5.01	Clc1ccc(NC(=O)N2CCc3cc(OC)c(cc23)C(F)(F)F)cc1-c1cccnc1
CHEMBL55597	5.01	Clc1cc2N(CCc2cc1C)C(=O)Nc1ccc(OCc2nccn2C)nc1
CHEMBL263881	5.01	O=C(N(CC)CC)[C@@H]1C=C2[C@H]([NH+](C1)C)Cc1c3c2cccc3[nH]c1
CHEMBL397259	5.01	Clc1cc2n(c3c(c2cc1)C(=O)N(C3)c1cc(OCC[NH+]2CCCCC2)c(OC)cc1)C
CHEMBL94272	5.01	Fc1cc-2c(cc1)C(c1c-2n(cc1)CC([NH3+])C)(C)C
CHEMBL387022	5.01	Clc1cc(N2CC=C(c3cc(OCC[NH+]4CCCCC4)c(OC)cc3)C2=O)ccc1OC
CHEMBL233440	5.01	O(CC[NH+]1CCC(CC1)C)c1cc(N2C(O)c3n(c4c(c3C2=O)cccc4)C)ccc1OC
CHEMBL214398	5.01	Clc1cc(ccc1Cl)C1(CCN(C1=O)c1cc(OCC[NH+]2CCCCC2)c(OC)cc1)C
CHEMBL212064	5.01	FC(F)(F)c1cc(ccc1)C1=CCN(C1=O)c1cc(OCC[NH+]2CCCCC2)c(OC)cc1
CHEMBL301409	5.01	Clc1cc2N(CCc2cc1C)C(=O)Nc1ccc(OCc2sccn2)nc1
CHEMBL507898	5	Fc1cc2[nH]c(C3CCCCC3)c(c2cc1)[C@@H]1C[NH2+]CC[C@H]1F
CHEMBL441531	5	Clc1c2c([C@@H]3[C@@H](C[NH2+]C3)[C@H]2C)ccc1Cl
CHEMBL3402682	5	[NH+](C)(C)[C@H]1C[C@@H](c2c(C1)cccc2)c1cc(ccc1)-c1ccccc1
CHEMBL2337501	4.9	Clc1c2c([C@@H]3[C@@H](NC2=O)C[NH2+]C3)ccc1C
CHEMBL201132	4.8	Ic1c2n(ncc2ccc1O)C[C@@H]([NH3+])C
CHEMBL312258	4.8	[NH2+]1CCc2n(CC1)c1c(c2)cccc1
CHEMBL77234	4.7	Clc1c2n(CC[NH2+]CC2)c2c1cccc2
CHEMBL3589597	4.68	Brc1cc(OC)c(cc1OC)CC[NH2+]Cc1cc(OC)ccc1
CHEMBL1092029	4.4	O=C(NCc1ccc(cc1)C1CCCCC1)[C@H]1[NH2+]CCC1
CHEMBL194659	4.3	Fc1cc2[C@H]3O[C@H](CC3c3c(Oc2cc1)cccc3)C[NH+](C)C
CHEMBL76494	4.3	O1CCn2c3CC[NH2+]CCc3c3c2c1ccc3
CHEMBL3425759	4	[NH2+]1CCc2c(cc(nc2NCCC)Cc2ccccc2)CC1
CHEMBL80226	4	Fc1cc2n(ccc2cc1)C[C@@H]([NH3+])C
CHEMBL595646	4	Clc1cc(ccc1)COc1nc(nc2sccc12)N1CC[NH2+]CC1
CHEMBL43916	4	Brc1cc2N(CCc2cc1C)C(=O)Nc1cccnc1
CHEMBL264172	4	Clc1c2n(ncc2ccc1Cl)C[C@@H]([NH3+])C
CHEMBL203013	4	O(CC1CC1)Cc1nc2N3[C@H](Cc2cc1)C[NH2+]C[C@H]3C
CHEMBL276673	4	Brc1cc2c(n(cc2)CC([NH3+])C)cc1
CHEMBL1090397	4	Clc1ccc(cc1)-c1cc(F)c(cc1)CNC(=O)N1CC[NH2+]CC1
CHEMBL3402673	4	Brc1cc(ccc1)[C@H]1C[C@H]([NH+](C)C)Cc2c1cccc2
CHEMBL134519	4	Ic1cc(OC)c(cc1OC)C[C@H]([NH3+])C
CHEMBL92656	4	Fc1cc2n(ccc2cc1)CC([NH3+])C
CHEMBL299726	4	Clc1cc2N(CCc2cc1)C(=O)Nc1ccc(Oc2cccnc2C)nc1
CHEMBL599225	3.98	Brc1cnn(C)c1-c1cc(NC(=O)Nc2ccc(Br)cc2)ccc1OC
CHEMBL320145	3.98	Brc1cc-2c(Cc3c-2n(cc3)CC([NH3+])C)cc1
CHEMBL42681	3.98	Clc1c2CCN(c2cc(Cl)c1C)C(=O)Nc1cccnc1
CHEMBL209432	3.98	Brc1ccc(cc1)C1=CCN(C1=O)c1cc(OCC[NH+]2CCC(CC2)C)c(OC)cc1
CHEMBL606191	3.98	Brc1cnn(C)c1-c1cc(NC(=O)Nc2ccc(cc2)C(F)(F)F)ccc1OC
CHEMBL197170	3.98	Fc1cc(N2CCN(c3cc(OCC[NH+](C)C)c(OC)cc3)C2=O)ccc1
CHEMBL3350300	3.98	O(C)c1cc-2c(Cc3c-2n(cc3)C[C@H]([NH3+])C)cc1
CHEMBL211850	3.98	Clc1cc(ccc1Cl)C1=CCN(C1=O)c1cc(OCC[NH+]2CCCC2)c(OC)cc1
CHEMBL232045	3.98	Clc1cc2n(c3c(c2cc1)C(=O)N(C3)c1cc(OCC[NH+]2CCC(CC2)C)c(OC)cc1)C
CHEMBL376962	3.98	Clc1cc(ccc1Cl)C1=CCN(C1=O)c1cc(OCC[NH+]2CCC(CC2)(C)C)c(OC)cc1
CHEMBL55969	3.98	FC(F)(F)c1cc2N(CCc2cc1C)C(=O)Nc1ccc(OCc2n(cnc2)C)nc1
CHEMBL396505	3.98	Clc1c2c(CN(C2=O)c2cc(OCC[NH+]3CCCCC3)c(OC)cc2)ccc1
CHEMBL44015	3.98	S(C)c1cc2CCN(c2cc1C(F)(F)C(F)(F)F)C(=O)Nc1cccnc1
CHEMBL606622	3.98	Brc1cnn(C(C)C)c1-c1cc(NC(=O)Nc2ccc(F)cc2)ccc1OC
CHEMBL2115252	3.98	Fc1cc2c(n(cc2)C[C@H]([NH3+])C)cc1F
CHEMBL90346	3.98	Clc1cc(C(=O)CCCC[NH+]2CCC3(NC(=O)NC3=O)CC2)c(OC)cc1
CHEMBL54610	3.98	FC(F)(F)c1cc2CCN(c2cc1)C(=O)Nc1ccc(Oc2cccnc2C)nc1
CHEMBL54484	3.98	FC(F)(F)c1cc2N(CCc2cc1C)C(=O)Nc1ccc(OCc2ncccc2C)nc1
CHEMBL91855	3.98	Clc1cc-2c(Cc3c-2n(cc3)CC([NH3+])C)cc1
CHEMBL88402	3.9	S(=O)(=O)(Nc1cc(C(=O)CCCC[NH+]2CCC3(NC(=O)NC3=O)CC2)c(OC)cc1OC)c1ccc(cc1)C(F)(F)F
CHEMBL2337494	3.9	O=C1N[C@@H]2[C@@H](c3c1c(ccc3)C)C[NH2+]C2
CHEMBL458002	3.89	ClC=1C(=O)N(N=CC=1N1CC[NH2+]CC1)Cc1cc(NC(=O)c2ccc(cc2)-c2ccccc2)c(cc1)C
CHEMBL187888	3.8	[NH2+]1C[C@H](N2[C@H](Cc3c2cc(cc3)C#N)C1)C
CHEMBL3597635	3.8	O=C(NCCCC[NH+]1CCN(CC1)c1c2c(ccc1)cccc2)c1cc2c(nc1)cccc2
CHEMBL364270	3.7	Clc1cc2[C@H]3O[C@@H](CC3c3c(Oc2cc1)cccc3)C[NH+](C)C
CHEMBL200104	3.6	Oc1ccc2c(n(nc2)C[C@@H]([NH3+])C)c1C
CHEMBL133455	3.4	O1CCCc2c3c([nH]cc3C[C@@H]([NH3+])C)ccc12
CHEMBL3589582	3.39	Brc1cc(OC)c(cc1OC)CC[NH2+]Cc1c2OCCc2ccc1
CHEMBL85882	3.3	Brc1cc2c(cc1)C(c1c(C2)cccc1)C[NH3+]
CHEMBL329268	3.25	O1[C@H]2[C@H](C[C@H]1C[NH+](C)C)c1c(Cc3c2cccc3)cccc1
CHEMBL54769	3.2	Brc1cc2CCN(c2cc1)C(=O)Nc1ccc(Oc2cccnc2C)nc1
CHEMBL296090	3.2	Ic1cc2N(CCc2cc1C)C(=O)Nc1cccnc1
CHEMBL433060	3.2	Ic1cc2CCN(c2cc1)C(=O)Nc1ccc(Oc2cccnc2C)nc1
CHEMBL76474	3.2	S(C)c1cc2N(CCc2cc1F)C[C@@H]([NH3+])C
CHEMBL43929	3.2	Ic1cc2CCN(c2cc1Cl)C(=O)Nc1cccnc1
CHEMBL629	3.17	[NH+](CC\C=C/1\c2c(CCc3c\1cccc3)cccc2)(C)C
CHEMBL58765	3.16	FC(F)(F)c1cc2N(CCc2cc1C)C(=O)Nc1nnc(Oc2cccnc2C)cc1
CHEMBL232046	3.16	Clc1cc2c3c(n(c2cc1)C)CN(C3=O)c1cc(OCC[NH+]2CCC(CC2)C)c(OC)cc1
CHEMBL209573	3.16	Clc1cc(ccc1Cl)C1=CCN(C1=O)c1cc(OCC[NH+]2CCC(CC2)C)c(OC)cc1
CHEMBL198007	3.16	Clc1cc(N2CCN(c3cc(OCC[NH+]4CCOCC4)c(OC)cc3)C2=O)ccc1Cl
CHEMBL55784	3.16	FC(F)(F)c1cc2N(CCc2cc1C)C(=O)Nc1ccc(nc1)CCc1ncccc1
CHEMBL93154	3.16	Fc1cc-2c(Cc3c-2n(cc3)CC([NH3+])C)cc1
CHEMBL56050	3.16	Clc1c2CCN(c2ccc1Cl)C(=O)Nc1ccc(Oc2cccnc2C)nc1
CHEMBL215864	3.16	Fc1ccc(cc1)C1=CCN(C1=O)c1cc(OCC[NH+]2CCC(CC2)C)c(OC)cc1
CHEMBL14841	3.16	S(C)c1cc2CCN(c2cc1C(F)(F)F)C(=O)Nc1cc(ccc1)-c1ccncc1
CHEMBL289436	3.16	S(CC)c1cc2CCN(c2cc1C(F)(F)F)C(=O)Nc1cccnc1
CHEMBL446942	3.16	FC(F)(F)c1cc2N(CCc2cc1OC)C(=O)Nc1cc(-c2cccnc2)c(cc1)C(C)(C)C
CHEMBL53113	3.16	Clc1cc2N(CCc2cc1C)C(=O)Nc1cnc(Oc2cccnc2C)nc1
CHEMBL602873	3.16	Brc1cnn(C)c1-c1cc(NC(=O)Nc2cc(C(F)(F)F)c(Cl)cc2)ccc1OC
CHEMBL41389	3.16	FC(F)(F)c1cc2N(CCc2cc1OC(C)C)C(=O)Nc1cccnc1
CHEMBL310656	3.16	O(C)c1ccc(OC)cc1C(=O)CCCC[NH+]1CCC2(NC(=O)NC2=O)CC1
CHEMBL233442	3.16	s1c2c(c3c1cccc3)C(=O)N(C2)c1cc(OCC[NH+]2CCCCC2)c(OC)cc1
CHEMBL328761	3.16	[NH3+]C(Cn1c-2c(cc1)C(c1c-2cc(cc1)C)(C)C)C
CHEMBL396527	3.16	O(CC[NH+]1CCC(CC1)C)c1cc(N2Cc3c(c(cc(c3)C)C)C2=O)ccc1OC
CHEMBL1259173	3.1	S1c2c(cc(cc2)CNC(=O)C)[C@H]([NH+]2CC[NH+](CC2)C)Cc2c1cccc2
CHEMBL571915	3	Clc1cnn(C)c1-c1cc(NC(=O)Nc2ccc(Cl)cc2)ccc1OCC[NH+]1CCCC1
CHEMBL608116	3	Fc1cc(O[C@H]2CCc3c2nc(N2CC[NH2+]CC2)cc3)ccc1
CHEMBL3425756	3	[NH2+]1CCc2c(cc(nc2NCC)Cc2ccccc2)CC1
CHEMBL2110670	3	[NH2+]1Cc2c3N(CC1)C[C@H]1[C@H](CCC1)c3ccc2
CHEMBL371300	3	Oc1cc2n(ncc2cc1)C[C@@H]([NH3+])C
CHEMBL565322	2.9	FC(F)(F)c1cc(NC(=O)Nc2cc(-c3n(ncc3)C)c(OCC[NH+]3CCCCC3)cc2)ccc1
CHEMBL285802	2.9	Clc1cc2c(Sc3c(C=C2OCC[NH+](C)C)cccc3)cc1
CHEMBL303313	2.9	Clc1cc2c(Sc3c(C[C@@H]2[NH+]2CC[NH+](CC2)C)cccc3)cc1
CHEMBL590580	2.9	O=C1NC2N(CC[NH2+]CC2)c2c1c(ccc2)C
CHEMBL131736	2.7	O1CCCc2c3c(n(cc3CC([NH3+])C)C)ccc12
CHEMBL206845	2.7	[NH2+]1C[C@H](N2[C@H](Cc3ccc(nc23)C)C1)C
CHEMBL190584	2.6	[NH2+]1C[C@H](N2[C@H](Cc3c2c(ccc3)C)C1)C
CHEMBL274066	2.51	FC(F)(F)c1cc2N(CCc2cc1OC)C(=O)Nc1cc(ccc1)-c1c(ccnc1C)C
CHEMBL52919	2.51	FC(F)(F)c1cc2N(CCc2cc1CC)C(=O)Nc1ccc(Oc2cccnc2C)nc1
CHEMBL417713	2.51	Clc1c2CCN(c2cc(Cl)c1SC)C(=O)Nc1cccnc1
CHEMBL293937	2.51	Clc1cc2N(CCc2cc1C)C(=O)Nc1ccc(OCc2ncccc2)nc1
CHEMBL604586	2.51	Brc1cnn(C(C)C)c1-c1cc(NC(=O)Nc2ccc(Cl)cc2)ccc1OC
CHEMBL395072	2.51	Clc1c2c(cc(Cl)c1)CN(C2=O)c1cc(OCC[NH+]2CCCCCC2)c(OC)cc1
CHEMBL280297	2.51	FC(F)(F)c1cc2N(CCc2cc1OC)C(=O)Nc1cc(cc(c1)-c1cccnc1)-c1ccccc1
CHEMBL55335	2.51	FC(F)(F)c1cc2N(CCc2cc1C)C(=O)Nc1ccc(OCc2ncccc2)cc1
CHEMBL395098	2.51	Fc1c2n(c3c(c2ccc1)C(=O)N(C3)c1cc(OCC[NH+]2CCC(CC2)C)c(OC)cc1)C
CHEMBL232254	2.51	Fc1cc2c3c(n(c2cc1)C)CN(C3=O)c1cc(OCC[NH+]2CCC(CC2)C)c(OC)cc1
CHEMBL276140	2.51	S(C)c1cc2CCN(c2cc1C(F)(F)F)C(=O)Nc1cccnc1
CHEMBL234492	2.51	Clc1c2c(cc(Cl)c1)CN(C2=O)c1cc(OCC[NH+]2CC(CCC2)C)c(OC)cc1
CHEMBL234006	2.51	O(CC[NH+]1CCC(CC1)C)c1cc(N2Cc3c(c(ccc3)C)C2=O)ccc1OC
CHEMBL3589579	2.51	Brc1cc(OC)c(cc1OC)CC[NH2+]Cc1c2occc2ccc1
CHEMBL234738	2.51	Clc1c(c2c(cc1Cl)CN(C2=O)c1cc(OCC[NH+]2CCC(CC2)C)c(OC)cc1)C
CHEMBL234948	2.51	Clc1cc2c3c(n(c2cc1)C)CN(C3=O)c1cc(OCC[NH+]2CCCCC2)c(OC)cc1
CHEMBL212270	2.51	Clc1cc(ccc1)C1=CCN(C1=O)c1cc(OCC[NH+]2CCCCC2)c(OC)cc1
CHEMBL1201756	2.5	Clc1cc2[C@H]3[C@H](c4c(Oc2cc1)cccc4)C[NH+](C3)C
CHEMBL1065	2.5	OC[C@@H](NC(=O)[C@@H]1C=C2[C@H]([NH+](C1)C)Cc1c3c2cccc3n(c1)C)CC
CHEMBL259480	2.4	Brc1ccc2c(CC[NH2+]CC2)c1Cl
CHEMBL435301	2.4	Clc1cc2[C@H]3O[C@H](CC3c3c(Oc2cc1)cccc3)C[NH+](C)C
CHEMBL573131	2.4	FC(F)(F)c1c2c(occ2)c(N2C[C@H]([NH2+]CC2)C)cc1
CHEMBL206394	2.3	O([C@@H](C)c1nc2N3[C@H](Cc2cc1)C[NH2+]C[C@H]3C)CC
CHEMBL101008	2.28	Brc1c2c(OCC2)c(c2c1OCC2)CC([NH3+])C
CHEMBL305275	2.28	Brc1c2c(OCC2)c(c2c1OCC2)C[C@H]([NH3+])C
CHEMBL2112055	2.2	[NH2+]1C[C@H](N2[C@H](Cc3c2cccc3)C1)C
CHEMBL482496	2	Ic1cc(OC)c(cc1OC)CC[NH2+]Cc1ccccc1OC
CHEMBL299938	2	FC(F)(F)c1cc2N(CCc2cc1C)C(=O)Nc1ccc(Oc2cncnc2C)nc1
CHEMBL599193	2	Brc1cnn(C)c1-c1cc(NC(=O)Nc2ccc(Cl)cc2)ccc1OCC
CHEMBL301784	2	Clc1cc2CCN(c2cc1Cl)C(=O)Nc1ccc(Oc2cccnc2C)nc1
CHEMBL198171	2	FC(F)(F)c1cc(N2CCN(c3cc(OCC[NH+]4CCCCC4)c(OC)cc3)C2=O)ccc1C
CHEMBL41940	2	Brc1cc2N(CCc2cc1SC)C(=O)Nc1cccnc1
CHEMBL14368	2	Brc1cc(cc(NC(=O)N2CCc3cc(OC)c(cc23)C(F)(F)F)c1)-c1cccnc1
CHEMBL12314	2	S(=O)(=O)(N[C@H]1C[C@H]2[C@H]([NH+](C1)C)Cc1c3c2cccc3n(c1)C)N(C)C
CHEMBL234531	2	Clc1c2c(CN(C2=O)c2cc(OCC[NH+]3CCC(CC3)C)c(OC)cc2)c(F)c(F)c1
CHEMBL55792	2	Clc1cc2N(CCc2cc1C)C(=O)Nc1ccc(Oc2cccnc2CC)nc1
CHEMBL52308	2	Clc1cc2N(CCc2cc1C)C(=O)Nc1nnc(Oc2cccnc2C)cc1
CHEMBL53308	2	FC(F)(F)c1cc2N(CCc2cc1C)C(=O)Nc1ncc(Oc2cccnc2C)nc1
CHEMBL313856	2	Clc1cc2c(n(cc2)CC([NH3+])C)cc1F
CHEMBL234494	2	Clc1c2c(cc(Cl)c1)CN(C2=O)c1cc(OCC[NH+]2CCC(CC2)(C)C)c(OC)cc1
CHEMBL288129	2	Ic1cc2N(CCc2cc1SC)C(=O)Nc1cccnc1
CHEMBL1113	1.98	Clc1cc2c(Oc3c(N=C2N2CC[NH2+]CC2)cccc3)cc1
CHEMBL147656	1.9	Fc1cc2c([nH]cc2C2CC2[NH3+])cc1
CHEMBL191054	1.9	Clc1ccc2c(N3[C@@H](C2)C[NH2+]C[C@H]3C)c1C
CHEMBL6616	1.82	Ic1cc(OC)c(cc1OC)CC([NH3+])C
CHEMBL1091106	1.8	Fc1cc(OC2CCC(CC2)(C)C)c(F)cc1CNC(=O)[C@H]1[NH2+]CCC1
CHEMBL1093699	1.7	Fc1cc(CNC(=O)[C@H]2[NH2+]CCC2)c(OC)cc1OCC1CCCCC1
CHEMBL188033	1.7	[NH2+]1C[C@H](N2[C@H](Cc3c2c(C)c(cc3)C)C1)C
CHEMBL569475	1.6	Brc1cnn(C)c1-c1cc(NC(=O)Nc2ccc(Cl)cc2)ccc1OCC[NH+]1CCCC1
CHEMBL203230	1.6	Clc1nc2N3[C@H](Cc2cc1)C[NH2+]C[C@H]3C
CHEMBL54775	1.58	Brc1c2CCN(c2ccc1C)C(=O)Nc1ccc(Oc2cccnc2C)nc1
CHEMBL55472	1.58	Clc1cc2N(CCc2cc1C)C(=O)Nc1ccc(Oc2cccnc2CCC)nc1
CHEMBL56336	1.58	Fc1cc2N(CCc2cc1C)C(=O)Nc1ccc(Oc2cccnc2C)nc1
CHEMBL56508	1.58	Clc1cc(NC(=O)N2CCc3cc(C)c(cc23)C(F)(F)F)cnc1Oc1cccnc1C
CHEMBL396747	1.58	Clc1c2c(CN(C2=O)c2cc(OCC[NH+]3CCC(CC3)C)c(OC)cc2)ccc1
CHEMBL90565	1.58	S(=O)(=O)(Nc1cc(C(=O)CCCC[NH+]2CCC3(NC(=O)NC3=O)CC2)c(OC)cc1OC)c1ccc(OC(F)(F)F)cc1
CHEMBL91454	1.58	S(=O)(=O)(Nc1cc(C(=O)CCCC[NH+]2CCC3(NC(=O)NC3=O)CC2)c(OC)cc1OC)c1ccc(cc1)C(C)C
CHEMBL386332	1.58	O(CC[NH+]1CCC(CC1)C)c1cc(N2CC=C(c3ccc(cc3)C)C2=O)ccc1OC
CHEMBL428879	1.58	S(C)c1cc2CCN(c2cc1C(F)(F)F)C(=O)Nc1cc(ccc1)-c1cccnc1
CHEMBL605081	1.58	[NH+]1(CCc2n(c3c(cc(cc3)C)c2C1)CCc1ccc(cc1)C)C
CHEMBL55964	1.58	Clc1cc2N(CCc2cc1C)C(=O)Nc1cc(C)c(Oc2cccnc2C)nc1
CHEMBL234532	1.58	Clc1c2c(cc(Cl)c1)CN(C2=O)c1cc(OCC[NH+]2CCC(CC2)C)c(OC)cc1
CHEMBL198330	1.58	Fc1cc(N2CCN(c3cc(OCC[NH+]4CCCCC4)c(OC)cc3)C2=O)ccc1
CHEMBL396748	1.58	FC(F)(F)c1c2c(CN(C2=O)c2cc(OCC[NH+]3CCC(CC3)C)c(OC)cc2)ccc1
CHEMBL388882	1.58	s1c2c(c3c1cccc3)C(=O)N(C2)c1cc(OCC[NH+]2CCC(CC2)C)c(OC)cc1
CHEMBL187739	1.5	Clc1ccc2c(N3[C@H](C2)C[NH2+]CC3)c1C
CHEMBL595194	1.5	Clc1ccccc1O[C@H]1CCCc2c1nc(N1CC[NH2+]CC1)cc2
CHEMBL594717	1.5	Fc1cc(CO[C@H]2CCc3c2nc(N2CC[NH2+]C[C@H]2C)cc3)c(cc1)C
CHEMBL366164	1.5	S1c2c([C@H]3O[C@H](C[C@@H]3c3c1cccc3)C[NH+](C)C)cc(F)cc2
CHEMBL294951	1.4	s1c2c(cc1)/C(/c1c(CC2)cccc1)=C\1/CC[NH+](CC/1)C
CHEMBL361079	1.4	FC(F)(F)c1cc2N3[C@H](Cc2cc1)C[NH2+]C[C@H]3C
CHEMBL190124	1.3	[NH2+]1C[C@H](N2[C@H](Cc3c2cc(cc3)C)C1)C
CHEMBL12713	1.3	Clc1cc2c(n(cc2C2CC[NH+](CC2)CCN2CCNC2=O)-c2ccc(F)cc2)cc1
CHEMBL55292	1.26	FC(F)(F)c1c2OCCc2c2CCN(c2c1)C(=O)Nc1ccc(Oc2cccnc2C)nc1
CHEMBL196953	1.26	Clc1cc(N2CCN(c3cc(OCC[NH+](C)C)c(OC)cc3)C2=O)ccc1Cl
CHEMBL2114266	1.26	Clc1c2c(n(cc2)C[C@@H]([NH3+])C)ccc1F
CHEMBL292228	1.26	Clc1cc2CCN(c2cc1C)C(=O)Nc1ccc(Oc2cccnc2C)nc1
CHEMBL395298	1.26	Clc1c2c(cc(Cl)c1C)CN(C2=O)c1cc(OCC[NH+]2CCC(CC2)C)c(OC)cc1
CHEMBL383800	1.26	O(CC[NH+]1CCCCC1)c1cc(N2CCN(c3ccccc3)C2=O)ccc1OC
CHEMBL14726	1.26	FC(F)(F)c1cc2N(CCc2cc1OC)C(=O)Nc1ccc(Oc2cccnc2)nc1
CHEMBL395059	1.26	Clc1c2c(ccc1)C(N(C2=O)c1cc(OCC[NH+]2CCC(CC2)C)c(OC)cc1)C
CHEMBL291949	1.26	Clc1cc2N(CCc2cc1C)C(=O)Nc1ccc(OCc2ccncc2)nc1
CHEMBL2115254	1.26	Clc1c2c(n(cc2)C[C@H]([NH3+])C)ccc1F
CHEMBL294030	1.26	Clc1cc2N(CCc2cc1C)C(=O)Nc1ccc(Oc2cccnc2Cl)nc1
CHEMBL210053	1.26	Brc1ccc(cc1)C1=CCN(C1=O)c1cc(OCC[NH+]2CCCCC2)c(OC)cc1
CHEMBL53152	1.26	Brc1cc2CCN(c2cc1C(F)(F)F)C(=O)Nc1ccc(Oc2cccnc2C)nc1
CHEMBL592752	1.2	[NH+]1(CCc2n(c3c(cc(cc3)C)c2C1)CCc1ccccc1)C
CHEMBL373245	1.2	Clc1c2n(ncc2ccc1O)C[C@@H]([NH3+])C
CHEMBL14460	1	FC(F)(F)c1cc2N(CCc2cc1C)C(=O)Nc1ccc(Oc2cccnc2C)nc1
CHEMBL83894	1	S1(=O)(=O)N(c2c3c(ccc2)cccc13)CCC[NH+]1CCN(CC1)c1ccc(F)cc1
CHEMBL14255	1	FC(F)(F)c1cc2N(CCc2cc1OC)C(=O)Nc1cc(ccc1)-c1cccnc1
CHEMBL2114265	1	O(C)c1cc-2c(Cc3c-2n(cc3)C[C@@H]([NH3+])C)cc1
CHEMBL14606	1	FC(F)(F)c1cc2N(CCc2cc1OC)C(=O)Nc1cc(-c2cccnc2)c(cc1)C
CHEMBL14563	1	Clc1cc2N(CCc2cc1C)C(=O)Nc1ccc(Oc2cccnc2C)nc1
CHEMBL149564	1	O(C)c1cc2c([nH]cc2C(C[NH3+])C)cc1
CHEMBL414163	1	O(C)c1cc-2c(Cc3c-2n(cc3)CC([NH3+])C)cc1
CHEMBL55079	1	Clc1c2CCN(c2cc(Cl)c1C)C(=O)Nc1ccc(Oc2cccnc2C)nc1
CHEMBL197653	1	Fc1c2n(ncc2ccc1O)C[C@@H]([NH3+])C
CHEMBL55331	1	Clc1cc2N(CCc2cc1C)C(=O)Nc1ccc(Oc2cnccc2C)nc1
CHEMBL596327	1	Clc1nc(nc2sccc12)N1CC[NH2+]CC1
CHEMBL234533	1	Clc1c2c(CN(C2=O)c2cc(OCC[NH+]3CCC(CC3)C)c(OC)cc2)ccc1Cl
CHEMBL14276	1	Fc1cc(cc(NC(=O)N2CCc3cc(OC)c(cc23)C(F)(F)F)c1)-c1cccnc1
CHEMBL372339	1	Fc1cc(N2CCN(c3cc(OCC[NH+]4CCCCC4)c(OC)cc3)C2=O)cc(F)c1
CHEMBL329566	0.93	O1[C@H]2[C@H](C[C@@H]1C[NH+](C)C)c1c(Cc3c2cccc3)cccc1
CHEMBL1091105	0.9	Fc1cc(CNC(=O)[C@H]2[NH2+]CCC2)c(OC)cc1OC1CCC(CC1)(C)C
CHEMBL595195	0.9	Clc1ccccc1OC1CCc2c1nc(N1CC[NH2+]CC1)cc2
CHEMBL203393	0.8	Brc1nc2N3[C@H](Cc2cc1)C[NH2+]C[C@H]3C
CHEMBL14345	0.794	FC(F)(F)c1cc2N(CCc2cc1OC)C(=O)Nc1cc(cnc1)-c1cccnc1
CHEMBL59584	0.794	Brc1cc2N(CCc2cc1C)C(=O)Nc1ccc(Oc2cccnc2C)nc1
CHEMBL234109	0.794	Brc1c2c(CN(C2=O)c2cc(OCC[NH+]3CCC(CC3)C)c(OC)cc2)ccc1
CHEMBL213987	0.794	Clc1cc(ccc1Cl)C1=CCN(C1=O)c1cc(OCC[NH+]2CCCCC2)c(OC)cc1
CHEMBL213839	0.794	Fc1cc(ccc1)C1=CCN(C1=O)c1cc(OCC[NH+]2CCCCC2)c(OC)cc1
CHEMBL197807	0.794	Clc1cc(N2CCN(c3cc(OCC[NH+]4CCCCC4)c(OC)cc3)C2=O)ccc1Cl
CHEMBL609306	0.7	Clc1ccccc1O[C@H]1CCc2c1nc(N1CC[NH2+]CC1)cc2
CHEMBL363581	0.65	S1c2c(C3[C@H](O[C@@H](C3)C[NH+](C)C)c3cc(F)ccc13)cccc2
CHEMBL416896	0.631	FC(F)(F)c1cc2N(CCc2cc1OC)C(=O)Nc1cc(cc(c1)CC)-c1cccnc1
CHEMBL14374	0.631	FC(F)(F)c1cc2N(CCc2cc1OC)C(=O)Nc1ccc(Oc2cccnc2C)nc1
CHEMBL273345	0.631	FC(F)(F)c1cc2N(CCc2cc1OC)C(=O)Nc1cc(ccc1)-c1cnccc1C
CHEMBL280465	0.631	Fc1cc(NC(=O)N2CCc3cc(OC)c(cc23)C(F)(F)F)cc(-c2cccnc2)c1C
CHEMBL197630	0.631	Clc1ccccc1\C=C\C(=O)N1CCc2cc(OC)c(OCC[NH+]3CCCCC3)cc12
CHEMBL301012	0.631	Clc1cc2N(CCc2cc1C)C(=O)Nc1cc(Cl)c(Oc2cccnc2C)nc1
CHEMBL14863	0.631	FC(F)(F)c1cc2N(CCc2cc1OC)C(=O)Nc1cc(cnc1)-c1ccncc1
CHEMBL14362	0.631	Clc1ccc(NC(=O)N2CCc3cc(OC)c(cc23)C(F)(F)F)cc1-c1cnccc1C
CHEMBL594251	0.6	Clc1ccccc1O[C@H]1CCc2c1nc(N1CC[NH2+]C[C@H]1C)cc2
CHEMBL2165137	0.6	Clc1c(cccc1Cl)C1CC[NH+](CC1)CCCCOc1cc2ncsc2cc1
CHEMBL2165126	0.6	Clc1c(N2CCC[NH+](CC2)CCCCOc2cc3NC(=O)CCc3cc2)cccc1Cl
CHEMBL64249	0.57	Clc1cc2c(Sc3c(CC2[NH+]2CC[NH+](CC2)C)cccc3)cc1
CHEMBL276571	0.501	FC(F)(F)c1cc2N(CCc2cc1OC)C(=O)Nc1cc(-c2cccnc2)c(OC)cc1
CHEMBL55207	0.501	Clc1cc2N(CCc2cc1C)C(=O)Nc1ccc(Oc2cnccc2Cl)nc1
CHEMBL417082	0.501	FC(F)(F)c1cc2N(CCc2cc1OC)C(=O)Nc1cc(c2OCCc2c1)-c1cccnc1
CHEMBL54707	0.501	FC(F)(F)c1cc2N(CCc2cc1C)C(=O)Nc1ccc(OCc2nccnc2)nc1
CHEMBL54719	0.501	FC(F)(F)c1cc2N(CCc2cc1C)C(=O)Nc1ccc(OCc2ncccc2)nc1
CHEMBL19215	0.5	O(Cc1ccccc1)C(=O)NC[C@@H]1C[C@H]2[C@H]([NH+](C1)C)Cc1c3c2cccc3n(c1)C
CHEMBL3425758	0.5	[NH2+]1CCc2c(cc(nc2NCC2CC2)Cc2ccccc2)CC1
CHEMBL605405	0.479	[NH+]1(CCc2n(c3c(cc(cc3)C)c2C1)\C=C\c1ccccc1)C
CHEMBL55914	0.398	FC(F)(F)c1cc2N(CCc2cc1C)C(=O)Nc1cc(C)c(OCc2ncccc2)nc1
CHEMBL54560	0.398	S(C)c1cc2CCN(c2cc1C(F)(F)F)C(=O)Nc1ccc(Oc2cccnc2C)nc1
CHEMBL14864	0.398	FC(F)(F)c1cc2N(CCc2cc1OC)C(=O)Nc1cc(cnc1)-c1cnccc1C
CHEMBL318639	0.398	O(C)c1cc-2c(cc1)C(c1c-2n(cc1)CC([NH3+])C)(C)C
CHEMBL234739	0.398	Fc1cc(c2c(c1)CN(C2=O)c1cc(OCC[NH+]2CCC(CC2)C)c(OC)cc1)C(F)(F)F
CHEMBL377174	0.316	O(CC[NH+]1CCCCC1)c1cc(N2CC=C(c3ccc(cc3)C)C2=O)ccc1OC
CHEMBL14111	0.316	FC(F)(F)c1cc2N(CCc2cc1OC)C(=O)Nc1cc(-c2cnccc2C)c(cc1)C
CHEMBL190699	0.3	Clc1ccc2c(N3[C@H](C2)C[NH2+]C[C@H]3C)c1C
CHEMBL91221	0.251	Clc1cc(C(=O)CCCC[NH+]2CCC3(NC(=O)NC3=O)CC2)c(OC)cc1Cl
CHEMBL193639	0.21	S1c2c(C3[C@H](O[C@H](C3)C[NH+](C)C)c3cc(F)ccc13)cccc2
CHEMBL93862	0.2	O(C)c1ccc(cc1C(=O)CCCC[NH+]1CCC2(NC(=O)NC2=O)CC1)-c1ccccc1
