# Supplementary material for: Activity Models of Key GPCR Families in the Central Nervous System: A Tool for Many Purposes
Source: J Chem Inf Model. 2023 May 31;63(11):3248–62. doi: 10.1021/acs.jcim.2c01531 (PMC10268961; doi:10.1021/acs.jcim.2c01531)
Supplement: Supplementary file 4 — ci2c01531_si_004.zip [file ci2c01531_si_004.zip › xlsx_active_files/M1_Ki_actives.xlsx]

## Sheet: M1_Ki_actives
CMPD_CHEMBLID	STANDARD_VALUE	CANONICAL_SMILES
CHEMBL72408	9.79	S(=O)(=O)(c1ccc(cc1)C(=C)C1CC[NH+](CC1)C1CCN(CC1)C(OCCCC)=O)c1ccc(OC)cc1
CHEMBL109405	9.6	o1c2c(cc1C=1C3CCN(C=1)CC3)cccc2
CHEMBL3085025	9.3	Clc1ccc(cc1)C([NH2+]C1C[C@@H]2[NH+]([C@H](C1)CC2)C)c1ccccc1
CHEMBL568870	9.12	o1c(ccc1[C@@](O)(C1CCCCC1)c1ccccc1)[C@H]1[N+](CCC1)(C)C
CHEMBL420008	9.1	S(=O)(=O)(c1ccc(cc1)C(=C)C1CC[NH+](CC1)C1CC[NH2+]CC1)c1ccc(OC)cc1
CHEMBL358193	9	s1cc(cc1)C[NH+]1CCC(NC(=O)C(O)(C2CCCC2)c2ccccc2)CC1
CHEMBL148450	8.5	O(C)c1cc(ccc1)C[NH+]1CCC(NC(=O)C(O)(C2CCCC2)c2ccccc2)CC1
CHEMBL1909073	8.39	O(C(=O)C(O)(c1ccccc1)c1ccccc1)CC[N+]1(CCCCC1)CC
CHEMBL75448	8	Clc1ccc(S(=O)(=O)c2ccc(cc2)C([NH+]2CC[NH+](CC2)C2CCCCC2)C)cc1
CHEMBL334255	7.94	[n+]1(ccccc1)CCCCCCCCCCCCCCCC
CHEMBL2377269	7.75	OC1(CCCCC1)C(C(OCC[NH+](CC)CC)=O)c1ccccc1
CHEMBL140985	7.6	s1nc(C=2C[NH+](CCC=2)C)c(SCCCCCCCSc2nsnc2C=2C[NH+](CCC=2)C)n1
CHEMBL355874	6.98	O=C1Nc2c(N(c3c1cccc3)C(=O)C[NH+]1CCC(CC1)CCCC[NH2+]CC)cccc2
CHEMBL3354067	6.76	s1nc(C=2C[NH+](CCC=2)C)c(OCCCCCC2CC[NH+](CC2)CCCN2c3c(CCC2=O)cccc3)n1
CHEMBL569712	6.61	o1c(ccc1C(C1CCCCC1)c1ccccc1)C1[N+](CCC1)(C)C
CHEMBL410890	6.6	FC1(F)C[C@@H](CC1)[C@](O)(C(=O)N1CCC(CC1)CC[NH3+])c1ccccc1
CHEMBL308566	6.5	S(=O)(=O)(c1ccc(cc1)C(=C)C1CC[NH+](CC1)C1CCN(CC1)C(OCC)=O)c1ccc(OC)cc1
CHEMBL2021478	6.31	O=C1Nc2c(N(c3c1cccc3)C(=O)C[NH+](C)[C@H]1CCCC[C@H]1[NH+](C)C)cccc2
CHEMBL307810	6	S(=O)(c1ccc(cc1)C([NH+]1CC[NH+](CC1)C1CCCCC1)C)c1ccc(OC)cc1
CHEMBL310912	6	S(=O)(=O)(c1ccc(cc1)C([NH+]1CC[NH+](CC1)C1CCCCC1)C)c1ccc(OC)cc1
CHEMBL394137	5.9	O1CC([NH+](C)C)(COc2c1cccc2)C[NH2+]CCC12CC3CC(C1)CC(C2)C3
CHEMBL1091774	5.8	s1c2c(cccc2)c([C@@H](C)c2ncccc2)c1CC[NH+]1CCCC1
CHEMBL1091790	5.6	s1c2c(cccc2)c(C(C)c2ccncc2)c1CC[NH+](C)C
CHEMBL1346	5.5	O1CCc2cc(ccc12)CC[NH+]1C[C@@H](CC1)C(C(=O)N)(c1ccccc1)c1ccccc1
CHEMBL356505	5.3	s1cc(cc1)C[NH+]1CCC(NC(=O)[C@@](O)([C@H]2CC(F)(F)CC2)c2ccccc2)CC1
CHEMBL564144	5.3	s1c2c(cccc2)c([C@@H](C)c2ncccc2)c1CC[NH+](C)C
CHEMBL140789	5	s1nc(C=2C[NH+](CCC=2)C)c(SCCCCCCCCSc2nsnc2C=2C[NH+](CCC=2)C)n1
CHEMBL142766	4.9	s1nc(C=2C[NH+](CCC=2)C)c(OCCOCCOc2nsnc2C=2C[NH+](CCC=2)C)n1
CHEMBL68609	4.7	FC1(F)C[C@@H](CC1)[C@](O)(C(=O)N1CCC([NH3+])(CC1)C)c1ccccc1
CHEMBL2042552	4.57	O1C(COCC1C[NH+](C)C)(c1ccccc1)c1ccccc1
CHEMBL149484	4.4	FC1(F)C[C@@H](CC1)[C@](O)(C(=O)NC1CC[NH+](CC1)Cc1cc(OC)ccc1)c1ccccc1
CHEMBL70828	4.4	S(c1ccc(cc1)C(=C)C1CC[NH+](CC1)C1CCCCC1)c1ccc(OC)cc1
CHEMBL443780	4	O(C(=O)C(C)(C1CCCCC1)c1ccccc1)CC[NH+](CC)CC
CHEMBL538793	3.98	s1nc(C=2C[NH+](CCC=2)C)c(OCCCCCCCCCCCCOC(=O)C)n1
CHEMBL516	3.94	[NH+]1(CCC(CC1)=C1c2c(C=Cc3c1cccc3)cccc2)C
CHEMBL265256	3.55	O=C1Nc2cccnc2N(c2c1cccc2)C(=O)C[NH+](CCCCCC[NH+](CCCCCCCC[NH+](CCCCCC[NH2+]CC(=O)N1c2c(cccc2)C(=O)Nc2cccnc12)C)C)CC(=O)N1c2c(cccc2)C(=O)Nc2cccnc12
CHEMBL149486	3.5	OC(C(=O)NC1CC[NH+](CC1)Cc1ccc(cc1)C)(C1CCCC1)c1ccccc1
CHEMBL373515	3.47	S1C[C@@H](OC1(c1ccccc1)c1ccccc1)[C@H]1[NH+](CCC1)C
CHEMBL643	3.32	S1c2c(N(c3c1cccc3)CC([NH+](C)C)C)cccc2
CHEMBL281456	3	Oc1ccccc1-c1nnc(NCC[NH+]2C3CCC2CCC3)cc1C
CHEMBL68584	3	FC1(F)C[C@@H](CC1)[C@](O)(C(=O)N1CCC([NH3+])CC1)c1ccccc1
CHEMBL284137	2.9	O(C(=O)C(C)(C1CCCCC1)c1ccccc1)CCC[NH+](CC)CC
CHEMBL71147	2.8	S(=O)(=O)(c1ccc(cc1)C(=C)C1CC[NH+](CC1)C1CCCCC1)c1ccc(OC)cc1
CHEMBL2107687	2.78	O(C(=O)C(C(CC)C)c1ccccc1)CC[N+](CC)(CC)C
CHEMBL629	2.72	[NH+](CC\C=C/1\c2c(CCc3c\1cccc3)cccc2)(C)C
CHEMBL146464	2.6	OC(C(=O)NC1CC[NH+](CC1)Cc1ccccc1)(C1CCCC1)c1ccccc1
CHEMBL147611	2.5	FC1(F)C[C@@H](CC1)[C@](O)(C(=O)NC1CC[NH+](CC1)Cc1cc(F)ccc1)c1ccccc1
CHEMBL147653	2.4	FC1(F)C[C@@H](CC1)[C@](O)(C(=O)NC1CC[NH+](CC1)Cc1ccccc1)c1ccccc1
CHEMBL1231	2.4	O(C(=O)C(O)(C1CCCCC1)c1ccccc1)CC#CC[NH+](CC)CC
CHEMBL3085495	2.36	OC(CC[NH+]1CCCCC1)([C@@H]1[C@H]2C=C[C@@H](C1)C2)c1ccccc1
CHEMBL375851	2.34	S1C[C@H](OC1(c1ccccc1)c1ccccc1)[C@@H]1[N+](CCC1)(C)C
CHEMBL2115128	2.14	S(=O)(c1ccc(cc1)C(=C)C1CC[NH+](CC1)C1CCCCC1)c1ccc(OC)cc1
CHEMBL356305	2.1	s1cc(cc1C)C[NH+]1CCC(NC(=O)C(O)(C2CCCC2)c2ccccc2)CC1
CHEMBL69648	2.1	O=C(N1CCC(CC1)CC[NH3+])[C@@](O)(C1CCCC1)c1ccccc1
CHEMBL305531	2.1	FC1(F)C[C@@H](CC1)[C@](O)(C(=O)N1CC(CC1)C[NH3+])c1ccccc1
CHEMBL569760	2.09	o1c(ccc1C(O)(C1CCCCC1)c1ccccc1)C1[N+](CCC1)(C)C
CHEMBL517712	2	O(C(=O)C(CO)c1ccccc1)C1C[C@@H]2[NH+]([C@H](C1)CC2)C
CHEMBL542622	2	S(CCCCCC)c1nccnc1O[C@@H]1C2CC[NH+](C1)C2
CHEMBL481153	2	S1c2c(N(c3c1cccc3)C(OCC[NH+]1CCCC1)=O)cccc2
CHEMBL540982	2	s1c2c(cccc2)c(Cc2ccc(F)cc2)c1CC[NH+](C)C
CHEMBL294951	2	s1c2c(cc1)/C(/c1c(CC2)cccc1)=C\1/CC[NH+](CC/1)C
CHEMBL139887	1.9	s1nc(C=2C[NH+](CCC=2)C)c(OCCOCCOCCOCCOCCOCCOc2nsnc2C=2C[NH+](CCC=2)C)n1
CHEMBL286008	1.9	O(C(=O)C(C)(C1CCCCC1)c1ccccc1)CCC[NH+](C)C
CHEMBL66400	1.8	O=C(N1CCC(CC1)C[NH3+])[C@@](O)(C1CCCC1)c1ccccc1
CHEMBL234440	1.8	Clc1cc2OCC([NH+](C)C)(COc2cc1Cl)C[NH2+]CCC1CCOCC1
CHEMBL479	1.69	S1c2c(N(c3c1cccc3)CCC1[NH+](CCCC1)C)cc(SC)cc2
CHEMBL143469	1.66	s1nc(C=2C[NH+](CCC=2)C)c(OCCCCCCCCCOc2nsnc2C=2C[NH+](CCC=2)C)n1
CHEMBL142538	1.6	s1nc(C=2C[NH+](CCC=2)C)c(OCCCCCCCCCCCCOc2nsnc2C=2C[NH+](CCC=2)C)n1
CHEMBL2106570	1.59	O(C(=O)C(O)(c1ccccc1)c1ccccc1)CC[N+](CC)(CC)C
CHEMBL3084658	1.58	OC(CC1C[C@@H]2[N+]([C@H](C1)CC2)(C)C)(c1ccccc1)c1ccccc1
CHEMBL1464005	1.51	O(C(=O)C(CO)c1ccccc1)C1C[C@@H]2[N+]([C@H](C1)CC2)(C(C)C)C
CHEMBL140142	1.5	s1nc(C=2C[NH+](CCC=2)C)c(OCCOCCOCCOCCOCCOc2nsnc2C=2C[NH+](CCC=2)C)n1
CHEMBL302809	1.5	FC1(F)C[C@@H](CC1)[C@](O)(C(=O)N1CCC(CC1)(CC[NH3+])C)c1ccccc1
CHEMBL376255	1.48	S1C[C@@H](O[C@]1(C1CCCCC1)c1ccccc1)[C@H]1[NH+](CCC1)C
CHEMBL358726	1.4	OC(C(=O)NC1CC[NH+](CC1)Cc1cc(ccc1)C)(C1CCCC1)c1ccccc1
CHEMBL1382	1.4	Oc1ccc(cc1[C@H](CC[NH+](C(C)C)C(C)C)c1ccccc1)C
CHEMBL385328	1.38	S1C[C@@H](O[C@@]1(C1CCCCC1)c1ccccc1)[C@H]1[NH+](CCC1)C
CHEMBL1490	1.35	OC(CC[NH+]1CCCCC1)(C1CCCCC1)c1ccccc1
CHEMBL2377267	1.32	s1cccc1C(O)(C(OCC[NH+](CC)CC)=O)C1CCCCC1
CHEMBL312085	1.3	S(=O)(=O)(c1ccc(cc1)C([NH+]1CC[NH+](CC1)C1CCCCC1)C)c1ccccc1
CHEMBL68384	1.3	FC1(F)C[C@@H](CC1)[C@](O)(C(=O)N1CC\C(\CC1)=C\C[NH3+])c1ccccc1
CHEMBL2377387	1.29	S(C(=O)C(O)(c1ccccc1)c1ccccc1)CC[NH+](CC)CC
CHEMBL2042553	1.26	O1[C@H](COCC1(c1ccccc1)c1ccccc1)C[NH+](C)C
CHEMBL3084643	1.26	OCC(CC1C[C@@H]2[N+]([C@H](C1)CC2)(C)C)(c1ccccc1)c1ccccc1
CHEMBL571121	1.23	o1c(ccc1[C@@](O)(C1CCCCC1)c1ccccc1)[C@@H]1[NH+](CCC1)C
CHEMBL583051	1.23	o1c(ccc1C(O)(C1CCCCC1)c1ccccc1)C1[NH+](CCC1)C
CHEMBL145913	1.2	FC1(F)C[C@@H](CC1)[C@](O)(C(=O)NC1CC[NH+](CC1)Cc1cc(O)ccc1)c1ccccc1
CHEMBL337131	1.2	s1nc(C=2C[NH+](CCC=2)C)c(SCCCSc2nsnc2C=2C[NH+](CCC=2)C)n1
CHEMBL45454	1.1	S1C[C@H](O[C@@]1(C1CCCCC1)c1ccccc1)C[N+](C)(C)C
CHEMBL76897	1.1	O(C(=O)C(c1ccccc1)c1ccccc1)C1CC[N+](CC1)(C)C
CHEMBL3354069	1.02	s1nc(C=2C[NH+](CCC=2)C)c(OCCCCCCCCCC2CC[NH+](CC2)CCCN2c3c(CCC2=O)cccc3)n1
CHEMBL443267	1	FC1(F)C[C@@H](CC1)[C@](O)(C(=O)N1CCC(CC1)(CC[NH3+])CC)c1ccccc1
CHEMBL3084679	1	OCC(CC1C[C@@H]2[NH+]([C@H](C1)CC2)C)(c1ccccc1)c1ccccc1
CHEMBL71431	0.98	O=C(N1CCC([NH3+])CC1)[C@@](O)(C1CCCC1)c1ccccc1
CHEMBL220393	0.955	S1C[C@H](O[C@]1(C1CCCCC1)c1ccccc1)[C@@H]1[N+](CCC1)(C)C
CHEMBL142184	0.93	s1nc(C=2C[NH+](CCC=2)C)c(SCCCCSc2nsnc2C=2C[NH+](CCC=2)C)n1
CHEMBL219825	0.912	S1C[C@H](O[C@@]1(C1CCCCC1)c1ccccc1)[C@@H]1[NH+](CCC1)C
CHEMBL3354068	0.912	s1nc(C=2C[NH+](CCC=2)C)c(OCCCCCCCC2CC[NH+](CC2)CCCN2c3c(CCC2=O)cccc3)n1
CHEMBL146567	0.88	FC1(F)C[C@@H](CC1)[C@](O)(C(=O)NC1CC[NH+](CC1)Cc1cc(ccc1)C)c1ccccc1
CHEMBL341759	0.87	s1nc(C=2C[NH+](CCC=2)C)c(SCCCCCCSc2nsnc2C=2C[NH+](CCC=2)C)n1
CHEMBL1123	0.834	O(C(=O)C1(CCCCC1)C1CCCCC1)CC[NH+](CC)CC
CHEMBL2042404	0.794	O1C(COCC1C[N+](C)(C)C)(c1ccccc1)c1ccccc1
CHEMBL375073	0.759	S1C[C@H](OC1(c1ccccc1)c1ccccc1)[C@@H]1[NH+](CCC1)C
CHEMBL569307	0.692	o1c(ccc1[C@@](O)(C1CCCCC1)c1ccccc1)[C@@H]1[N+](CCC1)(C)C
CHEMBL139603	0.69	s1nc(C=2C[NH+](CCC=2)C)c(SCCCCCCCCCCCCSc2nsnc2C=2C[NH+](CCC=2)C)n1
CHEMBL524097	0.64	O(CCC[N+]12CCC(CC1)(CC2)C(O)(c1ccccc1)c1ccccc1)c1ccccc1
CHEMBL142126	0.61	s1nc(C=2C[NH+](CCC=2)C)c(OCCCCCCOc2nsnc2C=2C[NH+](CCC=2)C)n1
CHEMBL2377266	0.594	Brc1cc(cc(OC)c1)C1SCC(=O)c2c(n(nc2C)C)N1
CHEMBL143466	0.57	s1nc(C=2C[NH+](CCC=2)C)c(SCCCCCCCCCCCSc2nsnc2C=2C[NH+](CCC=2)C)n1
CHEMBL71124	0.53	S(=O)(c1ccc(cc1)C(C)C1CC[NH+](CC1)C1CCCCC1)c1ccc(OC)cc1
CHEMBL222259	0.501	S1C[C@H](O[C@@]1(C1CCCCC1)c1ccccc1)[C@@H]1[N+](CCC1)(C)C
CHEMBL3084662	0.501	OC(CC1C[C@@H]2[NH+]([C@H](C1)CC2)C)(c1ccccc1)c1ccccc1
CHEMBL2042405	0.501	O1[C@H](COCC1(c1ccccc1)c1ccccc1)C[N+](C)(C)C
CHEMBL3084413	0.38	s1cccc1\C(=C\C1C[C@@H]2[N+]([C@H](C1)CC2)(C)C)\c1sccc1
CHEMBL376870	0.347	S1C[C@H](O[C@]1(C1CCCCC1)c1ccccc1)[C@@H]1[NH+](CCC1)C
CHEMBL143434	0.32	s1nc(C=2C[NH+](CCC=2)C)c(SCCCCCCCCCCSc2nsnc2C=2C[NH+](CCC=2)C)n1
CHEMBL563920	0.32	o1c2c(cccc2)c([C@@H](C)c2ncccc2)c1CC[NH+](C)C
CHEMBL540359	0.316	Oc1cc(ccc1)C[N+]1(C[C@@H](NC(=O)[C@@H](NC(=O)Nc2ccc(cc2)C(OC(C)C)=O)Cc2ccc(O)cc2)CCC1)C
CHEMBL375969	0.295	S1C[C@@H](OC1(c1ccccc1)c1ccccc1)[C@H]1[N+](CCC1)(C)C
CHEMBL2449003	0.27	O(C(=O)[C@H](CO)c1ccccc1)C1C[C@@H]2[NH+]([C@H](C1)CC2)C
CHEMBL376057	0.251	S1C[C@@H](O[C@]1(C1CCCCC1)c1ccccc1)[C@H]1[N+](CCC1)(C)C
CHEMBL143468	0.23	s1nc(C=2C[NH+](CCC=2)C)c(OCCCCCCCCCCOc2nsnc2C=2C[NH+](CCC=2)C)n1
CHEMBL141452	0.19	s1nc(C=2C[NH+](CCC=2)C)c(OCCCCCCCCOc2nsnc2C=2C[NH+](CCC=2)C)n1
CHEMBL523299	0.16	O(Cc1ccccc1)CC[N+]12CCC(CC1)(CC2)C(O)(c1ccccc1)c1ccccc1
CHEMBL3629360	0.16	Oc1c2NC(=O)C=Cc2c(cc1)[C@@H](O)C[NH2+]CCc1ccc(cc1)CC[NH+]1CCC(CC1)Cn1nc(nc1)[C@@](O)(C1CCCCC1)c1ccccc1
CHEMBL1201203	0.131	O(C(c1ccccc1)c1ccccc1)C1C[C@@H]2[NH+]([C@H](C1)CC2)C
CHEMBL335542	0.12	s1nc(C=2C[NH+](CCC=2)C)c(OCCOCCOCCOCCOc2nsnc2C=2C[NH+](CCC=2)C)n1
CHEMBL2023764	0.12	[N+]1(C2CC(CC1CC2)CC(C#N)(c1ccccc1)c1ccccc1)(CCCCC=C)C
CHEMBL219786	0.117	S1C[C@@H](O[C@@]1(C1CCCCC1)c1ccccc1)[C@H]1[N+](CCC1)(C)C
CHEMBL1910856	0.115	O(C1C[NH+](C1)C(CCC(C(=O)N)(c1ccccc1)c1ccccc1)(C)C)c1cc(O)ccc1
CHEMBL3084650	0.1	[NH+]1([C@H]2CC(C[C@@H]1CC2)CC(C#N)(c1ccccc1)c1ccccc1)C
CHEMBL556635	0.09	s1cccc1[C@@](O)(C(O[C@@H]1C2CC[N+](C1)(CC2)CCCOc1ccccc1)=O)C1CCCC1
CHEMBL287868	0.088	O(C(=O)C(C)(c1ccccc1)c1ccccc1)C1CC2CC([NH+](C2)C)C1
CHEMBL551466	0.08	s1cccc1C(O)(C(O[C@@H]1C2CC[N+](C1)(CC2)CCCOc1ccccc1)=O)c1sccc1
CHEMBL564057	0.08	s1cccc1C(O)(C(O[C@@H]1C2CC[N+](C1)(CC2)CCc1ccccc1)=O)c1sccc1
CHEMBL12980	0.051	O(C(=O)C(O)(c1ccccc1)c1ccccc1)C1C2CC[NH+](C1)CC2
CHEMBL2103803	0.0501	[N+]1([C@H]2CC(C[C@@H]1CC2)CC(C#N)(c1ccccc1)c1ccccc1)(C)C
