# Supplementary material for: Activity Models of Key GPCR Families in the Central Nervous System: A Tool for Many Purposes
Source: J Chem Inf Model. 2023 May 31;63(11):3248–62. doi: 10.1021/acs.jcim.2c01531 (PMC10268961; doi:10.1021/acs.jcim.2c01531)
Supplement: Supplementary file 4 — ci2c01531_si_004.zip [file ci2c01531_si_004.zip › xlsx_active_files/5HT4_EC50_actives.xlsx]

## Sheet: 5HT4_EC50_actives
CMPD_CHEMBLID	STANDARD_VALUE	CANONICAL-SMILES
CHEMBL570780	6309.57	O(C)c1cc2c([nH]cc2C(=O)NCC2CC[NH2+]CC2)cc1
CHEMBL551743	2511.89	O(C)c1cc2c([nH]cc2C(=O)NC2C[C@@H]3[NH2+][C@H](C2)CC3)cc1
CHEMBL3742300	2247	O1CC[NH+](CC1CNC(=O)c1nc(n2c1C=CC=C2)C(C)C)C1CCC1
CHEMBL3740278	1358	FC1(CC[NH+](CC1)CC1CCOCC1)CNC(=O)c1nc(n2c1C=CC=C2)C(C)C
CHEMBL3739689	1061	O1CCC(CC1)C[NH+]1CC2C(C1)C2NC(=O)c1nc(n2c1C=CC=C2)C(C)C
CHEMBL3740000	857	o1c(nnc1-c1nc(n2c1C=CC=C2)C(C)C)C1CC[NH+](CC1)CC1CC1
CHEMBL3741199	840	o1c(nnc1-c1nc(n2c1C=CC=C2)C(C)C)C1CC[NH+](CC1)C1CCC1
CHEMBL3739467	736	o1c(nnc1-c1nc(n2c1C=CC=C2)C(C)C)C1CC[NH+](CC1)CCCOC
CHEMBL3740864	633	FC1(CC[NH+](CC1)CCCOC)CNC(=O)c1nc(n2c1C=CC=C2)C(C)C
CHEMBL2402889	630.96	S(=O)(=O)(N1CC[NH+](CC1)CC(O)C[NH+]1CCC(NC(=O)c2c3nc[nH]c3ccc2)CC1)C
CHEMBL3739455	520	o1c(nnc1-c1nc(n2c1C=CC=C2)C(C)C)C1CC[NH+](CC1)CC1CCC1
CHEMBL3740313	500	o1c(nnc1-c1nc(n2c1C=CC=C2)C(C)C)C1CC[NH+](CC1)C(C)C
CHEMBL3741508	467	O1CC[NH+](CC1CNC(=O)c1nc(n2c1C=CC=C2)C(C)C)C1CCOCC1
CHEMBL553658	316.23	O=C1N(c2c(N1C(=O)NC1CC[NH2+]CC1)cccc2)C(C)C
CHEMBL3740030	315.7	OC1(CC[NH+](CC1)CCCOC)CNC(=O)c1nc(n2c1C=CC=C2)C(C)C
CHEMBL2402888	251.19	S(=O)(=O)(N1CC[NH+](CC1)CC(O)C[NH+]1[C@H]2CC(NC(=O)c3c4nc[nH]c4ccc3)C[C@@H]1CC2)C
CHEMBL61130	199.53	O=C(NC1CC[NH2+]CC1)c1nn(c2c1cccc2)C(C)C
CHEMBL3741703	196	FC1(CCOCC1)C[NH+]1CCC(NC(=O)c2nc(n3c2C=CC=C3)C(C)C)CC1
CHEMBL551614	158.49	O=C1N(c2c(C=C1C(=O)NC1CC[NH2+]CC1)cccc2)C(C)C
CHEMBL3742190	144	O(CC[NH+]1CCC(NC(=O)c2nc(n3c2C=CC=C3)C(C)C)CC1)C
CHEMBL3740708	144	O1CCC(O)(CC1)C[NH+]1CCC(NC(=O)c2nc(n3c2C=CC=C3)C(C)C)CC1
CHEMBL3742086	132	FC(C[NH+]1CCC(NC(=O)c2nc(n3c2C=CC=C3)C(C)C)CC1)(C)C
CHEMBL39	100	Oc1cc2c([nH]cc2CC[NH3+])cc1
CHEMBL551535	100	O=C1N(c2c(C=C1C(=O)NCC1CC[NH2+]CC1)cccc2)C(C)C
CHEMBL3742080	88	O1CCC(O)(CC1)C[NH+]1C2CC(NC(=O)c3nc(n4c3C=CC=C4)C(C)C)CC1CC2
CHEMBL563799	79.43	O=C1N(c2c(C=C1C(=O)NC1C[C@@H]3[NH+]([C@H](C1)CC3)CCN1C(=O)c3c(cccc3)C1=O)cccc2)C(C)C
CHEMBL3742145	72.3	OC1(CC[NH+](CC1)CC(O)(C)C)CNC(=O)c1nc(n2c1C=CC=C2)C(C)C
CHEMBL3306918	58	s1c2N(C(C)C)C(=O)C(C(=O)NCCC[NH+]3CCCCC3)=C([O-])c2cc1
CHEMBL3739459	56.7	O1CCC(CC1)C[NH+]1CCC(O)(CC1)CNC(=O)c1nc(n2c1C=CC=C2)C(C)C
CHEMBL3741062	53	O1CCC(CC1)C[NH+]1CCC(CC1)(CNC(=O)c1nc(n2c1C=CC=C2)C(C)C)C
CHEMBL556279	50.12	O=C1N(c2c(C=C1C(=O)NC1C[C@@H]3[NH+]([C@H](C1)CC3)CCCCCCCCN1C(=O)c3c(cccc3)C1=O)cccc2)C(C)C
CHEMBL3740400	50	O=C(NC1CC[NH+](CC1)CC)c1nc(n2c1C=CC=C2)C(C)C
CHEMBL3741322	49	O1CCC([NH+]2CCC(NC(=O)c3nc(n4c3C=CC=C4)C(C)C)CC2)CC1
CHEMBL3739470	49	O=C(NC1CC[NH+](CC1)CC1CC1)c1nc(n2c1C=CC=C2)C(C)C
CHEMBL3739933	47	O(CC(C[NH+]1CCC(NC(=O)c2nc(n3c2C=CC=C3)C(C)C)CC1)(C)C)C
CHEMBL3739611	40	OC(C[NH+]1CCC(NC(=O)c2nc(n3c2C=CC=C3)C(C)C)CC1)(C)C
CHEMBL3741776	40	O(CCC[NH+]1CCC(NC(=O)c2nc(n3c2C=CC=C3)C(C)C)CC1)C
CHEMBL550064	39.81	O=C(NC1C[C@@H]2[NH2+][C@H](C1)CC2)c1nn(c2c1cccc2)C(C)C
CHEMBL551941	39.81	O=C1N(c2c(C=C1C(=O)NC1C[C@@H]3[NH+]([C@H](C1)CC3)CCCCC)cccc2)C(C)C
CHEMBL562400	39.81	O=C1N(c2c(C=C1C(=O)NC1C[C@@H]3[NH+]([C@H](C1)CC3)CCCCCCCC)cccc2)C(C)C
CHEMBL3739826	39	OC(C[NH+]1C2CC(NC(=O)c3nc(n4c3C=CC=C4)C(C)C)CC1CC2)(C)C
CHEMBL3741377	34	OC(C[NH+]1C[C@@H]2[C@H](C1)C2CNC(=O)c1nc(n2c1C=CC=C2)C(C)C)(C)C
CHEMBL552218	31.62	O=C1N(c2c(C=C1C(=O)NC1C[C@@H]3[NH+]([C@H](C1)CC3)CC)cccc2)C(C)C
CHEMBL552420	31.62	O=C1N(c2c(C=C1C(=O)NC1C[C@@H]3[NH+]([C@H](C1)CC3)CCO)cccc2)C(C)C
CHEMBL2087329	31.62	O=C1N(c2c(C=C1C(=O)NC1C[C@@H]3[NH+]([C@H](C1)CC3)CC(O)CN(C(=O)NC)C)cccc2)C(C)C
CHEMBL3739647	31	O1CCC(CC1)C[NH+]1C[C@@H]2[C@H](C1)C2CNC(=O)c1nc(n2c1C=CC=C2)C(C)C
CHEMBL563261	25.12	O=C1N(c2c(C=C1C(=O)NC1C[C@@H]3[NH+]([C@H](C1)CC3)CCCCCO)cccc2)C(C)C
CHEMBL559317	25.12	O=C1N(c2c(C=C1C(=O)NC1C[C@@H]3[NH+]([C@H](C1)CC3)CCCCCN1C(=O)c3c(cccc3)C1=O)cccc2)C(C)C
CHEMBL2087336	25.12	S(=O)(=O)(N(C[C@@H](O)C[NH+]1[C@H]2CC(NC(=O)C3=Cc4c(N(C(C)C)C3=O)cccc4)C[C@@H]1CC2)C)C
CHEMBL3740732	25	O1CC(CC1)C[NH+]1CCC(NC(=O)c2nc(n3c2C=CC=C3)C(C)C)CC1
CHEMBL3740472	22	O(CCC[NH+]1C[C@@H]2[C@H](C1)C2CNC(=O)c1nc(n2c1C=CC=C2)C(C)C)C
CHEMBL3740612	20.7	O1CCC([NH+]2C[C@@H]3[C@H](C2)C3CNC(=O)c2nc(n3c2C=CC=C3)C(C)C)CC1
CHEMBL550122	19.95	S(=O)(=O)([O-])CCCCCCCC[NH+]1[C@H]2CC(NC(=O)C3=Cc4c(N(C(C)C)C3=O)cccc4)C[C@@H]1CC2
CHEMBL2087331	19.95	O=C1N(c2c(C=C1C(=O)NC1C[C@@H]3[NH+]([C@H](C1)CC3)CC(O)CN(C(=O)N(C)C)C)cccc2)C(C)C
CHEMBL2087327	19.95	O=C1N(c2c(C=C1C(=O)NC1C[C@@H]3[NH+]([C@H](C1)CC3)CC(O)CN(C(=O)N)C)cccc2)C(C)C
CHEMBL3741918	19.8	O(CC(C[NH+]1C[C@@H]2[C@H](C1)C2CNC(=O)c1nc(n2c1C=CC=C2)C(C)C)(C)C)C
CHEMBL3740844	18.3	O=C(NCC1[C@H]2[C@@H]1C[NH+](C2)C(C)C)c1nc(n2c1C=CC=C2)C(C)C
CHEMBL3739931	18	O=C(NCC1[C@H]2[C@@H]1C[NH+](C2)C1CCC1)c1nc(n2c1C=CC=C2)C(C)C
CHEMBL3741595	18	FC(C[NH+]1C[C@@H]2[C@H](C1)C2CNC(=O)c1nc(n2c1C=CC=C2)C(C)C)(C)C
CHEMBL76370	15.85	O(C)c1cc2c([nH]cc2C=NNC(=[NH2+])NCCCCC)cc1
CHEMBL551820	15.85	O=C1N(c2c(N1C(=O)NC1C[C@@H]3[NH2+][C@H](C1)CC3)cccc2)C(C)C
CHEMBL560940	15.85	O=C1N(c2c(N1C(=O)NCC1CC[NH2+]CC1)cccc2)C(C)C
CHEMBL560876	15.85	O=C1N(c2c(C=C1C(=O)NC1C[C@@H]3[NH+]([C@H](C1)CC3)CCCCCCCCO)cccc2)C(C)C
CHEMBL3741826	15.5	O=C(NC1CC[NH+](CC1)CC1CCC1)c1nc(n2c1C=CC=C2)C(C)C
CHEMBL3741224	13.2	O=C(NCC1[C@H]2[C@@H]1C[NH+](C2)CC1CCC1)c1nc(n2c1C=CC=C2)C(C)C
CHEMBL2059586	12.59	S(=O)(=O)(N1CC[NH+](CC1)CCCCCC[NH+]1[C@H]2CC(NC(=O)c3nn(c4c3cccc4)C(C)C)C[C@@H]1CC2)C
CHEMBL556235	12.59	O=C1N(c2c(C=C1C(=O)NC1C[C@@H]3[NH2+][C@H](C1)CC3)cccc2)C(C)C
CHEMBL559746	12.59	S(=O)(=O)([O-])CCCCC[NH+]1[C@H]2CC(NC(=O)C3=Cc4c(N(C(C)C)C3=O)cccc4)C[C@@H]1CC2
CHEMBL2087325	12.59	O=C1N(c2c(C=C1C(=O)NC1C[C@@H]3[NH+]([C@H](C1)CC3)CC(O)CN(C(=O)C)C)cccc2)C(C)C
CHEMBL3739862	11	O1CCC([NH+]2CCC(CC2)CNC(=O)c2nc(n3c2C=CC=C3)C(C)C)CC1
CHEMBL2059590	10	O=C(NC1C[C@@H]2[NH+]([C@H](C1)CC2)CC[NH+]1CCN(CC1)C(=O)C)c1nn(c2c1cccc2)C(C)C
CHEMBL558259	10	O=C1N(c2c(C=C1C(=O)NC1C[C@@H]3[NH+]([C@H](C1)CC3)CC[NH+]1CCCCC1)cccc2)C(C)C
CHEMBL559050	10	S(=O)(=O)(N(CCC[NH+](CCC[NH+]1[C@H]2CC(NC(=O)C3=Cc4c(N(C(C)C)C3=O)cccc4)C[C@@H]1CC2)C)C)C
CHEMBL3741608	10	O1CCC(CC1)C[NH+]1CCC(CC1)CNC(=O)c1nc(n2c1C=CC=C2)C(C)C
CHEMBL2402887	10	S(=O)(=O)(N1CC[NH+](CC1)CC(O)C[NH+]1CCC(CC1)CNC(=O)c1c2nc[nH]c2ccc1)C
CHEMBL2087335	10	S(=O)(=O)(N(CC(O)C[NH+]1[C@H]2CC(NC(=O)C3=Cc4c(N(C(C)C)C3=O)cccc4)C[C@@H]1CC2)C)C
CHEMBL2087333	10	O=C1N(c2c(C=C1C(=O)NC1C[C@@H]3[NH+]([C@H](C1)CC3)CC(O)CN(C(OC)=O)C)cccc2)C(C)C
CHEMBL3741733	9.8	O=C(NCC1CC[NH+](CC1)C1CCC1)c1nc(n2c1C=CC=C2)C(C)C
CHEMBL3741787	9.7	O(C(=O)N1CCC([NH+]2C[C@@H]3[C@H](C2)C3CNC(=O)c2nc(n3c2C=CC=C3)C(C)C)CC1)C
CHEMBL3740669	8.7	O(C(=O)N1CCC(CC1)C[NH+]1C[C@@H]2[C@H](C1)C2CNC(=O)c1nc(n2c1C=CC=C2)C(C)C)C
CHEMBL539651	7.943	O=C1N(c2c(C=C1C(=O)NC1C[C@@H]3[NH+]([C@H](C1)CC3)CCCCCCC[NH+]1CCN(CC1)c1ccccc1)cccc2)C(C)C
CHEMBL550459	7.943	O=C1N(c2c(N1C(=O)NCC[NH+]1CC[NH2+]CC1)cccc2)C(C)C
CHEMBL2087334	7.943	S(=O)(=O)(NCC(O)C[NH+]1[C@H]2CC(NC(=O)C3=Cc4c(N(C(C)C)C3=O)cccc4)C[C@@H]1CC2)C
CHEMBL552075	6.31	S(=O)(=O)([O-])CC[NH+]1[C@H]2CC(NC(=O)C3=Cc4c(N(C(C)C)C3=O)cccc4)C[C@@H]1CC2
CHEMBL565146	6.31	S(=O)(=O)(N1CC[NH+](CC1)CC[NH+]1[C@H]2CC(NC(=O)C3=Cc4c(N(C(C)C)C3=O)cccc4)C[C@@H]1CC2)C
CHEMBL2087324	6.31	O=C1N(c2c(C=C1C(=O)NC1C[C@@H]3[NH+]([C@H](C1)CC3)CC(O)CNC(=O)C)cccc2)C(C)C
CHEMBL2179588	6.3	o1nc(OCC2CC[NH+](CC2)CCCC)c2c1cccc2OCC(C)(C)C
CHEMBL3741548	5.7	OCC(C[NH+]1C[C@@H]2[C@H](C1)C2CNC(=O)c1nc(n2c1C=CC=C2)C(C)C)(C)C
CHEMBL2059579	5.012	OC(C[NH+]1[C@H]2CC(NC(=O)c3nn(c4c3cccc4)C(C)C)C[C@@H]1CC2)C[NH+](C(C)C)C
CHEMBL2059580	5.012	O=C(NC1C[C@@H]2[NH+]([C@H](C1)CC2)CCCCCC[NH+](C(C)C)C)c1nn(c2c1cccc2)C(C)C
CHEMBL2087326	5.012	O=C1N(c2c(C=C1C(=O)NC1C[C@@H]3[NH+]([C@H](C1)CC3)CC(O)CNC(=O)N)cccc2)C(C)C
CHEMBL2087337	5.012	S(=O)(=O)(N(C[C@H](O)C[NH+]1[C@H]2CC(NC(=O)C3=Cc4c(N(C(C)C)C3=O)cccc4)C[C@@H]1CC2)C)C
CHEMBL3741821	4.8	O(CCC[NH+]1CCC(CC1)CNC(=O)c1nc(n2c1C=CC=C2)C(C)C)C
CHEMBL538635	3.981	S(=O)(=O)(N1CC[NH+](CC1)C[C@H](O)C[NH+]1[C@H]2CC(NC(=O)C3=Cc4c(N(C(C)C)C3=O)cccc4)C[C@@H]1CC2)C
CHEMBL2059589	3.981	S(=O)(=O)(N1CC[NH+](CC1)CC[NH+]1[C@H]2CC(NC(=O)c3nn(c4c3cccc4)C(C)C)C[C@@H]1CC2)C
CHEMBL558855	3.981	O=C1N(c2c(C=C1C(=O)NC1C[C@@H]3[NH+]([C@H](C1)CC3)CCC[NH+]1CCC[C@@H]1C(=O)N)cccc2)C(C)C
CHEMBL3739521	3.4	O=C(NC1CC[NH+](CC1)C(C)C)c1nc(n2c1C=CC=C2)C(C)C
CHEMBL556326	3.162	S(=O)(=O)(N1CC[NH+](CC1)CCCCCCCC[NH+]1[C@H]2CC(NC(=O)C3=Cc4c(N(C(C)C)C3=O)cccc4)C[C@@H]1CC2)C
CHEMBL538956	3.162	O=C1N(c2c(C=C1C(=O)NC1C[C@@H]3[NH+]([C@H](C1)CC3)CCCCCCC[NH+]1CCN(CC1)C(OCC)=O)cccc2)C(C)C
CHEMBL2402899	3.162	O=C(NCC1CC[NH+](CC1)CC[NH+]1CCN(CC1)C(=O)C)c1c2nc([nH]c2ccc1)C(C)C
CHEMBL2402893	3.162	S(=O)(=O)(N1CC[NH+](CC1)CC(O)C[NH+]1CCC(CC1)CNC(=O)c1c2nc([nH]c2ccc1)C(C)(C)C)C
CHEMBL2059581	2.512	O(C[C@H]1[NH+](CCC1)CC(O)C[NH+]1[C@H]2CC(NC(=O)c3nn(c4c3cccc4)C(C)C)C[C@@H]1CC2)C
CHEMBL2059578	2.512	O=C(NC1C[C@@H]2[NH+]([C@H](C1)CC2)CCCCCC[NH+]1CCCCC1)c1nn(c2c1cccc2)C(C)C
CHEMBL549650	2.512	O1CC[NH+](CC1)CCC[NH+]1[C@H]2CC(NC(=O)C3=Cc4c(N(C(C)C)C3=O)cccc4)C[C@@H]1CC2
CHEMBL559322	2.512	O1CC[NH+](CC1)CCCCCCC[NH+]1[C@H]2CC(NC(=O)C3=Cc4c(N(C(C)C)C3=O)cccc4)C[C@@H]1CC2
CHEMBL540980	2.512	O=C1N(c2c(C=C1C(=O)NC1C[C@@H]3[NH+]([C@H](C1)CC3)CCC[NH+]1CCN(CC1)C(OCC)=O)cccc2)C(C)C
CHEMBL555693	2.512	S(=O)(=O)(N1CC[NH+](CC1)CCCCCCC[NH+]1[C@H]2CC(NC(=O)C3=Cc4c(N(C(C)C)C3=O)cccc4)C[C@@H]1CC2)C
CHEMBL2059577	1.995	OC(C[NH+]1CCCCC1)C[NH+]1[C@H]2CC(NC(=O)c3nn(c4c3cccc4)C(C)C)C[C@@H]1CC2
CHEMBL561398	1.995	O=C1N(c2c(C=C1C(=O)NC1C[C@@H]3[NH+]([C@H](C1)CC3)CCC[NH+]1CCCCC1)cccc2)C(C)C
CHEMBL2402901	1.995	O(C(=O)N(CC(O)C[NH+]1CCC(CC1)CNC(=O)c1c2nc([nH]c2ccc1)C(C)C)C)C
CHEMBL2179581	1.9	O1CCC(O)(CC1)C[NH+]1CCC(CC1)COc1noc2c1c(OC1CCOCC1)ccc2
CHEMBL2179590	1.7	O1CCC(O)(CC1)C[NH+]1CCC(CC1)COc1noc2c1c(OCC(O)(C)C)ccc2
CHEMBL2059584	1.585	S(=O)(=O)(NCC1CC[NH+](CC1)CCCCCC[NH+]1[C@H]2CC(NC(=O)c3nn(c4c3cccc4)C(C)C)C[C@@H]1CC2)C
CHEMBL549449	1.585	S(=O)(=O)(N1CC[NH+](CC1)CCC[NH+]1[C@H]2CC(NC(=O)C3=Cc4c(N(C(C)C)C3=O)cccc4)C[C@@H]1CC2)C
CHEMBL2402898	1.585	O(C(=O)N1CC[NH+](CC1)CC[NH+]1CCC(CC1)CNC(=O)c1c2nc([nH]c2ccc1)C(C)C)C
CHEMBL2402895	1.585	S(=O)(=O)(N1CC[NH+](CC1)CC(O)C[NH+]1CCC(CC1)CNC(=O)c1c2nc([nH]c2ccc1)-c1ccccc1)C
CHEMBL2402902	1.585	OC(CN(C(=O)C)C)C[NH+]1CCC(CC1)CNC(=O)c1c2nc([nH]c2ccc1)C(C)C
CHEMBL2401750	1.585	O=C(NCC1CC[NH+](CC1)CC1CCN(CC1)C(=O)C)c1c2nc([nH]c2ccc1)C(C)C
CHEMBL2402904	1.5	O(C(=O)N1CCC(CC1)C[NH+]1CCC(CC1)CNC(=O)c1c2nc([nH]c2ccc1)C(C)C)C
CHEMBL3741376	1.3	O1CCC(O)(CC1)C[NH+]1CCC(CC1)CNC(=O)N1c2c(N(C(C)C)C1=O)cccc2
CHEMBL2179582	1.3	Fc1cc2N(C(=O)NCC3CC[NH+](CC3)CC3(O)CCOCC3)C(=O)C(c2cc1)(C)C
CHEMBL2152922	1.3	O1C[C@H](Oc2c3c(onc3OCC3CC[NH+](CC3)CC3(O)CCOCC3)ccc2)CC1
CHEMBL541223	1.259	O=C1N(c2c(C=C1C(=O)NC1C[C@@H]3[NH+]([C@H](C1)CC3)CC[NH+](CCc1c3c([nH]c1)cccc3)C)cccc2)C(C)C
CHEMBL553685	1.259	S(=O)(=O)(N1CC[NH+](CC1)CCCCC[NH+]1[C@H]2CC(NC(=O)C3=Cc4c(N(C(C)C)C3=O)cccc4)C[C@@H]1CC2)C
CHEMBL538706	1.259	O=C1N(c2c(C=C1C(=O)NC1C[C@@H]3[NH+]([C@H](C1)CC3)CCCCCCCC[NH+]1CCCCC1)cccc2)C(C)C
CHEMBL541968	1.259	S(=O)(=O)(N1CC[NH+](CC1)C[C@@H](O)C[NH+]1[C@H]2CC(NC(=O)C3=Cc4c(N(C(C)C)C3=O)cccc4)C[C@@H]1CC2)C
CHEMBL2179583	1.2	Fc1cc2N(C(=O)NCC3CC[NH+](CC3)CC3(O)CCOCC3)C(=O)N(c2cc1)C(C)C
CHEMBL2179585	1.2	o1nc(OCC2CC[NH+](CC2)CCCC)c2c1cccc2OC1CCCC1
CHEMBL2179587	1.2	o1nc(OCC2CC[NH+](CC2)CCCC)c2c1cccc2OCC(C)C
CHEMBL2179586	1.1	o1nc(OCC2CC[NH+](CC2)CCCC)c2c1cccc2OCC1CCC1
CHEMBL558719	1	O=C1N(c2c(C=C1C(=O)NC1C[C@@H]3[NH+]([C@H](C1)CC3)CCCCC[NH+]1CCCCC1)cccc2)C(C)C
CHEMBL555210	1	O=C1N(c2c(C=C1C(=O)NC1C[C@@H]3[NH+]([C@H](C1)CC3)CCCCCCCC[NH+](CCc1c3c([nH]c1)cccc3)C)cccc2)C(C)C
CHEMBL555223	1	S(=O)(=O)(NCC1CC[NH+](CC1)CCC[NH+]1[C@H]2CC(NC(=O)C3=Cc4c(N(C(C)C)C3=O)cccc4)C[C@@H]1CC2)C
CHEMBL2402890	1	S(=O)(=O)(N1CC[NH+](CC1)CC(O)C[NH+]1CCC(CC1)CNC(=O)c1c2nc([nH]c2ccc1)CC)C
CHEMBL2402903	1	S(=O)(=O)(N1CCC(CC1)C[NH+]1CCC(CC1)CNC(=O)c1c2nc([nH]c2ccc1)C(C)C)C
CHEMBL2179589	0.98	O1CCC(O)(CC1)C[NH+]1CCC(CC1)COc1noc2c1c(OCC(C)C)ccc2
CHEMBL2179584	0.8	o1nc(OCC2CC[NH+](CC2)CCCC)c2c1cccc2OC1CCC1
CHEMBL2059585	0.7943	S(=O)(=O)(N1CC[NH+](CC1)CC(O)C[NH+]1[C@H]2CC(NC(=O)c3nn(c4c3cccc4)C(C)C)C[C@@H]1CC2)C
CHEMBL2059582	0.7943	O(C[C@H]1[NH+](CCC1)CCCCCC[NH+]1[C@H]2CC(NC(=O)c3nn(c4c3cccc4)C(C)C)C[C@@H]1CC2)C
CHEMBL2059587	0.7943	S(=O)(=O)(N1CC[NH+](CC1)C[C@@H](O)C[NH+]1[C@H]2CC(NC(=O)c3nn(c4c3cccc4)C(C)C)C[C@@H]1CC2)C
CHEMBL553405	0.7943	S(=O)(=O)(N1CC[NH+](CC1)CC(O)C[NH+]1[C@H]2CC(NC(=O)C3=Cc4c(N(C(C)C)C3=O)cccc4)C[C@@H]1CC2)C
CHEMBL555222	0.7943	O=C1N(c2c(C=C1C(=O)NC1C[C@@H]3[NH+]([C@H](C1)CC3)CCC[NH+]1CCN(CC1)c1ccccc1)cccc2)C(C)C
CHEMBL551013	0.7943	O=C1N(c2c(C=C1C(=O)NC1C[C@@H]3[NH+]([C@H](C1)CC3)CCCCCCC[NH+]1CCCCC1)cccc2)C(C)C
CHEMBL2402894	0.7943	S(=O)(=O)(N1CC[NH+](CC1)CC(O)C[NH+]1CCC(CC1)CNC(=O)c1c2nc([nH]c2ccc1)C(F)(F)C)C
CHEMBL2402897	0.7943	S(=O)(=O)(N1CC[NH+](CC1)CC[NH+]1CCC(CC1)CNC(=O)c1c2nc([nH]c2ccc1)C(C)C)C
CHEMBL2059583	0.631	S(=O)(=O)(NCC1CC[NH+](CC1)CC(O)C[NH+]1[C@H]2CC(NC(=O)c3nn(c4c3cccc4)C(C)C)C[C@@H]1CC2)C
CHEMBL540981	0.631	S(=O)(=O)(NCC1CC[NH+](CC1)CCCCCCC[NH+]1[C@H]2CC(NC(=O)C3=Cc4c(N(C(C)C)C3=O)cccc4)C[C@@H]1CC2)C
CHEMBL558163	0.631	O=C1N(c2c(C=C1C(=O)NC1C[C@@H]3[NH+]([C@H](C1)CC3)CCCCC[NH+](CCc1c3c([nH]c1)cccc3)C)cccc2)C(C)C
CHEMBL553404	0.631	S(=O)(=O)(N(CCC[NH+](CCCCCCC[NH+]1[C@H]2CC(NC(=O)C3=Cc4c(N(C(C)C)C3=O)cccc4)C[C@@H]1CC2)C)C)C
CHEMBL2402891	0.631	S(=O)(=O)(N1CC[NH+](CC1)CC(O)C[NH+]1CCC(CC1)CNC(=O)c1c2nc([nH]c2ccc1)C(C)C)C
CHEMBL2402892	0.631	S(=O)(=O)(N1CC[NH+](CC1)CC(O)C[NH+]1CCC(CC1)CNC(=O)c1c2nc([nH]c2ccc1)C1CC1)C
CHEMBL2179580	0.4	O1CCC(O)(CC1)C[NH+]1CCC(CC1)COc1noc2c1c(O[C@H]1C[C@H](O)CC1)ccc2
CHEMBL2059588	0.3981	S(=O)(=O)(N1CC[NH+](CC1)C[C@H](O)C[NH+]1[C@H]2CC(NC(=O)c3nn(c4c3cccc4)C(C)C)C[C@@H]1CC2)C
CHEMBL539713	0.3981	O=C1N(c2c(C=C1C(=O)NC1C[C@@H]3[NH+]([C@H](C1)CC3)CCCCCCC[NH+]1CCC[C@@H]1C(=O)N)cccc2)C(C)C
CHEMBL2402900	0.3981	S(=O)(=O)(N(CC(O)C[NH+]1CCC(CC1)CNC(=O)c1c2nc([nH]c2ccc1)C(C)C)C)C
