# Supplementary material for: Activity Models of Key GPCR Families in the Central Nervous System: A Tool for Many Purposes
Source: J Chem Inf Model. 2023 May 31;63(11):3248–62. doi: 10.1021/acs.jcim.2c01531 (PMC10268961; doi:10.1021/acs.jcim.2c01531)
Supplement: Supplementary file 4 — ci2c01531_si_004.zip [file ci2c01531_si_004.zip › xlsx_active_files/M2_EC50_actives.xlsx]

## Sheet: M2_EC50_actives
CMPD_CHEMBLID	STANDARD_VALUE	CANONICAL_SMILES
CHEMBL550	63000	O1C[C@H](Cc2n(cnc2)C)[C@H](CC)C1=O
CHEMBL14	61000	O(CC[N+](C)(C)C)C(=O)N
CHEMBL81878	28000	O(C)c1cc(ccc1)C#CCON=C1C2CC[NH+](C1)C2
CHEMBL203627	16595.9	[NH+](Cc1c2n(Cc3n(C2)c2c(cccc2)c3C[NH+](C)C)c2c1cccc2)(C)C
CHEMBL382243	11220.2	[N+](Cc1c2n(Cc3n(C2)c2c(cccc2)c3C[N+](C)(C)C)c2c1cccc2)(C)(C)C
CHEMBL7303	10000	O(C(=O)C=1C[NH+](CCC=1)C)C
CHEMBL291872	2690	s1nc(C23C4C2C[NH+](C3)C4)c(OCC#Cc2cc(F)cc(F)c2)n1
CHEMBL1223863	2511.89	O1c2c(N(C3CC[NH+](CC3)C3(CCC(OCC)CC3)C)C1=O)cc(cc2)C#N
CHEMBL1223864	2511.89	S(=O)(=O)(C)c1cc2N(C3CC[NH+](CC3)C3(CCC(OCC)CC3)C)C(Oc2cc1)=O
CHEMBL1223941	2511.89	O1c2c(N(C3CC[NH+](CC3)C3(CCC(OCCOC)CC3)C)C1=O)cc(cc2)C#N
CHEMBL206666	2290.87	[N+](Cc1c2n(Cc3n(C2)c2c(cccc2)c3C[N+](CC=C)(C)C)c2c1cccc2)(CC=C)(C)C
CHEMBL60833	2280	Clc1cc(ccc1)C#CCOc1nsnc1C12C3C1C[NH+](C2)C3
CHEMBL319109	2253	s1nc([C@H]2[C@H]3CCC[NH+](C2)C3)c(OCC#Cc2ccccc2)n1
CHEMBL337676	1900	[NH2+]1CC(=CCC1)c1nn(nn1)CC
CHEMBL2024331	1800	O(CC)C(=O)N1C2CC([NH+]3C[C@H](NC(=O)c4ccccc4C)CCC3)CC1CC2
CHEMBL64029	1655	s1nc(C23C4C2C[NH+](C3)C4)c(SCC#Cc2cc(F)cc(F)c2)n1
CHEMBL60777	1480	Clc1cc(cc(F)c1)C#CCOc1nsnc1C12C3C1C[NH+](C2)C3
CHEMBL1223806	1258.93	O1c2c(N(C3CC[NH+](CC3)C3(CCC(OC)CC3)C)C1=O)cc(cc2)C
CHEMBL60101	1210	Clc1ccc(cc1)C#CCOc1nsnc1C12C3C1C[NH+](C2)C3
CHEMBL131777	1100	[NH2+]1CC(CCC1)c1nn(nc1)CC=C
CHEMBL100163	1096	s1nc([C@H]2[C@H]3CC[NH+](C2)C3)c(OCC#Cc2ccccc2)n1
CHEMBL1169506	1075	s1nc([C@@H]2[C@@H]3CC[NH+](C2)C3)c(OCC#Cc2ccccc2)n1
CHEMBL31599	1000	O=C1N(CCC[N+](CCCCCC[N+](CCCN2C(=O)c3c(cccc3)C2=O)(C)C)(C)C)C(=O)c2c1cccc2
CHEMBL293982	904	s1nc(C23C4C2C[NH+](C3)C4)c(SCC#Cc2cc(F)ccc2)n1
CHEMBL417560	853	s1nc(C23C4C2C[NH+](C3)C4)c(SCC#Cc2ccccc2)n1
CHEMBL2111051	849	O(CC#C)[C@@H]1C2CC[NH+](C1)CC2
CHEMBL1223753	794.33	Fc1cc2NC(=O)N(c2cc1C)C1CC[NH+](CC1)C1CCOCC1
CHEMBL1223939	794.33	S(=O)(=O)(C)c1cc2N(C3CC[NH+](CC3)C3(CCC(OCCC)CC3)C)C(Oc2cc1)=O
CHEMBL1223861	794.33	Fc1cc(cc2N(C3CC[NH+](CC3)C3(CCC(OCC)CC3)C)C(Oc12)=O)C
CHEMBL294082	791	s1nc(C23C4C2C[NH+](C3)C4)c(OCC#Cc2ccc(F)cc2)n1
CHEMBL60419	779	s1nc(C23C4C2C[NH+](C3)C4)c(OCC#Cc2ccccc2)n1
CHEMBL60331	763	Clc1cc(cc(F)c1)C#CCSc1nsnc1C12C3C1C[NH+](C2)C3
CHEMBL3618436	749	Brc1ccc(cc1)C(=O)N[C@@H]1c2cc(\[NH+]=C(\Nc3ccc(F)cc3)/C)ccc2C[C@H]1O
CHEMBL3616501	693	Fc1ccc(cc1)CN(C(=Nc1cc2c(C[C@@H](O)[C@@H]2NC(=O)c2ccc(cc2)-c2ccccc2)cc1)C)C
CHEMBL304247	683	s1nc(C23C4C2C[NH+](C3)C4)c(OCC#Cc2cc(F)ccc2)n1
CHEMBL303360	673	Clc1cc(ccc1)C#CCSc1nsnc1C12C3C1C[NH+](C2)C3
CHEMBL1223940	630.96	O1c2c(N(C3CC[NH+](CC3)C3(CCC(OCCOC)CC3)C)C1=O)cc(cc2)C
CHEMBL1223805	630.96	O(C)C1CCC([NH+]2CCC(N3c4cc(ccc4CC3=O)C)CC2)(CC1)C
CHEMBL2146598	630.96	O1CCC([NH+]2CCC(N3c4c(NC3=O)cccc4)CC2)CC1
CHEMBL2146599	630.96	O1CCC([NH+]2CCC(N3c4cc(ccc4NC3=O)C)CC2)CC1
CHEMBL3618447	604	Brc1ccc(cc1)C(=O)N[C@@H]1c2cc(N=C(N(Cc3ccc(F)cc3)C)C)ccc2C[C@H]1O
CHEMBL60479	528	Clc1cc(cc(Cl)c1)C#CCSc1nsnc1C12C3C1C[NH+](C2)C3
CHEMBL1223860	501.19	Fc1cc2OC(=O)N(c2cc1C)C1CC[NH+](CC1)C1(CCC(OCC)CC1)C
CHEMBL380352	436.52	O1[C@H]2N3[C@@H]4[C@@]5([C@H]6[NH+](CC=7[C@@H]([C@H]4[C@@H](OCC=7)N4[C@@H]7[C@@]8([C@H]9[NH+](CC([C@@H]([C@@H]27)C9)=CC1)CC8)c1c4cccc1)C6)CC5)c1c3cccc1
CHEMBL3618444	435	Brc1ccc(cc1)C(=O)N[C@@H]1c2cc(\[NH+]=C(\NCc3cc(F)ccc3)/C)ccc2C[C@H]1O
CHEMBL3616497	411	Brc1ccc(cc1)C(=O)N[C@@H]1c2cc(\[NH+]=C(\NCCc3ccc(OC)cc3)/C)ccc2C[C@H]1O
CHEMBL273308	400	O=C1N(CC)C(=O)CC12CC[NH+](CC2)C
CHEMBL1223862	398.11	O1c2c(N(C3CC[NH+](CC3)C3(CCC(OCC)CC3)C)C1=O)cc(OC)cc2
CHEMBL21536	398	s1nc(C=2C[NH+](CCC=2)C)c(OCCCCCC)n1
CHEMBL3618448	342	Brc1ccc(cc1)C(=O)N[C@@H]1c2cc(N=C(N(CCc3ccc(F)cc3)C)C)ccc2C[C@H]1O
CHEMBL285811	323.59	O=C1N(CCC[N+](CCCCCC[N+](CCCN2C(=O)c3c(cccc3)C2=O)(C)C)(C)C)C(=O)c2c1cc(cc2)C
CHEMBL131428	296	[NH+]1(CC(=CCC1)c1nn(nn1)CC)C
CHEMBL133905	270	[NH2+]1CC(=CCC1)c1nn(nc1)CC
CHEMBL3618449	242	Fc1ccc(cc1)C(=O)N[C@@H]1c2cc(N=C(N(Cc3ccc(F)cc3)C)C)ccc2C[C@H]1O
CHEMBL291351	241	s1nc(C=2C[NH+](CCC=2)C)c(OCC#Cc2ccccc2)n1
CHEMBL667	220	O(C(=O)C)CC[N+](C)(C)C
CHEMBL3618446	211	Brc1ccc(cc1)C(=O)N[C@@H]1c2cc(\[NH+]=C(\NCCc3ccc(F)cc3)/C)ccc2C[C@H]1O
CHEMBL126199	177.83	O=C1N(CC(C[N+](CCCCCC[N+](CC(CN2C(=O)c3c(cccc3)C2=O)(C)C)(C)C)(C)C)(C)C)C(=O)c2c1cccc2
CHEMBL3616500	172	Fc1ccc(cc1)CN(C(=Nc1cc2c(C[C@@H](O)[C@@H]2NC(=O)c2ccc(cc2)C(F)(F)F)cc1)C)C
CHEMBL126103	169.82	O=C1N(CCC[N+](CCCCCC[N+](CCCN2C(=O)c3c(ccc(c3)C)C2=O)(C)C)(C)C)C(=O)c2c1cc(cc2)C
CHEMBL99884	139	s1nc([C@H]2[C@H]3CC[NH+](C2)C3)c(SCC#Cc2ccccc2)n1
CHEMBL126655	134.9	O=C1N(CC(C[N+](CCCCCC[N+](CCCN2C(=O)c3c(cccc3)C2=O)(C)C)(C)C)(C)C)C(=O)c2c1cccc2
CHEMBL3618445	118	Brc1ccc(cc1)C(=O)N[C@@H]1c2cc(\[NH+]=C(\NCc3ccccc3F)/C)ccc2C[C@H]1O
CHEMBL1223804	100	O(CC)C1CCC([NH+]2CCC(N3c4cc(ccc4CC3=O)C)CC2)(CC1)C
CHEMBL418491	83	s1nc(C23C4C2C[NH+](C3)C4)c(SCC#Cc2ccc(F)cc2)n1
CHEMBL60374	80	Clc1ccc(cc1)C#CCSc1nsnc1C12C3C1C[NH+](C2)C3
CHEMBL2146597	79.43	O=C1Nc2c(N1C1CC[NH+](CC1)C1CCCCC1)cccc2
CHEMBL3618440	71.8	Brc1ccc(cc1)C(=O)N[C@@H]1c2cc(\[NH+]=C(\NCc3ccc(F)cc3)/C)ccc2C[C@H]1O
CHEMBL127933	70.79	O=C1N(CCC[N+](CCCCCC[N+](CC(CN2C(=O)c3c(cccc3)C2=O)(C)C)(C)C)(C)C)C(=O)c2c1cc(cc2)C
CHEMBL3618450	65.5	Clc1ccc(cc1)C(=O)N[C@@H]1c2cc(N=C(N(Cc3ccc(F)cc3)C)C)ccc2C[C@H]1O
CHEMBL3616499	65.4	Fc1ccc(cc1)CN(C(=Nc1cc2c(C[C@@H](O)[C@@H]2NC(=O)c2ccc(cc2)C)cc1)C)C
CHEMBL1223803	63.1	O(CCC)C1CCC([NH+]2CCC(N3c4cc(ccc4CC3=O)C)CC2)(CC1)C
CHEMBL134641	62.1	O(N=C(C#N)[C@@H]1C2CC[NH+](C1)CC2)C
CHEMBL99521	62	s1nc(C2C3CC[NH+](C2)CC3)c(OCC#Cc2ccccc2)n1
CHEMBL122499	54.95	O=C1N(CC(C[N+](CCCCCC[N+](CCCN2C(=O)c3c(cccc3)C2=O)(C)C)(C)C)(C)C)C(=O)c2c1cc(cc2)C
CHEMBL262632	46.77	O=C1N(CC(C[N+](CCCCCC[N+](CC(CN2C(=O)c3c(ccc(c3)C)C2=O)(C)C)(C)C)(C)C)(C)C)C(=O)c2c1cc(cc2)C
CHEMBL304142	43	o1nc(OC)c2c1CCC[NH2+]C2
CHEMBL69305	41	o1nc(OCC)c2c1CCC[NH2+]C2
CHEMBL124330	36.31	O=C1N(CC(C[N+](CCCCCC[N+](CCCN2C(=O)c3c(ccc(c3)C)C2=O)(C)C)(C)C)(C)C)C(=O)c2c1cc(cc2)C
CHEMBL98255	29	s1nc([C@@H]2[C@H]3CCC[NH+](C2)C3)c(OCC#Cc2ccccc2)n1
CHEMBL3616504	24	Brc1ccc(cc1)C(=O)N[C@@H]1c2cc(N=C3N(CCCC3)C)ccc2C[C@H]1O
CHEMBL1223754	19.95	Fc1cc2NC(=O)N(c2cc1C)C1CC[NH+](CC1)C1(CCC(OCCC)CC1)C
CHEMBL92421	19	o1nc(nc1C1C2CC[NH+](C1)C2)C
CHEMBL7634	19	O=C1N(CCC1)CC#CC[NH+]1CCCC1
CHEMBL171721	14	o1nc(nc1C1(C2CC[NH+](C1)C2)C)C
CHEMBL485913	11.9	O=C1Nc2c(N1C1CC[NH+](CC1)C1CC[NH+](CC1)CCOC(=O)N)cccc2
CHEMBL491209	11.9	O=C1Nc2c(N1C1CC[NH+](CC1)C1CCN(CC1)C(OCC)=O)cccc2
CHEMBL607178	11.22	O1[C@H]2N3[C@@H]4[C@@]5([C@H]6[N+](CC=7[C@@H]([C@H]4[C@@H](OCC=7)N4[C@@H]7[C@@]8([C@H]9[N+](CC([C@@H]([C@@H]27)C9)=CC1)(CC8)CC=C)c1c4cccc1)C6)(CC5)CC=C)c1c3cccc1
CHEMBL327269	11	s1nc([C@@H]2C3CC[NH+](C2)C3)c(OCC#Cc2ccccc2)n1
CHEMBL607179	8.13	O1[C@H]2N3[C@@H]4[C@@]5([C@H]6[N+](CC=7[C@@H]([C@H]4[C@@H](OCC=7)N4[C@@H]7[C@@]8([C@H]9[N+](CC([C@@H]([C@@H]27)C9)=CC1)(CC8)C)c1c4cccc1)C6)(CC5)C)c1c3cccc1
CHEMBL542622	8	S(CCCCCC)c1nccnc1O[C@@H]1C2CC[NH+](C1)C2
CHEMBL69306	6.7	o1nc(OCC#C)c2c1CCC[NH2+]C2
CHEMBL100147	2	s1nc([C@@H]2[C@H]3CCC[NH+](C2)C3)c(SCC#Cc2ccccc2)n1
