# Supplementary material for: Activity Models of Key GPCR Families in the Central Nervous System: A Tool for Many Purposes
Source: J Chem Inf Model. 2023 May 31;63(11):3248–62. doi: 10.1021/acs.jcim.2c01531 (PMC10268961; doi:10.1021/acs.jcim.2c01531)
Supplement: Supplementary file 4 — ci2c01531_si_004.zip [file ci2c01531_si_004.zip › xlsx_active_files/5HT4_ki_actives.xlsx]

## Sheet: 5HT4_ki_actives
CMPD_CHEMBLID	STANDARD_VALUE	CANONICAL-SMILES
CHEMBL2087333	39.81	O=C1N(c2c(C=C1C(=O)NC1C[C@@H]3[NH+]([C@H](C1)CC3)CC(O)CN(C(OC)=O)C)cccc2)C(C)C
CHEMBL540980	39.81	O=C1N(c2c(C=C1C(=O)NC1C[C@@H]3[NH+]([C@H](C1)CC3)CCC[NH+]1CCN(CC1)C(OCC)=O)cccc2)C(C)C
CHEMBL560940	39.81	O=C1N(c2c(N1C(=O)NCC1CC[NH2+]CC1)cccc2)C(C)C
CHEMBL549449	39.81	S(=O)(=O)(N1CC[NH+](CC1)CCC[NH+]1[C@H]2CC(NC(=O)C3=Cc4c(N(C(C)C)C3=O)cccc4)C[C@@H]1CC2)C
CHEMBL2087325	39.81	O=C1N(c2c(C=C1C(=O)NC1C[C@@H]3[NH+]([C@H](C1)CC3)CC(O)CN(C(=O)C)C)cccc2)C(C)C
CHEMBL549650	39.81	O1CC[NH+](CC1)CCC[NH+]1[C@H]2CC(NC(=O)C3=Cc4c(N(C(C)C)C3=O)cccc4)C[C@@H]1CC2
CHEMBL541223	39.81	O=C1N(c2c(C=C1C(=O)NC1C[C@@H]3[NH+]([C@H](C1)CC3)CC[NH+](CCc1c3c([nH]c1)cccc3)C)cccc2)C(C)C
CHEMBL3291085	36	s1c2N(C(C)C)C(=O)C(C(=O)NCCC[NH+]3CCCCC3)=C([O-])c2cc1
CHEMBL556279	31.62	O=C1N(c2c(C=C1C(=O)NC1C[C@@H]3[NH+]([C@H](C1)CC3)CCCCCCCCN1C(=O)c3c(cccc3)C1=O)cccc2)C(C)C
CHEMBL2087324	31.62	O=C1N(c2c(C=C1C(=O)NC1C[C@@H]3[NH+]([C@H](C1)CC3)CC(O)CNC(=O)C)cccc2)C(C)C
CHEMBL2179698	31.62	O=C(NCC1CC[N+](CC1)(CCc1ccccc1)C)c1nn(c2c1cccc2)C(C)C
CHEMBL76370	31	O(C)c1cc2c([nH]cc2C=NNC(=[NH2+])NCCCCC)cc1
CHEMBL2087335	19.95	S(=O)(=O)(N(CC(O)C[NH+]1[C@H]2CC(NC(=O)C3=Cc4c(N(C(C)C)C3=O)cccc4)C[C@@H]1CC2)C)C
CHEMBL2087334	19.95	S(=O)(=O)(NCC(O)C[NH+]1[C@H]2CC(NC(=O)C3=Cc4c(N(C(C)C)C3=O)cccc4)C[C@@H]1CC2)C
CHEMBL2087337	19.95	S(=O)(=O)(N(C[C@H](O)C[NH+]1[C@H]2CC(NC(=O)C3=Cc4c(N(C(C)C)C3=O)cccc4)C[C@@H]1CC2)C)C
CHEMBL553405	19.95	S(=O)(=O)(N1CC[NH+](CC1)CC(O)C[NH+]1[C@H]2CC(NC(=O)C3=Cc4c(N(C(C)C)C3=O)cccc4)C[C@@H]1CC2)C
CHEMBL97019	16.6	O=C1N(c2c(N1C(=O)NCC[NH+]1CC[NH+](CC1)C(C)C)cccc2)C1CC1
CHEMBL556326	15.85	S(=O)(=O)(N1CC[NH+](CC1)CCCCCCCC[NH+]1[C@H]2CC(NC(=O)C3=Cc4c(N(C(C)C)C3=O)cccc4)C[C@@H]1CC2)C
CHEMBL2087326	15.85	O=C1N(c2c(C=C1C(=O)NC1C[C@@H]3[NH+]([C@H](C1)CC3)CC(O)CNC(=O)N)cccc2)C(C)C
CHEMBL553685	15.85	S(=O)(=O)(N1CC[NH+](CC1)CCCCC[NH+]1[C@H]2CC(NC(=O)C3=Cc4c(N(C(C)C)C3=O)cccc4)C[C@@H]1CC2)C
CHEMBL559317	15.85	O=C1N(c2c(C=C1C(=O)NC1C[C@@H]3[NH+]([C@H](C1)CC3)CCCCCN1C(=O)c3c(cccc3)C1=O)cccc2)C(C)C
CHEMBL62023	13	O=C1N(c2c(N1C(=O)NC1CC3[NH+](C(C1)CC3)C)cccc2)CC
CHEMBL538635	12.59	S(=O)(=O)(N1CC[NH+](CC1)C[C@H](O)C[NH+]1[C@H]2CC(NC(=O)C3=Cc4c(N(C(C)C)C3=O)cccc4)C[C@@H]1CC2)C
CHEMBL2059589	12.59	S(=O)(=O)(N1CC[NH+](CC1)CC[NH+]1[C@H]2CC(NC(=O)c3nn(c4c3cccc4)C(C)C)C[C@@H]1CC2)C
CHEMBL2402893	12.59	S(=O)(=O)(N1CC[NH+](CC1)CC(O)C[NH+]1CCC(CC1)CNC(=O)c1c2nc([nH]c2ccc1)C(C)(C)C)C
CHEMBL2059590	10	O=C(NC1C[C@@H]2[NH+]([C@H](C1)CC2)CC[NH+]1CCN(CC1)C(=O)C)c1nn(c2c1cccc2)C(C)C
CHEMBL555693	10	S(=O)(=O)(N1CC[NH+](CC1)CCCCCCC[NH+]1[C@H]2CC(NC(=O)C3=Cc4c(N(C(C)C)C3=O)cccc4)C[C@@H]1CC2)C
CHEMBL555222	7.943	O=C1N(c2c(C=C1C(=O)NC1C[C@@H]3[NH+]([C@H](C1)CC3)CCC[NH+]1CCN(CC1)c1ccccc1)cccc2)C(C)C
CHEMBL552796	7.943	O=C(NCC1CC[NH2+]CC1)c1nn(c2c1cccc2)C(C)C
CHEMBL538956	7.943	O=C1N(c2c(C=C1C(=O)NC1C[C@@H]3[NH+]([C@H](C1)CC3)CCCCCCC[NH+]1CCN(CC1)C(OCC)=O)cccc2)C(C)C
CHEMBL2059587	7.943	S(=O)(=O)(N1CC[NH+](CC1)C[C@@H](O)C[NH+]1[C@H]2CC(NC(=O)c3nn(c4c3cccc4)C(C)C)C[C@@H]1CC2)C
CHEMBL2179582	6.8	Fc1cc2N(C(=O)NCC3CC[NH+](CC3)CC3(O)CCOCC3)C(=O)C(c2cc1)(C)C
CHEMBL561398	6.31	O=C1N(c2c(C=C1C(=O)NC1C[C@@H]3[NH+]([C@H](C1)CC3)CCC[NH+]1CCCCC1)cccc2)C(C)C
CHEMBL2402887	6.31	S(=O)(=O)(N1CC[NH+](CC1)CC(O)C[NH+]1CCC(CC1)CNC(=O)c1c2nc[nH]c2ccc1)C
CHEMBL2179583	5.5	Fc1cc2N(C(=O)NCC3CC[NH+](CC3)CC3(O)CCOCC3)C(=O)N(c2cc1)C(C)C
CHEMBL2179588	5.2	o1nc(OCC2CC[NH+](CC2)CCCC)c2c1cccc2OCC(C)(C)C
CHEMBL1632176	5.012	O1c2n(CCC1)c1c(cccc1)c2C(=O)NCC1CC[NH+](CC1)Cc1ccc(cc1)C(=O)[O-]
CHEMBL553404	5.012	S(=O)(=O)(N(CCC[NH+](CCCCCCC[NH+]1[C@H]2CC(NC(=O)C3=Cc4c(N(C(C)C)C3=O)cccc4)C[C@@H]1CC2)C)C)C
CHEMBL2402899	5.012	O=C(NCC1CC[NH+](CC1)CC[NH+]1CCN(CC1)C(=O)C)c1c2nc([nH]c2ccc1)C(C)C
CHEMBL555223	5.012	S(=O)(=O)(NCC1CC[NH+](CC1)CCC[NH+]1[C@H]2CC(NC(=O)C3=Cc4c(N(C(C)C)C3=O)cccc4)C[C@@H]1CC2)C
CHEMBL558719	5.012	O=C1N(c2c(C=C1C(=O)NC1C[C@@H]3[NH+]([C@H](C1)CC3)CCCCC[NH+]1CCCCC1)cccc2)C(C)C
CHEMBL2179581	4.5	O1CCC(O)(CC1)C[NH+]1CCC(CC1)COc1noc2c1c(OC1CCOCC1)ccc2
CHEMBL2440455	3.981	O1c2n(CCC1)c1c(cccc1)c2C(=O)NCC1CC[NH+](CC1)Cc1ccc(cc1)-c1ccccc1-c1nnn[n-]1
CHEMBL2402901	3.981	O(C(=O)N(CC(O)C[NH+]1CCC(CC1)CNC(=O)c1c2nc([nH]c2ccc1)C(C)C)C)C
CHEMBL2059585	3.981	S(=O)(=O)(N1CC[NH+](CC1)CC(O)C[NH+]1[C@H]2CC(NC(=O)c3nn(c4c3cccc4)C(C)C)C[C@@H]1CC2)C
CHEMBL2059581	3.981	O(C[C@H]1[NH+](CCC1)CC(O)C[NH+]1[C@H]2CC(NC(=O)c3nn(c4c3cccc4)C(C)C)C[C@@H]1CC2)C
CHEMBL2402902	3.981	OC(CN(C(=O)C)C)C[NH+]1CCC(CC1)CNC(=O)c1c2nc([nH]c2ccc1)C(C)C
CHEMBL539651	3.981	O=C1N(c2c(C=C1C(=O)NC1C[C@@H]3[NH+]([C@H](C1)CC3)CCCCCCC[NH+]1CCN(CC1)c1ccccc1)cccc2)C(C)C
CHEMBL2059579	3.981	OC(C[NH+]1[C@H]2CC(NC(=O)c3nn(c4c3cccc4)C(C)C)C[C@@H]1CC2)C[NH+](C(C)C)C
CHEMBL2179590	3.6	O1CCC(O)(CC1)C[NH+]1CCC(CC1)COc1noc2c1c(OCC(O)(C)C)ccc2
CHEMBL538706	3.162	O=C1N(c2c(C=C1C(=O)NC1C[C@@H]3[NH+]([C@H](C1)CC3)CCCCCCCC[NH+]1CCCCC1)cccc2)C(C)C
CHEMBL555210	3.162	O=C1N(c2c(C=C1C(=O)NC1C[C@@H]3[NH+]([C@H](C1)CC3)CCCCCCCC[NH+](CCc1c3c([nH]c1)cccc3)C)cccc2)C(C)C
CHEMBL558163	3.162	O=C1N(c2c(C=C1C(=O)NC1C[C@@H]3[NH+]([C@H](C1)CC3)CCCCC[NH+](CCc1c3c([nH]c1)cccc3)C)cccc2)C(C)C
CHEMBL1632170	2.818	O1c2n(CCC1)c1c(cccc1)c2C(=O)NCC1CC[NH+](CC1)CC(=O)[O-]
CHEMBL540981	2.512	S(=O)(=O)(NCC1CC[NH+](CC1)CCCCCCC[NH+]1[C@H]2CC(NC(=O)C3=Cc4c(N(C(C)C)C3=O)cccc4)C[C@@H]1CC2)C
CHEMBL2059583	2.512	S(=O)(=O)(NCC1CC[NH+](CC1)CC(O)C[NH+]1[C@H]2CC(NC(=O)c3nn(c4c3cccc4)C(C)C)C[C@@H]1CC2)C
CHEMBL551013	2.512	O=C1N(c2c(C=C1C(=O)NC1C[C@@H]3[NH+]([C@H](C1)CC3)CCCCCCC[NH+]1CCCCC1)cccc2)C(C)C
CHEMBL2440456	2.512	O1c2n(CCC1)c1c(cccc1)c2C(OCC1CC[NH+](CC1)Cc1ccc(cc1)-c1ccccc1-c1nnn[n-]1)=O
CHEMBL2059588	2.512	S(=O)(=O)(N1CC[NH+](CC1)C[C@H](O)C[NH+]1[C@H]2CC(NC(=O)c3nn(c4c3cccc4)C(C)C)C[C@@H]1CC2)C
CHEMBL2059586	2.512	S(=O)(=O)(N1CC[NH+](CC1)CCCCCC[NH+]1[C@H]2CC(NC(=O)c3nn(c4c3cccc4)C(C)C)C[C@@H]1CC2)C
CHEMBL1632175	2.455	O1c2n(CCC1)c1c(cccc1)c2C(=O)NCC1CC[NH+](CC1)CCCCCCCCCCCC(=O)[O-]
CHEMBL1632173	2.042	O1c2n(CCC1)c1c(cccc1)c2C(=O)NCC1CC[NH+](CC1)CCCCC(=O)[O-]
CHEMBL1632172	1.995	O1c2n(CCC1)c1c(cccc1)c2C(=O)NCC1CC[NH+](CC1)CCCC(=O)[O-]
CHEMBL559322	1.995	O1CC[NH+](CC1)CCCCCCC[NH+]1[C@H]2CC(NC(=O)C3=Cc4c(N(C(C)C)C3=O)cccc4)C[C@@H]1CC2
CHEMBL2059577	1.995	OC(C[NH+]1CCCCC1)C[NH+]1[C@H]2CC(NC(=O)c3nn(c4c3cccc4)C(C)C)C[C@@H]1CC2
CHEMBL2402894	1.995	S(=O)(=O)(N1CC[NH+](CC1)CC(O)C[NH+]1CCC(CC1)CNC(=O)c1c2nc([nH]c2ccc1)C(F)(F)C)C
CHEMBL539713	1.995	O=C1N(c2c(C=C1C(=O)NC1C[C@@H]3[NH+]([C@H](C1)CC3)CCCCCCC[NH+]1CCC[C@@H]1C(=O)N)cccc2)C(C)C
CHEMBL3329226	1.585	O1c2n(CCC1)c1c(cccc1)c2C(OCC1CC[NH+](CC1)CC1C2CC3C1C3C2C(=O)[O-])=O
CHEMBL356359	1.585	O1c2n(CCC1)c1c(cccc1)c2C(=O)NCC1CC[NH+](CC1)CCCC
CHEMBL2402898	1.585	O(C(=O)N1CC[NH+](CC1)CC[NH+]1CCC(CC1)CNC(=O)c1c2nc([nH]c2ccc1)C(C)C)C
CHEMBL2059584	1.585	S(=O)(=O)(NCC1CC[NH+](CC1)CCCCCC[NH+]1[C@H]2CC(NC(=O)c3nn(c4c3cccc4)C(C)C)C[C@@H]1CC2)C
CHEMBL1632174	1.549	O1c2n(CCC1)c1c(cccc1)c2C(=O)NCC1CC[NH+](CC1)CCCCCC(=O)[O-]
CHEMBL472219	1.413	Clc1cc(c2[nH]cnc2c1)C(=O)NC[C@@H]1CC[NH+]2CCC[C@@]12C
CHEMBL3329811	1.259	O1c2n(CCC1)c1c(cccc1)c2C(OCC1CC[NH+](CC1)CC1CC(CC1)C(=O)[O-])=O
CHEMBL1632164	1.259	P(OCC)(OCC)(=O)CC[NH+]1CCC(CC1)CNC(=O)c1c2c(n3c1OCCC3)cccc2
CHEMBL3329810	1.259	S(=O)(=O)(Nc1ccc(cc1)C[NH+]1CCC(CC1)CNC(=O)c1c2OCCOc2ccc1)C1CCCCC1
CHEMBL2402900	1.259	S(=O)(=O)(N(CC(O)C[NH+]1CCC(CC1)CNC(=O)c1c2nc([nH]c2ccc1)C(C)C)C)C
CHEMBL2402895	1.259	S(=O)(=O)(N1CC[NH+](CC1)CC(O)C[NH+]1CCC(CC1)CNC(=O)c1c2nc([nH]c2ccc1)-c1ccccc1)C
CHEMBL3329812	1.259	O1c2n(CCC1)c1c(cccc1)c2C(OCC1CC[NH+](CC1)CC1CC(CCC1)C(=O)[O-])=O
CHEMBL1632171	1.122	O1c2n(CCC1)c1c(cccc1)c2C(=O)NCC1CC[NH+](CC1)CCC(=O)[O-]
CHEMBL2059578	1	O=C(NC1C[C@@H]2[NH+]([C@H](C1)CC2)CCCCCC[NH+]1CCCCC1)c1nn(c2c1cccc2)C(C)C
CHEMBL2059580	1	O=C(NC1C[C@@H]2[NH+]([C@H](C1)CC2)CCCCCC[NH+](C(C)C)C)c1nn(c2c1cccc2)C(C)C
CHEMBL3329804	1	S(=O)(=O)(Nc1ccc(cc1)C[NH+]1CCC(CC1)CNC(=O)c1c2c(n3c1OCCC3)cccc2)CCCC
CHEMBL2401750	1	O=C(NCC1CC[NH+](CC1)CC1CCN(CC1)C(=O)C)c1c2nc([nH]c2ccc1)C(C)C
CHEMBL2179586	0.97	o1nc(OCC2CC[NH+](CC2)CCCC)c2c1cccc2OCC1CCC1
CHEMBL1632154	0.8128	O(C(=O)c1c2c([nH]c1)cccc2)CC1CC[NH+](CC1)CCCC(=O)[O-]
CHEMBL182590	0.7943	O1c2c(OCC1)cccc2C(=O)NCC1CC[NH+](CC1)CCCC
CHEMBL2440453	0.7943	O1c2n(CCC1)c1c(cccc1)c2C(=O)NCC1CC[NH+](CC1)CCC(O)C
CHEMBL2179707	0.7943	O=C(NCC1CC[NH+](CC1)CCc1ccc(cc1)C(=O)[O-])c1nn(c2c1cccc2)C(C)C
CHEMBL2402897	0.7943	S(=O)(=O)(N1CC[NH+](CC1)CC[NH+]1CCC(CC1)CNC(=O)c1c2nc([nH]c2ccc1)C(C)C)C
CHEMBL2059582	0.7943	O(C[C@H]1[NH+](CCC1)CCCCCC[NH+]1[C@H]2CC(NC(=O)c3nn(c4c3cccc4)C(C)C)C[C@@H]1CC2)C
CHEMBL2179701	0.7943	O=C(NCC1CC[NH+](CC1)CCC[NH+](C)C)c1nn(c2c1cccc2)C(C)C
CHEMBL2179585	0.74	o1nc(OCC2CC[NH+](CC2)CCCC)c2c1cccc2OC1CCCC1
CHEMBL33884	0.7	S(=O)(=O)(NCC[NH+]1CCC(CC1)COC(=O)c1c2c(n(c1)C)cccc2)C
CHEMBL2440458	0.631	O1c2n(CCC1)c1c(cccc1)c2C(=O)NCC1CC[NH+](CC1)Cc1ccc(cc1)-c1ccccc1C(=O)[O-]
CHEMBL2179696	0.631	O=C(NCC1CC[NH+](CC1)Cc1ccccc1)c1nn(c2c1cccc2)C(C)C
CHEMBL2179703	0.5012	O=C(NCC1CC[NH+](CC1)CCC(=O)NC)c1nn(c2c1cccc2)C(C)C
CHEMBL2402903	0.5012	S(=O)(=O)(N1CCC(CC1)C[NH+]1CCC(CC1)CNC(=O)c1c2nc([nH]c2ccc1)C(C)C)C
CHEMBL2402891	0.5012	S(=O)(=O)(N1CC[NH+](CC1)CC(O)C[NH+]1CCC(CC1)CNC(=O)c1c2nc([nH]c2ccc1)C(C)C)C
CHEMBL2402892	0.5012	S(=O)(=O)(N1CC[NH+](CC1)CC(O)C[NH+]1CCC(CC1)CNC(=O)c1c2nc([nH]c2ccc1)C1CC1)C
CHEMBL2402890	0.5012	S(=O)(=O)(N1CC[NH+](CC1)CC(O)C[NH+]1CCC(CC1)CNC(=O)c1c2nc([nH]c2ccc1)CC)C
CHEMBL2179580	0.5	O1CCC(O)(CC1)C[NH+]1CCC(CC1)COc1noc2c1c(O[C@H]1C[C@H](O)CC1)ccc2
CHEMBL2152922	0.46	O1C[C@H](Oc2c3c(onc3OCC3CC[NH+](CC3)CC3(O)CCOCC3)ccc2)CC1
CHEMBL3215681	0.3981	O1CC[NH+](CC1)CC[NH+]1CCC(CC1)CNC(=O)c1nn(c2c1cccc2)C(C)C
CHEMBL362582	0.3981	S(=O)(=O)(N1CCOCC1)CCC[NH+]1CCC(CC1)CNC(=O)c1c2OCCOc2ccc1
CHEMBL2402904	0.3981	O(C(=O)N1CCC(CC1)C[NH+]1CCC(CC1)CNC(=O)c1c2nc([nH]c2ccc1)C(C)C)C
CHEMBL2179589	0.36	O1CCC(O)(CC1)C[NH+]1CCC(CC1)COc1noc2c1c(OCC(C)C)ccc2
CHEMBL1632168	0.3388	O1c2n(CCC1)c1c(cccc1)c2C(=O)NCC1CC[NH+](CC1)Cc1ccc(cc1)C(OCOC(=O)C(C)(C)C)=O
CHEMBL2179702	0.3162	S(=O)(=O)(NCC[NH+]1CCC(CC1)CNC(=O)c1nn(c2c1cccc2)C(C)C)C
CHEMBL3329813	0.3162	O1c2n(CCC1)c1c(cccc1)c2C(OCC1CC[NH+](CC1)Cc1ccc(cc1)C(C(=O)[O-])C)=O
CHEMBL2402896	0.3162	Clc1cc(c2nc([nH]c2c1)C(C)C)C(=O)NCC1CC[NH+](CC1)CC(O)C[NH+]1CCN(S(=O)(=O)C)CC1
CHEMBL179799	0.3162	S(=O)(=O)(N1CCN(S(=O)(=O)C)CC1)CCC[NH+]1CCC(CC1)CNC(=O)c1c2OCCOc2ccc1
CHEMBL2179587	0.29	o1nc(OCC2CC[NH+](CC2)CCCC)c2c1cccc2OCC(C)C
CHEMBL2179584	0.27	o1nc(OCC2CC[NH+](CC2)CCCC)c2c1cccc2OC1CCC1
CHEMBL3329808	0.2512	S(=O)(=O)(Nc1ccc(cc1)C[NH+]1CCC(CC1)CNC(=O)c1c2OCCOc2ccc1)CCCC
CHEMBL360531	0.2512	S(=O)(=O)(N1CCN(CC1)c1ncccc1)CCC[NH+]1CCC(CC1)CNC(=O)c1c2OCCOc2ccc1
CHEMBL180632	0.2512	S(=O)(=O)(N1CC[NH+](CC1)C)CCC[NH+]1CCC(CC1)CNC(=O)c1c2OCCOc2ccc1
CHEMBL2179704	0.2512	Oc1ccc(cc1)CC[NH+]1CCC(CC1)CNC(=O)c1nn(c2c1cccc2)C(C)C
CHEMBL3329807	0.1995	S(=O)(=O)(Nc1ccc(cc1)C[NH+]1CCC(CC1)CNC(=O)c1c2OCCOc2ccc1)C
CHEMBL3329803	0.1995	S(=O)(=O)(Nc1ccc(cc1)C[NH+]1CCC(CC1)CNC(=O)c1c2c(n3c1OCCC3)cccc2)C
CHEMBL3329806	0.1995	S(=O)(=O)(Nc1ccc(cc1)C[NH+]1CCC(CC1)CNC(=O)c1c2c(n3c1OCCC3)cccc2)C1CCCCC1
CHEMBL3329809	0.1995	S(=O)(=O)(Nc1ccc(cc1)C[NH+]1CCC(CC1)CNC(=O)c1c2OCCOc2ccc1)CC(C)C
CHEMBL181928	0.1995	S(=O)(=O)(N1CCCCC1)CCC[NH+]1CCC(CC1)CNC(=O)c1c2OCCOc2ccc1
CHEMBL180697	0.1585	S(=O)(=O)(N1CC[NH2+]CC1)CCC[NH+]1CCC(CC1)CNC(=O)c1c2OCCOc2ccc1
CHEMBL181415	0.1585	S(=O)(=O)(N1CC[NH+](CC1)Cc1cccnc1)CCC[NH+]1CCC(CC1)CNC(=O)c1c2OCCOc2ccc1
CHEMBL2179699	0.1585	O=C(NCC1CC[NH+](CC1)CCC1CCCCC1)c1nn(c2c1cccc2)C(C)C
CHEMBL179833	0.1259	S(=O)(=O)(N1CCN(S(=O)(=O)CCC[NH+]2CCC(CC2)CNC(=O)c2c3OCCOc3ccc2)CC1)C(C)C
CHEMBL2391994	0.1259	O1c2n(CCC1)c1c(cccc1)c2C(OCC1CC[NH+](CC1)Cc1ccc(cc1)C(C(=O)[O-])(C)C)=O
CHEMBL178669	0.1259	S(=O)(=O)(N1CCN(CC1)C(=O)C)CCC[NH+]1CCC(CC1)CNC(=O)c1c2OCCOc2ccc1
CHEMBL178285	0.1259	S(=O)(=O)(N1CCC(CC1)(C)C)CCC[NH+]1CCC(CC1)CNC(=O)c1c2OCCOc2ccc1
CHEMBL2179697	0.1	O=C(NCC1CC[NH+](CC1)CCc1ncccc1)c1nn(c2c1cccc2)C(C)C
CHEMBL180830	0.1	S(=O)(=O)(N1CCN(CC1)C(=O)c1occc1)CCC[NH+]1CCC(CC1)CNC(=O)c1c2OCCOc2ccc1
CHEMBL360245	0.1	S(=O)(=O)(N1CCN(S(=O)(=O)CCC)CC1)CCC[NH+]1CCC(CC1)CNC(=O)c1c2OCCOc2ccc1
CHEMBL3329814	0.07943	O1c2n(CCC1)c1c(cccc1)c2C(OCC1CC[NH+](CC1)CC(O)CO)=O
CHEMBL360449	0.07943	S(=O)(=O)(N1CCN(S(=O)(=O)N2CCCC2)CC1)CCC[NH+]1CCC(CC1)CNC(=O)c1c2OCCOc2ccc1
CHEMBL2177130	0.07943	O=C(NCC1CC[NH+](CC1)CCc1ccccc1)c1nn(c2c1cccc2)C(C)C
CHEMBL2440457	0.0631	O1c2n(CCC1)c1c(cccc1)c2C(=O)NCC1CC[NH+](CC1)Cc1ccc(cc1)-c1ccccc1C(OC)=O
CHEMBL180201	0.0631	S(=O)(=O)(N1CCC(CC1)CCC)CCC[NH+]1CCC(CC1)CNC(=O)c1c2OCCOc2ccc1
CHEMBL3329805	0.05012	S(=O)(=O)(Nc1ccc(cc1)C[NH+]1CCC(CC1)CNC(=O)c1c2c(n3c1OCCC3)cccc2)CC(C)C
CHEMBL180680	0.05012	S(=O)(=O)(N1CCN(CC1)c1ccc(F)cc1)CCC[NH+]1CCC(CC1)CNC(=O)c1c2OCCOc2ccc1
CHEMBL2440460	0.05012	O1c2n(CCC1)c1c(cccc1)c2C(OCC1CC[NH+](CC1)Cc1ccc(cc1)-c1ccccc1C(=O)[O-])=O
CHEMBL424790	0.05012	S(=O)(=O)(N1CC[NH+](CC1)CC)CCC[NH+]1CCC(CC1)CNC(=O)c1c2OCCOc2ccc1
CHEMBL367354	0.03162	S(=O)(=O)(N1CCN(S(=O)(=O)CCC[NH+]2CCC(CC2)CNC(=O)c2c3OCCOc3ccc2)CC1)c1ccc(F)cc1
CHEMBL182999	0.03162	S(=O)(=O)(N1CC[NH+](CC1)C(C)C)CCC[NH+]1CCC(CC1)CNC(=O)c1c2OCCOc2ccc1
CHEMBL181126	0.03162	S(=O)(=O)(N1CC[NH+](CC1)CCC)CCC[NH+]1CCC(CC1)CNC(=O)c1c2OCCOc2ccc1
CHEMBL181202	0.02512	S(=O)(=O)(N1CC[NH+](CC1)C(CC)C)CCC[NH+]1CCC(CC1)CNC(=O)c1c2OCCOc2ccc1
CHEMBL361118	0.02512	S(=O)(=O)(N1CCC2(CCCC2)CC1)CCC[NH+]1CCC(CC1)CNC(=O)c1c2OCCOc2ccc1
CHEMBL180835	0.01585	S(=O)(=O)(N1CC[NH+](CC1)C1CCCC1)CCC[NH+]1CCC(CC1)CNC(=O)c1c2OCCOc2ccc1
