# Supplementary material for: Activity Models of Key GPCR Families in the Central Nervous System: A Tool for Many Purposes
Source: J Chem Inf Model. 2023 May 31;63(11):3248–62. doi: 10.1021/acs.jcim.2c01531 (PMC10268961; doi:10.1021/acs.jcim.2c01531)
Supplement: Supplementary file 4 — ci2c01531_si_004.zip [file ci2c01531_si_004.zip › xlsx_active_files/M2_IC50_actives.xlsx]

## Sheet: M2_IC50_actives
CMPD_CHEMBLID	STANDARD_VALUE	CANONICAL_SMILES
CHEMBL486982	100	Oc1ccc(cc1)C[C@H](NC(=O)Nc1ccc(cc1)C(OCCC)=O)C(=O)NC1CC[NH+](C1)Cc1ccc(O)cc1
CHEMBL521244	100	Oc1ccc(cc1)C[C@H](NC(=O)Nc1ccc(cc1)C(OCC)=O)C(=O)NC1CC[NH+](C1)Cc1cc(ccc1)C#N
CHEMBL471214	100	Oc1ccc(cc1)C[C@H](NC(=O)Nc1ccc(cc1)C(OCC)=O)C(=O)NC1CC[NH+](C1)CC1CC1
CHEMBL553446	100	Clc1ccccc1C[C@H](NC(=O)Nc1ccc(cc1)C(OCC)=O)C(=O)N[C@H]1CC[N+](C1)(Cc1cc2OCOc2cc1)C
CHEMBL2206589	97.9	Clc1ccc(cc1)C[N+]1(CCN(CC1)C(=O)[C@@H](NC(=O)Nc1ccc(cc1)C(OC(C)C)=O)Cc1ccc(O)cc1)C(C)C
CHEMBL1779046	97.3	Fc1c(F)cc(cc1F)CN(C(O[C@@H]1C2CC[NH+](C1)CC2)=O)c1cc(F)ccc1
CHEMBL2206600	94.6	Clc1ccc(cc1)C[N+]1(CCCC1)C1CCN(CC1)C(=O)[C@@H](NC(=O)Nc1ccc(cc1)C(OC(C)C)=O)Cc1ccc(O)cc1
CHEMBL3401652	91.5	s1cccc1C(C(=O)N[C@@H]1C2CC[N+](C1)(CC2)CCCOc1ccccc1)c1sccc1
CHEMBL3085078	90.7	s1cc(cc1)CN(C(OC1C[C@@H]2[NH+]([C@H](C1)CC2)C)=O)c1ccccc1
CHEMBL1779039	88.9	s1cccc1CN(Cc1ccccc1)C(O[C@@H]1C2CC[NH+](C1)CC2)=O
CHEMBL2206586	87.6	Clc1ccc(cc1)C[N+](CC(CNC(=O)[C@@H](NC(=O)Nc1ccc(cc1)C(OC(C)C)=O)Cc1ccc(O)cc1)(C)C)(C)C
CHEMBL3085087	82.5	o1cc(cc1)CN(C(OC1C[C@@H]2[NH+]([C@H](C1)CC2)C)=O)c1ccccc1
CHEMBL2206608	82.5	Clc1ccc(cc1)C[N+]1(CCCCC1)CCNC(=O)[C@@H](NC(=O)Nc1ccc(cc1)C(OC(C)C)=O)Cc1ccc(O)cc1
CHEMBL629	81	[NH+](CC\C=C/1\c2c(CCc3c\1cccc3)cccc2)(C)C
CHEMBL373888	79.43	s1nc(C=2C[NH+](CCC=2)C)c(OCCOCCOc2nsnc2OC)n1
CHEMBL1289432	79.43	Clc1ccc(cc1)C[NH+]1CCC2(OCCN(C2)C(=O)c2nocc2)CC1
CHEMBL1290295	79.43	O=C(N1CCC2(CC1)CC[NH+](CC2)Cc1ccccc1)c1cccnc1
CHEMBL486983	79.43	Oc1ccc(cc1)C[C@H](NC(=O)Nc1ccc(cc1)C(OC(C)C)=O)C(=O)NC1CC[NH+](C1)Cc1ccc(O)cc1
CHEMBL1290409	79.43	o1cccc1C(=O)N1CCC2(CC1)CC[NH+](CC2)Cc1ccccc1
CHEMBL1290634	79.43	O(CC)c1ccccc1C(=O)N1CCC2(CC1)CC[NH+](CC2)Cc1ccccc1
CHEMBL551525	79	O(C(=O)C1c2c(CCc3c1cccc3)cccc2)[C@@H]1C2CC[NH+](C1)CC2
CHEMBL1779041	76.2	s1cccc1CN(CCCC)C(O[C@@H]1C2CC[NH+](C1)CC2)=O
CHEMBL334245	73.3	O(C(=O)C=1C[NH+](CCC=1c1ccccc1)CC)CCCCCCC
CHEMBL1289202	63.1	Clc1ccc(cc1)C[NH+]1CCC2(OCCN(C2)C(=O)c2ccoc2)CC1
CHEMBL3085067	60.8	s1c(ccc1C)CN(C(OC1C[C@@H]2[N+]([C@H](C1)CC2)(C)C)=O)c1ccccc1
CHEMBL2206590	58.8	Clc1ccc(cc1)C[N+]1(CCN(CC1)C(=O)[C@@H](NC(=O)Nc1ccc(cc1)C(OC(C)C)=O)Cc1ccc(O)cc1)CC1CCCCC1
CHEMBL3085074	55.9	s1cc(N(CC2CCCCC2)C(OC2C[C@@H]3[N+]([C@H](C2)CC3)(C)C)=O)cc1
CHEMBL76897	55	O(C(=O)C(c1ccccc1)c1ccccc1)C1CC[N+](CC1)(C)C
CHEMBL2107687	55	O(C(=O)C(C(CC)C)c1ccccc1)CC[N+](CC)(CC)C
CHEMBL3085069	53.7	o1cc(cc1)CN(C(OC1C[C@@H]2[N+]([C@H](C1)CC2)(C)C)=O)c1ccccc1
CHEMBL120080	52.5	O(C(=O)C=1C[NH+](CCC=1c1ccccc1)CC)CCCCCCCC
CHEMBL27673	51	O(C)c1ccccc1C[NH2+]CCCCCC[NH2+]CCCCCCCC[NH2+]CCCCCC[NH2+]Cc1ccccc1OC
CHEMBL1779048	50.9	O(C(=O)N(Cc1ccccc1)c1ccccc1)[C@@H]1C2CC[N+](C1)(CC2)CCc1ccccc1
CHEMBL1289544	50.12	Clc1ccc(cc1)C[NH+]1CCC2(OCCN(C2)C(=O)c2ncsc2)CC1
CHEMBL1290753	50.12	Clc1ccc(cc1)C[NH+]1CCC2(OCCN(C2)C(=O)c2oc(cc2)C)CC1
CHEMBL551113	50.12	O1c2cc(ccc2OC1)C[N+]1(C[C@@H](NC(=O)[C@@H](NC(=O)Nc2ccc(cc2)C(OCC)=O)Cc2cc(OC)c(OC)cc2)CC1)C
CHEMBL3085058	48	O(C(=O)N(Cc1ccccc1)c1ccccc1)C1C[C@@H]2[N+]([C@H](C1)CC2)(C)C
CHEMBL1123	46	O(C(=O)C1(CCCCC1)C1CCCCC1)CC[NH+](CC)CC
CHEMBL1779045	45.8	Fc1cc(F)c(F)cc1CN(C(O[C@@H]1C2CC[NH+](C1)CC2)=O)c1cc(ccc1)C
CHEMBL1779032	42.1	O(C(=O)N(CCc1ccccc1)c1ccccc1)[C@@H]1C2CC[NH+](C1)CC2
CHEMBL2206591	41.2	Clc1ccc(cc1)C[N+]1(CCN(CC1)C(=O)[C@@H](NC(=O)Nc1ccc(cc1)C(OC(C)C)=O)Cc1ccc(O)cc1)CC1CCc2c(C1)cccc2
CHEMBL1289314	39.81	Clc1ccc(cc1)C[NH+]1CCC2(OCCN(C2)C(=O)c2nsnc2)CC1
CHEMBL540399	39.81	O1c2cc(ccc2OC1)C[N+]1(C[C@@H](NC(=O)[C@@H](NC(=O)Nc2ccc(cc2)C(OCC)=O)Cc2ccc(O)cc2)CC1)C
CHEMBL540144	39.81	Fc1ccc(cc1)C[N+]1(C[C@@H](NC(=O)[C@@H](NC(=O)Nc2ccc(cc2)C(OCC)=O)Cc2ccc(O)cc2)CC1)C
CHEMBL555471	39.81	Oc1ccc(cc1)C[C@H](NC(=O)Nc1ccc(cc1)C(OCC)=O)C(=O)N[C@H]1CC[N+](C1)(Cc1ccc(O)cc1)C
CHEMBL3085090	39.1	s1cc(N(Cc2ccccc2)C(OC2C[C@@H]3[NH+]([C@H](C2)CC3)C)=O)cc1
CHEMBL3085077	38.2	s1cccc1CN(C(OC1C[C@@H]2[NH+]([C@H](C1)CC2)C)=O)c1ccccc1
CHEMBL3401640	35.1	OC(C(=O)N[C@@H]1C2CC[NH+](C1)CC2)(c1ccccc1)c1ccccc1
CHEMBL516	35	[NH+]1(CCC(CC1)=C1c2c(C=Cc3c1cccc3)cccc2)C
CHEMBL643	35	S1c2c(N(c3c1cccc3)CC([NH+](C)C)C)cccc2
CHEMBL3085068	34.7	s1ccc(C)c1CN(C(OC1C[C@@H]2[N+]([C@H](C1)CC2)(C)C)=O)c1ccccc1
CHEMBL1490	34	OC(CC[NH+]1CCCCC1)(C1CCCCC1)c1ccccc1
CHEMBL500996	34	O(C)c1ccccc1C[NH2+]CCCCCC[NH2+]CCCCCCCC[NH2+]CCCCCC[NH2+]Cc1ccccc1OC
CHEMBL1779130	33.1	s1cccc1CN(C(O[C@@H]1C2CC[N+](C1)(CC2)C)=O)c1ccccc1
CHEMBL1289865	31.62	Clc1ccc(cc1)C[NH+]1CCC2(OCCN(C2)C(=O)c2nc(sc2)C(C)C)CC1
CHEMBL1290752	31.62	Clc1ccc(cc1)C[NH+]1CCC2(OCCN(C2)C(=O)c2cc3c(occ3)cc2)CC1
CHEMBL135645	31	O(N=C(C#N)C12CCC[NH+](C1)CC2)C
CHEMBL3085060	30.2	s1cc(cc1)CN(C(OC1C[C@@H]2[N+]([C@H](C1)CC2)(C)C)=O)c1ccccc1
CHEMBL1779138	29.8	Fc1cc(F)c(F)cc1CN(C(O[C@@H]1C2CC[N+](C1)(CC2)CCCc1ccccc1)=O)c1cc(ccc1)C
CHEMBL3401654	29.8	O1c2c(cccc2)C(c2c1cccc2)C(=O)N[C@@H]1C2CC[N+](C1)(CC2)CCCOc1ccccc1
CHEMBL1779139	28	Fc1cc(F)c(F)cc1CN(C(O[C@@H]1C2CC[N+](C1)(CC2)CCOc1ccccc1)=O)c1cc(ccc1)C
CHEMBL1231	27	O(C(=O)C(O)(C1CCCCC1)c1ccccc1)CC#CC[NH+](CC)CC
CHEMBL1779044	26.8	Fc1cc(ccc1)CN(C(O[C@@H]1C2CC[NH+](C1)CC2)=O)c1cc(F)ccc1
CHEMBL3085089	26.5	s1cccc1N(Cc1ccccc1)C(OC1C[C@@H]2[NH+]([C@H](C1)CC2)C)=O
CHEMBL1909073	26	O(C(=O)C(O)(c1ccccc1)c1ccccc1)CC[N+]1(CCCCC1)CC
CHEMBL1289081	25.12	Clc1ccc(cc1)C[NH+]1CCC2(OCCN(C2)C(=O)c2occc2)CC1
CHEMBL1289982	25.12	Clc1ccccc1C[NH+]1CCC2(OCCN(C2)C(=O)c2nc(sc2)C(C)C)CC1
CHEMBL1779036	22.9	O(C(=O)N(CCCC)c1ccccc1)[C@@H]1C2CC[NH+](C1)CC2
CHEMBL1779040	22.7	s1cccc1CN(Cc1sccc1)C(O[C@@H]1C2CC[NH+](C1)CC2)=O
CHEMBL121059	22.2	O(C(=O)C=1C[NH+](CCC=1c1ccccc1)CC)CCCCCCCCC
CHEMBL332320	20.5	O(C(=O)C=1C[NH+](CCC=1c1ccccc1)CC)CCCCCCCCCC
CHEMBL1289082	19.95	Clc1ccc(cc1)C[NH+]1CCC2(OCCN(C2)C(=O)c2sccc2)CC1
CHEMBL3085091	19.6	s1cc(cc1)CN(C(OC1C[C@@H]2[NH+]([C@H](C1)CC2)C)=O)c1ccsc1
CHEMBL1092	18.6	OC(CC[NH+]1CCCCC1)(C1CCCCC1)c1ccccc1
CHEMBL1779135	17.7	O(C(=O)N(CCCC)c1ccccc1)[C@@H]1C2CC[N+](C1)(CC2)CCCc1ccccc1
CHEMBL277642	17.5	O1[C@H]([C@H]2[C@H](C[C@@H]3[C@H](CCCC3)[C@H]2\C=C\[C@@H]2[NH+](C)[C@H](CCC2)C)C1=O)C
CHEMBL1289866	15.85	s1cc(nc1C(C)C)C(=O)N1CC2(OCC1)CC[NH+](CC2)Cc1ccccc1
CHEMBL1290410	15.85	s1cc(cc1)C(=O)N1CCC2(CC1)CC[NH+](CC2)Cc1ccccc1
CHEMBL2206605	15	Oc1ccc(cc1)C[C@H](NC(=O)Nc1ccc(cc1)C(OC(C)C)=O)C(=O)NCC[N+](Cc1cc2c(cc1)cccc2)(Cc1cc2c(cc1)cccc2)C
CHEMBL1779047	14.5	O(C(=O)Nc1ccccc1-c1ccccc1)C12CC[NH+](CC1)CC2
CHEMBL1779140	14.4	Fc1c(F)cc(cc1F)CN(C(O[C@@H]1C2CC[N+](C1)(CC2)CCOc1ccccc1)=O)c1cc(F)ccc1
CHEMBL3085071	13.8	s1cccc1N(Cc1ccccc1)C(OC1C[C@@H]2[N+]([C@H](C1)CC2)(C)C)=O
CHEMBL1779037	13.6	O(C(=O)N(CCCCC)c1ccccc1)[C@@H]1C2CC[NH+](C1)CC2
CHEMBL2206606	13.1	Oc1ccc(cc1)C[C@H](NC(=O)Nc1ccc(cc1)C(OC(C)C)=O)C(=O)NCC[N+](C)(C)C12CC3CC(C1)CC(C2)C3
CHEMBL21536	12.59	s1nc(C=2C[NH+](CCC=2)C)c(OCCCCCC)n1
CHEMBL540398	12.59	Clc1cc(ccc1Cl)C[C@H](NC(=O)Nc1ccc(cc1)C(OCC)=O)C(=O)N[C@H]1CC[N+](C1)(Cc1cc2OCOc2cc1)C
CHEMBL553433	12.59	O1c2cc(ccc2OC1)C[N+]1(C[C@@H](NC(=O)[C@@H](NC(=O)Nc2ccc(cc2)C(OCC)=O)Cc2ccc(cc2)C#N)CC1)C
CHEMBL1289758	12.59	Clc1ccc(cc1)C[NH+]1CCC2(OCCN(C2)C(=O)c2nc(sc2)CC)CC1
CHEMBL3085059	12.5	s1cccc1CN(C(OC1C[C@@H]2[N+]([C@H](C1)CC2)(C)C)=O)c1ccccc1
CHEMBL556634	12	s1cccc1C(O)(C(O[C@@H]1C2CC[N+](C1)(CC2)Cc1ccccc1)=O)c1sccc1
CHEMBL1779136	10.9	s1cccc1CCC[N+]12C[C@H](OC(=O)N(CCCC)c3ccccc3)C(CC1)CC2
CHEMBL3085072	10.9	s1cc(N(Cc2ccccc2)C(OC2C[C@@H]3[N+]([C@H](C2)CC3)(C)C)=O)cc1
CHEMBL1289983	10	Clc1cc(ccc1)C[NH+]1CCC2(OCCN(C2)C(=O)c2nc(sc2)C(C)C)CC1
CHEMBL1201203	10	O(C(c1ccccc1)c1ccccc1)C1C[C@@H]2[NH+]([C@H](C1)CC2)C
CHEMBL554632	10	O1c2cc(ccc2OC1)C[N+]1(C[C@@H](NC(=O)[C@@H](NC(=O)Nc2ccc(cc2)C(OCC)=O)Cc2ccc(cc2)C)CC1)C
CHEMBL555707	10	FC(F)(F)c1ccc(cc1)C[C@H](NC(=O)Nc1ccc(cc1)C(OCC)=O)C(=O)N[C@H]1CC[N+](C1)(Cc1cc2OCOc2cc1)C
CHEMBL527216	10	Fc1ccc(cc1)C[C@H](NC(=O)Nc1ccc(cc1)C(OCC)=O)C(=O)N[C@H]1CC[N+](C1)(Cc1cc2OCOc2cc1)C
CHEMBL1779137	8.9	O(CC[N+]12C[C@H](OC(=O)N(CCCC)c3ccccc3)C(CC1)CC2)c1ccccc1
CHEMBL1779132	8.4	s1cccc1CCC[N+]12C[C@H](OC(=O)N(Cc3ccsc3)c3ccccc3)C(CC1)CC2
CHEMBL216983	7.94	s1nc(C=2C[NH+](CCC=2)C)c(OCCOCCOCCOCCO)n1
CHEMBL1779128	7.6	s1cccc1CCC[N+]12C[C@H](OC(=O)N(Cc3ccccc3)c3ccccc3)C(CC1)CC2
CHEMBL3085073	7.2	s1cc(cc1)CN(C(OC1C[C@@H]2[N+]([C@H](C1)CC2)(C)C)=O)c1ccsc1
CHEMBL555019	6.31	Clc1ccc(cc1)C[C@H](NC(=O)Nc1ccc(cc1)C(OCC)=O)C(=O)N[C@H]1CC[N+](C1)(Cc1cc2OCOc2cc1)C
CHEMBL1290294	6.31	O=C(N1CCC2(CC1)CC[NH+](CC2)Cc1ccccc1)c1ccccc1
CHEMBL539885	5.01	O1c2cc(ccc2OC1)C[N+]1(C[C@@H](NC(=O)[C@@H](NC(=O)Nc2ccc(cc2)C(OCC)=O)Cc2ccc(OC)cc2)CC1)C
CHEMBL495102	5.01	O1c2cc(ccc2OC1)C[N+]1(C[C@@H](NC(=O)[C@@H](NC(=O)Nc2ccc(cc2)C(OCC)=O)Cc2ccc(cc2)-c2ccccc2)CC1)C
CHEMBL3401651	4.8	s1cccc1C(O)(C(=O)N[C@@H]1C2CC[N+](C1)(CC2)CCCOc1ccccc1)c1sccc1
CHEMBL1779034	4.7	s1cc(cc1)CN(C(O[C@@H]1C2CC[NH+](C1)CC2)=O)c1ccccc1
CHEMBL194837	4.5	Clc1cc(Cl)ccc1OCC(=O)Nc1cc2c(nc(OCC[NH+](C)C)cc2C)cc1
CHEMBL563996	4.5	OC1(c2c(-c3c1cccc3)cccc2)C(O[C@@H]1C2CC[N+](C1)(CC2)CCCCCCC)=O
CHEMBL3401643	4.2	s1cccc1[C@@](O)(C(=O)N[C@@H]1C2CC[NH+](C1)CC2)C1CCCC1
CHEMBL1779049	4	O(C(=O)N(Cc1ccccc1)c1ccccc1)[C@@H]1C2CC[N+](C1)(CC2)CCCc1ccccc1
CHEMBL540400	3.98	Clc1cc(ccc1)C[C@H](NC(=O)Nc1ccc(cc1)C(OCC)=O)C(=O)N[C@H]1CC[N+](C1)(Cc1cc2OCOc2cc1)C
CHEMBL1290183	3.98	Clc1cc(ccc1)C[NH+]1CCC2(CCN(CC2)C(=O)c2ccccc2)CC1
CHEMBL466271	3.98	Brc1ccc(cc1)C[C@H](NC(=O)Nc1ccc(cc1)C(OCC)=O)C(=O)N[C@H]1CC[N+](C1)(Cc1cc2OCOc2cc1)C
CHEMBL1779129	3.9	O(CC[N+]12C[C@H](OC(=O)N(Cc3ccccc3)c3ccccc3)C(CC1)CC2)c1ccccc1
CHEMBL517712	3.74	O(C(=O)C(CO)c1ccccc1)C1C[C@@H]2[NH+]([C@H](C1)CC2)C
CHEMBL1777826	3.7	O(C(=O)N(Cc1ccccc1)c1ccccc1)[C@@H]1C2CC[NH+](C1)CC2
CHEMBL1777827	3.2	s1cccc1CCC[N+]12C[C@H](OC(=O)N(Cc3sccc3)c3ccccc3)C(CC1)CC2
CHEMBL1289545	3.16	Clc1ccc(cc1)C[NH+]1CCC2(OCCN(C2)C(=O)c2nc(sc2)C)CC1
CHEMBL1289654	3.16	Clc1ccccc1C[NH+]1CCC2(OCCN(C2)C(=O)c2nc(sc2)C)CC1
CHEMBL549577	2.83	O1c2c(cccc2)C(c2c1cccc2)C(O[C@@H]1C2CC[NH+](C1)CC2)=O
CHEMBL555474	2.51	Fc1ccc(cc1)C[N+]1(C[C@@H](NC(=O)[C@@H](NC(=O)Nc2ccc(cc2)C(OCC)=O)Cc2ccc(O)cc2)CCC1)C
CHEMBL1290184	2.51	O=C(N1CCC2(CC1)CC[NH+](CC2)Cc1cc(ccc1)C)c1ccccc1
CHEMBL554918	2.51	O1c2cc(ccc2OC1)C[N+]1(C[C@@H](NC(=O)[C@@H](NC(=O)Nc2ccc(cc2)C(OCC)=O)Cc2ccc(cc2)C(=O)c2ccccc2)CC1)C
CHEMBL562655	2.24	OC1(c2c(-c3c1cccc3)cccc2)C(O[C@@H]1C2CC[N+](C1)(CC2)CCc1ccccc1)=O
CHEMBL1464005	2.24	O(C(=O)C(CO)c1ccccc1)C1C[C@@H]2[N+]([C@H](C1)CC2)(C(C)C)C
CHEMBL559931	2.1	O(CCC[N+]12C[C@H](OC(=O)C3(c4c(-c5c3cccc5)cccc4)C)C(CC1)CC2)c1ccccc1
CHEMBL559106	1.82	O1c2c(cccc2)C(c2c1cccc2)C(O[C@@H]1C2CC[N+](C1)(CC2)CCc1ccccc1)=O
CHEMBL1779033	1.8	s1cccc1CN(C(O[C@@H]1C2CC[NH+](C1)CC2)=O)c1ccccc1
CHEMBL3401641	1.7	s1cccc1C(O)(C(=O)N[C@@H]1C2CC[NH+](C1)CC2)c1sccc1
CHEMBL1779133	1.6	s1cc(cc1)CN(C(O[C@@H]1C2CC[N+](C1)(CC2)CCOc1ccccc1)=O)c1ccccc1
CHEMBL1289653	1.26	Clc1cc(ccc1)C[NH+]1CCC2(OCCN(C2)C(=O)c2nc(sc2)C)CC1
CHEMBL563887	1.14	OC1(c2c(-c3c1cccc3)cccc2)C(O[C@@H]1C2CC[NH+](C1)CC2)=O
CHEMBL1779131	1.1	s1cccc1CN(C(O[C@@H]1C2CC[N+](C1)(CC2)CCOc1ccccc1)=O)c1ccccc1
CHEMBL561870	1.08	O(CCC[N+]12C[C@H](OC(=O)C3(O)c4c(-c5c3cccc5)cccc4)C(CC1)CC2)c1ccccc1
CHEMBL549986	1.01	s1cccc1[C@](O)(C(O[C@@H]1C2CC[N+](C1)(CC2)CCCOc1ccccc1)=O)C1CCCC1
CHEMBL3401650	0.9	s1cccc1C(O)(C(=O)N[C@@H]1C2CC[N+](C1)(CC2)CCOc1ccccc1)c1sccc1
CHEMBL561187	0.73	s1cccc1C(C(O[C@@H]1C2CC[N+](C1)(CC2)CCCOc1ccccc1)=O)(C)c1sccc1
CHEMBL335542	0.631	s1nc(C=2C[NH+](CCC=2)C)c(OCCOCCOCCOCCOc2nsnc2C=2C[NH+](CCC=2)C)n1
CHEMBL3401648	0.6	s1cccc1C(O)(C(=O)N[C@@H]1C2CC[N+](C1)(CC2)CCCc1ccccc1)c1sccc1
CHEMBL3401649	0.6	s1cccc1C(O)(C(=O)N[C@@H]1C2CC[N+](C1)(CC2)CCCc1sccc1)c1sccc1
CHEMBL564515	0.54	O1c2c(cccc2)C(O)(c2c1cccc2)C(O[C@@H]1C2CC[N+](C1)(CC2)CCc1ccccc1)=O
CHEMBL554699	0.54	s1cccc1[C@](O)(C(O[C@@H]1C2CC[NH+](C1)CC2)=O)C1CCCC1
CHEMBL553058	0.501	s1nc(C=2C[NH+](CCC=2)C)c(OCCOCCOCCOCCOc2nsnc2OC)n1
CHEMBL216927	0.501	s1nc(C=2C[NH+](CCC=2)C)c(OCCOCCOCCOCCOc2nsnc2OC)n1
CHEMBL1201027	0.501	O(C(=O)C(O)(C1CCCC1)c1ccccc1)C1CC[N+](C1)(C)C
CHEMBL560327	0.46	s1cccc1C(O)(C(O[C@@H]1C2CC[N+](C1)(CC2)C)=O)c1sccc1
CHEMBL551731	0.44	O(CCC[N+]12C[C@H](OC(=O)C(O)(c3ccccc3)c3ccccc3)C(CC1)CC2)c1ccccc1
CHEMBL558910	0.4	O(C(=O)C(O)(c1ccccc1)c1ccccc1)[C@@H]1C2CC[NH+](C1)CC2
CHEMBL554725	0.38	s1cccc1C(O)(C(O[C@@H]1C2CC[N+](C1)(CC2)CCCCc1ccccc1)=O)c1sccc1
CHEMBL549784	0.36	s1cccc1C(O)(C(O[C@@H]1C2CC[N+](C1)(CC2)CCCCCCC)=O)c1sccc1
CHEMBL562890	0.36	O1c2c(cccc2)C(O)(c2c1cccc2)C(O[C@@H]1C2CC[N+](C1)(CC2)CCCOc1ccccc1)=O
CHEMBL551063	0.35	s1cccc1C(C(O[C@@H]1C2CC[N+](C1)(CC2)CCCOc1ccccc1)=O)c1sccc1
CHEMBL564765	0.31	s1cccc1[C@](O)(C(O[C@@H]1C2CC[N+](C1)(CC2)CCCOc1ccccc1)=O)c1ccccc1
CHEMBL556221	0.27	O1c2c(cccc2)C(c2c1cccc2)(C(O[C@@H]1C2CC[N+](C1)(CC2)CCCOc1ccccc1)=O)C
CHEMBL551729	0.26	s1cccc1C(O)(C(O[C@@H]1C2CC[NH+](C1)CC2)=O)c1sccc1
CHEMBL556426	0.26	s1cccc1[C@](O)(C(O[C@@H]1C2CC[NH+](C1)CC2)=O)c1ccccc1
CHEMBL562642	0.23	s1cccc1[C@@](O)(C(O[C@@H]1C2CC[NH+](C1)CC2)=O)C1CCCC1
CHEMBL564747	0.21	s1cccc1[C@@](O)(C(O[C@@H]1C2CC[NH+](C1)CC2)=O)c1ccccc1
CHEMBL551327	0.18	s1cc(cc1)C(O)(C(O[C@@H]1C2CC[N+](C1)(CC2)CCCOc1ccccc1)=O)c1ccsc1
CHEMBL564057	0.18	s1cccc1C(O)(C(O[C@@H]1C2CC[N+](C1)(CC2)CCc1ccccc1)=O)c1sccc1
CHEMBL556222	0.17	s1cccc1[C@@](O)(C(O[C@@H]1C2CC[N+](C1)(CC2)CCCOc1ccccc1)=O)c1ccccc1
CHEMBL551466	0.17	s1cccc1C(O)(C(O[C@@H]1C2CC[N+](C1)(CC2)CCCOc1ccccc1)=O)c1sccc1
CHEMBL1201335	0.158	O(C(=O)C(O)(C1CCCC1)c1ccccc1)C1CC[N+](C1)(C)C
CHEMBL556635	0.14	s1cccc1[C@@](O)(C(O[C@@H]1C2CC[N+](C1)(CC2)CCCOc1ccccc1)=O)C1CCCC1
