# Supplementary material for: Activity Models of Key GPCR Families in the Central Nervous System: A Tool for Many Purposes
Source: J Chem Inf Model. 2023 May 31;63(11):3248–62. doi: 10.1021/acs.jcim.2c01531 (PMC10268961; doi:10.1021/acs.jcim.2c01531)
Supplement: Supplementary file 4 — ci2c01531_si_004.zip [file ci2c01531_si_004.zip › xlsx_active_files/5HT5A_Ki_actives.xlsx]

## Sheet: 5HT5A_Ki_actives
CMPD_CHEMBLID	STANDARD_VALUE	CANONICAL-SMILES
CHEMBL429925	488	FC(F)(F)CNC1=[NH+]c2c(cccc2)C(N1)C
CHEMBL536335	463	[NH+]=1c2c(CNC=1N)cccc2C
CHEMBL3770106	457	O(C(=O)c1cc(NC2=[NH+]C(=[NH+]C3(N2)CCCCC3)N)ccc1)CC
CHEMBL441896	415	Clc1c2c([NH+]=C(N[C@@H]2C)N)ccc1
CHEMBL126667	400	Fc1ccc(OCCC[NH+]2CCc3c(C2)cccc3)cc1
CHEMBL187029	398.11	O=C(Nc1ccccc1)N(Cc1ccc(cc1)-c1ccc(cc1)C[NH2+]CCc1ccccc1)CC[NH+](C)C
CHEMBL582877	389	Brc1cc(NC2=[NH+]C(=[NH+]C(N2)(C)C)N)ccc1
CHEMBL340646	350	O(CCC[NH+]1CCc2n(c3c(c2C1)cccc3)C)c1ccc(OC)cc1
CHEMBL538340	347	Clc1cc2[NH+]=C(NCc2cc1)N
CHEMBL126138	340	Fc1ccc(cc1)C(=NO)CCC[NH+]1CCc2n(c3c(c2C1)cccc3)C
CHEMBL161507	287	O(C(=O)c1c2c(ccc1)[C@H](C)[C@H]([NH2+]CCC)CC2)C
CHEMBL338696	285	Fc1ccc(cc1)C(O)CCC[NH+]1CCc2n(c3c(c2C1)cccc3)C
CHEMBL403103	279	O=C1N(CCCCC1NC1=[NH+]c2c(cccc2)C(N1)C)C
CHEMBL536789	274	[NH+]=1c2cc(ccc2CNC=1N)C
CHEMBL338095	270	Clc1cc2c3c(n(c2cc1)C)CC[NH+](C3)CCCOc1ccc(F)cc1
CHEMBL188440	251.19	S(=O)(=O)(N(Cc1ccc(cc1)-c1ccc(cc1)C[NH2+]CCc1ccccc1)CC[NH+](C)C)\C=C\c1ccccc1
CHEMBL365422	251.19	O=C(N(Cc1ccc(cc1)-c1ccc(cc1)C[NH2+]C1Cc2c(C1)cccc2)CC[NH+](C)C)CCC1CCCC1
CHEMBL39	250	Oc1cc2c([nH]cc2CC[NH3+])cc1
CHEMBL256048	241	O(CCC)CCNC1=[NH+]c2c(cccc2)C(N1)C
CHEMBL199824	228.6	O(C)c1cc2c(cc1)cccc2N1CC[NH+](CC1)CCCCN1N=CC(=O)N(C)C1=O
CHEMBL3770342	227	Brc1cc(NC2=[NH+]C(=[NH+]C3(N2)CCCCC3)N)ccc1
CHEMBL126737	225	Clc1c2n(c3CC[NH+](Cc3c2ccc1)CCCOc1ccc(F)cc1)C
CHEMBL2204360	220	S(c1ccc(cc1C)C)c1ccccc1N1CC[NH2+]CC1
CHEMBL2111848	208	[NH+]1(CCc2n(c3c(c2C1)cccc3)C)C\C=C\CCc1ccccc1
CHEMBL97518	200	OC[C@](CC)(CNC(=O)[C@@H]1C=C2[C@H]([NH+](C1)C)Cc1c3c2cccc3[nH]c1)C
CHEMBL126897	200	Clc1cc(OCCC[NH+]2CCc3n(c4c(c3C2)cccc4)C)ccc1Cl
CHEMBL126898	200	Clc1ccc(OCCC[NH+]2CCc3n(c4c(c3C2)cccc4)C)cc1
CHEMBL3217984	199.53	S1Cc2c(N3C4C(c5c3c1ccc5)C[NH+](CC4)C)cccc2
CHEMBL99071	199.53	O1c2cc(ccc2OC1)C(=O)N(Cc1ccc(cc1)-c1ccc(cc1)C[NH2+]CCc1ccccc1)Cc1cccnc1
CHEMBL187415	199.53	[NH2+](Cc1cc(ccc1)-c1ccc(cc1)C[NH2+]CCc1ccccc1)C1CC[NH+](CC1)Cc1ccccc1
CHEMBL537022	196	[NH+]=1c2c(cccc2)C(NC=1NCC)C
CHEMBL402874	189	[NH+]=1c2c(cccc2)C(NC=1NCCCC)C
CHEMBL2442273	184	Brc1cc2[nH]cc(c2cc1)\C=C\1/NC(NC/1=O)=N
CHEMBL95104	181.97	Clc1ccc(OC2CC[NH+](CC2)CC[C@@H]2N(S(=O)(=O)c3cc4[nH]ccc4cc3)CCC2)cc1
CHEMBL256049	176	O(CCCNC1=[NH+]c2c(cccc2)C(N1)C)CC
CHEMBL125417	174	[NH+]1(CCc2n(c3c(c2C1)cccc3)C)CCCCCc1ccccc1
CHEMBL538029	168	Clc1ccc(OC2CC[NH+](CC2)CC[C@@H]2N(S(=O)(=O)c3cc4[nH]ccc4cc3)CCC2)cc1
CHEMBL129476	168	O=C(CCC[NH+]1CCc2n(c3c(c2C1)cccc3)C)c1ccccc1
CHEMBL278751	168	O(C)c1c2c(ccc1)[C@H](C)[C@H]([NH+](CCC)CCC)CC2
CHEMBL128185	165	Fc1ccc(OCCC[NH+]2CCc3n(c4c(cc(OC)cc4)c3C2)C)cc1
CHEMBL403102	163	O1CCC[C@@H]1CNC1=[NH+]c2c(cccc2)C(N1)C
CHEMBL270658	153	[NH+]=1c2c(cccc2)C(NC=1NCCC)C
CHEMBL537248	145	[NH+]=1c2c(CNC=1N)c(ccc2)C
CHEMBL189262	125.89	[NH2+](Cc1ccc(cc1)-c1ccc(cc1)C[NH2+]CCc1ccccc1)C1CC[NH+](CC1)Cc1ccccc1
CHEMBL257302	124	[NH+]=1c2c(cccc2)C(NC=1NCCC1CCCCC1)C
CHEMBL2442271	123	Brc1c2c([nH]cc2\C=C\2/NC(NC/2=O)=N)ccc1
CHEMBL402400	122	[NH+]=1c2c(cccc2)C(NC=1NC1CCC1)C
CHEMBL2442274	112	Brc1c2[nH]cc(c2ccc1)\C=C\1/NC(NC/1=O)=N
CHEMBL272517	103	[NH+]=1c2c(cccc2)C(NC=1NC)C
CHEMBL2442270	101	O=C/1NC(N\C\1=C/c1c2c([nH]c1)cccc2)=N
CHEMBL93240	100	S1c2c(cc(SC)cc2)C([NH+]2CC[NH+](CC2)C)Cc2c1cccc2
CHEMBL128099	100	O(CCC[NH+]1CCc2n(c3c(c2C1)cccc3)CC)c1ccccc1
CHEMBL128848	100	O(CCC[NH+]1CCc2n(c3c(c2C1)cccc3)C)c1ccccc1
CHEMBL556983	99	Clc1c2CNC(=[NH+]c2ccc1)N
CHEMBL401541	99	Clc1c2CNC(=[NH+]c2ccc1)N
CHEMBL552782	97	O(C)c1c2[NH+]=C(NCc2ccc1)N
CHEMBL404365	96	O1CCOCC1CNC1=[NH+]c2c(cccc2)C(N1)C
CHEMBL2442272	89	Brc1cc2c([nH]cc2\C=C\2/NC(NC/2=O)=N)cc1
CHEMBL272355	87	FC(F)CNC1=[NH+]c2c(cccc2)C(N1)C
CHEMBL270176	84.4	Clc1c2c([NH+]=C(NC2CC)N)ccc1
CHEMBL363678	79.43	O(CC[NH2+]Cc1ccc(cc1)-c1ccc(cc1)CN(C(=O)CCC1CCCC1)CC[NH+](C)C)c1ccccc1
CHEMBL191583	79.43	O=C(N(Cc1ccc(cc1)-c1ccc(cc1)C[NH2+]CCc1ccccc1)CC[NH+](C)C)C1CC1c1ccccc1
CHEMBL282199	65	S(=O)(=O)(N1CCC[C@@H]1CC[NH+]1CCC(CC1)C)c1cc(O)ccc1
CHEMBL96504	55	Fc1ccc(OCCC[NH+]2CCc3n(c4c(c3C2)cccc4)C)cc1
CHEMBL187928	50.12	O=C(N(Cc1ccc(cc1)-c1ccc(cc1)C[NH2+]CCc1ccccc1)Cc1cccnc1)\C=C\c1ccccc1
CHEMBL1548	43	Clc1c2CNC(=[NH+]c2ccc1Cl)N
CHEMBL277120	40	[NH2+]1CCN(CC1)c1c2c(ccc1)cccc2
CHEMBL442	40	O1[C@](NC(=O)[C@@H]2C=C3[C@H]([NH+](C2)C)Cc2c4c3cccc4[nH]c2)(C)C(=O)N2[C@@H](Cc3ccccc3)C(=O)N3[C@@H](CCC3)[C@]12O
CHEMBL541396	38	[NH+]=1c2c(cccc2)C(NC=1N)C
CHEMBL256693	37	O1c2c(OCC1CNC1=[NH+]c3c(cccc3)C(N1)C)cccc2
CHEMBL271253	33.4	Clc1c2c([NH+]=C(NC2C)NCC(F)F)c(Cl)cc1
CHEMBL186849	31.62	O=C(N(Cc1ccc(cc1)-c1ccc(cc1)C[NH2+]CCc1ncccc1)CC[NH+](C)C)CCC1CCCC1
CHEMBL189689	31.62	O=C(N(Cc1ccc(nc1)-c1ccc(cc1)C[NH2+]CCc1ccccc1)CC[NH+](C)C)CCC1CCCC1
CHEMBL404248	28.2	FC(F)CNC1=[NH+]c2c(cccc2OC)C(N1)C
CHEMBL343755	27	O=C(N1[C@H](C[C@@H]1C)C)[C@@H]1C=C2C([NH+](C1)C)Cc1c3c2cccc3[nH]c1
CHEMBL439240	26.5	Clc1c2c([NH+]=C(NC2CC)N)ccc1Cl
CHEMBL402179	25.4	O(C(C)C)c1c2[NH+]=C(NC(c2ccc1)C)NC
CHEMBL187621	25.12	O=C(N(Cc1ccc(nc1)-c1ccc(cc1)C[NH2+]CCc1ccccc1)CC[NH+](C)C)\C=C\c1ccccc1
CHEMBL185676	25.12	O=C(N(CC1[NH2+]CCCC1)Cc1ccc(cc1)-c1ccc(cc1)C[NH2+]CCc1ccccc1)CCC1CCCC1
CHEMBL188486	25.12	O=C(N(Cc1ccc(cc1)-c1ccc(cc1)C[NH2+]CCc1ccccc1)CC[NH+](C)C)\C=C\c1ccccc1
CHEMBL270841	24	[NH+]=1c2c(cccc2)C(NC=1N)CC
CHEMBL258073	22.9	Clc1ccc2[NH+]=C(NC(c2c1OC)C)N
CHEMBL257744	22.2	Clc1ccc2[NH+]=C(NC(c2c1OC)C)NCC(F)F
CHEMBL446459	22.2	FC(F)CNC1=[NH+]c2c(cccc2OC(C)C)C(N1)C
CHEMBL18840	20	O=C(N)c1cc2c([nH]cc2CC[NH3+])cc1
CHEMBL137781	16	O=C(N1[C@@H](C[C@@H]1C)C)[C@@H]1C=C2C([NH+](C1)C)Cc1c3c2cccc3[nH]c1
CHEMBL138989	13	O=C(N1[C@@H](C[C@H]1C)C)[C@@H]1C=C2C([NH+](C1)C)Cc1c3c2cccc3[nH]c1
CHEMBL3644524	13	Fc1cc(F)cc(F)c1-c1cc(nc2c1cc(cc2)C(=O)N=C(N)N)C
CHEMBL190382	12.59	O=C(N(Cc1ccc(cc1)-c1ncc(cc1)C[NH2+]CCc1ccccc1)CC[NH+](C)C)CCC1CCCC1
CHEMBL269964	10.8	Clc1c2c([NH+]=C(NC2C)NC)ccc1
CHEMBL404511	10.1	Clc1c2c([NH+]=C(NC2C)NCC(F)F)ccc1
CHEMBL258075	10	O(C(C)C)c1c2[NH+]=C(NC(c2ccc1)C)N
CHEMBL263881	9	O=C(N(CC)CC)[C@@H]1C=C2[C@H]([NH+](C1)C)Cc1c3c2cccc3[nH]c1
CHEMBL3644532	7.1	Fc1cccc(OC)c1-c1ncc(F)c2c1cc(cc2)C(=O)N=C(N)N
CHEMBL3654201	6.9	Fc1cc(F)cnc1-c1c2c(CCN(C2)C(=O)N=C(N)N)c(F)cc1
CHEMBL541993	6.8	Clc1c2c([NH+]=C(N[C@H]2C)NCC(F)F)ccc1
CHEMBL3654202	6.6	Clc1c2c(CN(CC2F)C(=O)N=C(N)N)c(cc1)-c1ccc(F)cc1F
CHEMBL272781	6.5	Clc1c2c([NH+]=C(NC2C)N)c(Cl)cc1
CHEMBL191460	6.31	O=C(N(Cc1ccc(cc1)-c1ccc(cc1)C[NH2+]CCc1ccccc1)CC[NH+](C)C)CCC1CCCC1
CHEMBL408152	6.3	O(C)c1c2[NH+]=C(NC(c2ccc1)C)N
CHEMBL271298	6.3	Clc1c2c([NH+]=C(NC2C)NC)ccc1Cl
CHEMBL3644538	6.2	Clc1cc(F)cnc1-c1ncc(F)c2c1cc(cc2)C(=O)N=C(N)N
CHEMBL429136	5.7	Clc1c2c([NH+]=C(NC2C)NCC(F)F)ccc1Cl
CHEMBL3644531	5.3	Fc1cncc(F)c1-c1ncc(F)c2c1cc(cc2)C(=O)N=C(N)N
CHEMBL270177	5.129	Clc1c2c([NH+]=C(NC2C)N)ccc1
CHEMBL361256	5.012	O=C(N(Cc1ccc(cc1)-c1ncc(cc1)C[NH2+]CCc1ccccc1)CC[NH+](C)C)\C=C\c1ccccc1
CHEMBL3644536	4.7	Clc1cncc(F)c1-c1ncc(F)c2c1cc(cc2)C(=O)N=C(N)N
CHEMBL401745	4.7	Clc1cc(OC)c2[NH+]=C(NC(c2c1C)C)N
CHEMBL3644539	4.6	Fc1cccc(F)c1-c1ncc(c2c1cc(cc2)C(=O)N=C(N)N)C(F)F
CHEMBL3654195	4.3	Clc1cc(F)c(nc1)-c1c2c(CCN(C2)C(=O)N=C(N)N)c(F)cc1
CHEMBL3654213	4.2	Fc1cc(F)cnc1-c1c2c(CCN(C2)C(=O)N=C(N)N)ccc1
CHEMBL3644529	4.1	Clc1cc(F)ccc1-c1ncc(F)c2c1cc(cc2)C(=O)N=C(N)N
CHEMBL3654203	3.9	Fc1cc(F)cnc1-c1c2c(CCN(C2)C(=O)N=C(N)N)c(cc1)C
CHEMBL3654211	3.7	Fc1cc(F)c(F)cc1-c1c2c(CCN(C2)C(=O)N=C(N)N)c(F)cc1
CHEMBL3644526	3.7	Fc1cc(F)cc(F)c1-c1c2cc(ccc2nc(C)c1C)C(=O)N=C(N)N
CHEMBL3654196	3.6	Fc1cc(F)c(F)cc1-c1c2c(CCN(C2)C(=O)N=C(N)N)ccc1
CHEMBL3644534	3.4	Clc1ccccc1-c1ncc(F)c2c1cc(cc2)C(=O)N=C(N)N
CHEMBL3644533	3.3	Fc1ccccc1-c1ncc(F)c2c1cc(cc2)C(=O)N=C(N)N
CHEMBL24462	3	Oc1cc2c(cc1)cccc2N1CC[NH2+]CC1
CHEMBL3654200	2.7	Clc1c2c(CN(CC2)C(=O)N=C(N)N)c(cc1)-c1ccc(F)cc1F
CHEMBL3654209	2.7	Fc1c2c(CN(CC23CC3)C(=O)N=C(N)N)c(cc1)C1CC1
CHEMBL3654204	2.5	Clc1c2c(CN(CC2)C(=O)N=C(N)N)c(cc1)-c1c(F)cncc1F
CHEMBL3644541	2.3	Clc1c2c(cc(cc2)C(=O)N=C(N)N)c(nc1)-c1ccc(F)cc1F
CHEMBL273170	2	Clc1c2c([NH+]=C(NC2C)N)ccc1Cl
CHEMBL3654205	1.9	Clc1cc(Cl)cnc1-c1c2c(CCN(C2)C(=O)N=C(N)N)c(F)cc1
CHEMBL3644537	1.9	Fc1cccc(F)c1-c1ncc(c2c1cc(cc2)C(=O)N=C(N)N)C
CHEMBL256694	1.8	Clc1c2c([NH+]=C(N[C@H]2C)NCC(F)F)ccc1Cl
CHEMBL3644540	1.8	Fc1ccccc1-c1ncc(c2c1cc(cc2)C(=O)N=C(N)N)C
CHEMBL404372	1.6	Clc1c2c([NH+]=C(N[C@H]2C)N)ccc1
CHEMBL3654207	1.6	Fc1cccc(F)c1-c1c2c(C(CN(C2)C(=O)N=C(N)N)C)c(F)cc1
CHEMBL3644527	1.6	Clc1cccc(F)c1-c1ncc(F)c2c1cc(cc2)C(=O)N=C(N)N
CHEMBL3644528	1.4	Fc1cccc(F)c1-c1ncc(F)c2c1cc(cc2)C(=O)N=C(N)N
CHEMBL3654210	1.3	Fc1cc(F)c(F)cc1-c1c2c(C3(CC3)CN(C2)C(=O)N=C(N)N)c(F)cc1
CHEMBL3644525	1.3	Clc1cnc2c(cc(cc2)C(=O)N=C(N)N)c1-c1ccc(F)cc1F
CHEMBL3644530	1.3	Fc1cc(F)cc(F)c1-c1ncc(c2c1cc(cc2)C(=O)N=C(N)N)C
CHEMBL3644535	1.2	Clc1c2c(cc(cc2)C(=O)N=C(N)N)c(nc1)-c1c(F)cccc1F
CHEMBL3654197	1.1	Clc1c2c(CN(CC2)C(=O)N=C(N)N)c(cc1)-c1c(F)cc(F)cc1F
CHEMBL3654199	1.1	Fc1cccc(F)c1-c1c2c(CCN(C2)C(=O)N=C(N)N)c(F)cc1
CHEMBL3654214	0.95	Fc1ccccc1-c1c2c(C3(CC3)CN(C2)C(=O)N=C(N)N)c(F)cc1
CHEMBL3654208	0.88	Fc1cc(F)cc(F)c1-c1c2c(C3(CC3)CN(C2)C(=O)N=C(N)N)c(F)cc1
CHEMBL3654212	0.85	Fc1cc(F)ccc1-c1c2c(C3(CC3)CN(C2)C(=O)N=C(N)N)c(F)cc1
CHEMBL3654206	0.75	Fc1cccc(F)c1-c1c2c(C3(CC3)CN(C2)C(=O)N=C(N)N)c(F)cc1
CHEMBL3654198	0.68	Fc1cc(F)cc(F)c1-c1c2c(CCN(C2)C(=O)N=C(N)N)c(F)cc1
