# Supplementary material for: Activity Models of Key GPCR Families in the Central Nervous System: A Tool for Many Purposes
Source: J Chem Inf Model. 2023 May 31;63(11):3248–62. doi: 10.1021/acs.jcim.2c01531 (PMC10268961; doi:10.1021/acs.jcim.2c01531)
Supplement: Supplementary file 4 — ci2c01531_si_004.zip [file ci2c01531_si_004.zip › xlsx_active_files/M3_EC50_actives.xlsx]

## Sheet: M3_EC50_actives
CMPD_CHEMBLID	STANDARD_VALUE	CANONICAL_SMILES
CHEMBL228144	56234.1	O1C(COCC1C)C[N+](C)(C)C
CHEMBL227378	50118.7	O1[C@H](COC[C@H]1C)C[N+](C)(C)C
CHEMBL21536	25118.9	s1nc(C=2C[NH+](CCC=2)C)c(OCCCCCC)n1
CHEMBL6568	20000	o1nc(OC)c2c1CC[NH+](C2)CC
CHEMBL313918	16400	O(N=C1C2CC[NH+](C1)C2)CC#CCC#C
CHEMBL14	15000	O(CC[N+](C)(C)C)C(=O)N
CHEMBL85678	14600	O(N=C1C2CC[NH+](C1)C2)C
CHEMBL268175	13000	o1nc(OCC=C)c2c1CC[NH2+]C2
CHEMBL168545	9600	O(N=C1C2CC[NH+](C1)C2)CC#CCC
CHEMBL352908	8900	O(N=C1C2CC[NH+](C1)C2)CC
CHEMBL354738	8800	O(N=C1C2CC[NH+](C1)C2)CC#CC
CHEMBL315676	8400	O(N=C1C2CC[NH+](C1)C2)CC#C
CHEMBL523685	6400	Brc1ccc(cc1)CN1c2c(cccc2)C(=O)C1=O
CHEMBL2022960	5900	Fc1cc2OCC(=O)N(c2cc1)CCC[NH+]1CCC(CC1)CCCC
CHEMBL7018	4500	o1nc(OCC#CC)c2c1CC[NH2+]C2
CHEMBL2146599	3981.07	O1CCC([NH+]2CCC(N3c4cc(ccc4NC3=O)C)CC2)CC1
CHEMBL1223941	3981.07	O1c2c(N(C3CC[NH+](CC3)C3(CCC(OCCOC)CC3)C)C1=O)cc(cc2)C#N
CHEMBL2146597	3981.07	O=C1Nc2c(N1C1CC[NH+](CC1)C1CCCCC1)cccc2
CHEMBL6680	3400	o1nc(OCC)c2c1CC[NH2+]C2
CHEMBL1223939	3162.28	S(=O)(=O)(C)c1cc2N(C3CC[NH+](CC3)C3(CCC(OCCC)CC3)C)C(Oc2cc1)=O
CHEMBL1084941	2710	O=C1c2c(N(Cc3ccc(cc3)-c3cn(nc3)C)C1=O)cccc2
CHEMBL2111051	2696	O(CC#C)[C@@H]1C2CC[NH+](C1)CC2
CHEMBL1223753	2511.89	Fc1cc2NC(=O)N(c2cc1C)C1CC[NH+](CC1)C1CCOCC1
CHEMBL1223863	2511.89	O1c2c(N(C3CC[NH+](CC3)C3(CCC(OCC)CC3)C)C1=O)cc(cc2)C#N
CHEMBL503735	2220	Clc1c2N(Cc3ccc(cc3)C(F)(F)F)C(=O)C(=O)c2ccc1
CHEMBL3329755	2100	S(=O)(=O)(N1CCC(CC1)C(=O)N(Cc1ccccc1C(F)(F)F)CC)c1cc2c([nH]nc2)cc1
CHEMBL1223806	1995.26	O1c2c(N(C3CC[NH+](CC3)C3(CCC(OC)CC3)C)C1=O)cc(cc2)C
CHEMBL1223861	1995.26	Fc1cc(cc2N(C3CC[NH+](CC3)C3(CCC(OCC)CC3)C)C(Oc12)=O)C
CHEMBL23957	1800	O=C1N(CCC1)CC#CC[N+](C)(C)C
CHEMBL6451	1800	o1nc(OC)c2c1CC[NH2+]C2
CHEMBL269706	1600	o1nc(OCC)c2c1CC[NH+](C2)C
CHEMBL1223862	1584.89	O1c2c(N(C3CC[NH+](CC3)C3(CCC(OCC)CC3)C)C1=O)cc(OC)cc2
CHEMBL1223864	1258.93	S(=O)(=O)(C)c1cc2N(C3CC[NH+](CC3)C3(CCC(OCC)CC3)C)C(Oc2cc1)=O
CHEMBL6767	1200	o1nc(OCC#C)c2c1CC[NH2+]C2
CHEMBL1255785	1000	O1[C@@H](C)[C@H](O)C[C@H]1C[N+](C)(C)C
CHEMBL440085	800	o1nc(OC)c2c1CC[NH+](C2)C
CHEMBL1223860	794.33	Fc1cc2OC(=O)N(c2cc1C)C1CC[NH+](CC1)C1(CCC(OCC)CC1)C
CHEMBL1223940	630.96	O1c2c(N(C3CC[NH+](CC3)C3(CCC(OCCOC)CC3)C)C1=O)cc(cc2)C
CHEMBL304142	620	o1nc(OC)c2c1CCC[NH2+]C2
CHEMBL69305	500	o1nc(OCC)c2c1CCC[NH2+]C2
CHEMBL390842	407.38	O1[C@@H](COC[C@@H]1C)C[N+](C)(C)C
CHEMBL1223938	398.11	S(=O)(=O)(CC)c1cc2N(C3CC[NH+](CC3)C3(CCC(OCC)CC3)C)C(Oc2cc1)=O
CHEMBL7303	340	O(C(=O)C=1C[NH+](CCC=1)C)C
CHEMBL1223805	316.23	O(C)C1CCC([NH+]2CCC(N3c4cc(ccc4CC3=O)C)CC2)(CC1)C
CHEMBL268808	300	O(C(=O)C=1C[NH2+]CCC=1)C
CHEMBL1184	220	O(C(=O)C)CC[N+](C)(C)C
CHEMBL7634	210	O=C1N(CCC1)CC#CC[NH+]1CCCC1
CHEMBL667	205	O(C(=O)C)CC[N+](C)(C)C
CHEMBL305264	140	o1nc(OC(C)C)c2c1CCC[NH2+]C2
CHEMBL69306	130	o1nc(OCC#C)c2c1CCC[NH2+]C2
CHEMBL1223804	125.89	O(CC)C1CCC([NH+]2CCC(N3c4cc(ccc4CC3=O)C)CC2)(CC1)C
CHEMBL134641	117	O(N=C(C#N)[C@@H]1C2CC[NH+](C1)CC2)C
CHEMBL485913	113	O=C1Nc2c(N1C1CC[NH+](CC1)C1CC[NH+](CC1)CCOC(=O)N)cccc2
CHEMBL491209	113	O=C1Nc2c(N1C1CC[NH+](CC1)C1CCN(CC1)C(OCC)=O)cccc2
CHEMBL1223754	79.43	Fc1cc2NC(=O)N(c2cc1C)C1CC[NH+](CC1)C1(CCC(OCCC)CC1)C
CHEMBL1223803	63.1	O(CCC)C1CCC([NH+]2CCC(N3c4cc(ccc4CC3=O)C)CC2)(CC1)C
CHEMBL542622	3.7	S(CCCCCC)c1nccnc1O[C@@H]1C2CC[NH+](C1)C2
