# Supplementary material for: Activity Models of Key GPCR Families in the Central Nervous System: A Tool for Many Purposes
Source: J Chem Inf Model. 2023 May 31;63(11):3248–62. doi: 10.1021/acs.jcim.2c01531 (PMC10268961; doi:10.1021/acs.jcim.2c01531)
Supplement: Supplementary file 4 — ci2c01531_si_004.zip [file ci2c01531_si_004.zip › xlsx_active_files/5HT6_EC50_actives.xlsx]

## Sheet: 5HT6_EC50_actives
CMPD_CHEMBLID	STANDARD_VALUE	CANONICAL-SMILES
CHEMBL1079977	592	S(=O)(=O)(c1c2ncccc2ccc1)c1c2c(n(c1)C1CCC[NH2+]C1)cccc2
CHEMBL398809	520	S(=O)(=O)(c1cc(ccc1)C(F)(F)F)c1c2cccnc2n(c1)C1CC[NH2+]C1
CHEMBL236976	414	S(=O)(=O)(c1ccc(cc1)C(F)(F)F)c1c2cccnc2n(c1)C1CCC[NH2+]C1
CHEMBL1076684	398	S(=O)(=O)(c1cc(F)ccc1)c1c2c(n(c1)C1CC[NH+](C1)C)cccc2
CHEMBL183203	366	S(=O)(=O)(c1ccccc1)c1c2c(n(c1)CC[NH+](C)C)cccc2
CHEMBL194568	344.5	S(=O)(=O)(n1cc(c2c1cccc2)C=1C[NH2+]CCC=1)c1ccc(F)cc1
CHEMBL393106	306	S(=O)(=O)(c1cc(F)ccc1)c1c2cccnc2n(c1)C1CCC[NH+](C1)C
CHEMBL391517	297	Clc1cc(S(=O)(=O)c2c3cccnc3n(c2)C2CCC[NH2+]C2)cc(Cl)c1
CHEMBL400627	278	S(=O)(=O)(c1cc(F)ccc1)c1c2cccnc2n(c1)C1CC[NH2+]C1
CHEMBL236772	273	S(=O)(=O)(c1cc(ccc1)C(F)(F)F)c1c2cccnc2n(c1)C1CCC[NH2+]C1
CHEMBL371132	269.5	S(=O)(=O)(n1cc(c2c1cccc2)C=1C[NH2+]CCC=1)c1cc(F)ccc1
CHEMBL393312	231	S(=O)(=O)(c1cc(F)ccc1)c1c2cccnc2n(c1)C1CC[NH+](C1)C
CHEMBL1081793	203	S(=O)(=O)(c1cc(F)ccc1)c1c2cc(OC)ccc2n(c1)C1CCC[NH+](C1)CC
CHEMBL394303	191	S(=O)(=O)(n1cc(c2c1cccc2)CC[NH3+])c1ccc(cc1)C
CHEMBL236989	181	Clc1sc(S(=O)(=O)n2cc(c3c2cccc3)CC[NH3+])cc1
CHEMBL606816	180	S(=O)(=O)(Nc1cc2c([nH]cc2C[C@H]2[NH+](CCC2)C)cc1)c1ccc(OC(F)(F)F)cc1
CHEMBL188182	178	S(=O)(=O)(c1ccccc1)c1c2c(n(c1)CC[NH3+])cccc2
CHEMBL238277	174	Clc1ccc(S(=O)(=O)n2cc(c3c2cccc3)CC[NH3+])cc1
CHEMBL393107	172	S(=O)(=O)(c1cc(F)ccc1)c1c2cccnc2n(c1)C1CCC[NH+](C1)C(C)C
CHEMBL585931	166	S(=O)(=O)(c1ccc(F)cc1)c1c2cccnc2n(c1)CC[NH3+]
CHEMBL193824	159	S(=O)(=O)(n1cc(c2c1cccc2)C=1C[NH2+]CCC=1)c1ccccc1
CHEMBL565753	154	s1cccc1S(=O)(=O)c1c2cccnc2n(c1)CC[NH+](C)C
CHEMBL235985	148	Brc1ccccc1S(=O)(=O)n1cc(c2c1cccc2)CC[NH3+]
CHEMBL26379	130	[NH2+]1CCC(=CC1)c1c2cc(ccc2[nH]c1)C#N
CHEMBL1094370	125	Clc1cc(S(=O)(=O)c2c3c(n(c2)C2CC[NH2+]C2)cccc3)ccc1
CHEMBL565724	120	Clc1nc2SC=Cn2c1S(=O)(=O)c1c2cccnc2n(c1)CC[NH+](C)C
CHEMBL584049	110	S(=O)(=O)(c1cc(ccc1)C(F)(F)F)c1c2cccnc2n(c1)CC[NH3+]
CHEMBL235986	108.5	Clc1cc(S(=O)(=O)n2cc(c3c2cccc3)CC[NH3+])ccc1
CHEMBL196622	102.8	Brc1sc(S(=O)(=O)n2cc(c3c2cccc3)C[C@@H]2[NH+](CCC2)C)cc1
CHEMBL235118	98	Clc1sc(S(=O)(=O)c2c3cccnc3n(c2)C2CCC[NH2+]C2)cc1
CHEMBL197845	89.5	Clc1n(nc(c1)C)CS(=O)(=O)n1cc(c2c1cccc2)C=1C[NH2+]CCC=1
CHEMBL565731	85	S(=O)(=O)(c1ccccc1C(F)(F)F)c1c2cccnc2n(c1)CC[NH3+]
CHEMBL1076583	82	S(=O)(=O)(c1ccccc1)c1c2c(n(c1)C1CCC[NH2+]C1)cccc2
CHEMBL236103	80	ClC=1NC2SC=CN2C=1S(=O)(=O)c1c2cccnc2n(c1)C1CC[NH2+]C1
CHEMBL363275	73	S(=O)(=O)(n1cc(c2c1cccc2)CC[NH3+])c1ccccc1
CHEMBL1081110	73	S(=O)(=O)(c1cc(F)ccc1)c1c2cc(OC)ccc2n(c1)C1CCC[NH2+]C1
CHEMBL235306	72	Brc1cc(S(=O)(=O)c2c3cccnc3n(c2)C2CCC[NH2+]C2)ccc1
CHEMBL236812	71	Clc1sc(S(=O)(=O)c2c3cccnc3n(c2)C2CCC[NH+](C2)C)cc1
CHEMBL1080316	68	S(=O)(=O)(c1cc(F)ccc1)c1c2c(n(c1)C1CC[NH2+]C1)cccc2
CHEMBL391713	67	Clc1cc(S(=O)(=O)c2c3cccnc3n(c2)C2CCC[NH+](C2)CC)cc(Cl)c1
CHEMBL392899	67	S(=O)(=O)(c1cc(F)ccc1)c1c2cccnc2n(c1)C1CCC[NH2+]C1
CHEMBL236104	66	ClC=1NC2SC=CN2C=1S(=O)(=O)c1c2cccnc2n(c1)C1CCC[NH2+]C1
CHEMBL363843	66	S(=O)(=O)(n1cc(c2c1cccc2)C1CCC[NH2+]C1)c1cc(F)c(F)cc1
CHEMBL585930	63	S(=O)(=O)(c1c2c(ccc1)cccc2)c1c2cccnc2n(c1)CC[NH3+]
CHEMBL1076665	60	S(=O)(=O)(c1ccccc1)c1c2c(n(c1)C1CC[NH2+]C1)cccc2
CHEMBL235734	60	S(=O)(=O)(c1cc(F)ccc1)c1c2cccnc2n(c1)C1CCC[NH+](C1)CC
CHEMBL371318	58.5	Clc1sc(S(=O)(=O)n2cc(c3c2cccc3)C2CCC[NH2+]C2)cc1
CHEMBL1081095	56	S(=O)(=O)(c1cc(F)ccc1)c1c2c(n(c1)C1CCC[NH2+]C1)cccc2
CHEMBL236990	54	Brc1sc(S(=O)(=O)n2cc(c3c2cccc3)CC[NH3+])cc1
CHEMBL565552	51	S(=O)(=O)(c1c2c(ccc1)cccc2)c1c2cccnc2n(c1)CC[NH+](C)C
CHEMBL363827	51	S(=O)(=O)(n1cc(c2c1cccc2)C=1C[NH2+]CCC=1)c1ccccc1F
CHEMBL393830	50	Clc1ccccc1S(=O)(=O)c1c2cccnc2n(c1)C1CCC[NH2+]C1
CHEMBL392976	50	Clc1sc(S(=O)(=O)c2c3cccnc3n(c2)C2CCC[NH+](C2)CC)cc1
CHEMBL401018	49	S(=O)(=O)(c1cc(ccc1)C(F)(F)F)c1c2cccnc2n(c1)C1CCC[NH+](C1)C
CHEMBL235070	47	S(=O)(=O)(c1ccccc1)c1c2cccnc2n(c1)C1CCC[NH2+]C1
CHEMBL565730	47	S(=O)(=O)(c1c2cccnc2n(CC[NH+](C)C)c1C)c1ccccc1
CHEMBL365751	44.8	Clc1cc2c([nH]c(C)c2CC[NH+](C)C)cc1
CHEMBL235117	38.7	Clc1cc(S(=O)(=O)c2c3cccnc3n(c2)C2CCC[NH+](C2)C)cc(Cl)c1
CHEMBL1082198	38	S(=O)(=O)(c1cc(F)ccc1)c1c2cc(F)ccc2n(c1)C1CC[NH2+]C1
CHEMBL371292	36	S(=O)(=O)(n1cc(c2c1cccc2)C1CCC[NH2+]C1)c1ccccc1
CHEMBL236404	35	Brc1cc(S(=O)(=O)c2c3cccnc3n(c2)C2CC[NH2+]C2)ccc1
CHEMBL585098	35	Clc1cc(S(=O)(=O)c2c3cccnc3n(c2)CC[NH3+])cc(Cl)c1
CHEMBL392746	34	ClC=1NC2SC=CN2C=1S(=O)(=O)c1c2cccnc2n(c1)C1CCC[NH+](C1)CC
CHEMBL2376484	32	S(Oc1cc2c([nH]c(C)c2C=2CC[NH2+]CC=2)cc1)(=O)(=O)C(F)(F)F
CHEMBL583389	32	Clc1sc(S(=O)(=O)c2c3cccnc3n(c2)CC[NH+](C)C)cc1
CHEMBL1081094	31	S(=O)(=O)(c1ccccc1)c1c2c(n(c1)C1CCC[NH+](C1)CC)cccc2
CHEMBL568249	31	Clc1cccc(Cl)c1S(=O)(=O)c1c2cccnc2n(c1)CC[NH+](C)C
CHEMBL579063	30	S(=O)(=O)(c1ccc(F)cc1)c1c2cccnc2n(c1)CC[NH+](C)C
CHEMBL393997	30	Clc1cc(S(=O)(=O)c2c3cccnc3n(c2)C2CCC[NH2+]C2)ccc1
CHEMBL565977	28	Clc1cc(S(=O)(=O)c2c3cccnc3n(c2)CC[NH+](C)C)cc(Cl)c1
CHEMBL576315	27	S(=O)(=O)(c1ccccc1)c1c2cccnc2n(c1)CC[NH3+]
CHEMBL578826	25	S(=O)(=O)(c1ccccc1)c1c2cccnc2n(c1)CC[NH+](C)C
CHEMBL236313	25	ClC=1NC2SC=CN2C=1S(=O)(=O)c1c2cccnc2n(c1)C1CCC[NH+](C1)C
CHEMBL568672	24	S(=O)(=O)(c1cc(F)ccc1)c1c2cccnc2n(c1)CC[NH3+]
CHEMBL2376485	21	S(=O)(=O)(Nc1cc2c([nH]c(C)c2C=2CC[NH2+]CC=2)cc1)c1ccccc1
CHEMBL577687	20	S(=O)(=O)(c1c2cccnc2n(CC[NH3+])c1C)c1ccccc1
CHEMBL565745	18	Clc1cc(S(=O)(=O)c2c3cccnc3n(c2)CC[NH3+])ccc1
CHEMBL584046	15	Clc1cc(S(=O)(=O)c2c3cccnc3n(c2)CC[NH+](C)C)ccc1
CHEMBL475969	14	S(=O)(=O)(Nc1c2c(ccc1)cccc2)c1cc2c(CC(C)=C2CC[NH+](C)C)cc1
CHEMBL571858	7.3	S(=O)(=O)(c1cc(F)ccc1)c1c2cccnc2n(c1)CC[NH+](C)C
CHEMBL2376486	6.6	S(C)c1cc2c([nH]c(C)c2C=2CC[NH2+]CC=2)cc1
CHEMBL392760	6.5	Clc1nc2SC=Cn2c1S(=O)(=O)n1cc(c2c1cccc2)CC[NH3+]
CHEMBL609991	5.8	S(=O)(=O)(Nc1cc2c([nH]cc2C[C@@H]2[NH2+]CCC2)cc1)c1cc(ccc1)C(F)(F)F
CHEMBL2376483	5.3	Fc1cc2c([nH]c(C)c2C=2CC[NH2+]CC=2)cc1
CHEMBL606705	5.2	S(=O)(=O)(Nc1cc2c([nH]cc2C[C@@H]2[NH2+]CCC2)cc1)c1ccc(F)cc1F
CHEMBL606559	4.5	S(=O)(=O)(Nc1cc2c([nH]cc2C[C@@H]2[NH+](CCC2)C)cc1)c1ccc(cc1)C(F)(F)F
CHEMBL596199	4.5	S(=O)(=O)(Nc1cc2c([nH]cc2C[C@@H]2[NH2+]CCC2)cc1)c1ccc(cc1)C(F)(F)F
CHEMBL609743	4.5	Clc1ccc(S(=O)(=O)Nc2cc3c([nH]cc3C[C@@H]3[NH2+]CCC3)cc2)cc1
CHEMBL609993	4.2	S(=O)(=O)(Nc1cc2c([nH]cc2C[C@@H]2[NH2+]CCC2)cc1)c1ccc(OC(F)(F)F)cc1
CHEMBL457570	3.2	S(=O)(=O)(Nc1cc2c(CC(C)=C2CC[NH+](C)C)cc1)c1cc2c(cc1)cccc2
CHEMBL606557	3.2	S(=O)(=O)(Nc1cc2c([nH]cc2C[C@@H]2[NH+](CCC2)C)cc1)c1cc(ccc1)C(F)(F)F
CHEMBL606548	2.9	S(=O)(=O)(Nc1cc2c([nH]cc2C[C@@H]2[NH+](CCC2)C)cc1)c1ccc(OC(F)(F)F)cc1
CHEMBL2376482	2.7	Brc1cc2c([nH]c(C)c2C=2CC[NH2+]CC=2)cc1
CHEMBL609994	2.7	Ic1ccc(S(=O)(=O)Nc2cc3c([nH]cc3C[C@@H]3[NH+](CCC3)C)cc2)cc1
CHEMBL606558	2.2	S(=O)(=O)(Nc1cc2c([nH]cc2C[C@@H]2[NH+](CCC2)C)cc1)c1ccc(OC)cc1
CHEMBL606556	1.6	Clc1cc(S(=O)(=O)Nc2cc3c([nH]cc3C[C@@H]3[NH+](CCC3)C)cc2)ccc1
CHEMBL609737	1.4	S(=O)(=O)(Nc1cc2c([nH]cc2C[C@@H]2[NH2+]CCC2)cc1)c1ccccc1
CHEMBL610254	1.3	S(=O)(=O)(Nc1cc2c([nH]cc2C[C@@H]2[NH+](CCC2)C)cc1)c1ccc(cc1)C
CHEMBL609742	1.3	Clc1ccccc1S(=O)(=O)Nc1cc2c([nH]cc2C[C@@H]2[NH2+]CCC2)cc1
CHEMBL609992	1.3	S(=O)(=O)(Nc1cc2c([nH]cc2C[C@@H]2[NH+](CCC2)C)cc1)c1ccccc1F
CHEMBL606547	1.1	Clc1ccccc1S(=O)(=O)Nc1cc2c([nH]cc2C[C@@H]2[NH+](CCC2)C)cc1
CHEMBL609995	1.1	S(=O)(=O)(Nc1cc2c([nH]cc2C[C@@H]2[NH+](CCC2)C)cc1)c1ccc(F)cc1
CHEMBL606639	1	Clc1cc(S(=O)(=O)Nc2cc3c([nH]cc3C[C@@H]3[NH2+]CCC3)cc2)ccc1
CHEMBL476006	0.9	Clc1nc2SC=Cn2c1S(=O)(=O)Nc1cc2c(CC(C)=C2CC[NH+](C)C)cc1
CHEMBL609741	0.8	S(=O)(=O)(Nc1cc2c([nH]cc2C[C@@H]2[NH+](CCC2)C)cc1)c1c(noc1C)C
CHEMBL2113386	0.4	Ic1ccccc1CS(=O)(=O)Nc1cc2c([nH]cc2C[C@@H]2[NH2+]CCC2)cc1
CHEMBL515307	0.3	Clc1nc2SC=Cn2c1S(=O)(=O)Nc1cc2c(CC=C2CC[NH+](C)C)cc1
CHEMBL477650	0.3	s1cc(S(=O)(=O)Nc2cc3c(CC(C)=C3CC[NH+](C)C)cc2)c2c1cccc2
CHEMBL175835	0.2951	Clc1c2c(cc(S(=O)(=O)Nc3cc4c([nH]cc4CC[NH+](C)C)cc3)cc2)ccc1
CHEMBL362628	0.06457	Clc1nc2SC=Cn2c1S(=O)(=O)Nc1cc2c([nH]cc2CC[NH+](C)C)cc1
