# Supplementary material for: Activity Models of Key GPCR Families in the Central Nervous System: A Tool for Many Purposes
Source: J Chem Inf Model. 2023 May 31;63(11):3248–62. doi: 10.1021/acs.jcim.2c01531 (PMC10268961; doi:10.1021/acs.jcim.2c01531)
Supplement: Supplementary file 4 — ci2c01531_si_004.zip [file ci2c01531_si_004.zip › xlsx_active_files/M3_IC50_actives.xlsx]

## Sheet: M3_IC50_actives
CMPD_CHEMBLID	STANDARD_VALUE	CANONICAL_SMILES
CHEMBL3085058	4.6	O(C(=O)N(Cc1ccccc1)c1ccccc1)C1C[C@@H]2[N+]([C@H](C1)CC2)(C)C
CHEMBL1123	4.38	O(C(=O)C1(CCCCC1)C1CCCCC1)CC[NH+](CC)CC
CHEMBL1779036	4.3	O(C(=O)N(CCCC)c1ccccc1)[C@@H]1C2CC[NH+](C1)CC2
CHEMBL495028	3.98	O=C(NCc1cc(ccc1)-c1cc(ccc1)C[NH+]1CC[NH2+]CC1)c1cc(ccc1)C[NH+]1CC[NH+](CC1)C
CHEMBL1289866	3.98	s1cc(nc1C(C)C)C(=O)N1CC2(OCC1)CC[NH+](CC2)Cc1ccccc1
CHEMBL1779032	3.6	O(C(=O)N(CCc1ccccc1)c1ccccc1)[C@@H]1C2CC[NH+](C1)CC2
CHEMBL1921923	3.16	O(C(=O)[C@]([NH+]1CCCCC1)(C)c1ccccc1)[C@@H]1C2CC[N+](C1)(CC2)CCCc1cncnc1
CHEMBL1921802	3.16	O(C(=O)[C@]([NH+]1CCCCC1)(C)c1ccccc1)[C@@H]1C2CC[N+](C1)(CC2)CCc1cccnc1
CHEMBL1924041	3.16	O(CCC[N+]12C[C@H](OC(=O)[C@@]([NH+]3CCCCC3)(C)c3ccccc3)C(CC1)CC2)c1ccccc1
CHEMBL1924028	3.16	O(C(=O)C([NH+]1CCCC1)(C)c1ccccc1)C1CC[N+](CC1)(C)C
CHEMBL3088079	3.16	O(C)c1cc(ccc1)C[N+]12C[C@H](OC(=O)C3(CCCCCC3)C=3CC=CC=3)C(CC1)CC2
CHEMBL1921930	3.16	Fc1ccc(OCC[N+]23C[C@H](OC(=O)[C@]([NH+]4CCCCC4)(C)c4ccccc4)C(CC2)CC3)cc1
CHEMBL3088083	3.16	O(C(=O)C1(CCCCCC1)C=1CC=CC=1)[C@@H]1C2CC[N+](C1)(CC2)CCc1ccc(cc1)C#N
CHEMBL3087950	3.16	O(C(=O)C1(CCCCCC1)C=1CC=CC=1)[C@@H]1C2CC[N+](C1)(CC2)CC(=O)NCCNC(=O)c1nccnc1
CHEMBL3085071	3	s1cccc1N(Cc1ccccc1)C(OC1C[C@@H]2[N+]([C@H](C1)CC2)(C)C)=O
CHEMBL3670828	2.9	O(C(=O)[C@@](O)(C1CCCC1)c1ccccc1)[C@@H]1C2[N+](C(C1)CC2)(C)C
CHEMBL3085060	2.8	s1cc(cc1)CN(C(OC1C[C@@H]2[N+]([C@H](C1)CC2)(C)C)=O)c1ccccc1
CHEMBL1231	2.71	O(C(=O)C(O)(C1CCCCC1)c1ccccc1)CC#CC[NH+](CC)CC
CHEMBL1924037	2.51	Clc1ccc(cc1)C([NH+]1CCCCC1)(C(OC1CC[N+](CC1)(C)C)=O)C
CHEMBL3087945	2.51	FC(F)(F)c1nnc(NC(=O)C[N+]23C[C@H](OC(=O)C4(CCCCCC4)C=4CC=CC=4)C(CC2)CC3)cc1
CHEMBL3087374	2.51	FC(F)(F)c1nc(NC(=O)C[N+]23C[C@H](OC(=O)C4(CCCCCC4)C=4CC=CC=4)C(CC2)CC3)ccc1
CHEMBL3087365	2.51	O(C(=O)C1(CCCCCC1)C=1CC=CC=1)[C@@H]1C2CC[N+](C1)(CC2)CC(=O)Nc1cc[nH+]cc1
CHEMBL3088076	2.51	O(C(=O)C1(CCCCCC1)C=1CC=CC=1)[C@@H]1C2CC[N+](C1)(CC2)C
CHEMBL1921920	2.51	O(C(=O)[C@]([NH+]1CCCCC1)(C)c1ccccc1)[C@@H]1C2CC[N+](C1)(CC2)CCCc1cc(nc(c1)C)C
CHEMBL1779044	2.4	Fc1cc(ccc1)CN(C(O[C@@H]1C2CC[NH+](C1)CC2)=O)c1cc(F)ccc1
CHEMBL3085059	2.3	s1cccc1CN(C(OC1C[C@@H]2[N+]([C@H](C1)CC2)(C)C)=O)c1ccccc1
CHEMBL3401641	2.2	s1cccc1C(O)(C(=O)N[C@@H]1C2CC[NH+](C1)CC2)c1sccc1
CHEMBL1464005	2.07	O(C(=O)C(CO)c1ccccc1)C1C[C@@H]2[N+]([C@H](C1)CC2)(C(C)C)C
CHEMBL517712	2.07	O(C(=O)C(CO)c1ccccc1)C1C[C@@H]2[NH+]([C@H](C1)CC2)C
CHEMBL555474	2	Fc1ccc(cc1)C[N+]1(C[C@@H](NC(=O)[C@@H](NC(=O)Nc2ccc(cc2)C(OCC)=O)Cc2ccc(O)cc2)CCC1)C
CHEMBL3085072	2	s1cc(N(Cc2ccccc2)C(OC2C[C@@H]3[N+]([C@H](C2)CC3)(C)C)=O)cc1
CHEMBL1084850	2	Clc1cc(ccc1)-c1ccccc1C(O)CCC1CC[NH2+]CC1
CHEMBL3401651	2	s1cccc1C(O)(C(=O)N[C@@H]1C2CC[N+](C1)(CC2)CCCOc1ccccc1)c1sccc1
CHEMBL1779037	1.7	O(C(=O)N(CCCCC)c1ccccc1)[C@@H]1C2CC[NH+](C1)CC2
CHEMBL563996	1.68	OC1(c2c(-c3c1cccc3)cccc2)C(O[C@@H]1C2CC[N+](C1)(CC2)CCCCCCC)=O
CHEMBL549986	1.62	s1cccc1[C@](O)(C(O[C@@H]1C2CC[N+](C1)(CC2)CCCOc1ccccc1)=O)C1CCCC1
CHEMBL1924026	1.58	O(C(=O)C(C)(C1CCCC1)c1ccccc1)[C@@H]1CC[N+](C1)(C)C
CHEMBL1921913	1.58	O(C(=O)[C@]([NH+]1CCCCC1)(C)c1ccccc1)[C@@H]1C2CC[N+](C1)(CC2)CCc1c2c([nH]c1)cccc2
CHEMBL1779046	1.5	Fc1c(F)cc(cc1F)CN(C(O[C@@H]1C2CC[NH+](C1)CC2)=O)c1cc(F)ccc1
CHEMBL1779045	1.4	Fc1cc(F)c(F)cc1CN(C(O[C@@H]1C2CC[NH+](C1)CC2)=O)c1cc(ccc1)C
CHEMBL1201203	1.29	O(C(c1ccccc1)c1ccccc1)C1C[C@@H]2[NH+]([C@H](C1)CC2)C
CHEMBL1289653	1.26	Clc1cc(ccc1)C[NH+]1CCC2(OCCN(C2)C(=O)c2nc(sc2)C)CC1
CHEMBL1921931	1.26	Clc1ccc(OCC[N+]23C[C@H](OC(=O)[C@]([NH+]4CCCCC4)(C)c4ccccc4)C(CC2)CC3)cc1
CHEMBL1924032	1.26	FC1(F)CC[NH+](CC1)C(C(OC1CC[N+](CC1)(C)C)=O)(C)c1ccccc1
CHEMBL1921922	1.26	O(C(=O)[C@]([NH+]1CCCCC1)(C)c1ccccc1)[C@@H]1C2CC[N+](C1)(CC2)CCCc1ccc(nc1)C
CHEMBL1922048	1.26	O(C(=O)[C@]([NH+]1CCCCC1)(C)c1ccccc1)[C@@H]1C2CC[N+](C1)(CC2)CC(=O)Nc1ncncc1
CHEMBL1779139	1.2	Fc1cc(F)c(F)cc1CN(C(O[C@@H]1C2CC[N+](C1)(CC2)CCOc1ccccc1)=O)c1cc(ccc1)C
CHEMBL1777826	1.2	O(C(=O)N(Cc1ccccc1)c1ccccc1)[C@@H]1C2CC[NH+](C1)CC2
CHEMBL3401643	1.1	s1cccc1[C@@](O)(C(=O)N[C@@H]1C2CC[NH+](C1)CC2)C1CCCC1
CHEMBL562655	1.04	OC1(c2c(-c3c1cccc3)cccc2)C(O[C@@H]1C2CC[N+](C1)(CC2)CCc1ccccc1)=O
CHEMBL562890	1.04	O1c2c(cccc2)C(O)(c2c1cccc2)C(O[C@@H]1C2CC[N+](C1)(CC2)CCCOc1ccccc1)=O
CHEMBL1924033	1	O(C(=O)C([NH+]1CCC(CC1)C)(C)c1ccccc1)C1CC[N+](CC1)(C)C
CHEMBL1779034	1	s1cc(cc1)CN(C(O[C@@H]1C2CC[NH+](C1)CC2)=O)c1ccccc1
CHEMBL1922049	1	O(C(=O)[C@]([NH+]1CCCCC1)(C)c1ccccc1)[C@@H]1C2CC[N+](C1)(CC2)CC(=O)Nc1nnccc1
CHEMBL1779129	1	O(CC[N+]12C[C@H](OC(=O)N(Cc3ccccc3)c3ccccc3)C(CC1)CC2)c1ccccc1
CHEMBL1924042	1	O(C(=O)[C@]([NH+]1CCCCC1)(C)c1ccccc1)[C@@H]1C2CC[N+](C1)(CC2)C(C)C
CHEMBL3087378	1	O(C(=O)C1(CCCCCC1)C=1CC=CC=1)[C@@H]1C2CC[N+](C1)(CC2)CC(=O)Nc1ncnc(c1)C
CHEMBL1921933	1	O(CC[N+]12C[C@H](OC(=O)[C@]([NH+]3CCCCC3)(C)c3ccccc3)C(CC1)CC2)c1cc(ccc1)C
CHEMBL3087233	1	O(C(=O)C1(CCCCCC1)C=1CC=CC=1)[C@@H]1C2CC[N+](C1)(CC2)CCCc1ccc(nc1C)C
CHEMBL3085073	1	s1cc(cc1)CN(C(OC1C[C@@H]2[N+]([C@H](C1)CC2)(C)C)=O)c1ccsc1
CHEMBL559931	0.96	O(CCC[N+]12C[C@H](OC(=O)C3(c4c(-c5c3cccc5)cccc4)C)C(CC1)CC2)c1ccccc1
CHEMBL563887	0.92	OC1(c2c(-c3c1cccc3)cccc2)C(O[C@@H]1C2CC[NH+](C1)CC2)=O
CHEMBL1779138	0.9	Fc1cc(F)c(F)cc1CN(C(O[C@@H]1C2CC[N+](C1)(CC2)CCCc1ccccc1)=O)c1cc(ccc1)C
CHEMBL558910	0.9	O(C(=O)C(O)(c1ccccc1)c1ccccc1)[C@@H]1C2CC[NH+](C1)CC2
CHEMBL1779137	0.8	O(CC[N+]12C[C@H](OC(=O)N(CCCC)c3ccccc3)C(CC1)CC2)c1ccccc1
CHEMBL3401654	0.8	O1c2c(cccc2)C(c2c1cccc2)C(=O)N[C@@H]1C2CC[N+](C1)(CC2)CCCOc1ccccc1
CHEMBL1779135	0.8	O(C(=O)N(CCCC)c1ccccc1)[C@@H]1C2CC[N+](C1)(CC2)CCCc1ccccc1
CHEMBL1924031	0.794	S1CC[NH+](CC1)C(C(OC1CC[N+](CC1)(C)C)=O)(C)c1ccccc1
CHEMBL1921938	0.794	O(C(=O)[C@]([NH+]1CCCCC1)(C)c1ccccc1)[C@@H]1C2CC[N+](C1)(CC2)CCOCc1ccccc1
CHEMBL3087373	0.794	O(C(=O)C1(CCCCCC1)C=1CC=CC=1)[C@@H]1C2CC[N+](C1)(CC2)CC(=O)Nc1nccc(c1)C
CHEMBL1924030	0.794	O(C(=O)C(N1C=CC=CC=C1)(C)c1ccccc1)C1CC[N+](CC1)(C)C
CHEMBL3087947	0.794	O(C(=O)C1(CCCCCC1)C=1CC=CC=1)[C@@H]1C2CC[N+](C1)(CC2)CC(=O)Nc1ncc(nc1)C
CHEMBL3087379	0.794	O(C(=O)C1(CCCCCC1)C=1CC=CC=1)[C@@H]1C2CC[N+](C1)(CC2)CC(=O)Nc1nnc(cc1)C
CHEMBL3087376	0.794	O(C(=O)C1(CCCCCC1)C=1CC=CC=1)[C@@H]1C2CC[N+](C1)(CC2)CC(=O)Nc1ccc(nc1)C
CHEMBL549577	0.76	O1c2c(cccc2)C(c2c1cccc2)C(O[C@@H]1C2CC[NH+](C1)CC2)=O
CHEMBL561870	0.71	O(CCC[N+]12C[C@H](OC(=O)C3(O)c4c(-c5c3cccc5)cccc4)C(CC1)CC2)c1ccccc1
CHEMBL3401650	0.7	s1cccc1C(O)(C(=O)N[C@@H]1C2CC[N+](C1)(CC2)CCOc1ccccc1)c1sccc1
CHEMBL3401649	0.7	s1cccc1C(O)(C(=O)N[C@@H]1C2CC[N+](C1)(CC2)CCCc1sccc1)c1sccc1
CHEMBL3401648	0.7	s1cccc1C(O)(C(=O)N[C@@H]1C2CC[N+](C1)(CC2)CCCc1ccccc1)c1sccc1
CHEMBL554699	0.7	s1cccc1[C@](O)(C(O[C@@H]1C2CC[NH+](C1)CC2)=O)C1CCCC1
CHEMBL3087372	0.631	Fc1ccc(nc1)NC(=O)C[N+]12C[C@H](OC(=O)C3(CCCCCC3)C=3CC=CC=3)C(CC1)CC2
CHEMBL3087948	0.631	O(C(=O)C1(CCCCCC1)C=1CC=CC=1)[C@@H]1C2CC[N+](C1)(CC2)CC(=O)Nc1nc(cnc1)C
CHEMBL1924046	0.631	O(C(=O)[C@]([NH+]1CCCCC1)(C)c1ccccc1)[C@@H]1C2CC[N+](C1)(CC2)CC\C=C(\C)/C
CHEMBL1921936	0.631	Fc1ccc(OCCC[N+]23C[C@H](OC(=O)[C@]([NH+]4CCCCC4)(C)c4ccccc4)C(CC2)CC3)cc1
CHEMBL3087366	0.631	O(C(=O)C1(CCCCCC1)C=1CC=CC=1)[C@@H]1C2CC[N+](C1)(CC2)CC(=O)Nc1cncnc1
CHEMBL1921929	0.631	O(CC[N+]12C[C@H](OC(=O)[C@]([NH+]3CCCCC3)(C)c3ccccc3)C(CC1)CC2)c1ccccc1
CHEMBL551731	0.61	O(CCC[N+]12C[C@H](OC(=O)C(O)(c3ccccc3)c3ccccc3)C(CC1)CC2)c1ccccc1
CHEMBL1779128	0.6	s1cccc1CCC[N+]12C[C@H](OC(=O)N(Cc3ccccc3)c3ccccc3)C(CC1)CC2
CHEMBL1779140	0.6	Fc1c(F)cc(cc1F)CN(C(O[C@@H]1C2CC[N+](C1)(CC2)CCOc1ccccc1)=O)c1cc(F)ccc1
CHEMBL1779136	0.6	s1cccc1CCC[N+]12C[C@H](OC(=O)N(CCCC)c3ccccc3)C(CC1)CC2
CHEMBL1779132	0.6	s1cccc1CCC[N+]12C[C@H](OC(=O)N(Cc3ccsc3)c3ccccc3)C(CC1)CC2
CHEMBL1779033	0.6	s1cccc1CN(C(O[C@@H]1C2CC[NH+](C1)CC2)=O)c1ccccc1
CHEMBL560327	0.6	s1cccc1C(O)(C(O[C@@H]1C2CC[N+](C1)(CC2)C)=O)c1sccc1
CHEMBL561187	0.59	s1cccc1C(C(O[C@@H]1C2CC[N+](C1)(CC2)CCCOc1ccccc1)=O)(C)c1sccc1
CHEMBL3087234	0.501	O(C(=O)C1(CCCCCC1)C=1CC=CC=1)[C@@H]1C2CC[N+](C1)(CC2)CCCc1nn(cc1)C
CHEMBL1921939	0.501	O(C(=O)[C@]([NH+]1CCCCC1)(C)c1ccccc1)[C@@H]1C2CC[N+](C1)(CC2)CCOCCc1ccccc1
CHEMBL3087371	0.501	O(C(=O)C1(CCCCCC1)C=1CC=CC=1)[C@@H]1C2CC[N+](C1)(CC2)CC(=O)Nc1ncc(cc1)C
CHEMBL1777827	0.5	s1cccc1CCC[N+]12C[C@H](OC(=O)N(Cc3sccc3)c3ccccc3)C(CC1)CC2
CHEMBL564765	0.48	s1cccc1[C@](O)(C(O[C@@H]1C2CC[N+](C1)(CC2)CCCOc1ccccc1)=O)c1ccccc1
CHEMBL554725	0.45	s1cccc1C(O)(C(O[C@@H]1C2CC[N+](C1)(CC2)CCCCc1ccccc1)=O)c1sccc1
CHEMBL556426	0.42	s1cccc1[C@](O)(C(O[C@@H]1C2CC[NH+](C1)CC2)=O)c1ccccc1
CHEMBL3087955	0.398	O(C(=O)C1(CCCCCC1)C=1CC=CC=1)[C@@H]1C2CC[N+](C1)(CC2)Cc1nn(cc1)-c1ccccc1
CHEMBL1921926	0.398	s1c2cc(ccc2nc1)CCC[N+]12C[C@H](OC(=O)[C@]([NH+]3CCCCC3)(C)c3ccccc3)C(CC1)CC2
CHEMBL3087244	0.398	s1ncnc1[N-]C(=O)C[N+]12C[C@H](OC(=O)C3(CCCCCC3)C=3CC=CC=3)C(CC1)CC2
CHEMBL3087377	0.398	O(C(=O)C1(CCCCCC1)C=1CC=CC=1)[C@@H]1C2CC[N+](C1)(CC2)CC(=O)Nc1nc(ncc1)C
CHEMBL1922057	0.398	s1cccc1[C@]([NH+]1CCCCC1)(C(O[C@@H]1C2CC[N+](C1)(CC2)Cc1onc(c1)-c1ccccc1)=O)C
CHEMBL549784	0.39	s1cccc1C(O)(C(O[C@@H]1C2CC[N+](C1)(CC2)CCCCCCC)=O)c1sccc1
CHEMBL562642	0.39	s1cccc1[C@@](O)(C(O[C@@H]1C2CC[NH+](C1)CC2)=O)C1CCCC1
CHEMBL551063	0.37	s1cccc1C(C(O[C@@H]1C2CC[N+](C1)(CC2)CCCOc1ccccc1)=O)c1sccc1
CHEMBL1922056	0.316	o1nc(nc1C[N+]12C[C@H](OC(=O)[C@]([NH+]3CCCCC3)(C)c3ccccc3)C(CC1)CC2)-c1ccccc1
CHEMBL3087958	0.316	o1c(nnc1C[N+]12C[C@H](OC(=O)C3(CCCCCC3)C=3CC=CC=3)C(CC1)CC2)-c1ccccc1
CHEMBL1921932	0.316	O(CC[N+]12C[C@H](OC(=O)[C@]([NH+]3CCCCC3)(C)c3ccccc3)C(CC1)CC2)c1ccc(cc1)C
CHEMBL1921924	0.316	o1c2c(nc1CCC[N+]13C[C@H](OC(=O)[C@]([NH+]4CCCCC4)(C)c4ccccc4)C(CC1)CC3)cccc2
CHEMBL1921921	0.316	O(C(=O)[C@]([NH+]1CCCCC1)(C)c1ccccc1)[C@@H]1C2CC[N+](C1)(CC2)CCCc1cccnc1
CHEMBL559106	0.31	O1c2c(cccc2)C(c2c1cccc2)C(O[C@@H]1C2CC[N+](C1)(CC2)CCc1ccccc1)=O
CHEMBL564747	0.31	s1cccc1[C@@](O)(C(O[C@@H]1C2CC[NH+](C1)CC2)=O)c1ccccc1
CHEMBL1779049	0.3	O(C(=O)N(Cc1ccccc1)c1ccccc1)[C@@H]1C2CC[N+](C1)(CC2)CCCc1ccccc1
CHEMBL1779131	0.3	s1cccc1CN(C(O[C@@H]1C2CC[N+](C1)(CC2)CCOc1ccccc1)=O)c1ccccc1
CHEMBL564515	0.28	O1c2c(cccc2)C(O)(c2c1cccc2)C(O[C@@H]1C2CC[N+](C1)(CC2)CCc1ccccc1)=O
CHEMBL1201335	0.251	O(C(=O)C(O)(C1CCCC1)c1ccccc1)C1CC[N+](C1)(C)C
CHEMBL1922058	0.251	s1cccc1[C@]([NH+]1CCCCC1)(C(O[C@@H]1C2CC[N+](C1)(CC2)Cc1nc(on1)-c1ccccc1)=O)C
CHEMBL1921928	0.251	s1cccc1[C@]([NH+]1CCCCC1)(C(O[C@@H]1C2CC[N+](C1)(CC2)CCCCc1ccccc1)=O)C
CHEMBL3087960	0.251	O(C(=O)C1(CCCCCC1)c1ccccc1)C1CC[N+](CC1)(C)C
CHEMBL3087370	0.251	Fc1cccnc1NC(=O)C[N+]12C[C@H](OC(=O)C3(CCCCCC3)C=3CC=CC=3)C(CC1)CC2
CHEMBL3087237	0.251	O(C(=O)C1(CCCCCC1)C=1CC=CC=1)[C@@H]1C2CC[N+](C1)(CC2)CC(=O)Nc1ccccc1
CHEMBL1924029	0.251	O(C(=O)C([NH+]1CCCCC1)(C)c1ccccc1)C1CC[N+](CC1)(C)C
CHEMBL3087954	0.251	o1nc(cc1C[N+]12C[C@H](OC(=O)C3(CCCCCC3)C=3CC=CC=3)C(CC1)CC2)-c1ccccc1
CHEMBL3087375	0.251	FC(F)(F)c1ncc(NC(=O)C[N+]23C[C@H](OC(=O)C4(CCCCCC4)C=4CC=CC=4)C(CC2)CC3)cc1
CHEMBL1201027	0.251	O(C(=O)C(O)(C1CCCC1)c1ccccc1)C1CC[N+](C1)(C)C
CHEMBL556222	0.25	s1cccc1[C@@](O)(C(O[C@@H]1C2CC[N+](C1)(CC2)CCCOc1ccccc1)=O)c1ccccc1
CHEMBL556221	0.24	O1c2c(cccc2)C(c2c1cccc2)(C(O[C@@H]1C2CC[N+](C1)(CC2)CCCOc1ccccc1)=O)C
CHEMBL551327	0.24	s1cc(cc1)C(O)(C(O[C@@H]1C2CC[N+](C1)(CC2)CCCOc1ccccc1)=O)c1ccsc1
CHEMBL551729	0.23	s1cccc1C(O)(C(O[C@@H]1C2CC[NH+](C1)CC2)=O)c1sccc1
CHEMBL3670825	0.23	O(C(=O)[C@@](C)(C1CCCC1)c1ccccc1)[C@H]1C2[N+](C(C1)CC2)(C)C
CHEMBL3087946	0.2	Clc1nnc(NC(=O)C[N+]23C[C@H](OC(=O)C4(CCCCCC4)C=4CC=CC=4)C(CC2)CC3)cc1
CHEMBL1922050	0.2	O(C(=O)[C@]([NH+]1CCCCC1)(C)c1ccccc1)[C@@H]1C2CC[N+](C1)(CC2)CC(=O)Nc1nccnc1
CHEMBL564057	0.2	s1cccc1C(O)(C(O[C@@H]1C2CC[N+](C1)(CC2)CCc1ccccc1)=O)c1sccc1
CHEMBL1921944	0.2	Fc1cc(NC(=O)C[N+]23C[C@H](OC(=O)[C@]([NH+]4CCCCC4)(C)c4ccccc4)C(CC2)CC3)ccc1
CHEMBL1921942	0.2	O(C(=O)[C@]([NH+]1CCCCC1)(C)c1ccccc1)[C@@H]1C2CC[N+](C1)(CC2)CC(=O)Nc1ccccc1
CHEMBL1921910	0.2	O(C(=O)[C@]([NH+]1CCCCC1)(C)c1ccccc1)[C@@H]1C2CC[N+](C1)(CC2)CCc1cc2c(cc1)cccc2
CHEMBL1779133	0.2	s1cc(cc1)CN(C(O[C@@H]1C2CC[N+](C1)(CC2)CCOc1ccccc1)=O)c1ccccc1
CHEMBL1921927	0.2	O(C(=O)[C@]([NH+]1CCCCC1)(C)c1ccccc1)[C@@H]1C2CC[N+](C1)(CC2)CCCCc1ccccc1
CHEMBL1921914	0.2	s1cccc1[C@]([NH+]1CCCCC1)(C(O[C@@H]1C2CC[N+](C1)(CC2)CCC1CCCCC1)=O)C
CHEMBL3087364	0.2	O(C(=O)C1(CCCCCC1)C=1CC=CC=1)[C@@H]1C2CC[N+](C1)(CC2)CC(=O)Nc1cccnc1
CHEMBL1921940	0.2	O(C(=O)[C@]([NH+]1CCCCC1)(C)c1ccccc1)[C@@H]1C2CC[N+](C1)(CC2)CC(=O)N
CHEMBL3087236	0.2	O(C(=O)C1(CCCCCC1)C=1CC=CC=1)[C@@H]1C2CC[N+](C1)(CC2)CC(=O)N
CHEMBL1921943	0.2	s1cccc1[C@]([NH+]1CCCCC1)(C(O[C@@H]1C2CC[N+](C1)(CC2)CC(=O)Nc1ccccc1)=O)C
CHEMBL1922052	0.2	s1cccc1[C@]([NH+]1CCCCC1)(C(O[C@@H]1C2CC[N+](C1)(CC2)CC(=O)Nc1nocc1)=O)C
CHEMBL1922055	0.2	o1nc(cc1-c1ccccc1)C[N+]12C[C@H](OC(=O)[C@]([NH+]3CCCCC3)(C)c3ccccc3)C(CC1)CC2
CHEMBL556635	0.18	s1cccc1[C@@](O)(C(O[C@@H]1C2CC[N+](C1)(CC2)CCCOc1ccccc1)=O)C1CCCC1
CHEMBL551466	0.17	s1cccc1C(O)(C(O[C@@H]1C2CC[N+](C1)(CC2)CCCOc1ccccc1)=O)c1sccc1
CHEMBL3087232	0.158	O(C(=O)C1(CCCCCC1)C=1CC=CC=1)[C@@H]1C2CC[N+](C1)(CC2)CCCc1ccc(nc1)C
CHEMBL3087241	0.158	o1nc(NC(=O)C[N+]23C[C@H](OC(=O)C4(CCCCCC4)C=4CC=CC=4)C(CC2)CC3)cc1C
CHEMBL1924025	0.158	s1cccc1[C@]([NH+]1CCCCC1)(C(O[C@@H]1C2CC[N+](C1)(CC2)CCc1ccccc1F)=O)C
CHEMBL1921918	0.158	s1cccc1[C@]([NH+]1CCCCC1)(C(O[C@@H]1C2CC[N+](C1)(CC2)CCCc1ccncc1)=O)C
CHEMBL3087368	0.158	O(C(=O)C1(CCCCCC1)C=1CC=CC=1)[C@@H]1C2CC[N+](C1)(CC2)CC(=O)Nc1nnccc1
CHEMBL3088084	0.158	O(CC[N+]12C[C@H](OC(=O)C3(CCCCCC3)C=3CC=CC=3)C(CC1)CC2)c1ccccc1
CHEMBL3087362	0.158	O(C(=O)C1(CCCCCC1)C=1CC=CC=1)[C@@H]1C2CC[N+](C1)(CC2)CC(=O)Nc1ncccc1
CHEMBL1921904	0.158	Fc1ccc(cc1)CC[N+]12C[C@H](OC(=O)[C@]([NH+]3CCCCC3)(C)c3ccccc3)C(CC1)CC2
CHEMBL3087953	0.158	o1nc(nc1C[N+]12C[C@H](OC(=O)C3(CCCCCC3)C=3CC=CC=3)C(CC1)CC2)-c1ccccc1
CHEMBL1921911	0.158	O1C2C(C=C(C=C2)CC[N+]23C[C@H](OC(=O)[C@]([NH+]4CCCCC4)(C)c4ccccc4)C(CC2)CC3)CC1
CHEMBL1922051	0.158	o1nc(NC(=O)C[N+]23C[C@H](OC(=O)[C@]([NH+]4CCCCC4)(C)c4ccccc4)C(CC2)CC3)cc1
CHEMBL3087367	0.158	O(C(=O)C1(CCCCCC1)C=1CC=CC=1)[C@@H]1C2CC[N+](C1)(CC2)CC(=O)Nc1ncncc1
CHEMBL1922054	0.158	o1c2cc(ccc2nc1C[N+]12C[C@H](OC(=O)[C@]([NH+]3CCCCC3)(C)c3ccccc3)C(CC1)CC2)C
CHEMBL1924049	0.126	Fc1ccccc1CC[N+]12C[C@H](OC(=O)[C@]([NH+]3CCCCC3)(C)c3ccccc3)C(CC1)CC2
CHEMBL1921941	0.126	s1cccc1[C@]([NH+]1CCCCC1)(C(O[C@@H]1C2CC[N+](C1)(CC2)CC(=O)N)=O)C
CHEMBL1921946	0.126	O(C(=O)[C@]([NH+]1CCCCC1)(C)c1ccccc1)[C@@H]1C2CC[N+](C1)(CC2)CC(=O)Nc1ncccc1
CHEMBL3087238	0.126	Fc1cc(NC(=O)C[N+]23C[C@H](OC(=O)C4(CCCCCC4)C=4CC=CC=4)C(CC2)CC3)ccc1
CHEMBL3088085	0.126	O(C(=O)C1(CCCCCC1)C=1CC=CC=1)[C@@H]1C2CC[N+](C1)(CC2)CCOCc1ccccc1
CHEMBL1921919	0.126	O(C(=O)[C@]([NH+]1CCCCC1)(C)c1ccccc1)[C@@H]1C2CC[N+](C1)(CC2)CCCc1cc(ncc1)C
CHEMBL3087242	0.1	O(C(=O)C1(CCCCCC1)C=1CC=CC=1)[C@@H]1C2CC[N+](C1)(CC2)CC(=O)Nc1n[nH]cc1
CHEMBL1922053	0.1	Clc1nc(NC(=O)C[N+]23C[C@H](OC(=O)[C@]([NH+]4CCCCC4)(C)c4sccc4)C(CC2)CC3)cnc1
CHEMBL1921945	0.1	s1cccc1[C@]([NH+]1CCCCC1)(C(O[C@@H]1C2CC[N+](C1)(CC2)CC(=O)Nc1cc(F)ccc1)=O)C
CHEMBL1924036	0.1	s1cccc1C([NH+]1CCCCC1)(C(OC1CC[N+](CC1)(C)C)=O)C
CHEMBL3087949	0.1	Clc1nc(NC(=O)C[N+]23C[C@H](OC(=O)C4(CCCCCC4)C=4CC=CC=4)C(CC2)CC3)cnc1
CHEMBL3087952	0.1	o1c2c(nc1C[N+]13C[C@H](OC(=O)C4(CCCCCC4)C=4CC=CC=4)C(CC1)CC3)cccc2
CHEMBL3088080	0.0794	O(C(=O)C1(CCCCCC1)C=1CC=CC=1)[C@@H]1C2CC[N+](C1)(CC2)CCc1ccccc1
CHEMBL3087957	0.0794	o1nc(cc1-c1ccccc1)C[N+]12C[C@H](OC(=O)C3(CCCCCC3)C=3CC=CC=3)C(CC1)CC2
CHEMBL1921917	0.0794	O(C(=O)[C@]([NH+]1CCCCC1)(C)c1ccccc1)[C@@H]1C2CC[N+](C1)(CC2)CCCc1ccncc1
CHEMBL1921937	0.0794	s1cccc1[C@]([NH+]1CCCCC1)(C(O[C@@H]1C2CC[N+](C1)(CC2)CCCOc1ccc(F)cc1)=O)C
CHEMBL3088075	0.0794	s1cccc1C1(CCCCCC1)C(O[C@@H]1C2CC[NH+](C1)CC2)=O
CHEMBL1921925	0.0631	s1c2c(cc1CCC[N+]13C[C@H](OC(=O)[C@]([NH+]4CCCCC4)(C)c4ccccc4)C(CC1)CC3)cccc2
CHEMBL1921907	0.0631	Brc1cc(ccc1)CC[N+]12C[C@H](OC(=O)[C@]([NH+]3CCCCC3)(C)c3ccccc3)C(CC1)CC2
CHEMBL1921935	0.0631	s1cccc1[C@]([NH+]1CCCCC1)(C(O[C@@H]1C2CC[N+](C1)(CC2)CCCOc1ccccc1)=O)C
CHEMBL3087961	0.0631	O(C(=O)C1(CCCCCC1)c1ccccc1)[C@@H]1C2CC[NH+](C1)CC2
CHEMBL3088081	0.0631	s1c(ccc1C)CC[N+]12C[C@H](OC(=O)C3(CCCCCC3)C=3CC=CC=3)C(CC1)CC2
CHEMBL3088086	0.0631	O(CCC[N+]12C[C@H](OC(=O)C3(CCCCCC3)C=3CC=CC=3)C(CC1)CC2)c1ccccc1
CHEMBL1921908	0.0501	Clc1sc(cc1)CC[N+]12C[C@H](OC(=O)[C@]([NH+]3CCCCC3)(C)c3ccccc3)C(CC1)CC2
CHEMBL3087235	0.0501	o1c2c(nc1CCC[N+]13C[C@H](OC(=O)C4(CCCCCC4)C=4CC=CC=4)C(CC1)CC3)cccc2
CHEMBL1924040	0.0501	O(CCC[N+]12C[C@H](OC(=O)[C@]([NH+]3CCCCC3)(C)c3ccccc3)C(CC1)CC2)c1ccccc1
CHEMBL3087230	0.0501	s1cccc1C1(CCCCCC1)C(O[C@@H]1C2CC[N+](C1)(CC2)CCCc1ccncc1)=O
CHEMBL3087959	0.0316	O(C(=O)C(C)(C1CCCC1)c1ccccc1)C1CC[N+](CC1)(C)C
CHEMBL1924027	0.0316	O(C(=O)[C@@](C)(C1CCCC1)c1ccccc1)C1CC[N+](CC1)(C)C
