# Supplementary material for: Activity Models of Key GPCR Families in the Central Nervous System: A Tool for Many Purposes
Source: J Chem Inf Model. 2023 May 31;63(11):3248–62. doi: 10.1021/acs.jcim.2c01531 (PMC10268961; doi:10.1021/acs.jcim.2c01531)
Supplement: Supplementary file 4 — ci2c01531_si_004.zip [file ci2c01531_si_004.zip › xlsx_active_files/5HT6_IC50_actives.xlsx]

## Sheet: 5HT6_IC50_actives
CMPD_CHEMBLID	STANDARD_VALUE	CANONICAL-SMILES
CHEMBL2376486	20	S(C)c1cc2c([nH]c(C)c2C=2CC[NH2+]CC=2)cc1
CHEMBL1668571	20	Clc1cc(S(=O)(=O)c2c3n(nc2SC)C(=CC(=N3)C)C)ccc1
CHEMBL26379	20	[NH2+]1CCC(=CC1)c1c2cc(ccc2[nH]c1)C#N
CHEMBL180826	19	S(=O)(=O)(n1cc(c2c1cccc2)C1CC[NH2+]CC1)c1ccccc1
CHEMBL1642864	19	S(=O)(=O)(c1c2c(ccc1)cccc2)c1n[nH]c2c1cc(cc2)C[NH+]1CC[NH2+]CC1
CHEMBL60264	19	Ic1ccc(S(=O)(=O)Nc2cc(N3CC[NH+](CC3)C)c(OC)cc2)cc1
CHEMBL1642883	19	S(=O)(=O)(c1cc(ccc1)C)c1n[nH]c2c1cc(NC1CC[NH2+]CC1)cc2
CHEMBL3113351	18	Clc1cc(S(=O)(=O)C=2C(N3C(=NC=2SC)C=CC=C3)=N)ccc1Cl
CHEMBL1081794	18	S(=O)(=O)(c1cc(F)ccc1)c1c2cc(F)ccc2n(c1)C1CCC[NH2+]C1
CHEMBL236988	17	S(=O)(=O)(n1cc(c2c1cccc2)CC[NH3+])c1cc(OC)c(OC)cc1
CHEMBL597009	17	S(=O)(=O)(c1c2c(ccc1)cccc2)c1n[nH]c2c1cc(N1C[C@@H]([NH+](C)C)CC1)cc2
CHEMBL42	17	Clc1cc2N=C(N3CC[NH+](CC3)C)c3c(Nc2cc1)cccc3
CHEMBL1642120	17	S(=O)(=O)(N1c2c(ccc(N3CC[NH+](CC3)C)c2)C(=O)C[C@@H]1C)c1cc2c(cc1)cccc2
CHEMBL1277466	17	S(=O)(=O)(c1c2c(ccc1)cccc2)c1n[nH]c2c1cccc2N1CC[NH+](CC1)C
CHEMBL1086719	17	Clc1cc(S(=O)(=O)c2c3c(n(c2)C2CC[NH+](C2)C)cccc3)ccc1
CHEMBL3659969	16	S(=O)(=O)(c1c2n(nc1SC)C1=C(C[NH2+]CC1)C(=N2)C)c1ccccc1
CHEMBL598443	16	S(=O)(=O)(c1c2c(ccc1)cccc2)c1n[nH]c2c1cc(N1CC([NH3+])C1)cc2
CHEMBL292759	16	Brc1ccc(S(=O)(=O)Nc2cc(N3CC[NH+](CC3)C)c(OC)cc2)cc1
CHEMBL1403281	16	O1[C@](NC(=O)[C@@H]2C=C3[C@H]([NH+](C2)C)Cc2c4c3cccc4[nH]c2)(C(C)C)C(=O)N2[C@@H](CC(C)C)C(=O)N3[C@@H](CCC3)[C@]12O
CHEMBL1642889	16	S(=O)(=O)(c1cc2c(cc1)cccc2)c1n[nH]c2c1cc(NC1CC[NH2+]CC1)cc2
CHEMBL3780270	16	S(=O)(=O)(NCC1(CC1)c1c2c(cc(F)cc2)ccc1)c1cc(N2CC[NH2+]CC2)c(OC)cc1
CHEMBL21343	16	O=C(N(CC)CC)[C@@H]1C=C2[C@H]([NH2+]C1)Cc1c3c2cccc3[nH]c1
CHEMBL1222234	16	S(=O)(=O)(N(C(C)C)c1cc(N2CC[NH+](CC2)C)ccc1)c1c2c(ccc1)cccc2
CHEMBL604102	15	S(=O)(=O)(c1c2c(ccc1)cccc2)c1n[nH]c2c1cc(N1C[C@H]([NH3+])CC1)cc2
CHEMBL1642127	15	S(=O)(=O)(N1c2c(c(N3CC[NH+](CC3)C)c(cc2)C)C(=O)CC1C)c1cc2c(cc1)cccc2
CHEMBL1385840	15	O1[C@](NC(=O)[C@@H]2C=C3[C@H]([NH+](C2)C)Cc2c4c3cccc4[nH]c2)(C(C)C)C(=O)N2[C@@H](C(C)C)C(=O)N3[C@@H](CCC3)[C@]12O
CHEMBL1099284	15	S(=O)(=O)(Nc1cc(F)ccc1)c1cc2c3c([nH]c2cc1)CC[NH+](C3)C
CHEMBL568673	15	Clc1ccc(Cl)cc1S(=O)(=O)c1c2cccnc2n(c1)CC[NH+](C)C
CHEMBL3260795	15	O=C1N(CC(C1)c1ccccc1)c1cc2c(nc1)c(N1CC[NH2+]CC1)ccc2
CHEMBL1642851	15	S(=O)(=O)(c1c2c(ccc1)cccc2)c1n[nH]c2c1cc(NC1CC[NH2+]CC1)cc2
CHEMBL281937	14	[NH+]1(CCC(=CC1)c1c2c(n(c1)Cc1ccccc1)cccc2)C
CHEMBL606765	14	S(=O)(=O)(Nc1cc2c([nH]cc2C[C@H]2[NH+](CCC2)C)cc1)c1cc(ccc1)C(F)(F)F
CHEMBL178234	14	Clc1sc(S(=O)(=O)n2cc(c3c2cccc3)C=2CC[NH2+]CC=2)cc1
CHEMBL1642886	14	S(=O)(=O)(c1ccc(cc1)C(C)C)c1n[nH]c2c1cc(NC1CC[NH2+]CC1)cc2
CHEMBL444878	13	S(=O)(=O)(n1cc(c2c1cccc2)C=1CC[NH+](CC=1)C)c1ccccc1
CHEMBL1642848	13	S(=O)(=O)(c1c2c(ccc1)cccc2)c1n[nH]c2c1cc(NCC[NH3+])cc2
CHEMBL1221497	13	S(=O)(=O)(Nc1cc(N2CC[NH+](CC2)C)ccc1)c1cc2c(cc1)cccc2
CHEMBL715	13	s1c2Nc3c(N=C(N4CC[NH+](CC4)C)c2cc1C)cccc3
CHEMBL2172182	13	S(=O)(=O)(c1c2n(nc1C)C1=C(C=N2)C[NH+](CC1)C)c1ccccc1
CHEMBL1277105	13	S(=O)(=O)(c1c2c(ccc1)cccc2)c1n[nH]c2c1cc(N1CC[NH2+]CC1)cc2
CHEMBL598229	12	S(=O)(=O)(c1c2c(ccc1)cccc2)c1n[nH]c2c1cc(N1C[C@@H]([NH3+])CC1)cc2
CHEMBL157138	12	O=C(N[C@H]1C=C2[C@H]([NH+](C1)C)Cc1c3c2cccc3[nH]c1)N(CC)CC
CHEMBL3113561	12	BrC=1C=C(C=2N(C=1)C(=N)C(S(=O)(=O)c1ccccc1)=C(SC)N=2)C
CHEMBL3113360	12	S(=O)(=O)(C=1C(N2C(=NC=1OCC)C=CC=C2)=N)c1ccccc1
CHEMBL1642882	12	Clc1cc(S(=O)(=O)c2n[nH]c3c2cc(NC2CC[NH2+]CC2)cc3)ccc1
CHEMBL1935594	11	S(=O)(=O)(c1cc(F)ccc1)c1cc2oc3c(CC[NH2+]C3(C)C)c2cc1
CHEMBL1642128	11	S(=O)(=O)(N1c2c(C(=O)CC1C)c(N1CC[NH+](CC1)C)cc(c2)C)c1cc2c(cc1)cccc2
CHEMBL3781260	11	S(=O)(=O)(NCCc1c2c(ccc1)c(OC)ccc2)c1cc(N2CC[NH+](CC2)C)c(OC)cc1
CHEMBL3113350	11	Clc1ccccc1S(=O)(=O)C=1C(N2C(=NC=1SC)C=CC=C2)=N
CHEMBL369910	11	Clc1cc2c(sc(S(=O)(=O)n3cc(c4c3cccc4)C[C@H]3[NH+](CCC3)C)c2C)cc1
CHEMBL3781948	11	S(=O)(=O)(NCC(C)(C)c1c2c(cc(F)cc2)ccc1)c1cc(N2CC[NH2+]CC2)c(OC)cc1
CHEMBL394233	11	Clc1sc(cc1)CS(=O)(=O)c1c2cccnc2n(c1)C1CC[NH2+]C1
CHEMBL484345	11	S(=O)(=O)(n1ncc2c1cccc2NC(=O)CC[NH3+])c1c2c(ccc1)cccc2
CHEMBL606817	10	S(=O)(=O)(Nc1cc2c([nH]cc2C[C@H]2[NH+](CCC2)C)cc1)c1cc2c(cc1)cccc2
CHEMBL520129	10	S(=O)(=O)(n1ncc2c1cc(NC(=O)C1CCC[NH2+]C1)cc2)c1c2c(ccc1)cccc2
CHEMBL392541	10	ClC=1NC2SC=CN2C=1S(=O)(=O)c1c2cccnc2n(c1)C1CC[NH+](C1)CC
CHEMBL2376482	10	Brc1cc2c([nH]c(C)c2C=2CC[NH2+]CC=2)cc1
CHEMBL193351	10	Clc1cc2c([nH]c(C)c2C=2CC[NH+](CC=2)C)cc1
CHEMBL1935601	9	S(=O)(=O)(c1cc(F)ccc1)c1cc2oc3c(CC[NH2+]C34CCCOC4)c2cc1
CHEMBL238770	9	S1C(S(=O)(=O)n2cc(c3c2cccc3)CC[NH3+])=CN(C)C1[NH3+]
CHEMBL1173211	9	s1c2c(-n3nnc(S(=O)(=O)c4ccccc4)c3[NH+]=C2NC(CC)C)cc1
CHEMBL359876	9	Clc1cc(S(=O)(=O)n2cc(c3c2cccc3)C=2CC[NH+](CC=2)C)ccc1
CHEMBL182000	9	S(=O)(=O)(n1cc(c2cc(F)ccc12)C=1CC[NH2+]CC=1)c1c2c(ccc1)cccc2
CHEMBL1642126	9	S(=O)(=O)(N1c2c(C(=O)CC1CC)c(N1CC[NH+](CC1)C)ccc2)c1cc2c(cc1)cccc2
CHEMBL362487	8	Clc1ccccc1S(=O)(=O)n1cc(c2c1cccc2)C=1CC[NH2+]CC=1
CHEMBL1277917	8	S(=O)(=O)(c1ccccc1)c1n[nH]c2c1cc(N1CC[NH+](CC1)C)cc2
CHEMBL3113555	8	S(=O)(=O)(C=1C(N2C=C(C=CC2=NC=1SC)C(=O)N)=N)c1ccccc1
CHEMBL1935589	8	S(=O)(=O)(c1cc2oc3c(CC[NH2+]C3)c2cc1)c1ccccc1
CHEMBL361213	8	Clc1cc2c(n(S(=O)(=O)c3ccccc3)cc2C[C@@H]2[NH+](CCC2)C)cc1
CHEMBL565723	8	Clc1cc(S(=O)(=O)c2c3cccnc3n(c2)CC[NH2+]C)ccc1
CHEMBL1642866	8	S(=O)(=O)(c1c2c(ccc1)cccc2)c1n[nH]c2c1cc(NC(=O)C1CC[NH2+]CC1)cc2
CHEMBL196094	8	Clc1ccc(S(=O)(=O)n2cc(c3c2cccc3)C[C@H]2[NH+](CCC2)C)cc1
CHEMBL482562	8	S(=O)(=O)(n1ncc2c1cc(NC(=O)C1CC[NH2+]CC1)cc2)c1c2c(ccc1)cccc2
CHEMBL236314	8	ClC=1NC2SC=CN2C=1S(=O)(=O)c1c2cccnc2n(c1)C1CCC[NH+](C1)C(C)C
CHEMBL1277104	8	S(=O)(=O)(c1c2c(ccc1)cccc2)c1n[nH]c2c1cc(N1CC[NH+](CC1)C)cc2
CHEMBL1642123	8	S(=O)(=O)(N1c2c(C(=O)CC1C)c(N1CC[NH+](CC1)C)ccc2)c1cc2c(cc1)cccc2
CHEMBL1092241	7	S(=O)(=O)(c1c2n(nc1SC)C(=C1C(=N2)CCCC1)C)c1ccccc1
CHEMBL1278001	7	S(=O)(=O)(c1c2c(ccc1)cccc2)c1nn(c2c1cc(N1CC[NH2+]CC1)cc2)Cc1ccccc1
CHEMBL364005	7	Clc1cc2c([nH]c(C)c2C=2CC[NH2+]CC=2)cc1
CHEMBL198941	7	Clc1cc(S(=O)(=O)n2cc(c3c2cccc3)C[C@H]2[NH+](CCC2)C)ccc1Cl
CHEMBL194750	7	S(=O)(=O)(n1cc(c2c1cccc2)C1CCC[NH2+]C1)c1ccc(OC)cc1
CHEMBL1222362	7	S(=O)(=O)(N(C)c1cc(N2CC[NH+](CC2)C)ccc1)c1cc2c(cc1)cccc2
CHEMBL1642125	7	S(=O)(=O)(N1c2c(C(=O)C[C@@H]1C)c(N1CC[NH+](CC1)C)ccc2)c1cc2c(cc1)cccc2
CHEMBL1935599	6	S(=O)(=O)(c1cc(F)ccc1)c1cc2oc3c(CC[NH2+]C34CCOCC4)c2cc1
CHEMBL565976	6	S(=O)(=O)(c1cc(F)ccc1)c1c2cccnc2n(c1)CC[NH2+]C
CHEMBL1221449	6	S(=O)(=O)(N(CC1CC1)c1cc(N2CC[NH+](CC2)C)ccc1)c1cc2c(cc1)cccc2
CHEMBL3780530	5	S(=O)(=O)(NCCc1c2c(cccc2)c(OC)cc1)c1cc(N2CC[NH2+]CC2)c(OC)cc1
CHEMBL565746	5	Clc1nc2SC=Cn2c1S(=O)(=O)c1c2cccnc2n(c1)CC[NH2+]C
CHEMBL3781772	5	S(=O)(=O)(NCC1(CC1)c1c2cc(OC)ccc2ccc1)c1cc(N2CC[NH2+]CC2)c(OC)cc1
CHEMBL1275630	4	S(=O)(=O)(c1c2c(ccc1)cccc2)c1nn(c2c1cc(N1CC[NH2+]CC1)cc2)CC(C)C
CHEMBL3781617	4	S(=O)(=O)(NCCc1c2c(cc(F)cc2)ccc1)c1cc(N2CC[NH2+]CC2)c(OC)cc1
CHEMBL178193	4	S(=O)(=O)(n1cc(c2cc(OC)ccc12)C=1CC[NH2+]CC=1)c1cc2c(cc1)cccc2
CHEMBL355905	4	S(=O)(=O)(C=1C(N2C(=NC=1SC)C=CC=C2)=N)c1ccccc1
CHEMBL1222363	4	S(=O)(=O)(N(CCC)c1cc(N2CC[NH+](CC2)C)ccc1)c1cc2c(cc1)cccc2
CHEMBL180066	3	S(=O)(=O)(n1cc(c2c1cccc2)C=1CC[NH+](CC=1)C)c1ccccc1F
CHEMBL1642865	3	S(=O)(=O)(c1c2c(ccc1)cccc2)c1n[nH]c2c1cc(NC(=O)CC[NH3+])cc2
CHEMBL3780744	3	S(=O)(=O)(NCC1(CC1)c1c2c(ccc1)cccc2)c1cc(N2CC[NH2+]CC2)c(OC)cc1
CHEMBL1935590	3	S(=O)(=O)(c1cc(F)ccc1)c1cc2oc3c(CC[NH2+]C3)c2cc1
CHEMBL3113559	3	S(=O)(=O)(C=1C(N2C(=NC=1SC)C(=CC=C2)C)=N)c1ccccc1
CHEMBL119443	3	OC[C@@H](NC(=O)[C@@H]1C=C2[C@H]([NH+](C1)C)Cc1c3c2cccc3[nH]c1)C
CHEMBL1732	3	O1[C@](NC(=O)[C@@H]2C[C@H]3[C@H]([NH+](C2)C)Cc2c4c3cccc4[nH]c2)(C)C(=O)N2[C@@H](Cc3ccccc3)C(=O)N3[C@@H](CCC3)[C@]12O
CHEMBL1278092	3	S(=O)(=O)(c1ccccc1)c1nn(c2c1cc(N1CC[NH2+]CC1)cc2)C
CHEMBL3780252	3	S(=O)(=O)(NCC1(CC1)c1c2c(cc(F)cc2)ccc1)c1cc(N2CC[NH+](CC2)C)c(OC)cc1
CHEMBL1221452	3	S(=O)(=O)(N(Cc1ccccc1)c1cc(N2CC[NH+](CC2)C)ccc1)c1cc2c(cc1)cccc2
CHEMBL1222134	3	S(=O)(=O)(N(C(C)C)c1cc(N2CC[NH+](CC2)C)ccc1)c1cc2c(cc1)cccc2
CHEMBL1222364	3	S(=O)(=O)(N(CC)c1cc(N2CC[NH+](CC2)C)ccc1)c1cc2c(cc1)cccc2
CHEMBL1277837	2	S(=O)(=O)(c1c2c(ccc1)cccc2)c1nn(c2c1cc(N1CC[NH2+]CC1)cc2)C(C)C
CHEMBL1277467	2	S(=O)(=O)(c1ccccc1)c1nn(c2c1cc(N1CC[NH2+]CC1)cc2)CC
CHEMBL1922641	2	S(=O)(=O)(c1ccc(N2CC[NH2+]CC2)cc1NCC)c1ccccc1
CHEMBL3780359	2	S(=O)(=O)(NCCc1c2c(ccc1)cccc2)c1cc(N2CC[NH2+]CC2)c(OC)cc1
CHEMBL180606	2	S(=O)(=O)(n1cc(c2c1cccc2)C=1CC[NH2+]CC=1)c1ccccc1F
CHEMBL3780950	2	S(=O)(=O)(NCCc1c2c(cccc2)c(OC)cc1)c1cc(N2CC[NH+](CC2)C)c(OC)cc1
CHEMBL1201356	2	OC[C@@H](NC(=O)[C@@H]1C=C2[C@H]([NH+](C1)C)Cc1c3c2cccc3[nH]c1)CC
CHEMBL3113361	2	S(=O)(=O)(C=1C(N2C(=NC=1NC)C=CC=C2)=N)c1ccccc1
CHEMBL3781574	2	S(=O)(=O)(NCC1(CC1)c1c2cc(F)ccc2ccc1)c1cc(N2CC[NH2+]CC2)c(OC)cc1
CHEMBL1277752	2	S(=O)(=O)(c1c2c(ccc1)cccc2)c1nn(c2c1cc(N1CC[NH2+]CC1)cc2)CCC
CHEMBL3782049	2	S(=O)(=O)(NCC1(CC1)c1c2cc(OC)ccc2ccc1)c1cc(N2CC[NH+](CC2)C)c(OC)cc1
CHEMBL3779933	2	Brc1cc2c(cc1)cccc2CCNS(=O)(=O)c1cc(N2CC[NH2+]CC2)c(OC)cc1
CHEMBL442	2	O1[C@](NC(=O)[C@@H]2C=C3[C@H]([NH+](C2)C)Cc2c4c3cccc4[nH]c2)(C)C(=O)N2[C@@H](Cc3ccccc3)C(=O)N3[C@@H](CCC3)[C@]12O
CHEMBL2376561	2	Clc1cc2c(n(S(=O)(=O)c3ccccc3)c(C)c2C=2CC[NH2+]CC=2)cc1
CHEMBL414668	2	[NH2+]1CCC(=CC1)c1c2c([nH]c1-c1ccccc1)cccc2
CHEMBL3113362	2	S(=O)(=O)(C=1C(N2C(=NC=1NCC)C=CC=C2)=N)c1ccccc1
CHEMBL1278000	2	S(=O)(=O)(c1c2c(ccc1)cccc2)c1nn(c2c1cc(N1CC[NH+](CC1)C)cc2)Cc1ccccc1
CHEMBL3782008	2	S(=O)(=O)(NCC1(CC1)c1c2c(ccc1)cccc2)c1cc(N2CC[NH+](CC2)C)c(OC)cc1
CHEMBL431298	2	Clc1cc2c(sc(S(=O)(=O)Nc3cc(N4CC[NH2+]CC4)c(OC)cc3)c2C)cc1
CHEMBL1277657	1	S(=O)(=O)(c1c2c(ccc1)cccc2)c1nn(c2c1cc(N1CC[NH2+]CC1)cc2)CC
CHEMBL1277836	1	S(=O)(=O)(c1c2c(ccc1)cccc2)c1nn(c2c1cc(N1CC[NH+](CC1)C)cc2)C(C)C
CHEMBL1277751	1	S(=O)(=O)(c1c2c(ccc1)cccc2)c1nn(c2c1cc(N1CC[NH+](CC1)C)cc2)CCC
CHEMBL1277564	1	S(=O)(=O)(c1c2c(ccc1)cccc2)c1nn(c2c1cc(N1CC[NH+](CC1)C)cc2)C
CHEMBL3780861	1	Brc1cc2c(cc1)cccc2C(CNS(=O)(=O)c1cc(N2CC[NH2+]CC2)c(OC)cc1)(C)C
CHEMBL1277656	1	S(=O)(=O)(c1c2c(ccc1)cccc2)c1nn(c2c1cc(N1CC[NH+](CC1)C)cc2)CC
CHEMBL1909065	1	O1[C@@H]([C@H](C[C@@H](C)[C@]1(O)C)C)[C@@H]1O[C@@H]([C@]2(O[C@H](CC2)[C@]2(O[C@]3(O[C@H]([C@@H](C)[C@@H]4O[C@](O)(CC(=O)[O-])[C@@H](C)[C@H](OC)[C@H]4OC)[C@H](C)[C@@H](O)C3)CC2)C)C)[C@@H](O[C@H]2O[C@@H](C)[C@H](OC)[C@@H](OC)C2)C1
CHEMBL3781399	1	S(=O)(=O)(NCCc1c2c(cccc2)c(F)cc1)c1cc(N2CC[NH2+]CC2)c(OC)cc1
CHEMBL610259	1	Brc1ccc(S(=O)(=O)Nc2cc3c([nH]cc3C[C@H]3[NH+](CCC3)C)cc2)cc1
CHEMBL1277565	1	S(=O)(=O)(c1c2c(ccc1)cccc2)c1nn(c2c1cc(N1CC[NH2+]CC1)cc2)C
CHEMBL3780011	1	S(=O)(=O)(NCC(C)(C)c1c2cc(OC)ccc2ccc1)c1cc(N2CC[NH+](CC2)C)c(OC)cc1
CHEMBL1277918	1	S(=O)(=O)(c1c2c(ccc1)cccc2)c1nn(c2c1cc(N1CC[NH+](CC1)C)cc2)CC(C)C
CHEMBL3781239	1	S(=O)(=O)(NCCc1c2c(cc(F)cc2)ccc1)c1cc(N2CC[NH+](CC2)C)c(OC)cc1
CHEMBL3780141	1	S(=O)(=O)(NCC(C)(C)c1c2c(ccc1)cccc2)c1cc(N2CC[NH2+]CC2)c(OC)cc1
CHEMBL3113554	1	S(=O)(=O)(C=1C(N2C=C(C=CC2=NC=1SC)C)=N)c1ccccc1
CHEMBL3779974	1	Brc1cc2c(cc1)cccc2C1(CC1)CNS(=O)(=O)c1cc(N2CC[NH2+]CC2)c(OC)cc1
CHEMBL3781263	1	S(=O)(=O)(NCC(C)(C)c1c2cc(OC)ccc2ccc1)c1cc(N2CC[NH2+]CC2)c(OC)cc1
CHEMBL610256	1	Clc1cc2c(sc(S(=O)(=O)Nc3cc4c([nH]cc4C[C@H]4[NH+](CCC4)C)cc3)c2C)cc1
CHEMBL3781801	1	S(=O)(=O)(NCCc1c2cc(OC)ccc2ccc1)c1cc(N2CC[NH2+]CC2)c(OC)cc1
CHEMBL413525	1	Clc1sc(S(=O)(=O)n2cc(c3c2cccc3)C[C@H]2[NH+](CCC2)C)cc1
CHEMBL3781179	0	S(=O)(=O)(NCCc1c2c(ccc1)cccc2)c1cc(N2CC[NH+](CC2)C)c(OC)cc1
CHEMBL371886	0	S(=O)(=O)(n1cc(c2c1cccc2)C[C@H]1[NH+](CCC1)C)c1cc(OC)c(OC)cc1
CHEMBL609739	0	Brc1ccccc1S(=O)(=O)Nc1cc2c([nH]cc2C[C@H]2[NH+](CCC2)C)cc1
CHEMBL180221	0	Clc1ccccc1S(=O)(=O)n1cc(c2c1cccc2)C=1CC[NH+](CC=1)C
CHEMBL353389	0	Brc1cc(ccc1)-c1[nH]c2c(cccc2)c1CCC[NH+](C)C
CHEMBL3780274	0	S(=O)(=O)(NCCc1c2cc(F)ccc2ccc1)c1cc(N2CC[NH2+]CC2)c(OC)cc1
CHEMBL194307	0	S(=O)(=O)(n1cc(c2c1cccc2)C[C@@H]1[NH+](CCC1)C)c1ccccc1
CHEMBL3779904	0	S(=O)(=O)(NCCc1c2cc(OC)ccc2ccc1)c1cc(N2CC[NH+](CC2)C)c(OC)cc1
CHEMBL3781452	0	S(=O)(=O)(NCCc1c2c(cccc2)c(F)cc1)c1cc(N2CC[NH+](CC2)C)c(OC)cc1
CHEMBL3780579	0	Brc1cc2c(cc1)cccc2C(CNS(=O)(=O)c1cc(N2CC[NH+](CC2)C)c(OC)cc1)(C)C
CHEMBL3781323	0	S(=O)(=O)(NCCc1c2cc(F)ccc2ccc1)c1cc(N2CC[NH+](CC2)C)c(OC)cc1
CHEMBL3781299	0	Brc1cc2c(cc1)cccc2CCNS(=O)(=O)c1cc(N2CC[NH+](CC2)C)c(OC)cc1
