# Supplementary material for: Activity Models of Key GPCR Families in the Central Nervous System: A Tool for Many Purposes
Source: J Chem Inf Model. 2023 May 31;63(11):3248–62. doi: 10.1021/acs.jcim.2c01531 (PMC10268961; doi:10.1021/acs.jcim.2c01531)
Supplement: Supplementary file 4 — ci2c01531_si_004.zip [file ci2c01531_si_004.zip › xlsx_active_files/M4_EC50_actives.xlsx]

## Sheet: M4_EC50_actives
CMPD_CHEMBLID	STANDARD_VALUE	CANONICAL_SMILES
CHEMBL3354069	66069.3	s1nc(C=2C[NH+](CCC=2)C)c(OCCCCCCCCCC2CC[NH+](CC2)CCCN2c3c(CCC2=O)cccc3)n1
CHEMBL14	60000	O(CC[N+](C)(C)C)C(=O)N
CHEMBL227378	25118.9	O1[C@H](COC[C@H]1C)C[N+](C)(C)C
CHEMBL143469	20000	s1nc(C=2C[NH+](CCC=2)C)c(OCCCCCCCCCOc2nsnc2C=2C[NH+](CCC=2)C)n1
CHEMBL2057683	7762.47	s1c2c(nc1C(=O)NC1CC1)c(OC)ccc2C
CHEMBL2057406	7079.46	s1c2c(nc1NC(=O)NC1CCCC1)c(OC)ccc2C
CHEMBL3354067	7079.46	s1nc(C=2C[NH+](CCC=2)C)c(OCCCCCC2CC[NH+](CC2)CCCN2c3c(CCC2=O)cccc3)n1
CHEMBL965	6606.93	O(CC[N+](C)(C)C)C(=O)N
CHEMBL21536	6309.57	s1nc(C=2C[NH+](CCC=2)C)c(OCCCCCC)n1
CHEMBL342400	3900	s1nc(C=2C[NH+](CCC=2)C)c(OCCOc2nsnc2C=2C[NH+](CCC=2)C)n1
CHEMBL3618447	3720	Brc1ccc(cc1)C(=O)N[C@@H]1c2cc(N=C(N(Cc3ccc(F)cc3)C)C)ccc2C[C@H]1O
CHEMBL390842	2818.38	O1[C@@H](COC[C@@H]1C)C[N+](C)(C)C
CHEMBL2057416	2818.38	s1c2c(nc1NC(=O)c1ccncc1)c(OC)ccc2
CHEMBL228144	2511.89	O1C(COCC1C)C[N+](C)(C)C
CHEMBL2057391	2344.23	s1c2c(nc1NC(=O)c1cccnc1)c(OC)ccc2C
CHEMBL3354073	1995.26	O=C1N(c2c(CC1)cccc2)CCC[NH+]1CCC(CC1)CCCCCO
CHEMBL1424504	1819.7	s1c2c(nc1NC(=O)C=1OCCOC=1)c(OC)ccc2C
CHEMBL1223938	1584.89	S(=O)(=O)(CC)c1cc2N(C3CC[NH+](CC3)C3(CCC(OCC)CC3)C)C(Oc2cc1)=O
CHEMBL1223864	1584.89	S(=O)(=O)(C)c1cc2N(C3CC[NH+](CC3)C3(CCC(OCC)CC3)C)C(Oc2cc1)=O
CHEMBL3616497	1360	Brc1ccc(cc1)C(=O)N[C@@H]1c2cc(\[NH+]=C(\NCCc3ccc(OC)cc3)/C)ccc2C[C@H]1O
CHEMBL2057376	1348.96	s1c2c(nc1NC(=O)c1occc1)c(OC)ccc2C
CHEMBL2057392	1288.25	s1c2c(nc1NC(=O)c1ccncc1)c(OC)ccc2C
CHEMBL2057394	1122.02	s1c2c(nc1NC(=O)c1nccnc1)c(OC)ccc2C
CHEMBL3618436	1110	Brc1ccc(cc1)C(=O)N[C@@H]1c2cc(\[NH+]=C(\Nc3ccc(F)cc3)/C)ccc2C[C@H]1O
CHEMBL143468	1100	s1nc(C=2C[NH+](CCC=2)C)c(OCCCCCCCCCCOc2nsnc2C=2C[NH+](CCC=2)C)n1
CHEMBL3616501	1060	Fc1ccc(cc1)CN(C(=Nc1cc2c(C[C@@H](O)[C@@H]2NC(=O)c2ccc(cc2)-c2ccccc2)cc1)C)C
CHEMBL2111051	844	O(CC#C)[C@@H]1C2CC[NH+](C1)CC2
CHEMBL1223863	794.33	O1c2c(N(C3CC[NH+](CC3)C3(CCC(OCC)CC3)C)C1=O)cc(cc2)C#N
CHEMBL1223941	794.33	O1c2c(N(C3CC[NH+](CC3)C3(CCC(OCCOC)CC3)C)C1=O)cc(cc2)C#N
CHEMBL2146599	630.96	O1CCC([NH+]2CCC(N3c4cc(ccc4NC3=O)C)CC2)CC1
CHEMBL1223806	501.19	O1c2c(N(C3CC[NH+](CC3)C3(CCC(OC)CC3)C)C1=O)cc(cc2)C
CHEMBL1223753	501.19	Fc1cc2NC(=O)N(c2cc1C)C1CC[NH+](CC1)C1CCOCC1
CHEMBL1223939	501.19	S(=O)(=O)(C)c1cc2N(C3CC[NH+](CC3)C3(CCC(OCCC)CC3)C)C(Oc2cc1)=O
CHEMBL3618450	405	Clc1ccc(cc1)C(=O)N[C@@H]1c2cc(N=C(N(Cc3ccc(F)cc3)C)C)ccc2C[C@H]1O
CHEMBL845	400	Clc1cc2N=C(N3CC[NH2+]CC3)c3c(Nc2cc1)cccc3
CHEMBL3616500	393	Fc1ccc(cc1)CN(C(=Nc1cc2c(C[C@@H](O)[C@@H]2NC(=O)c2ccc(cc2)C(F)(F)F)cc1)C)C
CHEMBL3618449	392	Fc1ccc(cc1)C(=O)N[C@@H]1c2cc(N=C(N(Cc3ccc(F)cc3)C)C)ccc2C[C@H]1O
CHEMBL3618444	355	Brc1ccc(cc1)C(=O)N[C@@H]1c2cc(\[NH+]=C(\NCc3cc(F)ccc3)/C)ccc2C[C@H]1O
CHEMBL2336057	320	OC1(CCN(CC1)C(OCC)=O)C[NH+]1C[C@@H](N2c3c(CC2=O)cccc3)CC1
CHEMBL1242979	300	Fc1cc2CCC(=O)N(c2cc1F)CCC[NH+]1CCC(NC(=O)Cc2cc(OC)c(OC)cc2)CC1
CHEMBL3354065	275.42	O=C1N(c2c(CC1)cccc2)CCC[NH+]1CCC(CC1)CCCC
CHEMBL304142	240	o1nc(OC)c2c1CCC[NH2+]C2
CHEMBL3616499	235	Fc1ccc(cc1)CN(C(=Nc1cc2c(C[C@@H](O)[C@@H]2NC(=O)c2ccc(cc2)C)cc1)C)C
CHEMBL3618445	227	Brc1ccc(cc1)C(=O)N[C@@H]1c2cc(\[NH+]=C(\NCc3ccccc3F)/C)ccc2C[C@H]1O
CHEMBL134641	214	O(N=C(C#N)[C@@H]1C2CC[NH+](C1)CC2)C
CHEMBL1223861	199.53	Fc1cc(cc2N(C3CC[NH+](CC3)C3(CCC(OCC)CC3)C)C(Oc12)=O)C
CHEMBL2146598	199.53	O1CCC([NH+]2CCC(N3c4c(NC3=O)cccc4)CC2)CC1
CHEMBL1223940	199.53	O1c2c(N(C3CC[NH+](CC3)C3(CCC(OCCOC)CC3)C)C1=O)cc(cc2)C
CHEMBL1223805	158.49	O(C)C1CCC([NH+]2CCC(N3c4cc(ccc4CC3=O)C)CC2)(CC1)C
CHEMBL1223862	158.49	O1c2c(N(C3CC[NH+](CC3)C3(CCC(OCC)CC3)C)C1=O)cc(OC)cc2
CHEMBL403773	138	OC(CCC[NH+]1CCC(CC1)C1CC[NH+](CC1)CCCC(O)(c1ccccc1)c1ccccc1)(c1ccccc1)c1ccccc1
CHEMBL7303	130	O(C(=O)C=1C[NH+](CCC=1)C)C
CHEMBL1223807	125.89	O1c2c(N(C3CC[NH+](CC3)C3(CCC(OCC)CC3)C)C1=O)cccc2
CHEMBL3618440	115	Brc1ccc(cc1)C(=O)N[C@@H]1c2cc(\[NH+]=C(\NCc3ccc(F)cc3)/C)ccc2C[C@H]1O
CHEMBL3616504	113	Brc1ccc(cc1)C(=O)N[C@@H]1c2cc(N=C3N(CCCC3)C)ccc2C[C@H]1O
CHEMBL1223860	100	Fc1cc2OC(=O)N(c2cc1C)C1CC[NH+](CC1)C1(CCC(OCC)CC1)C
CHEMBL3289440	93	S(=O)(=O)(N1CC2(CC[NH+](CC2)CC2CCN(CC2)C(OCC)=O)c2cccnc12)C
CHEMBL3633184	86	O=C1Nc2c(CN1[C@@H]1CC[NH+](C1)CC1C[C@@H]3N([C@H](C1)CC3)C(OCC)=O)cccc2
CHEMBL69305	67	o1nc(OCC)c2c1CCC[NH2+]C2
CHEMBL402207	67	OC(CCC[N+]1(CCC(CC1)C1CC[N+](CC1)(CCCC(O)(c1ccccc1)c1ccccc1)C)C)(c1ccccc1)c1ccccc1
CHEMBL59898	54	O1C2[NH+](CCc3cc(OC)ccc23)Cc2c3c([nH]c(C)c3C(OCC)=O)ccc12
CHEMBL667	48.8	O(C(=O)C)CC[N+](C)(C)C
CHEMBL3310802	47	O(CC)C(=O)N1CCC(CC1)C[NH+]1CCC2(CC1)c1cccnc1N(C2)C(=O)N(C)C
CHEMBL1223803	39.81	O(CCC)C1CCC([NH+]2CCC(N3c4cc(ccc4CC3=O)C)CC2)(CC1)C
CHEMBL3354068	35.48	s1nc(C=2C[NH+](CCC=2)C)c(OCCCCCCCC2CC[NH+](CC2)CCCN2c3c(CCC2=O)cccc3)n1
CHEMBL7634	33	O=C1N(CCC1)CC#CC[NH+]1CCCC1
CHEMBL1223804	31.62	O(CC)C1CCC([NH+]2CCC(N3c4cc(ccc4CC3=O)C)CC2)(CC1)C
CHEMBL69306	30	o1nc(OCC#C)c2c1CCC[NH2+]C2
CHEMBL2336059	29	O=C1N(c2c(C1)cccc2)[C@H]1CC[NH+](C1)CC1C[C@@H]2N([C@H](C1)CC2)C(OCC)=O
CHEMBL2146597	19.95	O=C1Nc2c(N1C1CC[NH+](CC1)C1CCCCC1)cccc2
CHEMBL2336056	15	O=C1N(c2c(C1)cccc2)[C@H]1CC[NH+](C1)CC1(CCN(CC1)C(OCC)=O)C
CHEMBL3289442	13	S(=O)(=O)(N1CC2(CC[NH+](CC2)CC2(CCN(CC2)C(OCC)=O)C)c2cccnc12)C
CHEMBL1223754	12.59	Fc1cc2NC(=O)N(c2cc1C)C1CC[NH+](CC1)C1(CCC(OCCC)CC1)C
CHEMBL491209	9.1	O=C1Nc2c(N1C1CC[NH+](CC1)C1CCN(CC1)C(OCC)=O)cccc2
CHEMBL485913	9.1	O=C1Nc2c(N1C1CC[NH+](CC1)C1CC[NH+](CC1)CCOC(=O)N)cccc2
CHEMBL335542	5.2	s1nc(C=2C[NH+](CCC=2)C)c(OCCOCCOCCOCCOc2nsnc2C=2C[NH+](CCC=2)C)n1
CHEMBL143466	4.7	s1nc(C=2C[NH+](CCC=2)C)c(SCCCCCCCCCCCSc2nsnc2C=2C[NH+](CCC=2)C)n1
CHEMBL142538	1.4	s1nc(C=2C[NH+](CCC=2)C)c(OCCCCCCCCCCCCOc2nsnc2C=2C[NH+](CCC=2)C)n1
CHEMBL139603	1	s1nc(C=2C[NH+](CCC=2)C)c(SCCCCCCCCCCCCSc2nsnc2C=2C[NH+](CCC=2)C)n1
CHEMBL143434	0.6	s1nc(C=2C[NH+](CCC=2)C)c(SCCCCCCCCCCSc2nsnc2C=2C[NH+](CCC=2)C)n1
