# Supplementary material for: Activity Models of Key GPCR Families in the Central Nervous System: A Tool for Many Purposes
Source: J Chem Inf Model. 2023 May 31;63(11):3248–62. doi: 10.1021/acs.jcim.2c01531 (PMC10268961; doi:10.1021/acs.jcim.2c01531)
Supplement: Supplementary file 4 — ci2c01531_si_004.zip [file ci2c01531_si_004.zip › xlsx_active_files/5HT7_EC50_actives.xlsx]

## Sheet: 5HT7_EC50_actives
CMPD_CHEMBLID	STANDARD_VALUE	CANONICAL-SMILES
CHEMBL224820	6320	O(C)c1ccccc1N1CC[NH+](CC1)CCCCCC(=O)NC1CCCc2c1cccc2
CHEMBL371300	5600	Oc1cc2n(ncc2cc1)C[C@@H]([NH3+])C
CHEMBL225284	2560	S(C)c1ccccc1N1CC[NH+](CC1)CCCCCC(=O)NC1CCCc2c1cccc2
CHEMBL389718	2460	O=C(C)c1ccccc1N1CC[NH+](CC1)CCCCCC(=O)NC1CCCc2c1cccc2
CHEMBL222755	1820	O=C(NC1CCCc2c1cccc2)CCCCC[NH+]1CCN(CC1)c1ccccc1C
CHEMBL18840	630	O=C(N)c1cc2c([nH]cc2CC[NH3+])cc1
CHEMBL445334	310	O=C1N(c2c(C1)cccc2)CCCC[NH+]1CCc2c(C1)cccc2
CHEMBL3321794	230	O=C1N(c2c(C1)cccc2)CC\C=C\CC[NH+]1CCc2c(C1)cccc2
CHEMBL3321798	60	O=C1N(c2c(C1)cccc2)CC\C=C\CC[NH+]1CC[C@@H]2[C@H](CCCC2)C1
CHEMBL39	17	Oc1cc2c([nH]cc2CC[NH3+])cc1
CHEMBL93240	0.6	S1c2c(cc(SC)cc2)C([NH+]2CC[NH+](CC2)C)Cc2c1cccc2
