# Supplementary material for: Activity Models of Key GPCR Families in the Central Nervous System: A Tool for Many Purposes
Source: J Chem Inf Model. 2023 May 31;63(11):3248–62. doi: 10.1021/acs.jcim.2c01531 (PMC10268961; doi:10.1021/acs.jcim.2c01531)
Supplement: Supplementary file 4 — ci2c01531_si_004.zip [file ci2c01531_si_004.zip › xlsx_active_files/M4_Ki_actives.xlsx]

## Sheet: M4_Ki_actives
CMPD_CHEMBLID	STANDARD_VALUE	CANONICAL_SMILES
CHEMBL42	100	Clc1cc2N=C(N3CC[NH+](CC3)C)c3c(Nc2cc1)cccc3
CHEMBL434684	97.72	[NH+](CC=1Cc2c(cccc2)C=1C(C)c1ncccc1)(C)C
CHEMBL106219	97.72	O1C2[NH+](CCc3cc(OC)ccc23)Cc2c3c(n(Cc4ccccc4)c(CC)c3C(OCC)=O)ccc12
CHEMBL557808	95.5	S1(=O)C[C@H](O[C@@]1(C1CCCCC1)c1ccccc1)C[N+](C)(C)C
CHEMBL3354077	95.5	O=C1N(c2c(CC1)cccc2)CCC[NH+]1CCC(CC1)CCCCCCCCCCCCCO
CHEMBL213709	92	Fc1ccc(cc1)C(CC(=O)N1C[C@H](O)C[C@H]1C(=O)N1CCC[C@@H]1C(=O)NCC1CC[NH+](CC1)CC)(c1ccc(F)cc1)c1ccc(F)cc1
CHEMBL58	89.8	Oc1c2c(C(=O)c3c(C2=O)c(NCC[NH2+]CCO)ccc3NCC[NH2+]CCO)c(O)cc1
CHEMBL2377392	89.6	O(C(=O)C([C@H](CC)C)c1ccccc1)CCC[NH+](CC)CC
CHEMBL423831	81.28	[NH+](CCC=1Cc2c(cccc2)C=1C(C)(C)c1ncccc1)(C)C
CHEMBL1200406	80	O(C(c1ccccc1)c1ccccc1)CC[NH+](C)C
CHEMBL538793	79.43	s1nc(C=2C[NH+](CCC=2)C)c(OCCCCCCCCCCCCOC(=O)C)n1
CHEMBL218755	79.43	s1nc(C=2C[NH+](CCC=2)C)c(OCCOCCOCCOc2nsnc2OC)n1
CHEMBL576707	77.62	o1c(ccc1C(C1CCCCC1)c1ccccc1)C1[NH+](CCC1)C
CHEMBL403773	74.13	OC(CCC[NH+]1CCC(CC1)C1CC[NH+](CC1)CCCC(O)(c1ccccc1)c1ccccc1)(c1ccccc1)c1ccccc1
CHEMBL177040	74	O=C(NCC(=O)NCCCC(=O)NCC1CCC[NH+](C1)CC1CCCCC1)CC(c1ccccc1)(c1ccccc1)c1ccccc1
CHEMBL104574	72.44	O1C2[NH+](CCc3cc(OC)ccc23)Cc2c3c([nH]c(C)c3C(OCc3ccccc3)=O)ccc12
CHEMBL104332	72.44	O1C2[NH+](CCc3cc(OC)ccc23)Cc2c3c(n(Cc4ccc(OC)cc4)c(C)c3C(OCC=C)=O)ccc12
CHEMBL21536	72	s1nc(C=2C[NH+](CCC=2)C)c(OCCCCCC)n1
CHEMBL2042554	70.79	O1[C@@H](COCC1(c1ccccc1)c1ccccc1)C[NH+](C)C
CHEMBL106505	67.61	O1C2[NH+](CCc3cc(OC)ccc23)Cc2c3c([nH]c(C)c3C(OCCCC)=O)ccc12
CHEMBL285440	65.6	O(C(=O)C(C)(C1CCCCC1)c1ccccc1)CCCC[NH+](C)C
CHEMBL569729	64.57	o1c(ccc1C(O)(c1ccccc1)c1ccccc1)C1[N+](CCC1)(C)C
CHEMBL373888	63.1	s1nc(C=2C[NH+](CCC=2)C)c(OCCOCCOc2nsnc2OC)n1
CHEMBL104803	61.66	o1nc(nc1-c1c2c3C[NH+]4C(Oc3ccc2[nH]c1C)c1c(cc(OC)cc1)CC4)C
CHEMBL369062	60	O=C(NCCCC(=O)NCCC(=O)NCC1CCC[NH+](C1)CC1CCCCC1)CC(c1ccccc1)(c1ccccc1)c1ccccc1
CHEMBL539120	58.88	S1(=O)C[C@@H](O[C@@]1(C1CCCCC1)c1ccccc1)[C@H]1[N+](CCC1)(C)C
CHEMBL21731	58	[NH2+](CCCC12CCC(c3c1cccc3)c1c2cccc1)C
CHEMBL571341	54.95	o1c(ccc1[C@@](O)(C1CCCCC1)c1ccccc1)[C@H]1[NH+](CCC1)C
CHEMBL481153	54	S1c2c(N(c3c1cccc3)C(OCC[NH+]1CCCC1)=O)cccc2
CHEMBL378872	53	Clc1ccc(cc1)C(CC(=O)N1C[C@H](O)C[C@H]1C(=O)N1CCC[C@@H]1C(=O)NCC1CC[NH2+]CC1)(c1ccc(Cl)cc1)c1ccc(Cl)cc1
CHEMBL657	52	O(C(c1ccccc1)c1ccccc1)CC[NH+](C)C
CHEMBL212645	48	Fc1ccc(cc1)C(CC(=O)N1C[C@H](O)C[C@H]1C(=O)N1CCC[C@@H]1C(=O)NCC1CC[NH+](CC1)C1CCCC1)(c1ccc(F)cc1)c1ccc(F)cc1
CHEMBL1172	47	Clc1cc2c(cc1)\C(\c1ncccc1CC2)=C\1/CC[NH2+]CC/1
CHEMBL2115126	45.05	S(=O)(c1ccc(cc1)C(C#N)C1CC[NH+](CC1)C1CCCCC1)c1ccc(OC)cc1
CHEMBL2112961	43	O=C(NCC(=O)NC[C@H]1CCC[NH+](C1)CC1CCCCC1)[C@H]1N(CCC1)C(=O)CC(c1ccccc1)(c1ccccc1)c1ccccc1
CHEMBL564	42	S1c2c(N(c3c1cccc3)CCC[NH+](C)C)cccc2
CHEMBL215180	42	Fc1ccc(cc1)C(CC(=O)N1C[C@H](O)C[C@H]1C(=O)N1CCC[C@@H]1C(=O)NCC1CC[NH2+]CC1)(c1ccc(F)cc1)c1ccc(F)cc1
CHEMBL214342	41	Fc1ccc(cc1)C(CC(=O)N1C[C@H](O)C[C@H]1C(=O)N1CCC[C@@H]1C(=O)NCC1CC[NH+](CC1)C)(c1ccc(F)cc1)c1ccc(F)cc1
CHEMBL242345	40.74	O(C)c1ccccc1C[NH2+]CCCCCC[NH+]1CCC(CC1)CCC1CC[NH+](CC1)CCCCCC[NH2+]Cc1ccccc1OC
CHEMBL438822	39	Fc1ccc(cc1)C(CC(=O)N1C[C@H](O)C[C@H]1C(=O)N1CCC[C@@H]1C(=O)NC[C@@H]1CCC[NH2+]C1)(c1ccc(F)cc1)c1ccc(F)cc1
CHEMBL583027	38.02	o1c(ccc1C(c1ccccc1)c1ccccc1)C1[N+](CCC1)(C)C
CHEMBL936	38	OC(CCC[NH+]1CCCCC1)(c1ccccc1)c1ccccc1
CHEMBL221753	36	O(CCOCC[N+](Cc1ccccc1)(C)C)c1ccc(cc1)C(CC(C)(C)C)(C)C
CHEMBL490	34	Fc1ccc(cc1)[C@@H]1CC[NH2+]C[C@H]1COc1cc2OCOc2cc1
CHEMBL568870	33.11	o1c(ccc1[C@@](O)(C1CCCCC1)c1ccccc1)[C@H]1[N+](CCC1)(C)C
CHEMBL64000	33	O(C(=O)C)C1C2[NH2+]C(C1)CCC2
CHEMBL3354078	32.36	O=C1N(c2c(CC1)cccc2)CCC[NH+]1CCC(CC1)CCCCCCCCCC1CC[NH+](CC1)CCCN1c2c(CCC1=O)cccc2
CHEMBL3085495	32.1	OC(CC[NH+]1CCCCC1)([C@@H]1[C@H]2C=C[C@@H](C1)C2)c1ccccc1
CHEMBL545077	31.62	s1nc(C=2C[NH+](CCC=2)C)c(OCCCCCCCCCCCCO)n1
CHEMBL215189	31	Fc1ccc(cc1)C(CC(=O)N1C[C@H](O)C[C@H]1C(=O)N1CCC[C@@H]1C(=O)NCC1CC[NH+](CC1)CC1CCC1)(c1ccc(F)cc1)c1ccc(F)cc1
CHEMBL2112959	31	O=C(NCCC(=O)NCCC(=O)NC[C@H]1CCC[NH+](C1)CC1CCCCC1)CC(c1ccccc1)(c1ccccc1)c1ccccc1
CHEMBL2112956	30	O=C(NCCCCCC(=O)NC[C@H]1CCC[NH+](C1)CC1CCCCC1)CC(c1ccccc1)(c1ccccc1)c1ccccc1
CHEMBL214029	29	Fc1ccc(cc1)C(CC(=O)N1C[C@H](O)C[C@H]1C(=O)N1CCC[C@@H]1C(=O)NCCC1CC[NH2+]CC1)(c1ccc(F)cc1)c1ccc(F)cc1
CHEMBL3354066	26.3	s1nc(C=2C[NH+](CCC=2)C)c(OCCCC2CC[NH+](CC2)CCCN2c3c(CCC2=O)cccc3)n1
CHEMBL216928	25.12	s1nc(OC)nc1OCCOCCOCCOCCOc1nsnc1C1[NH+](CCC=C1)C
CHEMBL378859	24	Clc1ccc(cc1)C(CC(=O)N1C[C@H](O)C[C@H]1C(=O)N1CCC[C@@H]1C(=O)NCCC1CC[NH2+]CC1)(c1ccc(Cl)cc1)c1ccc(Cl)cc1
CHEMBL519609	21	S1c2c(N(c3c1cccc3)C(OCCC[NH+](CC)CC)=O)cccc2
CHEMBL378772	20	Fc1ccc(cc1)C(CC(=O)N1C[C@H](O)C[C@H]1C(=O)N1CCC[C@@H]1C(=O)NCC1CC[NH+](CC1)CC1CC1)(c1ccc(F)cc1)c1ccc(F)cc1
CHEMBL136027	19.95	s1nc(C=2C[NH+](CCC=2)C)c(OCCCCCCCCCCCCOc2nsnc2OC)n1
CHEMBL569712	19.5	o1c(ccc1C(C1CCCCC1)c1ccccc1)C1[N+](CCC1)(C)C
CHEMBL395110	19	S1c2c(N(c3c1cccc3)CC1CCC[NH+](C1)C)cccc2
CHEMBL2021477	18.62	O=C1Nc2c(N(c3c1cccc3)C(=O)C[NH+](C)[C@H]1CCCC[C@@H]1[NH+](C)C)cccc2
CHEMBL71971	18.6	S(=O)(=O)(c1ccc(cc1)C([NH+]1CC[NH+](CC1)C1CCCCC1)C#N)c1ccc(OC)cc1
CHEMBL443780	18.5	O(C(=O)C(C)(C1CCCCC1)c1ccccc1)CC[NH+](CC)CC
CHEMBL2114066	18.4	S(=O)(c1ccc(cc1)C([NH+]1CC[NH+](CC1)C1CCCCC1)C#N)c1ccc(OC)cc1
CHEMBL2114067	17.9	S(=O)(c1ccc(cc1)C(=O)C1CC[NH+](CC1)C1CCCCC1)c1ccc(OC)cc1
CHEMBL900	17	O(C(c1ccccc1C)c1ccccc1)CC[NH+](C)C
CHEMBL130835	16.6	O(C)c1ccccc1C[NH+]1CCC(CC1)C1CCN(CC1)C(=O)CCCCCCC(=O)N1CCC(CC1)C1CC[NH+](CC1)Cc1ccccc1OC
CHEMBL2021479	15.85	O=C1Nc2c(N(c3c1cccc3)C(=O)C[NH+](C)[C@@H]1CCCC[C@@H]1[NH+](C)C)cccc2
CHEMBL569760	15.49	o1c(ccc1C(O)(C1CCCCC1)c1ccccc1)C1[N+](CCC1)(C)C
CHEMBL127273	15.3	O(C)c1ccccc1C[NH+]1CCC(CC1)C1CC[NH+](CC1)CCCCCCCC[NH+]1CCC(CC1)C1CC[NH+](CC1)Cc1ccccc1OC
CHEMBL420662	15.14	O1C2[NH+](CCc3cc(OC)ccc23)Cc2c3c([nH]c(C)c3C(OCC=C)=O)ccc12
CHEMBL107444	15.14	O1C2[NH+](CCc3cc(OC)ccc23)Cc2c3c(n(C)c(C)c3C(OCC)=O)ccc12
CHEMBL334255	15	[n+]1(ccccc1)CCCCCCCCCCCCCCCC
CHEMBL3354071	14.45	s1nc(C=2C[NH+](CCC=2)C)c(OCCCCCCCCCCCCCC2CC[NH+](CC2)CCCN2c3c(CCC2=O)cccc3)n1
CHEMBL105160	14.13	O1C2[NH+](CCc3cc(OC)ccc23)Cc2c3c([nH]c(CCCCCC)c3C(OCC)=O)ccc12
CHEMBL583051	14.13	o1c(ccc1C(O)(C1CCCCC1)c1ccccc1)C1[NH+](CCC1)C
CHEMBL2112955	14	O=C(NCC(=O)NCCC(=O)NC[C@H]1CCC[NH+](C1)CC1CCCCC1)CC(c1ccccc1)(c1ccccc1)c1ccccc1
CHEMBL1319362	14	O(C(=O)C(O)c1ccccc1)C1C[C@@H]2[NH+]([C@H](C1)CC2)C
CHEMBL2106570	13.2	O(C(=O)C(O)(c1ccccc1)c1ccccc1)CC[N+](CC)(CC)C
CHEMBL415	13	Clc1cc2N(c3c(CCc2cc1)cccc3)CCC[NH+](C)C
CHEMBL445	13	[NH2+](CC\C=C/1\c2c(CCc3c\1cccc3)cccc2)C
CHEMBL2021476	12.88	O=C1Nc2c(N(c3c1cccc3)C(=O)C[NH+](C)[C@@H]1CCCC[C@H]1[NH+](C)C)cccc2
CHEMBL386983	12.59	s1nc(C=2C[NH+](CCC=2)C)c(OCCOCCOCCOCCOCCOc2nsnc2OC)n1
CHEMBL402207	12.59	OC(CCC[N+]1(CCC(CC1)C1CC[N+](CC1)(CCCC(O)(c1ccccc1)c1ccccc1)C)C)(c1ccccc1)c1ccccc1
CHEMBL2021478	12.3	O=C1Nc2c(N(c3c1cccc3)C(=O)C[NH+](C)[C@H]1CCCC[C@H]1[NH+](C)C)cccc2
CHEMBL265256	11.48	O=C1Nc2cccnc2N(c2c1cccc2)C(=O)C[NH+](CCCCCC[NH+](CCCCCCCC[NH+](CCCCCC[NH2+]CC(=O)N1c2c(cccc2)C(=O)Nc2cccnc12)C)C)CC(=O)N1c2c(cccc2)C(=O)Nc2cccnc12
CHEMBL306182	11.22	O1C(c2ccccc2)(c2ccccc2)C(OC12CC[N+](CC2)(C)C)=O
CHEMBL2112958	11	O=C(NCCC(=O)NC[C@H]1CCC[NH+](C1)CC1CCCCC1)[C@H]1N(CCC1)C(=O)CC(c1ccccc1)(c1ccccc1)c1ccccc1
CHEMBL214898	11	Fc1ccc(cc1)C(CC(=O)N1C[C@H](O)C[C@H]1C(=O)N1CCC[C@@H]1C(=O)NCC1CC[NH+](CC1)CC1CCCC1)(c1ccc(F)cc1)c1ccc(F)cc1
CHEMBL479	11	S1c2c(N(c3c1cccc3)CCC1[NH+](CCCC1)C)cc(SC)cc2
CHEMBL104210	10.96	O1C2[NH+](CCc3cc(OC)ccc23)Cc2c3c([nH]c(CCCCC)c3C(OCC)=O)ccc12
CHEMBL279453	10	O=C1Nc2cccnc2N(c2c1cccc2)C(=O)NCC[NH+]1CCCCC1C[NH+](CCC)CCC
CHEMBL205654	10	n1c(nc(NC2CC2)c(C)c1N1CCCCCC1)C1CC1
CHEMBL2377269	9.48	OC1(CCCCC1)C(C(OCC[NH+](CC)CC)=O)c1ccccc1
CHEMBL71531	9.05	S(=O)(=O)(c1ccc(cc1)C(=O)C1CC[NH+](CC1)C1CCCCC1)c1ccc(OC)cc1
CHEMBL1346	8.6	O1CCc2cc(ccc12)CC[NH+]1C[C@@H](CC1)C(C(=O)N)(c1ccccc1)c1ccccc1
CHEMBL1909073	8.58	O(C(=O)C(O)(c1ccccc1)c1ccccc1)CC[N+]1(CCCCC1)CC
CHEMBL3354067	7.94	s1nc(C=2C[NH+](CCC=2)C)c(OCCCCCC2CC[NH+](CC2)CCCN2c3c(CCC2=O)cccc3)n1
CHEMBL2377387	7.23	S(C(=O)C(O)(c1ccccc1)c1ccccc1)CC[NH+](CC)CC
CHEMBL59898	7.08	O1C2[NH+](CCc3cc(OC)ccc23)Cc2c3c([nH]c(C)c3C(OCC)=O)ccc12
CHEMBL105122	7.08	S(C)c1cc2CC[NH+]3C(Oc4c(c5c([nH]c(C)c5C(OCC)=O)cc4)C3)c2cc1
CHEMBL3354070	6.61	s1nc(C=2C[NH+](CCC=2)C)c(OCCCCCCCCCCCC2CC[NH+](CC2)CCCN2c3c(CCC2=O)cccc3)n1
CHEMBL45454	6.17	S1C[C@H](O[C@@]1(C1CCCCC1)c1ccccc1)C[N+](C)(C)C
CHEMBL1628227	5.84	O1Cc2c(cccc2)\C(\c2c1cccc2)=C\CC[NH+](C)C
CHEMBL2042552	4.9	O1C(COCC1C[NH+](C)C)(c1ccccc1)c1ccccc1
CHEMBL292857	4.68	O1C(c2ccccc2)(c2ccccc2)C(OC12CC1[N+](C(C2)CC1)(C)C)=O
CHEMBL284137	4.6	O(C(=O)C(C)(C1CCCCC1)c1ccccc1)CCC[NH+](CC)CC
CHEMBL569307	4.27	o1c(ccc1[C@@](O)(C1CCCCC1)c1ccccc1)[C@@H]1[N+](CCC1)(C)C
CHEMBL571121	3.98	o1c(ccc1[C@@](O)(C1CCCCC1)c1ccccc1)[C@@H]1[NH+](CCC1)C
CHEMBL105148	3.98	O1C2[NH+](CCc3cc(OC)ccc23)Cc2c3c([nH]c(CC)c3C(OCC)=O)ccc12
CHEMBL2107687	3.67	O(C(=O)C(C(CC)C)c1ccccc1)CC[N+](CC)(CC)C
CHEMBL1231	3.63	O(C(=O)C(O)(C1CCCCC1)c1ccccc1)CC#CC[NH+](CC)CC
CHEMBL1200604	3.48	OCC(C(=O)N(Cc1ccncc1)CC)c1ccccc1
CHEMBL375851	3.47	S1C[C@H](OC1(c1ccccc1)c1ccccc1)[C@@H]1[N+](CCC1)(C)C
CHEMBL373515	3.31	S1C[C@@H](OC1(c1ccccc1)c1ccccc1)[C@H]1[NH+](CCC1)C
CHEMBL1382	3.1	Oc1ccc(cc1[C@H](CC[NH+](C(C)C)C(C)C)c1ccccc1)C
CHEMBL318995	3.02	S(C)c1cc2CC[NH+]3C(Oc4c(c5c([nH]c(CCCC)c5C(OCC)=O)cc4)C3)c2cc1
CHEMBL106218	3.02	O1C2[NH+](CCc3cc(OC)ccc23)Cc2c3c(n(C)c(CC)c3C(OCC)=O)ccc12
CHEMBL517712	3	O(C(=O)C(CO)c1ccccc1)C1C[C@@H]2[NH+]([C@H](C1)CC2)C
CHEMBL1626	2.77	Clc1ccc(cc1)[C@@](OCC[C@@H]1[NH+](CCC1)C)(C)c1ccccc1
CHEMBL2042404	2.63	O1C(COCC1C[N+](C)(C)C)(c1ccccc1)c1ccccc1
CHEMBL553058	2.51	s1nc(C=2C[NH+](CCC=2)C)c(OCCOCCOCCOCCOc2nsnc2OC)n1
CHEMBL216927	2.51	s1nc(C=2C[NH+](CCC=2)C)c(OCCOCCOCCOCCOc2nsnc2OC)n1
CHEMBL385328	2.34	S1C[C@@H](O[C@@]1(C1CCCCC1)c1ccccc1)[C@H]1[NH+](CCC1)C
CHEMBL2042553	2.34	O1[C@H](COCC1(c1ccccc1)c1ccccc1)C[NH+](C)C
CHEMBL2112957	2.3	O=C(N1CCC[C@@H]1C(=O)NC[C@H]1CCC[NH+](C1)CC1CCCCC1)[C@H]1N(CCC1)C(=O)CC(c1ccccc1)(c1ccccc1)c1ccccc1
CHEMBL307810	2.2	S(=O)(c1ccc(cc1)C([NH+]1CC[NH+](CC1)C1CCCCC1)C)c1ccc(OC)cc1
CHEMBL516	2.19	[NH+]1(CCC(CC1)=C1c2c(C=Cc3c1cccc3)cccc2)C
CHEMBL375073	2	S1C[C@H](OC1(c1ccccc1)c1ccccc1)[C@@H]1[NH+](CCC1)C
CHEMBL320465	2	O1C2[NH+](CCc3cc(OC)ccc23)Cc2c3c([nH]c(CCC)c3C(OCC)=O)ccc12
CHEMBL106224	2	O1C2[NH+](CCc3cc(OC)ccc23)Cc2c3c(n(C)c(CCC)c3C(OCC)=O)ccc12
CHEMBL280220	2	S(C)c1cc2CC[NH+]3C(Oc4c(c5c(n(C)c(CCC)c5C(OCC)=O)cc4)C3)c2cc1
CHEMBL335542	2	s1nc(C=2C[NH+](CCC=2)C)c(OCCOCCOCCOCCOc2nsnc2C=2C[NH+](CCC=2)C)n1
CHEMBL220393	1.82	S1C[C@H](O[C@]1(C1CCCCC1)c1ccccc1)[C@@H]1[N+](CCC1)(C)C
CHEMBL286008	1.5	O(C(=O)C(C)(C1CCCCC1)c1ccccc1)CCC[NH+](C)C
CHEMBL2377267	1.49	s1cccc1C(O)(C(OCC[NH+](CC)CC)=O)C1CCCCC1
CHEMBL2042405	1.48	O1[C@H](COCC1(c1ccccc1)c1ccccc1)C[N+](C)(C)C
CHEMBL219825	1.26	S1C[C@H](O[C@@]1(C1CCCCC1)c1ccccc1)[C@@H]1[NH+](CCC1)C
CHEMBL376255	1.2	S1C[C@@H](O[C@]1(C1CCCCC1)c1ccccc1)[C@H]1[NH+](CCC1)C
CHEMBL3354069	1.07	s1nc(C=2C[NH+](CCC=2)C)c(OCCCCCCCCCC2CC[NH+](CC2)CCCN2c3c(CCC2=O)cccc3)n1
CHEMBL643	1.06	S1c2c(N(c3c1cccc3)CC([NH+](C)C)C)cccc2
CHEMBL376870	1	S1C[C@H](O[C@]1(C1CCCCC1)c1ccccc1)[C@@H]1[NH+](CCC1)C
CHEMBL104693	1	S(C)c1cc2CC[NH+]3C(Oc4c(c5c([nH]c(CCC)c5C(OCC)=O)cc4)C3)c2cc1
CHEMBL326450	1	O1C2[NH+](CCc3cc(OC)ccc23)Cc2c3c([nH]c(CCCC)c3C(OCC)=O)ccc12
CHEMBL3354068	0.891	s1nc(C=2C[NH+](CCC=2)C)c(OCCCCCCCC2CC[NH+](CC2)CCCN2c3c(CCC2=O)cccc3)n1
CHEMBL76897	0.88	O(C(=O)C(c1ccccc1)c1ccccc1)C1CC[N+](CC1)(C)C
CHEMBL376057	0.871	S1C[C@@H](O[C@]1(C1CCCCC1)c1ccccc1)[C@H]1[N+](CCC1)(C)C
CHEMBL219786	0.871	S1C[C@@H](O[C@@]1(C1CCCCC1)c1ccccc1)[C@H]1[N+](CCC1)(C)C
CHEMBL143469	0.776	s1nc(C=2C[NH+](CCC=2)C)c(OCCCCCCCCCOc2nsnc2C=2C[NH+](CCC=2)C)n1
CHEMBL1490	0.764	OC(CC[NH+]1CCCCC1)(C1CCCCC1)c1ccccc1
CHEMBL629	0.739	[NH+](CC\C=C/1\c2c(CCc3c\1cccc3)cccc2)(C)C
CHEMBL222259	0.708	S1C[C@H](O[C@@]1(C1CCCCC1)c1ccccc1)[C@@H]1[N+](CCC1)(C)C
CHEMBL375969	0.468	S1C[C@@H](OC1(c1ccccc1)c1ccccc1)[C@H]1[N+](CCC1)(C)C
CHEMBL1123	0.411	O(C(=O)C1(CCCCC1)C1CCCCC1)CC[NH+](CC)CC
CHEMBL1464005	0.382	O(C(=O)C(CO)c1ccccc1)C1C[C@@H]2[N+]([C@H](C1)CC2)(C(C)C)C
CHEMBL3629360	0.35	Oc1c2NC(=O)C=Cc2c(cc1)[C@@H](O)C[NH2+]CCc1ccc(cc1)CC[NH+]1CCC(CC1)Cn1nc(nc1)[C@@](O)(C1CCCCC1)c1ccccc1
CHEMBL1201203	0.333	O(C(c1ccccc1)c1ccccc1)C1C[C@@H]2[NH+]([C@H](C1)CC2)C
CHEMBL71147	0.33	S(=O)(=O)(c1ccc(cc1)C(=C)C1CC[NH+](CC1)C1CCCCC1)c1ccc(OC)cc1
CHEMBL2115128	0.32	S(=O)(c1ccc(cc1)C(=C)C1CC[NH+](CC1)C1CCCCC1)c1ccc(OC)cc1
CHEMBL1910856	0.115	O(C1C[NH+](C1)C(CCC(C(=O)N)(c1ccccc1)c1ccccc1)(C)C)c1cc(O)ccc1
CHEMBL71124	0.07	S(=O)(c1ccc(cc1)C(C)C1CC[NH+](CC1)C1CCCCC1)c1ccc(OC)cc1
