# Supplementary material for: Activity Models of Key GPCR Families in the Central Nervous System: A Tool for Many Purposes
Source: J Chem Inf Model. 2023 May 31;63(11):3248–62. doi: 10.1021/acs.jcim.2c01531 (PMC10268961; doi:10.1021/acs.jcim.2c01531)
Supplement: Supplementary file 4 — ci2c01531_si_004.zip [file ci2c01531_si_004.zip › xlsx_active_files/5HT7_IC50_actives.xlsx]

## Sheet: 5HT7_IC50_actives
CMPD_CHEMBLID	STANDARD_VALUE	CANONICAL-SMILES
CHEMBL122536	2.2	S(C)c1cc2c(CC=C2CC[NH3+])cc1
CHEMBL39	2.55	Oc1cc2c([nH]cc2CC[NH3+])cc1
CHEMBL602878	6.3	S(=O)(=O)(N(CC1CC1)CCC[NH+]1CCN(CC1)c1cc(ccc1)C(F)(F)F)c1c2ncccc2ccc1
CHEMBL3216758	6.8	Clc1c(N2CC[NH+](CC2)CCNC(=O)c2nc(n(c2C)-c2ccccc2)C)cccc1Cl
CHEMBL3216098	11	Clc1c(N2CC[NH+](CC2)CCCNC(=O)c2nc(n(c2C)-c2ccccc2)C)cccc1Cl
CHEMBL260907	12	Fc1cc2c(N=C(N(C2=O)c2ccccc2)CNC(=O)CCC[NH+]2CCN(CC2)c2ccccc2OCC)cc1
CHEMBL495678	12	S(=O)(=O)(NCCC[NH+]1CCN(CC1)c1cc(ccc1)C(F)(F)F)c1cc2c(cc1)cccc2
CHEMBL602677	12.3	S(=O)(=O)(N(CC1CC1)CCC[NH+]1CCN(CC1)c1ccccc1OC)c1c2ncccc2ccc1
CHEMBL3343672	15	O1CCC[C@]12c1cc(ccc1-c1c2cccc1)C(=O)N=C(N)N
CHEMBL406221	16	Fc1cc2c(N=C(N(C2=O)c2ccc(OC)cc2)CNC(=O)CCC[NH+]2CCN(CC2)c2ccccc2OCC)cc1
CHEMBL261742	16	Fc1cc2c(N=C(N(C2=O)c2cc(OC)ccc2)CNC(=O)CCC[NH+]2CCN(CC2)c2ccccc2OCC)cc1
CHEMBL3343670	16	O1CCCC12c1cc(ccc1-c1c2cccc1)C(=O)N=C(N)N
CHEMBL258785	19.01	Fc1cc2N=C(N(C(=O)c2cc1)c1ccccc1)CNC(=O)CCC[NH+]1CCN(CC1)c1ccccc1OCC
CHEMBL497749	20	S(=O)(=O)(NCCC[NH+]1CCN(CC1)c1ccccc1OC)c1cc2c(cc1)cccc2
CHEMBL93240	21	S1c2c(cc(SC)cc2)C([NH+]2CC[NH+](CC2)C)Cc2c1cccc2
CHEMBL428781	21	O(C)c1ccccc1N1CC[NH+](CC1)CCCC(=O)NCC1=Nc2c(cccc2)C(=O)N1c1ccccc1
CHEMBL601885	24	S(=O)(=O)(N(CC1CCCCC1)CCC[NH+]1CCN(CC1)c1ccccc1OC)c1c2ncccc2ccc1
CHEMBL261231	26	O(CC)c1ccccc1N1CC[NH+](CC1)CCCC(=O)NCC1=Nc2c(cccc2)C(=O)N1c1ccccc1
CHEMBL260756	29	O(CC)c1ccccc1N1CC[NH+](CC1)CCCC(=O)NCC1=Nc2c(cccc2)C(=O)N1c1ccc(OC)cc1
CHEMBL408717	29	O(CC)c1ccccc1N1CC[NH+](CC1)CCCC(=O)NCC1=Nc2c(cccc2)C(=O)N1c1ccccc1OC
CHEMBL602889	35.3	S(=O)(=O)(N(CC1CC1)CCC[NH+]1CCN(CC1)c1ccc(F)cc1)c1c2ncccc2ccc1
CHEMBL427518	37	S(=O)(=O)(NCCC[NH+]1CCN(CC1)c1ccccc1OC)c1ccc(OC)cc1
CHEMBL3343673	41	O1CCC[C@@]12c1cc(ccc1-c1c2cccc1)C(=O)N=C(N)N
CHEMBL436700	45	O(CC)c1ccccc1N1CC[NH+](CC1)CCC(=O)NCC1=Nc2c(cccc2)C(=O)N1c1ccccc1
CHEMBL493816	47	S(=O)(=O)(NCCC[NH+]1CCN(CC1)c1ccc(F)cc1)c1ccc(OC)cc1
CHEMBL259001	48	Fc1cc2c(N=C(N(c3ccccc3OC)C2=O)CNC(=O)CCC[NH+]2CCN(CC2)c2ccccc2OCC)cc1
CHEMBL259199	49	Fc1cc2N=C(N(C(=O)c2cc1)c1ccc(OC)cc1)CNC(=O)CCC[NH+]1CCN(CC1)c1ccccc1OCC
CHEMBL600606	49.6	S(=O)(=O)(N(CC1CC1)CCC[NH+]1CCN(CC1)c1ccc(F)cc1)c1cc2c(cc1)cccc2
CHEMBL259408	52	Clc1ccccc1N1CC[NH+](CC1)CCCC(=O)NCC1=Nc2c(ccc(F)c2)C(=O)N1c1ccccc1
CHEMBL495445	53	S(=O)(=O)(NCCC[NH+]1CCN(CC1)c1ccc(F)cc1)c1cc2c(cc1)cccc2
CHEMBL260022	55	O(CC)c1ccccc1N1CC[NH+](CC1)CCCC(=O)NCC1=Nc2c(cccc2)C(=O)N1c1cc(OC)ccc1
CHEMBL261434	55	Fc1cc2c(N=C(N(C2=O)c2ccccc2)CNC(=O)CCC[NH+]2CCN(CC2)c2cccc(C)c2C)cc1
CHEMBL3310123	59	OC1(c2cc(ccc2-c2c1cccc2)C(=O)N=C(N)N)C
CHEMBL2392349	62	O(C)c1ccccc1N1CC[NH+](CC1)CCCCCN1Cc2c(c3c(cc2)cccc3)C1=O
CHEMBL260906	74	Fc1cc2c(N=C(N(C2=O)c2ccccc2)CNC(=O)CCC[NH+]2CCN(CC2)c2cc(ccc2)C(F)(F)F)cc1
CHEMBL261102	75	Fc1cc2N=C(N(C(=O)c2cc1)c1ccccc1)CNC(=O)CCC[NH+]1CCN(CC1)c1cccc(C)c1C
CHEMBL409156	79.07	Fc1cc2c(N=C(N(c3ccccc3OC)C2=O)CNC(=O)CCC[NH+]2CCN(CC2)c2ccccc2OC)cc1
CHEMBL259626	80	O(C)c1ccccc1N1CC[NH+](CC1)CCC(=O)NCC1=Nc2c(cccc2)C(=O)N1c1ccccc1
CHEMBL3769534	81	Fc1ccc(cc1)C1(NC(=O)N(CC(O)C[NH+]2CCN(CC2)c2ccccc2OCC)C1=O)C
CHEMBL260705	85	Fc1cc2N=C(N(C(=O)c2cc1)c1ccccc1)CNC(=O)CCC[NH+]1CCN(CC1)c1ccccc1OC
CHEMBL493625	89	S(=O)(=O)(NCCC[NH+]1CCN(CC1)c1cc(ccc1)C(F)(F)F)c1ccc(OC)cc1
CHEMBL258995	91	Fc1cc2N=C(N(C(=O)c2cc1)c1cc(OC)ccc1)CNC(=O)CCC[NH+]1CCN(CC1)c1ccccc1OCC
CHEMBL261019	92.04	Fc1cc2N=C(N(C(=O)c2cc1)c1ccccc1)CNC(=O)CCC[NH+]1CCN(CC1)c1cc(ccc1)C(F)(F)F
CHEMBL601859	93	S(=O)(=O)(N(CC1CC1)CCC[NH+]1CCN(CC1)c1ccc(F)cc1)c1ccc(OC)cc1
CHEMBL261291	95.06	O=C1N(C(=Nc2c1cccc2)CNC(=O)CC[NH+]1CCN(CC1)c1cccc(C)c1C)c1ccccc1
CHEMBL258956	97.05	O(C)c1ccccc1N1CC[NH+](CC1)CCCC(=O)NCC1=Nc2c(cccc2)C(=O)N1c1ccc(OC)cc1
CHEMBL407411	98	O(C)c1ccccc1N1CC[NH+](CC1)CCCC(=O)NCC1=Nc2c(cccc2)C(=O)N1c1cc(OC)ccc1
CHEMBL492793	103	Clc1cc(N2CC[NH+](CC2)CCCNS(=O)(=O)c2ccc(OC)cc2)ccc1Cl
CHEMBL495250	107	S(=O)(=O)(NC(CC[NH+]1CCN(CC1)c1cc(ccc1)C(F)(F)F)C)c1ccc(OC)cc1
CHEMBL260073	110	Clc1cc(N2CC[NH+](CC2)CCCC(=O)NCC2=Nc3c(cccc3)C(=O)N2c2ccccc2)ccc1
CHEMBL260514	110	Fc1cc2N=C(N(c3ccccc3OC)C(=O)c2cc1)CNC(=O)CCC[NH+]1CCN(CC1)c1ccccc1OCC
CHEMBL601659	110	S(=O)(=O)(N(CC1CCCCC1)CCC[NH+]1CCN(CC1)c1ccccc1)c1ccc(F)cc1
CHEMBL6437	114.82	[NH+]1(CC2N(CC1)c1c(Cc3c2cccc3)cccc1)C
CHEMBL602060	117	S(=O)(=O)(N(CC1CC1)CCC[NH+]1CCN(CC1)c1ccccc1)c1cc2c(cc1)cccc2
CHEMBL259776	120	Fc1cc2c(N=C(N(C2=O)c2ccccc2)CNC(=O)CCC[NH+]2CCN(CC2)c2ccccc2OC)cc1
CHEMBL601249	121	S(=O)(=O)(N(CC1CC1)CCC[NH+]1CCN(CC1)c1ccccc1)c1ccc(OC)cc1
CHEMBL601855	124	S(=O)(=O)(N(CC1CC1)CCC[NH+]1CCN(CC1)c1cc(ccc1)C(F)(F)F)c1ccc(OC)cc1
CHEMBL495212	124	Clc1cc(N2CC[NH+](CC2)CCCNS(=O)(=O)c2cc3c(cc2)cccc3)ccc1Cl
CHEMBL260074	130.02	Clc1ccccc1N1CC[NH+](CC1)CCCC(=O)NCC1=Nc2c(cccc2)C(=O)N1c1ccccc1
CHEMBL260970	130.02	Clc1cc(N2CC[NH+](CC2)CCCC(=O)NCC2=Nc3c(cc(F)cc3)C(=O)N2c2ccccc2)ccc1
CHEMBL494428	140	S(=O)(=O)(NCCC[NH+]1CCN(CC1)c1ccccc1F)c1cc2c(cc1)cccc2
CHEMBL21343	143	O=C(N(CC)CC)[C@@H]1C=C2[C@H]([NH2+]C1)Cc1c3c2cccc3[nH]c1
CHEMBL1642116	143	S(=O)(=O)(N1CCC(=O)c2c1cc(N1CC[NH+](CC1)C)cc2)c1cc2c(cc1)cccc2
CHEMBL601673	147	S(=O)(=O)(N(CC1CC1)CCC[NH+]1CCN(CC1)c1ccccc1)c1ccc(F)cc1
CHEMBL601457	152	S(=O)(=O)(N(CC1CC1)CCC[NH+]1CCN(CC1)c1ccccc1)c1c2c(ccc1)cccc2
CHEMBL601886	160	S(=O)(=O)(N(CC1CCCCC1)CCC[NH+]1CCN(CC1)c1cc(ccc1)C(F)(F)F)c1c2ncccc2ccc1
CHEMBL260706	160	Clc1cc(N2CC[NH+](CC2)CCCC(=O)NCC2=Nc3c(cccc3)C(=O)N2c2ccccc2)ccc1Cl
CHEMBL600822	172	S(=O)(=O)(N(CC1CCCCC1)CCC[NH+]1CCN(CC1)c1ccccc1OC)c1ccc(OC)cc1
CHEMBL603272	188	S(=O)(=O)(N(CC1CC1)CCC[NH+]1CCN(CC1)c1ccccc1OC)c1cc2c(cc1)cccc2
CHEMBL259407	190.11	Fc1cc2c(N=C(N(C2=O)c2ccc(OC)cc2)CNC(=O)CCC[NH+]2CCN(CC2)c2ccccc2OC)cc1
CHEMBL411105	190.11	Clc1cc(N2CC[NH+](CC2)CCCC(=O)NCC2=Nc3c(ccc(F)c3)C(=O)N2c2ccccc2)ccc1
CHEMBL602882	195	S(=O)(=O)(N(CC1CCCCC1)CCC[NH+]1CCN(CC1)c1ccccc1)c1c2c(ccc1)cccc2
CHEMBL261149	200	Fc1cc2c(N=C(N(C2=O)c2ccccc2)CNC(=O)CCC[NH+]2CCN(CC2)c2cc(ccc2C)C)cc1
CHEMBL405892	200	Clc1ccccc1N1CC[NH+](CC1)CCCC(=O)NCC1=Nc2c(cc(F)cc2)C(=O)N1c1ccccc1
CHEMBL259827	200	O=C1N(C(=Nc2c1cccc2)CNC(=O)CCC[NH+]1CCN(CC1)c1cc(C)c(cc1)C)c1ccccc1
CHEMBL260902	210	O(C)c1ccccc1N1C(=Nc2c(cccc2)C1=O)CNC(=O)CCC[NH+]1CCN(CC1)c1ccccc1OC
CHEMBL493416	223	S(=O)(=O)(NCCC[NH+]1CCN(CC1)c1cc(OC)ccc1)c1cc2c(cc1)cccc2
CHEMBL260804	230.14	Fc1cc2c(N=C(N(C2=O)c2cc(OC)ccc2)CNC(=O)CCC[NH+]2CCN(CC2)c2ccccc2OC)cc1
CHEMBL411104	260.02	Fc1cc2c(N=C(N(C2=O)c2ccccc2)CNC(=O)CCC[NH+]2CCN(CC2)c2cc(C)c(cc2)C)cc1
CHEMBL407966	270	Clc1cc(N2CC[NH+](CC2)CCCC(=O)NCC2=Nc3c(cc(F)cc3)C(=O)N2c2ccccc2)ccc1Cl
CHEMBL522006	289	S(=O)(=O)(NCCC[NH+]1CCN(CC1)c1ccccc1F)c1ccc(OC)cc1
CHEMBL12314	290	S(=O)(=O)(N[C@H]1C[C@H]2[C@H]([NH+](C1)C)Cc1c3c2cccc3n(c1)C)N(C)C
CHEMBL601250	316	S(=O)(=O)(N(CC1CC1)CCC[NH+]1CCN(CC1)c1ccccc1OC)c1ccc(OC)cc1
CHEMBL603499	316	S(=O)(=O)(NC(CC[NH+]1CCN(CC1)c1ccccc1OC)C)c1cc2c(cc1)cccc2
CHEMBL1086754	333	Clc1c(N2CC[NH+](CC2)CCCNC(=O)c2cc(n(C)c2C)-c2ccccc2)cccc1Cl
CHEMBL601458	334	S(=O)(=O)(N(CC1CC1)CCC[NH+]1CCN(CC1)c1ccccc1)c1ccc(cc1)C(F)(F)F
CHEMBL493810	339	S(=O)(=O)(NCCC[NH+]1CCN(CC1)c1cc(OC)ccc1)c1ccc(OC)cc1
CHEMBL601220	342	S(=O)(=O)(N(CC1CC1)CCC[NH+]1CCN(CC1)c1cc(ccc1)C(F)(F)F)c1cc2c(cc1)cccc2
CHEMBL3770639	343	Fc1ccc(cc1)C1(NC(=O)N(CC(O)C[NH+]2CCN(CC2)c2ccccc2C#N)C1=O)C
CHEMBL3302600	347	Fc1ccc(cc1)C1(NC(=O)N(CC(O)C[NH+]2CCN(CC2)c2ccccc2OC)C1=O)C
CHEMBL261573	350	FC(F)(F)c1cc(N2CC[NH+](CC2)CCCC(=O)NCC2=Nc3c(cccc3)C(=O)N2c2ccccc2)ccc1
CHEMBL259236	350	Fc1cc2c(N=C(N(C2=O)c2ccccc2)CNC(=O)CCC[NH+]2CCN(CC2)c2ccc(OC)cc2)cc1
CHEMBL603093	363	S(=O)(=O)(NC(CC[NH+]1CCN(CC1)c1cc(ccc1)C(F)(F)F)C)c1cc2c(cc1)cccc2
CHEMBL258525	370	Clc1ccc(N2CC[NH+](CC2)CCC(=O)NCC2=Nc3c(cccc3)C(=O)N2c2ccccc2)cc1
CHEMBL495685	373	S(=O)(=O)(NC(CC[NH+]1CCN(CC1)c1ccc(F)cc1)C)c1ccc(OC)cc1
CHEMBL495890	377	S(=O)(=O)(NC(CC[NH+]1CCN(CC1)c1ccccc1)C)c1ccc(OC)cc1
CHEMBL523519	384	S(=O)(=O)(NCCC[NH+]1CCN(CC1)c1ccc(cc1)C(F)(F)F)c1ccc(OC)cc1
CHEMBL409358	400	Fc1ccccc1N1CC[NH+](CC1)CCCC(=O)NCC1=Nc2c(cccc2)C(=O)N1c1ccccc1
CHEMBL1086756	408	Clc1c(N2CC[NH+](CC2)CCCNC(=O)c2cc(n(CCC)c2C)-c2ccccc2)cccc1Cl
CHEMBL602285	419	S(=O)(=O)(N(CC1CCCCC1)CCC[NH+]1CCN(CC1)c1ccccc1)c1c2ncccc2ccc1
CHEMBL260029	420	O=C1N(C(=Nc2c1cccc2)CNC(=O)CCC[NH+]1CCN(CC1)c1cc(ccc1C)C)c1ccccc1
CHEMBL260648	420	Fc1ccc(N2CC[NH+](CC2)CCCC(=O)NCC2=Nc3c(cc(F)cc3)C(=O)N2c2ccccc2)cc1
CHEMBL2164336	438	O(C)c1ccc(cc1)-c1ccccc1N1CC[NH2+]CC1
CHEMBL601887	442	S(=O)(=O)(N(CC1CCCCC1)CCC[NH+]1CCN(CC1)c1ccc(F)cc1)c1c2ncccc2ccc1
CHEMBL260076	450	Clc1cc(N2CC[NH+](CC2)CCCC(=O)NCC2=Nc3c(ccc(F)c3)C(=O)N2c2ccccc2)ccc1Cl
CHEMBL409157	450	Clc1ccc(N2CC[NH+](CC2)CCCC(=O)NCC2=Nc3c(cccc3)C(=O)N2c2ccccc2)cc1
CHEMBL602274	456	S(=O)(=O)(N(CC1CCCCC1)CCC[NH+]1CCN(CC1)c1ccccc1)c1ccc(cc1)C(F)(F)F
CHEMBL1086626	456	Clc1c(N2CC[NH+](CC2)CCCNC(=O)c2cc([nH]c2C)-c2ccccc2)cccc1Cl
CHEMBL259415	460.26	O=C1N(C(=Nc2c1cccc2)CNC(=O)CCC[NH+]1CCN(CC1)c1cccc(C)c1C)c1ccccc1
CHEMBL261572	470	Fc1cc2c(N=C(N(C2=O)c2ccccc2)CNC(=O)CCC[NH+]2CCN(CC2)c2ccccc2)cc1
CHEMBL494573	476	S(=O)(=O)(NCCC[NH+]1CC[NH+](CC1)Cc1ccccc1)c1cc2c(cc1)cccc2
CHEMBL2376482	480	Brc1cc2c([nH]c(C)c2C=2CC[NH2+]CC=2)cc1
CHEMBL1088313	493	Clc1c(N2CC[NH+](CC2)CCCNC(=O)c2cc(n(N3CCCCC3)c2C)-c2ccccc2)cccc1Cl
CHEMBL2393246	497	O(C)c1cc(Nc2nc(nc3c2CC[NH2+]CC3)Cc2ccccc2)ccc1
CHEMBL600210	500	S(=O)(=O)(N(CC1CCCCC1)CCC[NH+]1CCN(CC1)c1ccccc1OC)c1cc2c(cc1)cccc2
