# Supplementary material for: Activity Models of Key GPCR Families in the Central Nervous System: A Tool for Many Purposes
Source: J Chem Inf Model. 2023 May 31;63(11):3248–62. doi: 10.1021/acs.jcim.2c01531 (PMC10268961; doi:10.1021/acs.jcim.2c01531)
Supplement: Supplementary file 4 — ci2c01531_si_004.zip [file ci2c01531_si_004.zip › xlsx_active_files/M5_EC50_actives.xlsx]

## Sheet: M5_EC50_actives
CMPD_CHEMBLID	STANDARD_VALUE	CANONICAL_SMILES
CHEMBL21536	12589.2	s1nc(C=2C[NH+](CCC=2)C)c(OCCCCCC)n1
CHEMBL1602658	10000	S(=O)(=O)(N1CCC(CC1)C(=O)N(Cc1ccccc1)CC)c1cc2OCCOc2cc1
CHEMBL14	8900	O(CC[N+](C)(C)C)C(=O)N
CHEMBL3334990	7600	Clc1cc(ccc1)C=NN=Cc1cc(Cl)ccc1
CHEMBL3329734	7413.1	S(=O)(=O)(N1CCC(CC1)C(=O)N(Cc1ccccc1)CC)c1cc2OCOc2cc1
CHEMBL513311	7150	Clc1c2c(N(Cc3cc(OC)ccc3)C(=O)C2=O)c(Cl)cc1
CHEMBL512977	7130	Fc1cc2c(N(Cc3ccc(cc3)C(F)(F)F)C(=O)C2=O)cc1
CHEMBL3329715	6200	S(=O)(=O)(N1CCC(CC1)C(=O)N(Cc1ccccc1)CC)c1ccccc1
CHEMBL1255607	5900	Fc1cc(ccc1CN1c2c(cc(OC(F)(F)F)cc2)C(=O)C1=O)-c1ccccc1
CHEMBL595404	5700	FC(F)(F)Oc1cc2N(Cc3ccc(OC)cc3)C(=O)C(=O)c2cc1
CHEMBL3329752	5600	S(=O)(=O)(N1CCC(CC1)C(=O)N(Cc1cc(ccc1)C(F)(F)F)CC)c1cc2[nH]ncc2cc1
CHEMBL1223938	5011.87	S(=O)(=O)(CC)c1cc2N(C3CC[NH+](CC3)C3(CCC(OCC)CC3)C)C(Oc2cc1)=O
CHEMBL596289	4800	Clc1ncc(cc1)-c1ccc(cc1)CN1c2c(cc(OC(F)(F)F)cc2)C(=O)C1=O
CHEMBL304142	4700	o1nc(OC)c2c1CCC[NH2+]C2
CHEMBL494846	4660	Brc1cc(F)c(cc1)CN1c2c(cccc2Cl)C(=O)C1=O
CHEMBL523685	4600	Brc1ccc(cc1)CN1c2c(cccc2)C(=O)C1=O
CHEMBL1257863	4400	FC(F)(F)Oc1cc2c(N(Cc3ccc(nc3)-c3ccncc3)C(=O)C2=O)cc1
CHEMBL3084449	4200	Clc1cc(ccc1)C(=O)NCC[NH2+]C1[C@H]2CC[C@@H]1CN(C2)C(OCC)=O
CHEMBL467281	4090	Fc1cc2c(N(Cc3ccccc3C(F)(F)F)C(=O)C2=O)cc1
CHEMBL513299	4070	Clc1ccccc1CN1c2c(cc(OC(F)(F)F)cc2)C(=O)C1=O
CHEMBL1257862	4000	FC(F)(F)Oc1cc2c(N(Cc3ccc(nc3)-c3cccnc3)C(=O)C2=O)cc1
CHEMBL511254	3960	Clc1c2N(Cc3ccc(OC)cc3)C(=O)C(=O)c2ccc1
CHEMBL595403	3900	FC(F)(F)Oc1cc2c(N(Cc3ccc(cc3)-c3ccccc3OC)C(=O)C2=O)cc1
CHEMBL1257741	3800	FC(F)(F)Oc1cc2c(N(Cc3ccc(nc3)-c3ccccc3)C(=O)C2=O)cc1
CHEMBL2024331	3700	O(CC)C(=O)N1C2CC([NH+]3C[C@H](NC(=O)c4ccccc4C)CCC3)CC1CC2
CHEMBL596509	3600	Fc1ncc(cc1)-c1ccc(cc1)CN1c2c(cc(OC(F)(F)F)cc2)C(=O)C1=O
CHEMBL3329716	3311.31	S(=O)(=O)(N1CCC(CC1)C(=O)N(Cc1ccccc1)CC)c1ccc(OC)cc1
CHEMBL596510	3300	FC(F)(F)Oc1cc2c(N(Cc3ccc(cc3)-c3cn(nc3)C)C(=O)C2=O)cc1
CHEMBL506043	3280	FC(F)(F)Oc1cc2c(N(Cc3ccccc3C)C(=O)C2=O)cc1
CHEMBL468290	3260	Fc1c2N(Cc3ccc(cc3)C(F)(F)F)C(=O)C(=O)c2ccc1
CHEMBL1257974	3200	FC(F)(F)Oc1cc2c(N(Cc3ccc(Oc4ncccc4)cc3)C(=O)C2=O)cc1
CHEMBL1257151	3200	FC(F)(F)Oc1cc2c(N(Cc3cc4OCOc4cc3)C(=O)C2=O)cc1
CHEMBL511206	3190	FC(F)(F)c1ccc(cc1)CN1c2c(cccc2)C(=O)C1=O
CHEMBL1257619	3100	FC(F)(F)Oc1cc2c(N(Cc3ncc(cc3)-c3ccccc3)C(=O)C2=O)cc1
CHEMBL3329717	3100	S(=O)(=O)(N1CCC(CC1)C(=O)N(Cc1ccccc1)CC)c1cc(OC)ccc1
CHEMBL3329732	3000	s1nc2cc(S(=O)(=O)N3CCC(CC3)C(=O)N(Cc3ccccc3)CC)ccc2n1
CHEMBL3334989	3000	O(C)c1cc(ccc1)C=NN=Cc1cc(OC)ccc1
CHEMBL1257389	2800	FC(F)(F)Oc1cc2c(N(Cc3ccc(cc3)-c3ccncc3)C(=O)C2=O)cc1
CHEMBL1258091	2800	s1ccnc1Oc1ccc(cc1)CN1c2c(cc(OC(F)(F)F)cc2)C(=O)C1=O
CHEMBL3084447	2800	O(CC)C(=O)N1C[C@@H]2CC[C@H](C1)C2[NH2+]CCNC(=O)c1ccccc1
CHEMBL603445	2800	s1cc(cc1)-c1ccc(cc1)CN1c2c(cc(OC(F)(F)F)cc2)C(=O)C1=O
CHEMBL593506	2700	FC(F)(F)Oc1cc2c(N(Cc3ccc(cc3)-c3ccccc3)C(=O)C2=O)cc1
CHEMBL595628	2700	FC(F)(F)Oc1cc2N(Cc3ccc(cc3)-c3ccccc3)C(=O)C(=O)c2cc1
CHEMBL3329746	2630.27	S(=O)(=O)(N1CCC(CC1)C(=O)N(Cc1cc(OC)ccc1)CC)c1cc2[nH]ncc2cc1
CHEMBL371811	2600	Fc1cc(ccc1)C=NN=Cc1cc(F)ccc1
CHEMBL1257499	2400	Clc1ncc(cc1)CN1c2c(cc(OC(F)(F)F)cc2)C(=O)C1=O
CHEMBL3329729	2400	S(=O)(=O)(N1CCC(CC1)C(=O)N(Cc1ccccc1)CC)c1cc2c(occ2)cc1
CHEMBL23957	2300	O=C1N(CCC1)CC#CC[N+](C)(C)C
CHEMBL1258090	2200	FC(F)(F)Oc1cc2c(N(Cc3ccc(Oc4nc(OC)ccc4)cc3)C(=O)C2=O)cc1
CHEMBL2381693	2200	Fc1ncc(cc1)C1(O)c2cc(OC(F)(F)F)ccc2N(Cc2ccc(OC)cc2)C1=O
CHEMBL3188439	2190	Fc1ncc(cc1)C1(O)c2cc(OC(F)(F)F)ccc2N(Cc2ccc(OC)cc2)C1=O
CHEMBL3329744	2137.96	S(=O)(=O)(N1CCC(CC1)C(=O)N(Cc1ccccc1F)CC)c1cc2[nH]ncc2cc1
CHEMBL503735	2110	Clc1c2N(Cc3ccc(cc3)C(F)(F)F)C(=O)C(=O)c2ccc1
CHEMBL1257498	2100	FC(F)(F)Oc1cc2c(N(Cc3ccc(cc3)-c3cncnc3)C(=O)C2=O)cc1
CHEMBL69305	2100	o1nc(OCC)c2c1CCC[NH2+]C2
CHEMBL3184335	1970	FC(F)(F)Oc1cc2c(N(CCCOc3ccccc3)C(=O)C2=O)cc1
CHEMBL468925	1930	Brc1ccc(cc1)CN1c2c(cccc2F)C(=O)C1=O
CHEMBL604482	1900	FC(F)(F)Oc1cc2c(N(Cc3ccc(Oc4ccccc4)cc3)C(=O)C2=O)cc1
CHEMBL494190	1860	FC(F)(F)Oc1ccc(cc1)CN1c2c(cc(OC(F)(F)F)cc2)C(=O)C1=O
CHEMBL447265	1850	FC(F)(F)c1ccc(cc1)CN1c2c(cc(OC(F)(F)F)cc2)C(=O)C1=O
CHEMBL3329760	1819.7	S(=O)(=O)(N1CCC(CC1)C(=O)N(Cc1ccccc1C(F)(F)F)C1CCC1)c1cc2c([nH]nc2)cc1
CHEMBL3329757	1819.7	S(=O)(=O)(N1CCC(CC1)C(=O)N(Cc1ccccc1C(F)(F)F)CC=C)c1cc2c([nH]nc2)cc1
CHEMBL469144	1700	FC(F)(F)Oc1cc2c(N(Cc3cc(OC)ccc3)C(=O)C2=O)cc1
CHEMBL3329731	1700	S(=O)(=O)(N1CCC(CC1)C(=O)N(Cc1ccccc1)CC)c1cc2[nH]ncc2cc1
CHEMBL3329745	1621.81	Clc1cc(ccc1)CN(C(=O)C1CCN(S(=O)(=O)c2cc3[nH]ncc3cc2)CC1)CC
CHEMBL1257388	1600	FC(F)(F)Oc1cc2c(N(Cc3ccc(cc3)-c3cccnc3)C(=O)C2=O)cc1
CHEMBL3329730	1600	S(=O)(=O)(N1CCC(CC1)C(=O)N(Cc1ccccc1)CC)c1cc2c([nH]nc2)cc1
CHEMBL1802360	1584.89	Fc1ccc(OCCC[NH+]2CCC(N3c4c(NC3=O)cccc4)CC2)cc1
CHEMBL3329743	1513.56	S(=O)(=O)(N1CCC(CC1)C(=O)N(Cc1cc(F)ccc1)CC)c1cc2[nH]ncc2cc1
CHEMBL1257975	1500	Fc1nc(Oc2ccc(cc2)CN2c3c(cc(OC(F)(F)F)cc3)C(=O)C2=O)ccc1
CHEMBL3185365	1450	Brc1ccc(OCCN2c3c(cc(OC(F)(F)F)cc3)C(=O)C2=O)cc1
CHEMBL1255785	1300	O1[C@@H](C)[C@H](O)C[C@H]1C[N+](C)(C)C
CHEMBL555992	1258.93	s1nc(C=2C[NH+](CCC=2)C)c(OCCOCCOCCOCCOC(=O)C)n1
CHEMBL2146599	1258.93	O1CCC([NH+]2CCC(N3c4cc(ccc4NC3=O)C)CC2)CC1
CHEMBL1223864	1258.93	S(=O)(=O)(C)c1cc2N(C3CC[NH+](CC3)C3(CCC(OCC)CC3)C)C(Oc2cc1)=O
CHEMBL1242979	1200	Fc1cc2CCC(=O)N(c2cc1F)CCC[NH+]1CCC(NC(=O)Cc2cc(OC)c(OC)cc2)CC1
CHEMBL466253	1200	FC(F)(F)Oc1cc2c(N(Cc3ccc(OC)cc3)C(=O)C2=O)cc1
CHEMBL3329738	1122.02	S(=O)(=O)(N1CCC(CC1)C(=O)N([C@H](C)c1ccccc1)CC)c1cc2CCOc2cc1
CHEMBL2381695	1050	FC(F)(F)Oc1cc2c(N(CCOc3ccc(Oc4ccccc4)cc3)C(=O)C2=O)cc1
CHEMBL1223807	1000	O1c2c(N(C3CC[NH+](CC3)C3(CCC(OCC)CC3)C)C1=O)cccc2
CHEMBL1223941	1000	O1c2c(N(C3CC[NH+](CC3)C3(CCC(OCCOC)CC3)C)C1=O)cc(cc2)C#N
CHEMBL2022960	1000	Fc1cc2OCC(=O)N(c2cc1)CCC[NH+]1CCC(CC1)CCCC
CHEMBL3329736	977.24	S(=O)(=O)(N1CCC(CC1)C(=O)N([C@H](C)c1ccccc1)CC)c1ccc(OC)cc1
CHEMBL69306	950	o1nc(OCC#C)c2c1CCC[NH2+]C2
CHEMBL3329737	933.25	S(=O)(=O)(N1CCC(CC1)C(=O)N([C@H](C)c1ccccc1)CC)c1cc2c(occ2)cc1
CHEMBL3329748	870.96	S(=O)(=O)(N1CCC(CC1)C(=O)N(Cc1ccccc1C)CC)c1cc2[nH]ncc2cc1
CHEMBL3329747	870.96	S(=O)(=O)(N1CCC(CC1)C(=O)N(Cc1cc(ccc1)C)CC)c1cc2[nH]ncc2cc1
CHEMBL1223753	794.33	Fc1cc2NC(=O)N(c2cc1C)C1CC[NH+](CC1)C1CCOCC1
CHEMBL1184	790	O(C(=O)C)CC[N+](C)(C)C
CHEMBL3329740	760	S(=O)(=O)(N1CCC(CC1)C(=O)N([C@H](C)c1ccccc1)CC)c1cc2[nH]ncc2cc1
CHEMBL3329749	758.58	S(=O)(=O)(N1CCC(CC1)C(=O)N(Cc1ccccc1OC)CC)c1cc2[nH]ncc2cc1
CHEMBL3329741	741.31	S(=O)(=O)(N1CCC(CC1)C(=O)N([C@H](C)c1ccccc1)CC)c1cc2c([nH]nc2)cc1
CHEMBL3329739	730	S(=O)(=O)(N1CCC(CC1)C(=O)N([C@H](C)c1ccccc1)CC)c1cc2CCCc2cc1
CHEMBL3329750	645.65	Clc1ccccc1CN(C(=O)C1CCN(S(=O)(=O)c2cc3[nH]ncc3cc2)CC1)CC
CHEMBL216928	630.96	s1nc(OC)nc1OCCOCCOCCOCCOc1nsnc1C1[NH+](CCC=C1)C
CHEMBL667	630	O(C(=O)C)CC[N+](C)(C)C
CHEMBL7303	600	O(C(=O)C=1C[NH+](CCC=1)C)C
CHEMBL1083203	600	Fc1cc(ccc1CN1c2c(cccc2)C(=O)C1=O)-c1cn(nc1)C
CHEMBL2381697	590	FC(F)(F)Oc1cc2c(N(CCOc3ccc(OC)cc3)C(=O)C2=O)cc1
CHEMBL2381694	550	FC(F)(F)Oc1cc2c(N(CCOc3ccccc3)C(=O)C2=O)cc1
CHEMBL2381698	530	FC(F)(F)Oc1cc2c(N(CCOc3cc(ccc3)C)C(=O)C2=O)cc1
CHEMBL3186193	520	FC(F)(F)Oc1cc2c(N(CCOc3ccc(cc3)C)C(=O)C2=O)cc1
CHEMBL3329751	480	S(=O)(=O)(N1CCC(CC1)C(=O)N(Cc1ccccc1C(F)(F)F)CC)c1cc2[nH]ncc2cc1
CHEMBL2381696	450	Clc1ccc(OCCN2c3c(cc(OC(F)(F)F)cc3)C(=O)C2=O)cc1
CHEMBL2111051	422	O(CC#C)[C@@H]1C2CC[NH+](C1)CC2
CHEMBL2431187	400	Fc1cc(ccc1)C#Cc1ccc(nc1)C(=O)NC1CC(O)C1
CHEMBL1223806	398.11	O1c2c(N(C3CC[NH+](CC3)C3(CCC(OC)CC3)C)C1=O)cc(cc2)C
CHEMBL1223863	398.11	O1c2c(N(C3CC[NH+](CC3)C3(CCC(OCC)CC3)C)C1=O)cc(cc2)C#N
CHEMBL3182854	360	FC(F)(F)c1ccc(OCCN2c3c(cc(OC(F)(F)F)cc3)C(=O)C2=O)cc1
CHEMBL3329754	350	Clc1ccccc1CN(C(=O)C1CCN(S(=O)(=O)c2cc3c([nH]nc3)cc2)CC1)CC
CHEMBL1223939	316.23	S(=O)(=O)(C)c1cc2N(C3CC[NH+](CC3)C3(CCC(OCCC)CC3)C)C(Oc2cc1)=O
CHEMBL3329755	194.98	S(=O)(=O)(N1CCC(CC1)C(=O)N(Cc1ccccc1C(F)(F)F)CC)c1cc2c([nH]nc2)cc1
CHEMBL845	170	Clc1cc2N=C(N3CC[NH2+]CC3)c3c(Nc2cc1)cccc3
CHEMBL3329756	160	S(=O)(=O)(N1CCC(CC1)C(=O)N(Cc1ccccc1C(F)(F)F)CCC)c1cc2c([nH]nc2)cc1
CHEMBL1223862	158.49	O1c2c(N(C3CC[NH+](CC3)C3(CCC(OCC)CC3)C)C1=O)cc(OC)cc2
CHEMBL1223940	158.49	O1c2c(N(C3CC[NH+](CC3)C3(CCC(OCCOC)CC3)C)C1=O)cc(cc2)C
CHEMBL1223861	158.49	Fc1cc(cc2N(C3CC[NH+](CC3)C3(CCC(OCC)CC3)C)C(Oc12)=O)C
CHEMBL3329763	151.36	S(=O)(=O)(N1CCC(CC1)C(=O)N(Cc1ccccc1C(F)(F)F)C(CC)C)c1cc2c([nH]nc2)cc1
CHEMBL3329766	130	S(=O)(=O)(N1CCC(CC1)C(=O)N(Cc1ccccc1C(F)(F)F)CC1CCC1)c1cc2c([nH]nc2)cc1
CHEMBL1223805	125.89	O(C)C1CCC([NH+]2CCC(N3c4cc(ccc4CC3=O)C)CC2)(CC1)C
CHEMBL3329764	123.03	S(=O)(=O)(N1CCC(CC1)C(=O)N(Cc1ccccc1C(F)(F)F)CC(C)(C)C)c1cc2c([nH]nc2)cc1
CHEMBL134641	123	O(N=C(C#N)[C@@H]1C2CC[NH+](C1)CC2)C
CHEMBL3329765	120.23	S(=O)(=O)(N1CCC(CC1)C(=O)N(Cc1ccccc1C(F)(F)F)CC1CC1)c1cc2c([nH]nc2)cc1
CHEMBL305264	110	o1nc(OC(C)C)c2c1CCC[NH2+]C2
CHEMBL7634	55	O=C1N(CCC1)CC#CC[NH+]1CCCC1
CHEMBL1223860	50.12	Fc1cc2OC(=O)N(c2cc1C)C1CC[NH+](CC1)C1(CCC(OCC)CC1)C
CHEMBL491209	34.3	O=C1Nc2c(N1C1CC[NH+](CC1)C1CCN(CC1)C(OCC)=O)cccc2
CHEMBL485913	34.3	O=C1Nc2c(N1C1CC[NH+](CC1)C1CC[NH+](CC1)CCOC(=O)N)cccc2
CHEMBL1223804	19.95	O(CC)C1CCC([NH+]2CCC(N3c4cc(ccc4CC3=O)C)CC2)(CC1)C
CHEMBL1223803	19.95	O(CCC)C1CCC([NH+]2CCC(N3c4cc(ccc4CC3=O)C)CC2)(CC1)C
CHEMBL1223754	12.59	Fc1cc2NC(=O)N(c2cc1C)C1CC[NH+](CC1)C1(CCC(OCCC)CC1)C
