# Supplementary material for: Activity Models of Key GPCR Families in the Central Nervous System: A Tool for Many Purposes
Source: J Chem Inf Model. 2023 May 31;63(11):3248–62. doi: 10.1021/acs.jcim.2c01531 (PMC10268961; doi:10.1021/acs.jcim.2c01531)
Supplement: Supplementary file 4 — ci2c01531_si_004.zip [file ci2c01531_si_004.zip › xlsx_active_files/CB1_EC50_actives.xlsx]

## Sheet: CB1_EC50_actives
CMPD_CHEMBLID	STANDARD_VALUE	CANONICAL_SMILES
CHEMBL425163	50	CCCNC(=O)c1cc(c2ccc(Cl)cc2)c(nc1OCc3ccc(F)c(F)c3)c4ccc(Cl)cc4Cl
CHEMBL1950348	50	CC1CCN(CC1)C(=O)c2ccc3c(c2)c4CN(CCc4n3S(=O)(=O)C)C5CCCC5
CHEMBL1950351	49	CCS(=O)(=O)n1c2CCN(Cc2c3cc(ccc13)C(=O)N4CCC(C)CC4)C5CCOCC5
CHEMBL1950340	45	CCCn1c2CCN(Cc2c3cc(ccc13)C(=O)N4CCC(C)CC4)C5CCCC5
CHEMBL2029734	43.7	CN(CCCC(=O)NC1COC1)C(=O)c2ccc3c(c2)c4C[C@@H](CCc4n3C)C5CCOCC5
CHEMBL3354949	43	CC(C)(NC(=O)c1nn(c2[C@@H]3C[C@@H]3Cc12)c4ccc(F)cc4F)c5ccccn5
CHEMBL2316409	40	O=C(NCC1CCC1)c2ncccc2NC(=O)c3ccc(Cn4ccnc4)c5ccccc35
CHEMBL2029725	39.9	CN(CC(=O)NC1CC1)C(=O)c2ccc3c(c2)c4C[C@@H](CCc4n3C)C5CCOCC5
CHEMBL1223775	39.81	CCCCC1=NN(C(=O)N[C@H]2C[C@H]3CC[C@]2(C)C3(C)C)C(C)(C)C1c4ccccc4
CHEMBL3347357	39.81	Cl.CCN1CCN(C[C@@H]1C)C(=O)c2cn(CC3CCCCC3)c4c(OC)cccc24
CHEMBL1682272	39.81	CN(CC(=O)N)Cc1onc(n1)c2cn(CC3CCOCC3)c4c(Cl)cccc24
CHEMBL1762806	39.81	CN(CCO)Cc1csc(n1)c2cn(CC3CCOCC3)c4c(Cl)cccc24
CHEMBL1223592	39.81	CCCCC1=NN(CC1c2ccsc2)C(=O)NC(C)(C)c3ccccc3
CHEMBL1644733	39	COc1ccc(c(F)c1)c2c[nH]c(n2)c3cccc(CN4CCC(F)(F)CC4)c3
CHEMBL3234680	37	Clc1ccc(cc1Cl)n2nc(C(=O)NC34CC5CC(CC(C5)C3)C4)c6CCCCc26
CHEMBL1950333	33	CC1CCN(CC1)C(=O)c2ccc3c(c2)c4CN(CCc4n3CC=C)C5CCCC5
CHEMBL1828809	31.62	CCCCCn1cc(C(=O)c2cccc3ccccc23)c4cccnc14
CHEMBL1288234	31.62	Cl.COc1cccc2c(cn(CC3CCCCC3)c12)C(=O)N4C[C@]5(C)CSCN5C[C@@H]4C
CHEMBL1209502	31.62	CCN1CCN(CC1)C(=O)c2cn3C(COc4cccc2c34)C5CCCCC5
CHEMBL1223715	31.62	CCCCCC1=NN(CC1c2ccccc2)C(=O)c3cccc4ccccc34
CHEMBL1682278	31.62	CN(C)S(=O)(=O)N(C)Cc1onc(n1)c2cn(CC3CCOCC3)c4c(Cl)cccc24
CHEMBL1209573	31.62	CCN1CCN(CC1)C(=O)c2cn3[C@@H](COc4cccc2c34)C5CCCCC5
CHEMBL2029733	30.7	CCN(CCCC(=O)NCCO)C(=O)c1ccc2c(c1)c3C[C@@H](CCc3n2C)C4CCOCC4
CHEMBL361119	28	Clc1ccc(cc1)c2cc(C#N)c(OCc3ccccc3)nc2c4ccc(Cl)cc4Cl
CHEMBL410248	26	Fc1cc2OC(Oc2cc1C(=O)N3CCOCC3)(c4ccccc4)c5ccccc5
CHEMBL1950354	26	CC1CCN(CC1)C(=O)c2ccc3c(c2)c4CN(CCc4n3S(=O)(=O)N(C)C)C5CCCC5
CHEMBL1209572	25.12	CCN1CCN(CC1)C(=O)c2cn3C(CCc4cccc2c34)C5CCCCC5
CHEMBL1224630	25.12	CCCCCC1=NN(CC1c2ccccc2)C(=O)NC3C4CC5CC(CC3C5)C4
CHEMBL1209708	25.12	COc1cccc2c(cn(CC3CCCCC3)c12)C(=O)N4C[C@@H](C)N(C)[C@@H](C)C4
CHEMBL1209709	25.12	COc1cccc2c(cn(CC3CCCCC3)c12)C(=O)N4CCN(C)[C@@H](C)C4
CHEMBL3347369	25.12	Cl.COc1cccc2c(cn(CC3CCCCC3)c12)C(=O)N4CCN(C)[C@@H](C)C4
CHEMBL3347370	25.12	Cl.COc1cccc2c(cn(CC3CCCCC3)c12)C(=O)N4C[C@@H](C)N(C)[C@@H](C)C4
CHEMBL1760028	25.12	Cl.CCN(CC)Cc1csc(n1)c2cn(CC3CCOCC3)c4c(Cl)cccc24
CHEMBL1644735	25	COc1ccc(F)c(c1)c2c[nH]c(n2)c3cccc(CN4CCC(F)(F)CC4)c3
CHEMBL2029728	24.2	CCN(CC(=O)NC1CC1)C(=O)c2ccc3c(c2)c4C[C@H](CCc4n3C)C5CCOCC5
CHEMBL2316391	24	O=C(Nc1cccnc1C(=O)NCC2CCCCC2)c3cccc4ccccc34
CHEMBL2316410	23	O=C(NCC1CCC1)c2ncccc2NC(=O)c3ccc(Cn4cccn4)c5ccccc35
CHEMBL2316397	23	O=C(NCC1CCC1)c2ncccc2NC(=O)c3cccc4ccccc34
CHEMBL1950347	22	CCCS(=O)(=O)n1c2CCN(Cc2c3cc(ccc13)C(=O)N4CCC(C)CC4)C5CCCC5
CHEMBL3354943	21.7	CC(C)(NC(=O)c1nn(c2[C@@H]3C[C@@H]3Cc12)c4ccc(Cl)cc4Cl)c5ccccc5
CHEMBL360763	21	CCNC(=O)c1cc(c2ccc(Cl)cc2)c(nc1OCc3ccccc3)c4ccc(Cl)cc4Cl
CHEMBL1682262	19.95	Clc1cccc2c(cn(CC3CCOCC3)c12)c4nsc(CN5CCCC5)n4
CHEMBL1682269	19.95	CS(=O)(=O)N(CCO)Cc1nc(ns1)c2cn(CC3CCOCC3)c4c(Cl)cccc24
CHEMBL1288084	19.95	Cl.COc1cccc2c(cn(CC3CCCCC3)c12)C(=O)N4CCN5CCC[C@H]5C4
CHEMBL3354940	19.1	CC(C)(NC(=O)c1nn(CCN2CCOCC2)c3[C@@H]4C[C@@H]4Cc13)c5ccccc5
CHEMBL179473	18	Cn1c(nc(c2ccc(Cl)cc2Cl)c1c3ccc(Cl)cc3)C(=O)NC4CCCCC4
CHEMBL2029718	16.2	CN(CCCC(=O)NC1CC1)C(=O)c2ccc3c(c2)c4CC(CCc4n3C)C5CCOCC5
CHEMBL2316404	16	COc1ccc(NC(=O)c2ccnc3ccccc23)c(n1)C(=O)NCC4CCC4
CHEMBL2205578	16	CC1(C)CCc2sc(NC(=O)c3ccccc3Cl)c(C(=O)NCC4CC4)c12
CHEMBL1682261	15.85	Clc1cccc2c(cn(CC3CCCCC3)c12)c4nsc(CN5CCCC5)n4
CHEMBL1682264	15.85	OC[C@H]1CCCN1Cc2nc(ns2)c3cn(CC4CCOCC4)c5c(Cl)cccc35
CHEMBL1209710	15.85	C[C@H]1CN(CCN1C)C(=O)c2cn3[C@@H](COc4cccc2c34)C5CCCCC5
CHEMBL1762800	15.85	Cl.CCN(CC)Cc1csc(n1)c2cn(CC3CCOCC3)c4c(CC)cccc24
CHEMBL3354942	15.6	CC(C)(NC(=O)c1nn(c2[C@@H]3C[C@@H]3Cc12)c4ccc(F)cc4F)c5ccccc5
CHEMBL468175	15	Fc1ccc(c(Cl)c1)c2noc(n2)C3CCN(CC3)c4cnc5c(cccc5c4)C(F)(F)F
CHEMBL2316389	14	OCCOCCOc1ccc(NC(=O)c2ccnc3ccccc23)c(n1)C(=O)NCC4CCC4
CHEMBL360104	13	CCNC(=O)c1cc(c2ccc(Cl)cc2)c(nc1OCc3ccc(F)c(F)c3)c4ccc(Cl)cc4Cl
CHEMBL2316382	13	COc1ccc(NC(=O)c2ccc(C[S+](C)[O-])c3ccccc23)c(n1)C(=O)NCC4CCOCC4
CHEMBL245878	12.59	Cc1ccc(cc1S(=O)(=O)N2CCOCC2)C(=O)Oc3cccc4cccnc34
CHEMBL1288055	12.59	Cl.COc1cccc2c(cn(CC3CCCCC3)c12)C(=O)N4CCN5CCCC[C@H]5C4
CHEMBL1762807	12.59	CCN(CCO)Cc1csc(n1)c2cn(CC3CCOCC3)c4c(Cl)cccc24
CHEMBL259656	11	Fc1ccc(cc1)C2(Oc3cc(F)c(cc3O2)C(=O)N4CCOCC4)c5ccc(Cl)cc5Cl
CHEMBL1950350	11	CCS(=O)(=O)n1c2CCN(Cc2c3cc(ccc13)C(=O)N4CCC(C)CC4)C5CCCC5
CHEMBL410247	11	Fc1ccc(c(F)c1)C2(Oc3cc(F)c(cc3O2)S(=O)(=O)N4CCOCC4)c5ccc(F)cc5F
CHEMBL558598	10.1	Cl.Cc1c(nn(c2ccc(Cl)cc2Cl)c1c3ccc(Cl)cc3)C(=O)NN4CCCCC4
CHEMBL3234688	10	Fc1ccc(cc1)S(=O)(=O)N2CCSc3ccc(cc23)C(=O)NC4CCCC4
CHEMBL3347358	10	Cl.CCN1[C@H](C)CN(C[C@@H]1C)C(=O)c2cn(CC3CCCCC3)c4c(OC)cccc24
CHEMBL1762808	10	CC(C)N(CCO)Cc1csc(n1)c2cn(CC3CCOCC3)c4c(Cl)cccc24
CHEMBL1828805	10	CCCCCn1cc(C(=O)Nc2cccc3ccccc23)c4ccccc14
CHEMBL245876	10	Cc1ccc(cc1S(=O)(=O)N2CCCCC2)C(=O)Oc3cccc4cccnc34
CHEMBL1762816	10	Cl.CC(C)N(CCO)Cc1nc(sc1Cl)c2cn(CC3CCOCC3)c4c(Cl)cccc24
CHEMBL1209647	10	CCN1[C@H](C)CN(C[C@@H]1C)C(=O)c2cn(CC3CCCCC3)c4c(OC)cccc24
CHEMBL1287876	10	Cl.O=C(N1CCN2CCCC[C@H]2C1)c3cn4[C@@H](COc5cccc3c45)C6CCCCC6
CHEMBL2316380	8.1	O=C(NCC1CCC1)c2nccnc2NC(=O)c3ccc(Cn4ccnn4)c5ccccc35
CHEMBL2316379	8	O=C(NCC1CCOCC1)c2ncccc2NC(=O)c3ccc(Cn4ccnn4)c5ccccc35
CHEMBL489438	8	FC(F)(F)c1ccc(cc1)[C@@H]2C[C@H]2C(=O)N3CCN(CC3)S(=O)(=O)c4cc(cc(c4)C(F)(F)F)C5CC5
CHEMBL367819	8	Fc1ccc(COc2nc(c3ccc(Cl)cc3Cl)c(cc2C#N)c4ccc(Cl)cc4)cc1F
CHEMBL258539	8	Fc1ccc(cc1)[C@@]2(Oc3cc(F)c(cc3O2)C(=O)N4CCOCC4)c5ccc(Cl)cc5Cl
CHEMBL1223716	7.94	CCCCC1=NN(C(=O)NC(C)(C)c2ccccc2)C(C)(C)C1c3ccccc3
CHEMBL1223776	7.94	CCCCCN1N=C(CC1c2ccccc2)C(=O)NC3C4CC5CC(CC3C5)C4
CHEMBL3354937	7.4	CC(C)(C)Cn1nc(C(=O)NC(C)(C)c2ccccc2)c3C[C@H]4C[C@H]4c13
CHEMBL1209645	6.31	C[C@@H]1CN(C[C@H](C)N1C)C(=O)c2cn3[C@@H](COc4cccc2c34)C5CCCCC5
CHEMBL1762805	6.31	Cl.COCCN(C)Cc1csc(n1)c2cn(CC3CCOCC3)c4c(Cl)cccc24
CHEMBL1209806	6.31	C[C@@H]1CN(C[C@H](C)N1CCO)C(=O)c2cn3[C@@H](COc4cccc2c34)C5CCCCC5
CHEMBL1762813	6.31	Cl.CCc1sc(nc1CN(C)CCO)c2cn(CC3CCOCC3)c4c(Cl)cccc24
CHEMBL2029722	6.2	CCN(CC(=O)NC1CC1)C(=O)c2ccc3c(c2)c4CC(CCc4n3C)C5CCOCC5
CHEMBL1950329	6	CCOc1ccc(Cc2nc3cc(ccc3n2CC4CCCCC4)N(C)S(=O)(=O)c5cccs5)nc1
CHEMBL2316109	5.9	C[S+]([O-])Cc1ccc(C(=O)Nc2cccnc2C(=O)NCC3CCC3)c4ccccc14
CHEMBL2316406	5.9	COCc1ccc(C(=O)Nc2cccnc2C(=O)NCC3CCC3)c4ccccc14
CHEMBL2316386	5.1	C[S+]([O-])Cc1ccc(C(=O)Nc2ccc(OCCOCCO)nc2C(=O)NCC3CCC3)c4ccccc14
CHEMBL1223778	5.01	CCCCCN1N=C(CC1c2ccccc2)C(=O)N[C@H]3C[C@H]4CC[C@]3(C)C4(C)C
CHEMBL1209807	5.01	COCCN1[C@H](C)CN(C[C@@H]1C)C(=O)c2cn3[C@@H](COc4cccc2c34)C5CCCCC5
CHEMBL561013	5.01	CCCCCn1cc(C(=O)c2cccc3ccccc23)c4ccccc14
CHEMBL1762798	5.01	CCc1cccc2c(cn(CC3CCOCC3)c12)c4nsc(CN5CCCC5)n4
CHEMBL258753	5	Fc1ccc(cc1)C2(Oc3cc(F)c(cc3O2)C(=O)N4CCCCC4)c5ccc(Cl)cc5Cl
CHEMBL1950334	5	CC1CCN(CC1)C(=O)c2ccc3c(c2)c4CN(CCc4n3CC=C)C5CCSC5
CHEMBL263391	5	COc1ccc(cc1)C2(Oc3cc(F)c(cc3O2)C(=O)N4CCCCC4)c5ccc(Cl)cc5Cl
CHEMBL369097	5	Cn1c(nc(c2ccc(Cl)cc2Cl)c1c3ccc(Cl)cc3)C(=O)NN4CCCCC4
CHEMBL3354939	4.4	CC(C)(NC(=O)c1nn(CCC2CCOCC2)c3[C@@H]4C[C@@H]4Cc13)c5ccccc5
CHEMBL271158	4	CC1(C)C(C(=O)c2cn(CC3CCOCC3)c4ccccc24)C1(C)C
CHEMBL409217	4	Fc1ccc(c(F)c1)C2(Oc3cc(F)c(cc3O2)C(=O)N4CCOCC4)c5ccc(F)cc5F
CHEMBL1223835	3.98	CCCCCN1N=C(CC1c2ccccc2F)C(=O)N[C@H]3C[C@H]4CC[C@]3(C)C4(C)C
CHEMBL2218896	3.98	CCCCCCC(C)(C)c1cc(O)c2C3CC(=O)CCC3C(C)(C)Oc2c1
CHEMBL1762797	3.98	Cl.CCc1cccc2c(cn(CC3CCCCC3)c12)c4nsc(CN5CCCC5)n4
CHEMBL1223777	3.98	CCCCCN1N=C(CC1c2ccccc2)C(=O)NC(C)(C)c3ccc(F)cc3
CHEMBL947	3.98	CCCCCCC(C)(C)c1cc(O)c2[C@@H]3CC(=O)CC[C@H]3C(C)(C)Oc2c1
CHEMBL1223589	3.98	CCCCC1=NN(CC1c2ccccc2)C(=O)NC(C)(C)c3ccccc3
CHEMBL1224691	3.98	CCCCCC1=NN(CC1c2ccccc2)C(=O)NC(C)(C)c3ccccc3
CHEMBL1209644	3.98	CCN1[C@H](C)CN(C[C@@H]1C)C(=O)c2cn3[C@@H](COc4cccc2c34)C5CCCCC5
CHEMBL409471	3	Fc1ccc(c(F)c1)C2(Oc3cc(F)c(cc3O2)S(=O)(=O)N4CCC(F)(F)CC4)c5ccc(F)cc5F
CHEMBL262857	3	Fc1ccc(cc1)C2(Oc3cc(F)c(cc3O2)S(=O)(=O)N4CCOCC4)c5ccc(Cl)cc5Cl
CHEMBL2029719	2.9	CCN(CCCC(=O)NC1CC1)C(=O)c2ccc3c(c2)c4CC(CCc4n3C)C5CCOCC5
CHEMBL2316378	2.9	COc1ccc(NC(=O)c2ccc(Cn3ccnn3)c4ccccc24)c(n1)C(=O)NCC5CCOCC5
CHEMBL1762815	2.51	Cl.CCc1sc(nc1CN(CCO)C(C)C)c2cn(CC3CCOCC3)c4c(Cl)cccc24
CHEMBL3354938	2.1	CC(C)(NC(=O)c1nn(CC2CCOCC2)c3[C@@H]4C[C@@H]4Cc13)c5ccccc5
CHEMBL408427	2	Fc1ccccc1C2(Oc3cc(F)c(cc3O2)C(=O)N4CCOCC4)c5ccc(Cl)cc5Cl
CHEMBL259654	2	Fc1ccc(c(F)c1)C2(Oc3cc(F)c(cc3O2)C(=O)N4CCC(F)(F)CC4)c5ccc(F)cc5F
CHEMBL410339	2	Fc1ccc(c(F)c1)C2(Oc3cc(F)c(cc3O2)C(=O)N4CCCCC4)c5ccc(F)cc5F
CHEMBL1762814	2	Cl.CCN(CCO)Cc1nc(sc1CC)c2cn(CC3CCOCC3)c4c(Cl)cccc24
CHEMBL2029727	1.9	CCN(CC(=O)NC1CC1)C(=O)c2ccc3c(c2)c4C[C@@H](CCc4n3C)C5CCOCC5
CHEMBL2316376	1.7	COc1ccc(NC(=O)c2ccc(Cn3ccnn3)c4ccccc24)c(n1)C(=O)NCC5CCCCC5
CHEMBL2316387	1.4	O=C(NCC1CCC1)c2ncccc2NC(=O)c3ccc(Cn4ccnn4)c5ccccc35
CHEMBL2316377	1.3	COc1ccc(NC(=O)c2ccc(Cn3ccnn3)c4ccccc24)c(n1)C(=O)NCC5CCC5
CHEMBL522114	1.3	FC(F)(F)c1ccc(cc1)C(=O)N2CCN(CC2)S(=O)(=O)c3cc(cc(c3)C(F)(F)F)C4CC4
CHEMBL260625	1.2	Fc1cc2OC(Oc2cc1C(=O)N3CCCCC3)(c4ccccc4)c5ccccc5
CHEMBL516900	1.1	FC(F)(F)c1ccc(CC(=O)N2CCN(CC2)S(=O)(=O)c3cc(cc(c3)C(F)(F)F)C4CC4)cc1
CHEMBL3354941	0.3	CC(C)(NC(=O)c1nn(Cc2ccc(F)cc2)c3[C@@H]4C[C@@H]4Cc13)c5ccccc5
