# Supplementary material for: Activity Models of Key GPCR Families in the Central Nervous System: A Tool for Many Purposes
Source: J Chem Inf Model. 2023 May 31;63(11):3248–62. doi: 10.1021/acs.jcim.2c01531 (PMC10268961; doi:10.1021/acs.jcim.2c01531)
Supplement: Supplementary file 4 — ci2c01531_si_004.zip [file ci2c01531_si_004.zip › xlsx_active_files/M5_IC50_actives.xlsx]

## Sheet: M5_IC50_actives
CMPD_CHEMBLID	STANDARD_VALUE	CANONICAL_SMILES
CHEMBL584	86074	S(C[C@H](NC(=O)c1cccc(O)c1C)[C@H](O)C[NH+]1C[C@@H]2[C@H](C[C@H]1C(=O)NC(C)(C)C)CCCC2)c1ccccc1
CHEMBL2391352	74000	O=C(NC1CCCCC1)C[NH+]1CC[NH+]2[C@H](CCC2)C1
CHEMBL1983100	71000	O=C(NC1CCCCC1)C[NH+]1CC[NH2+]CC1
CHEMBL2391356	63000	O=C(NC(C)C)C[NH+]1CC[NH2+]CC1
CHEMBL7303	62500	O(C(=O)C=1C[NH+](CCC=1)C)C
CHEMBL61494	47361.5	O1C2[NH+](CCc3cc(OC)c(OC)cc23)Cc2c3c([nH]cc3C(OCC)=O)ccc12
CHEMBL59347	43462.7	O1C2[NH+](CCc3cc(OC)c(OC)cc23)Cc2c3cc([nH]c3ccc12)C
CHEMBL332645	31057	O(C(=O)C1C[NH+](CC=C1c1ccccc1)CC)c1ccccc1
CHEMBL195437	30764	Oc1ccc(cc1)CCCCCCCC
CHEMBL58228	26644.8	O1C2[NH+](CCc3cc(OC)c(OC)cc23)Cc2c3c([nH]c(C)c3C(OCC)=O)ccc12
CHEMBL2391353	26000	O=C(NC1CCCCC1)C[NH+]1CC[NH+]2[C@@H](CCC2)C1
CHEMBL14	25200	O(CC[N+](C)(C)C)C(=O)N
CHEMBL15675	23000	S1CC2=C(c3nsnc13)C[NH+](CC2)C
CHEMBL294726	17980.7	O1C2[NH+](CCc3cc(OC)ccc23)Cc2c3cc([nH]c3ccc12)C
CHEMBL330885	16901.9	O(C(=O)C1C[NH+](CC=C1c1ccccc1)CC)C
CHEMBL3182233	11050	o1nc(cc1COc1cc(ccc1)C(OC)=O)C(=O)N(C(C)c1ncccc1)C
CHEMBL118553	10969.8	O(C(=O)C1C[NH+](CC=C1c1ccccc1)CC)CCCC1CCCCC1
CHEMBL62247	8624	O1C2[NH+](CCc3cc(OCC)ccc23)Cc2c3c([nH]c(C)c3C(OCC)=O)ccc12
CHEMBL300987	8211.3	O1C2[NH+](CCc3c2cc(OC)cc3)Cc2c3c([nH]c(C)c3C(OCC)=O)ccc12
CHEMBL7634	8000	O=C1N(CCC1)CC#CC[NH+]1CCCC1
CHEMBL59898	7411.7	O1C2[NH+](CCc3cc(OC)ccc23)Cc2c3c([nH]c(C)c3C(OCC)=O)ccc12
CHEMBL3186979	6770	o1nc(cc1CNc1cc(ccc1)C(=O)C)C(=O)N(C(C)c1ncccc1)C
CHEMBL3361316	6606.93	Clc1ccc(cc1)C12N(CCN1C(=O)c1cc(OC)ccc1)C(=O)c1c2cccc1
CHEMBL3353288	6400	Clc1ccc(cc1OC)C12N(CCN1C(=O)c1ccc(OC(C)C)cc1)C(=O)c1c2cccc1
CHEMBL1082365	6309.57	Clc1cc(ccc1)-c1cccc(F)c1C(=O)NC[C@@]1(F)CC[NH2+]C[C@@H]1C
CHEMBL60142	5999.2	O1C2[NH+](CCc3cc(OC)ccc23)Cc2c3c([nH]cc3C(OCC)=O)ccc12
CHEMBL3361323	5888.44	Clc1ccc(cc1)C12N(CCN1C(=O)c1cc(F)ncc1)C(=O)c1c2cccc1
CHEMBL61774	5760.1	O1C2[NH+](CCc3c2cccc3)Cc2c3c([nH]c(C)c3C(OC)=O)ccc12
CHEMBL3105206	5754.4	Clc1cc(cc(Cl)c1)C(=O)N1CCN2C1(c1c(cccc1)C2=O)c1ccccc1
CHEMBL3361326	5623.41	Fc1cc(ccc1F)C(=O)N1CCN2C1(c1c(cccc1)C2=O)c1ccccc1OC
CHEMBL3186239	5550	o1nc(cc1COc1cc(ccc1)C(=O)C)C(=O)N(C(C)c1ncccc1)CC
CHEMBL3353267	5500	Clc1cc(ccc1OC)C12N(CCN1C(=O)c1cc(F)c(F)cc1)C(=O)c1c2cccc1
CHEMBL1083108	5011.87	Clc1cc(-c2ccccc2C(=O)NCC2CC[NH2+]CC2)c(F)cc1
CHEMBL121298	5000	O(C(=O)C1C[NH+](CC=C1c1ccccc1)CC)CCCCc1ccccc1
CHEMBL3105211	4900	Clc1ccc(cc1)C12N(CCN1C(=O)c1cc(ccc1)C(F)(F)F)C(=O)c1c2cccc1
CHEMBL2024407	4900	O(CC)C(=O)N1[C@H]2CC([NH2+]CCNC(=O)c3ccccc3)C[C@@H]1CC2
CHEMBL522460	4900	O=C1Nc2c(N1C1CC[NH+](CC1)C1CC[NH+](CC1)Cc1ccccc1C)cccc2
CHEMBL62251	4737	O1C2[NH+](CCc3cc(OC)ccc23)Cc2c3c([nH]c(C)c3C(OC(C)C)=O)ccc12
CHEMBL588119	4486.8	S(C(C)C)c1ccc(cc1)[C@H](O)[C@H]([NH2+]CCCCCCCC)C
CHEMBL3105202	4470	FC(F)(F)Oc1ccc(cc1)C(=O)N1CCN2C1(c1c(cccc1)C2=O)c1ccccc1
CHEMBL1306	4362	Clc1cc(Cl)ccc1[C@@]1(O[C@H](CO1)COc1ccc(N2CC[NH+](CC2)C(C)C)cc1)Cn1ncnc1
CHEMBL334194	4264	O(C(=O)[C@H]1C[NH+](CC[C@H]1c1ccccc1)CC)CCc1ccccc1
CHEMBL301041	4187.1	O1C2[NH+](CCc3c2cccc3)Cc2c3c([nH]c(C)c3C(OCC)=O)ccc12
CHEMBL120539	4169.5	O(C(=O)C1C[NH+](CC=C1c1ccccc1)CC)CC
CHEMBL3353281	4100	O(C(C)C)c1ccc(cc1)C(=O)N1CCN2C1(c1c(cccc1)C2=O)c1ccc(OCC)cc1
CHEMBL1090096	4100	Clc1cc(NC(=O)c2cc(ccc2)C(F)(F)F)ccc1N1CC[NH+](CC1)CC
CHEMBL1090097	4100	Clc1cc(NC(=O)c2cc(ccc2C(F)(F)F)C(F)(F)F)ccc1N1CC[NH+](CC1)CC
CHEMBL3105222	4100	S(C(F)(F)F)c1ccc(cc1)C(=O)N1CCN2C1(c1c(cccc1)C2=O)c1ccc(cc1)C
CHEMBL59939	4093	O1C2[NH+](CCc3cc(OC)ccc23)Cc2c3c([nH]c(C)c3C(OC)=O)ccc12
CHEMBL54	3890	Clc1ccc(cc1)C1(O)CC[NH+](CC1)CCCC(=O)c1ccc(F)cc1
CHEMBL303758	3884.2	O1C2[NH+](CCc3cc(ccc23)C)Cc2c3c([nH]c(C)c3C(OCC)=O)ccc12
CHEMBL61412	3807.6	O1C2[NH+](CCc3cc(OC)ccc23)Cc2c3c([nH]c(C)c3C(OCCC)=O)ccc12
CHEMBL3105207	3801.89	Fc1cc(cc(F)c1)C(=O)N1CCN2C1(c1c(cccc1)C2=O)c1ccccc1
CHEMBL1200633	3608	O1[C@@H]2C[C@@]3(O[C@H]([C@H](CC)C)[C@H](CC3)C)O[C@H](C\C=C(\C)/[C@@H](O[C@@H]3O[C@@H](C)[C@H](O[C@@H]4O[C@@H](C)[C@H](O)[C@@H](OC)C4)[C@@H](OC)C3)[C@H](\C=C\C=C/3\CO[C@@H]4[C@H](O)C(=C[C@H]([C@]\34O)C1=O)C)C)C2
CHEMBL123198	3565.8	O(C(=O)C1C[NH+](CC=C1c1ccccc1)CC)CC(c1ccccc1)c1ccccc1
CHEMBL1093775	3500	Clc1cc(NC(=O)c2cc(ccc2)C)ccc1N1CC[NH+](CC1)CC
CHEMBL3105221	3500	FC(F)(F)Oc1ccc(cc1)C(=O)N1CCN2C1(c1c(cccc1)C2=O)c1ccc(cc1)C
CHEMBL1459098	3490	Fc1ccc(cc1)C(=O)N1CCN2C1(c1c(cccc1)C2=O)c1ccccc1
CHEMBL56564	3450	O(C(=O)c1c2c([nH]c1)cccc2)C1C[C@@H]2[NH+]([C@H](C1)CC2)C
CHEMBL3353266	3300	Fc1cc(ccc1OC)C12N(CCN1C(=O)c1cc(F)c(F)cc1)C(=O)c1c2cccc1
CHEMBL3353285	3300	Clc1cc(ccc1OC)C12N(CCN1C(=O)c1ccc(OC(C)C)cc1)C(=O)c1c2cccc1
CHEMBL1411979	3265	s1cccc1CN(CC[NH+](C)C)c1ncccc1
CHEMBL3353284	3200	Fc1cc(ccc1OC)C12N(CCN1C(=O)c1ccc(OC(C)C)cc1)C(=O)c1c2cccc1
CHEMBL3361338	3200	Fc1cc(ccc1F)C(=O)N1CCN2C1(c1c(cccc1)C2=O)c1ccc(OCC)cc1
CHEMBL1909072	3144	Clc1cc2N(c3c(Sc2cc1)cccc3)CCC[NH+]1CCC(CC1)C(=O)N
CHEMBL120963	3108.6	O(C(=O)C=1C[NH+](CCC=1c1ccccc1)CC)CC(c1ccccc1)c1ccccc1
CHEMBL3105205	3020	FC(F)(F)c1cc(ccc1)C(=O)N1CCN2C1(c1c(cccc1)C2=O)c1ccccc1
CHEMBL3105210	3019.95	Clc1ccc(cc1)C12N(CCN1C(=O)c1ccc(SC(F)(F)F)cc1)C(=O)c1c2cccc1
CHEMBL716	3000.7	S1c2c(cccc2)C(=Nc2c1cccc2)N1CC[NH+](CC1)CCOCCO
CHEMBL262303	2971.4	O(C(=O)[C@@H]1C[NH+](CC[C@H]1c1ccccc1)CC)C1CCCCC1
CHEMBL55	2885	O(CCCCCOc1ccc(cc1)C(=[NH2+])N)c1ccc(cc1)C(=[NH2+])N
CHEMBL3353269	2700	Fc1ccc(cc1OC)C12N(CCN1C(=O)c1cc(F)c(F)cc1)C(=O)c1c2cccc1
CHEMBL3105227	2630.27	Fc1cc(ccc1F)C(=O)N1CCN2C1(c1c(cccc1)C2=O)c1ccc(cc1)C
CHEMBL1507034	2630.27	Clc1ccc(cc1)C12N(CCN1C(=O)c1ccc(cc1)C)C(=O)c1c2cccc1
CHEMBL1221	2607	Clc1cc(Cl)ccc1C(SCc1ccc(Cl)cc1)Cn1ccnc1
CHEMBL83	2585	O(CC[NH+](C)C)c1ccc(cc1)\C(=C(/CC)\c1ccccc1)\c1ccccc1
CHEMBL3361331	2454.71	Fc1cc(ccc1F)C(=O)N1CCN2C1(c1c(cccc1)C2=O)C1CCCC1
CHEMBL3353273	2400	Fc1c(F)cc(cc1F)C(=O)N1CCN2C1(c1c(cccc1)C2=O)c1ccc(OC(C)C)cc1
CHEMBL3105209	2344.23	Clc1ccc(cc1)C12N(CCN1C(=O)c1ccc(OC(F)(F)F)cc1)C(=O)c1c2cccc1
CHEMBL3105226	2344.23	Fc1cc(cc(F)c1)C(=O)N1CCN2C1(c1c(cccc1)C2=O)c1ccc(cc1)C
CHEMBL1094003	2300	Clc1ccccc1C(=O)Nc1cc(Cl)c(N2CC[NH+](CC2)CC)cc1
CHEMBL1108	2298	Fc1ccc(cc1)C(=O)CCC[NH+]1CCC(N2c3c(NC2=O)cccc3)=CC1
CHEMBL3353289	2200	O(C)c1cc(ccc1C)C12N(CCN1C(=O)c1ccc(OC(C)C)cc1)C(=O)c1c2cccc1
CHEMBL3361330	2137.96	Fc1cc(ccc1F)C(=O)N1CCN2C1(c1c(cccc1)C2=O)C1CCCCC1
CHEMBL3105217	2100	Fc1ccc(cc1)C12N(CCN1C(=O)c1cc(ccc1)C(F)(F)F)C(=O)c1c2cccc1
CHEMBL15944	2100	s1nc(C=2C[NH+](CCC=2)C)c(SC)n1
CHEMBL332405	2075.4	o1nc(nc1C1C[NH+](CC=C1c1ccccc1)CC)CCCCC
CHEMBL3102882	2041.74	Clc1ccc(cc1)C12N(CCN1C(=O)c1ccc(cc1)C(F)(F)F)C(=O)c1c2cccc1
CHEMBL61700	2033.9	O1C2[NH+](CCc3cc(Oc4ccccc4)ccc23)Cc2c3c([nH]c(C)c3C(OCC)=O)ccc12
CHEMBL3353270	2000	Clc1ccc(cc1OC)C12N(CCN1C(=O)c1cc(F)c(F)cc1)C(=O)c1c2cccc1
CHEMBL3105204	1950	FC(F)(F)c1ccc(cc1)C(=O)N1CCN2C1(c1c(cccc1)C2=O)c1ccccc1
CHEMBL114379	1910	Clc1cc2OCOc2cc1C[NH+]1CCC(n2c3c(nc2O)cccc3)CC1
CHEMBL3353282	1900	O(C(C)C)c1ccc(cc1)C12N(CCN1C(=O)c1ccc(OC(C)C)cc1)C(=O)c1c2cccc1
CHEMBL120135	1889.3	O(C(=O)[C@H]1C[NH+](CC[C@H]1c1ccccc1)CC)C1CCCCC1
CHEMBL3361317	1819.7	Clc1ccc(cc1)C12N(CCN1C(=O)c1ccc(OC)cc1)C(=O)c1c2cccc1
CHEMBL954	1771	Cl\C(=C(/c1ccc(OCC[NH+](CC)CC)cc1)\c1ccccc1)\c1ccccc1
CHEMBL304036	1731.8	O1C2[NH+](CCc3c2c(ccc3)C)Cc2c3c([nH]c(C)c3C(OCC)=O)ccc12
CHEMBL499519	1640	o1cc(nc1-c1ccccc1O)C(=O)NC(CCCCN([O-])C(=O)C)C(OC(C(C(=O)NC1CCCCN([O-])C1=O)C)CCCCCCCCCCC)=O
CHEMBL3361327	1621.81	Fc1cc(ccc1F)C(=O)N1CCN2C1(c1c(cccc1)C2=O)c1cc(OC)ccc1
CHEMBL3353279	1600	Clc1ccc(cc1OC)C12N(CCN1C(=O)c1cc(F)c(F)c(F)c1)C(=O)c1c2cccc1
CHEMBL1083618	1584.89	Clc1cc(ccc1)-c1cccc(F)c1C(=O)NCC=1CC[NH2+]CC=1
CHEMBL338280	1568.6	O(C(=O)C=1C[NH+](CCC=1c1ccccc1)CC)c1ccccc1
CHEMBL334093	1567.9	O(C(=O)C1C[NH+](CC=C1c1ccccc1)CC)CCCCCc1ccccc1
CHEMBL633	1499	Ic1cc(cc(I)c1OCC[NH+](CC)CC)C(=O)c1c2c(oc1CCCC)cccc2
CHEMBL431688	1467.3	o1nc(nc1C=1C[NH+](CCC=1c1ccccc1)CC)CCCCC
CHEMBL3353276	1400	Clc1cc(ccc1OC)C12N(CCN1C(=O)c1cc(F)c(F)c(F)c1)C(=O)c1c2cccc1
CHEMBL3105203	1380.38	S(C(F)(F)F)c1ccc(cc1)C(=O)N1CCN2C1(c1c(cccc1)C2=O)c1ccccc1
CHEMBL41	1358	FC(F)(F)c1ccc(OC(CC[NH2+]C)c2ccccc2)cc1
CHEMBL346389	1340	Clc1ccc(N2CC[NH+](CC2)Cc2cc3OCC(=O)Nc3cc2)cc1
CHEMBL762	1332	Oc1c(C)c(CC2=[NH+]CCN2)c(cc1C(C)(C)C)C
CHEMBL332335	1331.2	O(C(=O)C=1C[NH+](CCC=1c1ccccc1)CC)CC
CHEMBL3361328	1318.26	Fc1cc(ccc1F)C(=O)N1CCN2C1(c1c(cccc1)C2=O)c1ccc(OC)cc1
CHEMBL3353265	1300	Fc1cc(ccc1F)C(=O)N1CCN2C1(c1c(cccc1)C2=O)c1cc2OCOc2cc1
CHEMBL3105215	1300	S(C(F)(F)F)c1ccc(cc1)C(=O)N1CCN2C1(c1c(cccc1)C2=O)c1ccc(F)cc1
CHEMBL3353286	1300	O(C)c1ccc(cc1C)C12N(CCN1C(=O)c1ccc(OC(C)C)cc1)C(=O)c1c2cccc1
CHEMBL3353287	1300	Fc1ccc(cc1OC)C12N(CCN1C(=O)c1ccc(OC(C)C)cc1)C(=O)c1c2cccc1
CHEMBL3353271	1300	Fc1cc(ccc1F)C(=O)N1CCN2C1(c1c(cccc1)C2=O)c1cc(OC)c(cc1)C
CHEMBL1092460	1300	Clc1cc(NC(=O)c2ccccc2OC)ccc1N1CC[NH+](CC1)CC
CHEMBL121385	1260.5	O(C(=O)C=1C[NH+](CCC=1c1ccccc1)CC)CCCC1CCCCC1
CHEMBL480464	1220	O(C[C@@H]1[C@H]2[NH+](CC1)CCC2)C(=O)[C@H](O)[C@@H](CC)C
CHEMBL3353268	1200	Fc1cc(ccc1F)C(=O)N1CCN2C1(c1c(cccc1)C2=O)c1cc(C)c(OC)cc1
CHEMBL936	1191	OC(CCC[NH+]1CCCCC1)(c1ccccc1)c1ccccc1
CHEMBL1388890	1160	o1nc(cc1COc1cc(ccc1)C(=O)C)C(=O)N(C(C)c1ncccc1)C
CHEMBL122353	1127.9	O(C(=O)C1C[NH+](CC=C1c1ccccc1)CC)CCC
CHEMBL333940	1114.8	O(C(=O)C1C[NH+](CC=C1c1ccccc1)CC)CCCCCCCCCC
CHEMBL30008	1107	Fc1ccc(cc1)C([NH+]1CC[NH+](CC1)C\C=C\c1ccccc1)c1ccc(F)cc1
CHEMBL3353283	1100	O1c2cc(ccc2OC1)C12N(CCN1C(=O)c1ccc(OC(C)C)cc1)C(=O)c1c2cccc1
CHEMBL75880	1093.2	[NH2+]1CCCCC1CC(C1CCCCC1)C1CCCCC1
CHEMBL3105208	1050	Fc1cc(ccc1F)C(=O)N1CCN2C1(c1c(cccc1)C2=O)c1ccccc1
CHEMBL1201353	1043	Clc1ccc(cc1)[C@H](CC[NH+](C)C)c1ncccc1
CHEMBL277642	1016	O1[C@H]([C@H]2[C@H](C[C@@H]3[C@H](CCCC3)[C@H]2\C=C\[C@@H]2[NH+](C)[C@H](CCC2)C)C1=O)C
CHEMBL3105212	1000	Clc1ccc(cc1)C12N(CCN1C(=O)c1cc(F)cc(F)c1)C(=O)c1c2cccc1
CHEMBL3353274	1000	Fc1c(F)cc(cc1F)C(=O)N1CCN2C1(c1c(cccc1)C2=O)c1cc2OCOc2cc1
CHEMBL120109	977.3	O(C(=O)C=1C[NH+](CCC=1c1ccccc1)CC)C
CHEMBL1180284	977	O(C(=O)C=1C[NH+](CCC=1c1ccccc1)CC)C
CHEMBL3353280	900	Fc1c(F)cc(cc1F)C(=O)N1CCN2C1(c1c(cccc1)C2=O)c1cc(OC)c(cc1)C
CHEMBL1180343	866	O(C)c1ccc(cc1)CCOC(=O)C=1C[NH+](CCC=1c1ccccc1)CC
CHEMBL123099	865.9	O(C)c1ccc(cc1)CCOC(=O)C=1C[NH+](CCC=1c1ccccc1)CC
CHEMBL1113	856	Clc1cc2c(Oc3c(N=C2N2CC[NH2+]CC2)cccc3)cc1
CHEMBL3361318	851.14	Clc1ccc(cc1)C12N(CCN1C(=O)c1ccc(OCC)cc1)C(=O)c1c2cccc1
CHEMBL333125	842	O(C(=O)C=1C[NH+](CCC=1c1ccccc1)CC)CCCCc1ccccc1
CHEMBL1090094	830	Clc1cc(NC(=O)c2c(F)c(F)c(F)c(F)c2F)ccc1N1CC[NH+](CC1)CC
CHEMBL1083723	794.33	Clc1cc(ccc1C)-c1ccccc1C(=O)NCC1CC[NH2+]CC1
CHEMBL3361319	794.33	Clc1ccc(cc1)C12N(CCN1C(=O)c1ccc(OC(C)C)cc1)C(=O)c1c2cccc1
CHEMBL43064	759	[NH+]1(CC[NH+](CC1)C\C=C\c1ccccc1)C(c1ccccc1)c1ccccc1
CHEMBL296419	703	Fc1ccc(cc1)Cn1c2c(nc1NC1CC[NH+](CC1)CCc1ccc(OC)cc1)cccc2
CHEMBL3353278	700	Fc1c(F)cc(cc1F)C(=O)N1CCN2C1(c1c(cccc1)C2=O)c1cc(OC)c(F)cc1
CHEMBL648	633	[NH+]1(CC[NH+](CC1)C)C(c1ccccc1)c1ccccc1
CHEMBL244946	630.96	S(CCC[NH+]1CCc2cc(ccc2CC1)-c1n(nc(c1)C)C)c1nnc(n1C)-c1c2c(nc(cc2)C)ccc1
CHEMBL3361320	616.6	Clc1ccc(cc1)C12N(CCN1C(=O)c1cc(F)c(F)c(F)c1)C(=O)c1c2cccc1
CHEMBL120329	602.9	O(C(=O)C=1C[NH+](CCC=1c1ccccc1)CC)CCC
CHEMBL121552	558.9	O(C(=O)C1C[NH+](CC=C1c1ccccc1)CC)CC(C)C
CHEMBL121476	537.3	O(C(=O)C1C[NH+](CC=C1c1ccccc1)CC)CCCCCCC
CHEMBL64894	535	[N+](C)(C)=C1C=CC(C=C1)=C(c1ccc(N(C)C)cc1)c1ccc(N(C)C)cc1
CHEMBL3353277	512.86	Fc1c(F)cc(cc1F)C(=O)N1CCN2C1(c1c(cccc1)C2=O)c1cc(C)c(OC)cc1
CHEMBL333065	508.2	O(C(=O)C1C[NH+](CC=C1c1ccccc1)CC)CCCCCC
CHEMBL809	507.3	Clc1cc(ccc1Cl)[C@@H]1CC[C@H]([NH2+]C)c2c1cccc2
CHEMBL1083925	501.19	Clc1cc(ccc1)-c1cccc(F)c1C(=O)NC[C@H]1CC[NH2+]C[C@@H]1C
CHEMBL121299	499.7	O(C)c1ccc(cc1)CCOC(=O)C1C[NH+](CC=C1c1ccccc1)CC
CHEMBL3105213	480	Clc1ccc(cc1)C12N(CCN1C(=O)c1cc(F)c(F)cc1)C(=O)c1c2cccc1
CHEMBL543890	479.4	O(C(=O)C=1C[NH+](CCC=1c1ccccc1)CC)CCCc1ccccc1
CHEMBL331516	472.2	O(C(=O)C=1C[NH+](CCC=1c1ccccc1)CC)CCCCCc1ccccc1
CHEMBL3185781	440	o1nc(cc1COc1cc(ccc1)C(=O)C)C(=O)N([C@@H](C)c1ncccc1)C
CHEMBL120581	407.3	O(C(=O)C=1C[NH+](CCC=1c1ccccc1)CC)CC(C)C
CHEMBL118241	400.6	O(C(=O)C1C[NH+](CC=C1c1ccccc1)CC)CCCCCCCC
CHEMBL534	374	s1c2c(cc1)\C(\c1c(CC2=O)cccc1)=C\1/CC[NH+](CC/1)C
CHEMBL116601	374	O(C(=O)C1C[NH+](CC=C1c1ccccc1)CC)CCCCC
CHEMBL340561	341.9	O(C(=O)C=1C[NH+](CCC=1c1ccccc1)CC)CCCCC
CHEMBL9967	340.6	O=C1Nc2cccnc2N(c2c1cccc2)C(=O)C[NH+]1CC[NH+](CC1)C
CHEMBL305660	337.8	O(C(c1ccccc1)c1ccccc1)C1CC[NH+](CC1)CCCC(=O)c1ccc(cc1)C(C)(C)C
CHEMBL330892	330.9	O(C(=O)C1C[NH+](CC=C1c1ccccc1)CC)CCc1ccccc1
CHEMBL120972	328.6	O(C(=O)C1C[NH+](CC=C1c1ccccc1)CC)CCCCCCCCC
CHEMBL6437	320	[NH+]1(CC2N(CC1)c1c(Cc3c2cccc3)cccc1)C
CHEMBL1200406	316	O(C(c1ccccc1)c1ccccc1)CC[NH+](C)C
CHEMBL3105228	300	Clc1ccc(cc1)[C@@]12N(CCN1C(=O)c1cc(F)c(F)cc1)C(=O)c1c2cccc1
CHEMBL1770373	300	[NH2+]1CCc2c(nc(nc2)Cc2ccccc2)CC1
CHEMBL1172	292	Clc1cc2c(cc1)\C(\c1ncccc1CC2)=C\1/CC[NH2+]CC/1
CHEMBL543177	272.8	O(C(=O)C=1C[NH+](CCC=1c1ccccc1)CC)Cc1ccccc1
CHEMBL332181	264.7	O(C(=O)C1C[NH+](CC=C1c1ccccc1)CC)CCCC
CHEMBL3353290	264	Fc1c(F)cc(cc1F)C(=O)N1CCN2[C@]1(c1c(cccc1)C2=O)c1cc(C)c(OC)cc1
CHEMBL540316	255.8	O(C(=O)C1C[NH+](CC=C1c1ccccc1)CC)CCCc1ccccc1
CHEMBL324712	254.9	O(C(=O)C=1C[NH+](CCC=1c1ccccc1)CC)CCCC
CHEMBL332320	235.6	O(C(=O)C=1C[NH+](CCC=1c1ccccc1)CC)CCCCCCCCCC
CHEMBL340780	222.1	O(C(=O)[C@H]1C[NH+](CC[C@H]1c1ccccc1)CC)CCCCCC
CHEMBL728	220	Clc1cc2N(c3c(Sc2cc1)cccc3)CCC[NH+]1CC[NH+](CC1)C
CHEMBL330999	214.5	O(C(=O)C1C[NH+](CC=C1c1ccccc1)CC)CC1CCCCC1
CHEMBL334245	194.2	O(C(=O)C=1C[NH+](CCC=1c1ccccc1)CC)CCCCCCC
CHEMBL124173	190.3	O(C(=O)C1C[NH+](CC=C1c1ccccc1)CC)CCc1ccc(cc1)C
CHEMBL1160977	186.9	O(C(=O)C1C[NH+](CC=C1c1ccccc1)CC)CCCCCC
CHEMBL657	162	O(C(c1ccccc1)c1ccccc1)CC[NH+](C)C
CHEMBL21731	160	[NH2+](CCCC12CCC(c3c1cccc3)c1c2cccc1)C
CHEMBL120599	159.2	O(C(=O)C1C[NH+](CC=C1c1ccccc1)CC)CCC1CCCCC1
CHEMBL122354	138.9	O(C(=O)C=1C[NH+](CCC=1c1ccccc1)CC)CCCCCC
CHEMBL221753	134	O(CCOCC[N+](Cc1ccccc1)(C)C)c1ccc(cc1)C(CC(C)(C)C)(C)C
CHEMBL490	123	Fc1ccc(cc1)[C@@H]1CC[NH2+]C[C@H]1COc1cc2OCOc2cc1
CHEMBL121520	115.4	O(C(=O)C=1C[NH+](CCC=1c1ccccc1)CC)CC1CCCCC1
CHEMBL1909073	107	O(C(=O)C(O)(c1ccccc1)c1ccccc1)CC[N+]1(CCCCC1)CC
CHEMBL2112589	96.8	O(C(=O)[C@@H]1C[NH+](CC[C@H]1c1ccccc1)CC)CCc1ccccc1
CHEMBL1200604	89	OCC(C(=O)N(Cc1ccncc1)CC)c1ccccc1
CHEMBL121059	85.4	O(C(=O)C=1C[NH+](CCC=1c1ccccc1)CC)CCCCCCCCC
CHEMBL2164905	82	F[C@@](Cc1ccccc1)(C(=O)N1CC[NH+](CC1)C)c1ccccc1
CHEMBL262198	78.1	O(C(=O)C=1C[NH+](CCC=1c1ccccc1)CC)CCc1ccccc1
CHEMBL564	64	S1c2c(N(c3c1cccc3)CCC[NH+](C)C)cccc2
CHEMBL324936	63	O(C(=O)C1C[NH+](CC=C1c1ccccc1)CC)C1CCCCC1
CHEMBL120080	57.9	O(C(=O)C=1C[NH+](CCC=1c1ccccc1)CC)CCCCCCCC
CHEMBL120472	56.2	O(C(=O)C=1C[NH+](CCC=1c1ccccc1)CC)CCC1CCCCC1
CHEMBL1319362	55	O(C(=O)C(O)c1ccccc1)C1C[C@@H]2[NH+]([C@H](C1)CC2)C
CHEMBL332980	54.1	O(C(=O)C=1C[NH+](CCC=1c1ccccc1)CC)C1CCCCC1
CHEMBL415	53	Clc1cc2N(c3c(CCc2cc1)cccc3)CCC[NH+](C)C
CHEMBL541584	42.5	O(C(=O)C1C[NH+](CC=C1c1ccccc1)CC)Cc1ccccc1
CHEMBL715	40	s1c2Nc3c(N=C(N4CC[NH+](CC4)C)c2cc1C)cccc3
CHEMBL395110	40	S1c2c(N(c3c1cccc3)CC1CCC[NH+](C1)C)cccc2
CHEMBL2107687	34	O(C(=O)C(C(CC)C)c1ccccc1)CC[N+](CC)(CC)C
CHEMBL900	28	O(C(c1ccccc1C)c1ccccc1)CC[NH+](C)C
CHEMBL445	27	[NH2+](CC\C=C/1\c2c(CCc3c\1cccc3)cccc2)C
CHEMBL1628227	26	O1Cc2c(cccc2)\C(\c2c1cccc2)=C\CC[NH+](C)C
CHEMBL71	25	Clc1cc2N(c3c(Sc2cc1)cccc3)CCC[NH+](C)C
CHEMBL120119	24.8	O(C(=O)C=1C[NH+](CCC=1c1ccccc1)CC)CCc1ccc(cc1)C
CHEMBL1180285	24.8	O(C(=O)C=1C[NH+](CCC=1c1ccccc1)CC)CCc1ccc(cc1)C
CHEMBL42	13	Clc1cc2N=C(N3CC[NH+](CC3)C)c3c(Nc2cc1)cccc3
CHEMBL1490	12	OC(CC[NH+]1CCCCC1)(C1CCCCC1)c1ccccc1
CHEMBL1092	10.3	OC(CC[NH+]1CCCCC1)(C1CCCCC1)c1ccccc1
CHEMBL334255	10	[n+]1(ccccc1)CCCCCCCCCCCCCCCC
CHEMBL479	9.25	S1c2c(N(c3c1cccc3)CCC1[NH+](CCCC1)C)cc(SC)cc2
CHEMBL1626	8.37	Clc1ccc(cc1)[C@@](OCC[C@@H]1[NH+](CCC1)C)(C)c1ccccc1
CHEMBL629	8.02	[NH+](CC\C=C/1\c2c(CCc3c\1cccc3)cccc2)(C)C
CHEMBL643	4.6	S1c2c(N(c3c1cccc3)CC([NH+](C)C)C)cccc2
CHEMBL516	3.84	[NH+]1(CCC(CC1)=C1c2c(C=Cc3c1cccc3)cccc2)C
CHEMBL1231	3.22	O(C(=O)C(O)(C1CCCCC1)c1ccccc1)CC#CC[NH+](CC)CC
CHEMBL1123	2.38	O(C(=O)C1(CCCCC1)C1CCCCC1)CC[NH+](CC)CC
CHEMBL1201203	2.02	O(C(c1ccccc1)c1ccccc1)C1C[C@@H]2[NH+]([C@H](C1)CC2)C
CHEMBL517712	0.922	O(C(=O)C(CO)c1ccccc1)C1C[C@@H]2[NH+]([C@H](C1)CC2)C
CHEMBL76897	0.83	O(C(=O)C(c1ccccc1)c1ccccc1)C1CC[N+](CC1)(C)C
CHEMBL1201027	0.2	O(C(=O)C(O)(C1CCCC1)c1ccccc1)C1CC[N+](C1)(C)C
CHEMBL551466	0.158	s1cccc1C(O)(C(O[C@@H]1C2CC[N+](C1)(CC2)CCCOc1ccccc1)=O)c1sccc1
