# Supplementary material for: Activity Models of Key GPCR Families in the Central Nervous System: A Tool for Many Purposes
Source: J Chem Inf Model. 2023 May 31;63(11):3248–62. doi: 10.1021/acs.jcim.2c01531 (PMC10268961; doi:10.1021/acs.jcim.2c01531)
Supplement: Supplementary file 4 — ci2c01531_si_004.zip [file ci2c01531_si_004.zip › xlsx_active_files/Mu_EC50_actives.xlsx]

## Sheet: Mu_EC50_actives
CMPD_CHEMBLID	STANDARD_VALUE	CANONICAL_SMILES
CHEMBL1774948	10	O1[C@@H]2[C@]34CC[NH+]([C@H](Cc5c3c1c(OC(=O)CCCCCCCCC(Oc1cc3[C@@]67CCCC[C@@]6(OC)[C@H]([NH+](CC7)CC6CCC6)Cc3cc1)=O)cc5)[C@]4(O)CCC2=O)CC=C
CHEMBL405131	10	O(C(=O)CCCCCCC(Oc1cc2[C@@]34[C@H]([C@H]([NH+](CC3)CC3CCC3)Cc2cc1)CCCC4)=O)c1cc2[C@@]34[C@H]([C@H]([NH+](CC3)CC3CCC3)Cc2cc1)CCCC4
CHEMBL470005	10	Oc1c2[C@@]34CCCC[C@@]3(O)[C@H]([NH+](CC4)CC3CC3)Cc2ccc1C(=O)N
CHEMBL2177697	10	O1[C@@H]2[C@]34CC[NH+]([C@H](Cc5c3c1c(O)cc5)[C@]4(O)CC[C@H]2NC(=O)c1cc(ncc1)C#N)CC1CC1
CHEMBL2443271	10	Clc1ccccc1C[NH2+]CC[C@@]1(CC2(OCC1)CCCC2)c1ncccc1
CHEMBL321170	9.8	O1C2C34CC[NH+]([C@H](Cc5c3c1ccc5)[C@]4(OCCCc1ccccc1)CCC2=O)CC1CC1
CHEMBL518712	9.8	[NH+]1(C2Cc3c(cc4[nH]cnc4c3)[C@](CC1)(C)[C@H]2C)CC1CC1
CHEMBL205049	9	O=C(N)c1cc(C)c(C[C@H]([NH3+])C(=O)N2CCCC[C@H]2c2[nH]cc(n2)-c2ccccc2)c(c1)C
CHEMBL3264747	9	O1c2c3[C@]45[C@]6(O[C@H]7[C@@H]4[C@](OC1)(N(c1ccccc1)C7=O)CC6)[C@H]([NH+](CC5)CC1CC1)Cc3ccc2O
CHEMBL593214	8.9	O1[C@@H]2[C@]34CC[NH+]([C@H](Cc5c3c1c(O)cc5)[C@]4(O)CC[C@H]2NC(=O)c1ccc(cc1)C)CC1CC1
CHEMBL373984	8.9	O(C(=O)CCNC(=O)[C@H]1N(Cc2c(C1)cccc2)C(=O)[C@@H]([NH3+])Cc1c(cc(O)cc1C)C)c1cc2[C@@]34[C@H]([C@H]([NH+](CC3)CC3CCC3)Cc2cc1)CCCC4
CHEMBL611931	8.8	Ic1ccc(cc1)C(=O)N[C@H]1[C@@H]2Oc3c4[C@@]25CC[NH+]([C@H](Cc4ccc3O)[C@]5(O)CC1)CC1CC1
CHEMBL2048771	8.8	Oc1ccccc1CNc1cc2[C@@]34[C@H]([C@H]([NH+](CC3)CC3CC3)Cc2cc1)CCCC4
CHEMBL1161416	7.9	Oc1cc(C)c(C[C@H]([NH3+])[C@@H](O)C\C=C\[C@@H](O)[C@@H](Cc2ccccc2)C(=O)N[C@@H](Cc2ccccc2)C(=O)N)c(c1)C
CHEMBL2178338	7.89	O1[C@@H]2[C@]34CC[NH+]([C@H](Cc5c3c1c(O)cc5)[C@]4(O)CC[C@H]2NC(=O)c1cc(OC)ncc1)CC1CC1
CHEMBL2048762	7.8	O(C)c1ccc(cc1)CNc1cc2[C@@]34[C@H]([C@H]([NH+](CC3)CC3CCC3)Cc2cc1)CCCC4
CHEMBL2178341	7.49	O1[C@@H]2[C@]34CC[NH+]([C@H](Cc5c3c1c(O)cc5)[C@]4(O)CC[C@H]2NC(=O)c1ncncc1)CC1CC1
CHEMBL433697	7.4	O(C(=O)CCC(Oc1cc2[C@@]34[C@H]([C@H]([NH+](CC3)CC3CCC3)Cc2cc1)CCCC4)=O)c1cc2[C@@]34[C@H]([C@H]([NH+](CC3)CC3CCC3)Cc2cc1)CCCC4
CHEMBL1169580	7.3	O1[C@H]2C34C5(C[C@@H]([C@@](O)(CCC)C)[C@]2(OC)C=C5)C([NH+](CC3)C)Cc2c4c1c(O)cc2
CHEMBL2113304	7.23	O1[C@@H]2[C@]34[C@@]5([C@H]([NH+](CC3)C)Cc3c4c1c(O)cc3)C[C@H](CNC(=O)\C=C\c1ccccc1C)[C@@]2(OC)CC5
CHEMBL2397015	7.2	O1[C@@H]2[C@]34CC[NH+]([C@H](Cc5c3c1c(O)cc5)[C@]4(NC(=O)c1ccccc1)CCC2=O)CC1CC1
CHEMBL394624	7.1	O(C(=O)NCc1ccccc1)c1cc2C34C(C([NH+](CC3)CC3CCC3)Cc2cc1)CCCC4
CHEMBL582930	7.1	O(C(=O)C(CCCCCCC(C(Oc1cc2[C@@]34[C@H]([C@H]([NH+](CC3)CC3CCC3)Cc2cc1)CCCC4)=O)C)C)c1cc2[C@@]34[C@H]([C@H]([NH+](CC3)CC3CCC3)Cc2cc1)CCCC4
CHEMBL401278	6.8	O=C(NCCc1cc(ccc1)-c1ccccc1)c1cc2c(CC3[NH+](CC[C@@]2(C)[C@H]3C)CC2CC2)cc1
CHEMBL611933	6.8	Clc1ccc(cc1)C(=O)N[C@H]1[C@@H]2Oc3c4[C@@]25CC[NH+]([C@H](Cc4ccc3O)[C@]5(O)CC1)CC1CC1
CHEMBL568877	6.8	O(C)c1ccc(cc1)CNc1cc2[C@@]34[C@H]([C@H]([NH+](CC3)CC3CC3)Cc2cc1)CCCC4
CHEMBL3580750	6.76	FC(F)(F)c1ccc(cc1)C[C@@H]1NC(=O)[C@@H](NC(=O)[C@H](NC(=O)[C@@H]([NH3+])Cc2c(cc(O)cc2C)C)CCCCNC(=O)C[C@H](NC1=O)C(=O)N)Cc1ccccc1
CHEMBL109040	6.7	O(C)c1ccc2c([C@@]34[C@@H]5\C(\C[C@@]3(C([NH+](CC4)C)C2)CCC5=O)=C\c2ccccc2)c1O
CHEMBL3216613	6.5	Oc1cc(ccc1)[C@]12C[C@@H]([NH+](C)C)C[C@H]([NH+](C[C@H]1C)CCCc1ccccc1)C2
CHEMBL2048774	6.5	Oc1cc(ccc1)CNc1cc2[C@@]34[C@H]([C@H]([NH+](CC3)C)Cc2cc1)CCCC4
CHEMBL3580743	6.31	Fc1cc(F)ccc1C[C@@H]1NC(=O)[C@@H](NC(=O)[C@H](NC(=O)[C@@H]([NH3+])Cc2ccc(O)cc2)CCCCNC(=O)C[C@H](NC1=O)C(=O)N)Cc1ccccc1
CHEMBL2443255	6.31	s1ccc(C)c1C[NH2+]CC[C@@]1(CC2(OCC1)CCCC2)c1ncccc1
CHEMBL3233197	6.3	Oc1cc(C)c(C[C@H]([NH3+])C(=O)N2CCC[C@H]2C(=O)N[C@@H](Cc2c3c([nH]c2)cccc3)C(=O)N)c(c1)C
CHEMBL1834413	6.1	O1[C@@H]2[C@]34[C@@]5([C@H]([NH+](CC3)CC3CC3)Cc3c4c1c(O)cc3)C[C@H]([C@](O)(CC1C3CC(C1)CC3)C)[C@]2(OC)CC5
CHEMBL2204031	6	O1[C@H]2[NH+]3[C@H](O[C@@]4([C@@H]5Oc6c7[C@@]58CC[NH+]([C@H](Cc7ccc6O)[C@]8(O)CC4)C)[C@H]3OC2(C)C)C1(C)C
CHEMBL1834409	6	O1[C@@H]2[C@]34[C@@]5([C@H]([NH+](CC3)CC3CC3)Cc3c4c1c(O)cc3)C[C@H]([C@@](O)(C(CC)(C)C)C)[C@]2(OC)CC5
CHEMBL250993	5.6	Brc1cc(ccc1)CCNC(=O)c1cc2c(CC3[NH+](CC[C@@]2(C)[C@H]3C)CC2CC2)cc1
CHEMBL279968	5.5	Oc1cc2c(cc1)C(=O)C1[NH+](CC[C@@]2(CC)[C@H]1C)CC1CC1
CHEMBL2113382	5.33	O1[C@@H]2[C@]34CC[NH+](C(Cc5c3c1c(O)cc5)[C@]4([NH2+]CCc1ccccc1)Cc1c3c([nH]c12)cccc3)C
CHEMBL464230	5.3	O=C(N)c1cc2c(CC3[NH+](CCC2(C)C3C)CCc2ccccc2)cc1
CHEMBL3580744	5.25	FC(F)(F)c1ccc(cc1)C[C@@H]1NC(=O)[C@@H](NC(=O)[C@H](NC(=O)[C@@H]([NH3+])Cc2ccc(O)cc2)CCCCNC(=O)C[C@H](NC1=O)C(=O)N)Cc1ccccc1
CHEMBL2113373	5.2	O1[C@@H]2[C@]34CC[NH+](C(Cc5c3c1c(O)cc5)[C@]4(NC(=O)CCc1ccccc1)Cc1c3c([nH]c12)cccc3)C
CHEMBL3264748	5.2	O1c2c3[C@]45[C@]6(O[C@H]7[C@@H]4[C@](OC1)(N(CCc1ccccc1)C7=O)CC6)[C@H]([NH+](CC5)CC1CC1)Cc3ccc2O
CHEMBL409225	5.17	Oc1cc2c(C[C@H]([NH3+])C(=O)N(C2)[C@@H](C(=O)N[C@H]2Cc3c(CN(CC(=O)N)C2=O)cccc3)C)cc1
CHEMBL3580746	5.13	Fc1cc(F)ccc1C[C@@H]1NC(=O)[C@H](NC(=O)[C@@H]([NH3+])Cc2c(cc(O)cc2C)C)CCCCNC(=O)C[C@H](NC(=O)[C@@H](NC1=O)Cc1ccccc1)C(=O)N
CHEMBL3264745	5.1	O1c2c3[C@]45[C@]6(O[C@H]7[C@@H]4[C@](OC1)(N(Cc1ccccc1)C7=O)CC6)[C@H]([NH+](CC5)CC=C)Cc3ccc2O
CHEMBL199827	5.1	O(C(=O)CCCCCCCCC(Oc1ccccc1)=O)c1cc2[C@@]34C([C@H]([NH+](CC3)CC3CCC3)Cc2cc1)CCCC4
CHEMBL1824518	5.08	O1[C@@H]2[C@]34CC[NH+]([C@H](Cc5c3c1c(O)cc5)[C@]4(O)CC[C@H]2NC(=O)C1CC[NH+](CC1)C)CC1CC1
CHEMBL1852475	5.08	O1[C@@H]2[C@]34CC[NH+]([C@H](Cc5c3c1c(O)cc5)[C@]4(O)CC[C@H]2NC(=O)C1CC[NH+](CC1)C)CC1CC1
CHEMBL3309507	4.97	O1[C@@H]2[C@]34CC[NH+]([C@H](Cc5c3c1c(O)cc5)[C@]4(O)CC=1CCC(=O)N(C=12)Cc1ccccc1)C
CHEMBL56695	4.9	O1[C@@H]2[C@]34CC[NH+]([C@H](Cc5c3c1c(cc5)C(=O)N)[C@]4(O)CCC2=O)CC1CC1
CHEMBL2113670	4.85	O1[C@H]2C34[C@@]5([C@H]([NH+](CC3)C)Cc3c4c1c(O)cc3)C[C@@H]([C@H](OCC)C)[C@]2(OC)C=C5
CHEMBL2387196	4.7	O=C1N(c2c(cccc2)C1CC)C1CC[NH+](CC1)C1CCC(CC1)C(C)C
CHEMBL2347238	4.5	O=C(NCCc1ccc(nc1)-c1ccccc1)c1cc2c(CC3[NH+](CC[C@@]2(C)[C@H]3C)CC2CC2)cc1
CHEMBL56585	4.5	Oc1cc2c(C[C@H]3[NH+](CC[C@]2(C)[C@H]3C)CC2CC2)cc1
CHEMBL611930	4.5	Brc1ccc(cc1)C(=O)N[C@H]1[C@@H]2Oc3c4[C@@]25CC[NH+]([C@H](Cc4ccc3O)[C@]5(O)CC1)CC1CC1
CHEMBL200881	4.4	O(C(=O)CCCCCCCCC(=O)Nc1cc2[C@@]34C([C@H]([NH+](CC3)CC3CCC3)Cc2cc1)CCCC4)c1cc2[C@@]34C([C@H]([NH+](CC3)CC3CCC3)Cc2cc1)CCCC4
CHEMBL224014	4.4	O1[C@@H]2[C@]34CC[NH+]([C@H](Cc5c3c1c(OC(=O)CCCCCCCCC(Oc1cc3[C@@]67C([C@H]([NH+](CC6)CC6CCC6)Cc3cc1)CCCC7)=O)cc5)[C@]4(O)CCC2=O)CC1CC1
CHEMBL522201	4.36	O1[C@@H]2[C@]34CC[NH+]([C@H](Cc5c3c1c(O)cc5)[C@]4(O)CC[C@@H]2NC(=O)c1ncc2c(c1)cccc2)CC1CC1
CHEMBL2179655	4.27	Clc1ccc(cc1)-c1cc2C[C@]3(OC\C=C\c4ccccc4)[C@]45[C@@H](Oc6c4c(C[C@H]3[NH+](CC5)C)ccc6O)c2nc1
CHEMBL567175	4.26	O1[C@@H]2[C@]34CC[NH+]([C@H](Cc5c3c1c(O)cc5)[C@]4(O)Cc1c3c([nH]c12)cccc3)CC1CC1
CHEMBL3216936	4.24	O1[C@@H]2[C@]34CC[NH+]([C@H](Cc5c3c1c(O)cc5)[C@]4(OCCCc1ccccc1)CC[C@H]2[NH2+]CC(=O)[O-])CC1CC1
CHEMBL511691	4.2	O=C1C2[NH+](CCC(c3c1ccc(c3)C(=O)N)(C)C2C)CC1CC1
CHEMBL1161424	4.2	Oc1cc(C)c(C[C@H]([NH3+])[C@@H](O)C\C=C\[C@H](O)[C@@H](Cc2ccccc2)C(OCCc2ccccc2)=O)c(c1)C
CHEMBL31030	4.2	O1[C@H]2C34C5(CC6(CCC(C)(C)[C@H]6O)[C@]2(OC)C=C5)C([NH+](CC3)CC2CC2)Cc2c4c1c(O)cc2
CHEMBL3582485	4.07	Fc1cc(F)ccc1C[C@@H]1NC(=O)[C@H](NC(=O)[C@@H]([NH3+])Cc2ccc(O)cc2)CCCCNC(=O)C[C@H](NC(=O)[C@@H](NC1=O)Cc1ccccc1)C(=O)N
CHEMBL611139	3.8	Clc1ccccc1\C=C\C(=O)N[C@@]12[C@]34[C@@H](Oc5c3c(C[C@H]1[NH+](CC4)CC1CC1)ccc5OC)C(=O)CC2
CHEMBL2048761	3.8	O(C)c1cc(ccc1)CNc1cc2[C@@]34[C@H]([C@H]([NH+](CC3)CC3CCC3)Cc2cc1)CCCC4
CHEMBL416765	3.7	O1[C@H]2C34C5(CC6(CCC[C@H]6O)[C@]2(OC)C=C5)C([NH+](CC3)C)Cc2c4c1c(O)cc2
CHEMBL58646	3.7	O=C(N)c1cc2c(CC3[NH+](CC[C@@]2(C)[C@H]3C)CC2CC2)cc1
CHEMBL1774946	3.6	Oc1cc2[C@@]34CCCC[C@@]3(OC)[C@H]([NH+](CC4)CC3CCC3)Cc2cc1
CHEMBL2048770	3.6	Oc1ccc(cc1)CNc1cc2[C@@]34[C@H]([C@H]([NH+](CC3)CC3CCC3)Cc2cc1)CCCC4
CHEMBL2048764	3.6	O1c2cc(ccc2OC1)CNc1cc2[C@@]34[C@H]([C@H]([NH+](CC3)CC3CCC3)Cc2cc1)CCCC4
CHEMBL325347	3.47	Oc1c2C34CC(=O)CC[C@@]3(OCCCc3ccccc3)[C@H]([NH+](CC4)CC3CC3)Cc2ccc1
CHEMBL2113305	3.36	Clc1ccccc1\C=C\C(=O)NC[C@H]1C[C@@]23[C@]45[C@@H](Oc6c4c(C[C@H]2[NH+](CC5)C)ccc6O)[C@]1(OC)CC3
CHEMBL260120	3.28	Oc1ccc(cc1)C[C@H]([NH3+])C(=O)N([C@@H](C(=O)N[C@@H](Cc1ccccc1)C(=O)N(CC(=O)N)C)C)C
CHEMBL3582487	3.24	Fc1ccc(cc1)C[C@@H]1NC(=O)[C@@H](NC(=O)[C@H](NC(=O)[C@@H]([NH3+])Cc2ccc(O)cc2)CCCCNC(=O)C[C@H](NC1=O)C(=O)N)Cc1ccccc1
CHEMBL512150	3.1	Oc1c2[C@@]34C[C@@H](O)CC[C@@]3(O)[C@H]([NH+](CC4)CC3CCC3)Cc2ccc1C(=O)N
CHEMBL383320	3	O(C(=O)CCCCCCCCC(=O)[O-])c1cc2[C@@]34C([C@H]([NH+](CC3)CC3CCC3)Cc2cc1)CCCC4
CHEMBL210005	3	O=C(NCCc1ccc(cc1)-c1ccccc1)c1cc2c(C[C@H]3[NH+](CC[C@]2(C)[C@H]3C)CC2CC2)cc1
CHEMBL566346	3	O(C(=O)CCCCCCCCC(=O)[O-])c1cc2[C@@]34[C@H]([C@H]([NH+](CC3)CC3CCC3)Cc2cc1)CCCC4
CHEMBL201271	2.9	O(C(=O)CCCCCCCCC(Oc1cc2[C@@]34C([C@H]([NH+](CC3)CC3CCC3)Cc2cc1)CCCC4)=O)c1cc2[C@@]34C([C@H]([NH+](CC3)CC3CC3)Cc2cc1)CCCC4
CHEMBL146756	2.9	O(C(=O)\C=C\C(Oc1cc2[C@@]34[C@H]([C@H]([NH+](CC3)CC3CCC3)Cc2cc1)CCCC4)=O)c1cc2[C@@]34[C@H]([C@H]([NH+](CC3)CC3CCC3)Cc2cc1)CCCC4
CHEMBL1852458	2.84	O1[C@@H]2[C@]34CC[NH+]([C@H](Cc5c3c1c(O)cc5)[C@]4(O)CC[C@H]2NC(=O)CNC(=O)c1ccncc1)CC1CC1
CHEMBL1824517	2.84	O1[C@@H]2[C@]34CC[NH+]([C@H](Cc5c3c1c(O)cc5)[C@]4(O)CC[C@H]2NC(=O)CNC(=O)c1ccncc1)CC1CC1
CHEMBL2397018	2.81	O1[C@@H]2[C@]34CC[NH+]([C@H](Cc5c3c1c(O)cc5)[C@]4(NC(=O)c1cc3c(nc1)cccc3)CCC2=O)CC1CC1
CHEMBL3264742	2.8	O1c2c3[C@]45[C@]6(O[C@H]7[C@@H]4[C@](OC1)(N(Cc1ccccc1)C7=O)CC6)[C@H]([NH+](CC5)CC1CC1)Cc3ccc2O
CHEMBL281986	2.8	O1[C@H]2C34C5(CC6(CCC[C@H]6O)[C@]2(OC)C=C5)C([NH+](CC3)CC2CC2)Cc2c4c1c(O)cc2
CHEMBL3580748	2.75	Fc1ccc(cc1)C[C@@H]1NC(=O)[C@@H](NC(=O)[C@H](NC(=O)[C@@H]([NH3+])Cc2c(cc(O)cc2C)C)CCCCNC(=O)C[C@H](NC1=O)C(=O)N)Cc1ccccc1
CHEMBL3262093	2.75	O1[C@@H]2[C@]34[C@@]5([C@H]([NH+](CC3)CC3CC3)Cc3c4c1c(O)cc3)C[C@H]([C@H](O)c1ccccc1)[C@]2(OC)C=C5
CHEMBL2367604	2.7	O1CCC[C@H]1C[NH+]1[C@@H]2Cc3c(cc(O)cc3)[C@](CC1)(C)[C@H]2C
CHEMBL3217271	2.7	Oc1cc(ccc1)[C@]12C[C@@H]([NH+](CC3CC3)C)C[C@H]([NH+](C[C@H]1C)CCCc1ccccc1)C2
CHEMBL229440	2.65	Oc1ccc(cc1)C[C@H]([NH3+])C(=O)N[C@@H]1C\C=C/C[C@@H](NC(=O)[C@@H](NC(=O)CNC1=O)Cc1ccccc1)C(=O)[O-]
CHEMBL398707	2.6	O1[C@@H]2[C@]34[C@H]([C@H]([NH+](CC3)C)Cc3c4c1c(O)cc3)CCC2=O
CHEMBL3325959	2.6	Fc1cc2c3c([nH]c2cc1)C1(OCC3)CCC([NH2+]C)(CC1)c1ccccc1
CHEMBL611400	2.6	O1[C@@H]2[C@]34CC[NH+]([C@H](Cc5c3c1c(OC)cc5)[C@]4(NC(=O)\C=C\c1ccccc1C)CCC2=O)CC1CC1
CHEMBL551074	2.6	S(O[C@H]1[C@@H]2Oc3c4[C@@]25CC[NH+]([C@H](Cc4ccc3O)[C@]5(O)CC1)CC1CC1)(=O)(=O)C
CHEMBL1834410	2.6	O1[C@@H]2[C@]34[C@@]5([C@H]([NH+](CC3)CC3CC3)Cc3c4c1c(O)cc3)C[C@H]([C@](O)(CC(C)(C)C)C)[C@]2(OC)CC5
CHEMBL2113313	2.59	O1[C@@H]2[C@]34[C@]5([C@H]6[C@H](CN(C6)C(=O)\C=C\c6ccccc6C)[C@@]2(OC)C=C5)[C@H]([NH+](CC3)C)Cc2c4c1c(O)cc2
CHEMBL3582484	2.57	Fc1ccc(cc1)C[C@@H]1NC(=O)[C@H](NC(=O)[C@@H]([NH3+])Cc2ccc(O)cc2)CCCCNC(=O)C[C@H](NC(=O)[C@@H](NC1=O)Cc1ccccc1)C(=O)N
CHEMBL3580745	2.51	Fc1ccc(cc1)C[C@@H]1NC(=O)[C@H](NC(=O)[C@@H]([NH3+])Cc2c(cc(O)cc2C)C)CCCCNC(=O)C[C@H](NC(=O)[C@@H](NC1=O)Cc1ccccc1)C(=O)N
CHEMBL222597	2.51	O1[C@@H]2[C@]34CC[NH+](C(Cc5c3c1c(O)cc5)[C@]4(O)Cc1c3CCCCc3n(c12)CC1CC1)CC1CC1
CHEMBL438871	2.5	Clc1ccc(cc1)-c1ccc(cc1)CCNC(=O)c1cc2c(CC3[NH+](CC[C@@]2(C)[C@H]3C)CC2CC2)cc1
CHEMBL607127	2.5	O1[C@@H]2[C@]34CC[NH+]([C@H](Cc5c3c1c(OC)cc5)[C@]4(NC(=O)\C=C\c1ccc(cc1)C)CCC2=O)C
CHEMBL199931	2.5	O1[C@@H]2[C@]34[C@H]([C@H]([NH+](CC3)C)Cc3c4c1c(OC(=O)CCCCCCCCC(Oc1cc4[C@@]56C([C@H]([NH+](CC5)CC5CCC5)Cc4cc1)CCCC6)=O)cc3)C=C[C@@H]2O
CHEMBL427862	2.4	O(C(=O)NCC)c1cc2C34C(C([NH+](CC3)CC3CC3)Cc2cc1)CCCC4
CHEMBL1852814	2.32	O1[C@@H]2[C@]34CC[NH+]([C@H](Cc5c3c1c(O)cc5)[C@]4(O)CC[C@H]2NC(=O)Cc1ccncc1)CC1CC1
CHEMBL1824516	2.32	O1[C@@H]2[C@]34CC[NH+]([C@H](Cc5c3c1c(O)cc5)[C@]4(O)CC[C@H]2NC(=O)Cc1ccncc1)CC1CC1
CHEMBL1824514	2.32	Clc1cnccc1C(=O)N[C@H]1[C@@H]2Oc3c4[C@@]25CC[NH+]([C@H](Cc4ccc3O)[C@]5(O)CC1)CC1CC1
CHEMBL1852672	2.32	Clc1cnccc1C(=O)N[C@H]1[C@@H]2Oc3c4[C@@]25CC[NH+]([C@H](Cc4ccc3O)[C@]5(O)CC1)CC1CC1
CHEMBL593215	2.3	Clc1cc(ccc1Cl)C(=O)N[C@H]1[C@@H]2Oc3c4[C@@]25CC[NH+]([C@H](Cc4ccc3O)[C@]5(O)CC1)CC1CC1
CHEMBL2208361	2.3	O(C(C)C)c1ccc(cc1)-c1ccc(cc1)CCNC(=O)c1cc2c(CC3[NH+](CCC2(C)C3C)CC2CC2)cc1
CHEMBL523382	2.29	O1[C@@H]2[C@]34CC[NH+]([C@H](Cc5c3c1c(O)cc5)[C@]4(O)CC[C@@H]2NC(=O)c1cc2c(nc1)cccc2)CC1CC1
CHEMBL2347235	2.2	O=C(NCCc1ccc(cc1)-c1ccncc1)c1cc2c(CC3[NH+](CC[C@@]2(C)[C@H]3C)CC2CC2)cc1
CHEMBL263096	2.2	O(C(=O)NCc1ccccc1)c1cc2C34C(C([NH+](CC3)CC3CC3)Cc2cc1)CCCC4
CHEMBL2179656	2.15	Clc1ccc(cc1)-c1cc2C[C@]3(OCCCc4ccccc4)[C@]45[C@@H](Oc6c4c(C[C@H]3[NH+](CC5)C)ccc6O)c2nc1
CHEMBL584791	2	O1[C@@H]2[C@]34[C@H]([C@H]([NH+](CC3)CC=C)Cc3c4c1c(OC(=O)CCCCCCCCC(Oc1cc4[C@@]56[C@H](C([NH+](CC5)CC5CCC5)Cc4cc1)CCCC6)=O)cc3)CCC2
CHEMBL1774950	2	O1[C@@H]2[C@]34CC[NH+]([C@H](Cc5c3c1c(OC(=O)CCCCCCCCC(Oc1cc3[C@@]67CCCC[C@@]6(O)[C@H]([NH+](CC7)CC6CCC6)Cc3cc1)=O)cc5)[C@]4(O)CCC2=O)CC=C
CHEMBL2113275	2	O1[C@@H]2[C@]34CC[NH+]([C@H](Cc5c3c1c(OC(=O)CCCCCCCCC(Oc1cc3[C@@]67C([C@H]([NH+](CC6)CC6CCC6)Cc3cc1)CCCC7)=O)cc5)[C@]4(O)CCC2=O)CC=C
CHEMBL377069	2	Oc1cc(C)c(C[C@H]([NH3+])C(=O)N2CCCC[C@H]2c2[nH]cc(n2)-c2ccccc2)c(c1)C
CHEMBL110640	1.97	O(C)c1c2C34CC(=O)CC[C@@]3(OCCCc3ccccc3)[C@H]([NH+](CC4)CC3CC3)Cc2ccc1
CHEMBL2110315	1.9	O1[C@]23[C@@H](C[C@]4([C@]56[C@H]2Oc2c5c(CC4[NH+](CC6)C)ccc2O)CC3)C(C)(C)C1(C)C
CHEMBL2113672	1.8	O1[C@H]2C34[C@@]5([C@H]([NH+](CC3)C)Cc3c4c1c(O)cc3)C[C@@H]([C@@H](OCc1ccccc1)C)[C@]2(OC)C=C5
CHEMBL1774947	1.8	O(C(=O)CCCCCCCCC(Oc1cc2[C@@]34CCCC[C@@]3(OC)[C@H]([NH+](CC4)CC3CCC3)Cc2cc1)=O)c1cc2[C@@]34CCCC[C@@]3(OC)[C@H]([NH+](CC4)CC3CCC3)Cc2cc1
CHEMBL2179652	1.74	Clc1ccc(cc1)-c1cc2C[C@]3(OCCCc4ccccc4)[C@]45[C@@H](Oc6c4c(C[C@H]3[NH+](CC5)CC3CC3)ccc6O)c2nc1
CHEMBL226113	1.7	O(C)c1cc2[C@@]34[C@H]([C@H]([NH+](CC3)CC3CC3)Cc2cc1)Cc1c([nH]c2c1cccc2)C4
CHEMBL2347237	1.7	O=C(NCCc1ccc(cc1)-c1ncccc1)c1cc2c(CC3[NH+](CC[C@@]2(C)[C@H]3C)CC2CC2)cc1
CHEMBL2397022	1.67	O1[C@@H]2[C@]34CC[NH+]([C@H](Cc5c3c1c(O)cc5)[C@]4(NC(=O)c1ccncc1)CCC2=O)CC1CC1
CHEMBL3580749	1.66	Fc1cc(F)ccc1C[C@@H]1NC(=O)[C@@H](NC(=O)[C@H](NC(=O)[C@@H]([NH3+])Cc2c(cc(O)cc2C)C)CCCCNC(=O)C[C@H](NC1=O)C(=O)N)Cc1ccccc1
CHEMBL301160	1.6	Oc1cc2[C@@]34[C@H]([C@H]([NH+](CC3)CC3CCC3)Cc2cc1)CCCC4
CHEMBL471048	1.6	Oc1c2[C@@]34[C@H]([C@H]([NH+](CC3)C)Cc2ccc1C(=O)N)CCC(=O)C4
CHEMBL2208350	1.6	O(C)c1cc(ccc1OC)-c1ccc(cc1)CCNC(=O)c1cc2c(CC3[NH+](CCC2(C)C3C)CC2CC2)cc1
CHEMBL3262092	1.55	O1[C@@H]2[C@]34[C@@]5([C@H]([NH+](CC3)CC3CC3)Cc3c4c1c(O)cc3)C[C@H]([C@@H](O)c1ccccc1)[C@]2(OC)CC5
CHEMBL1824515	1.52	O1[C@@H]2[C@]34CC[NH+]([C@H](Cc5c3c1c(O)cc5)[C@]4(O)CC[C@H]2NC(=O)c1ccncc1C)CC1CC1
CHEMBL1852393	1.52	O1[C@@H]2[C@]34CC[NH+]([C@H](Cc5c3c1c(O)cc5)[C@]4(O)CC[C@H]2NC(=O)c1ccncc1C)CC1CC1
CHEMBL2208349	1.5	Oc1ccccc1-c1ccc(cc1)CCNC(=O)c1cc2c(CC3[NH+](CCC2(C)C3C)CC2CC2)cc1
CHEMBL1824511	1.46	O1[C@@H]2[C@]34CC[NH+]([C@H](Cc5c3c1c(O)cc5)[C@]4(O)CC[C@H]2NC(=O)CCc1ccncc1)CC1CC1
CHEMBL1852555	1.46	O1[C@@H]2[C@]34CC[NH+]([C@H](Cc5c3c1c(O)cc5)[C@]4(O)CC[C@H]2NC(=O)CCc1ccncc1)CC1CC1
CHEMBL1852602	1.31	Brc1cnccc1C(=O)N[C@H]1[C@@H]2Oc3c4[C@@]25CC[NH+]([C@H](Cc4ccc3O)[C@]5(O)CC1)CC1CC1
CHEMBL1824513	1.31	Brc1cnccc1C(=O)N[C@H]1[C@@H]2Oc3c4[C@@]25CC[NH+]([C@H](Cc4ccc3O)[C@]5(O)CC1)CC1CC1
CHEMBL147511	1.3	O(C(=O)CCCCCCCCC(Oc1cc2[C@@]34[C@H]([C@H]([NH+](CC3)CC3CCC3)Cc2cc1)CCCC4)=O)c1cc2[C@@]34[C@H]([C@H]([NH+](CC3)CC3CCC3)Cc2cc1)CCCC4
CHEMBL242048	1.3	O(C(=O)Nc1ccccc1)c1cc2C34C(C([NH+](CC3)CC3CCC3)Cc2cc1)CCCC4
CHEMBL515864	1.26	O1[C@@H]2[C@]34CC[NH+]([C@H](Cc5c3c1c(O)cc5)[C@]4(O)CC[C@@H]2NC(=O)c1ccncc1)CC1CC1
CHEMBL1774949	1.2	O(C(=O)CCCCCCCCC(Oc1cc2[C@@]34[C@H]([C@H]([NH+](CC3)CC3CCC3)Cc2cc1)CCCC4)=O)c1cc2[C@@]34CCCC[C@@]3(O)[C@H]([NH+](CC4)CC3CCC3)Cc2cc1
CHEMBL3215943	1.2	o1cccc1C[NH+]1[C@@H]2Cc3c([C@]4(Cc5nc6c(cc5C[C@@]24O)cccc6)CC1)cc(O)cc3
CHEMBL3325957	1.2	Fc1cc2c3c([nH]c2cc1)C1(OCC3)CCC([NH+](C)C)(CC1)c1ccccc1
CHEMBL140278	1.2	O1[C@@H]2[C@]34CC[NH+]([C@H](Cc5c3c1c(O)cc5)[C@]4(O)CC[C@H]2O)CC1CC1
CHEMBL3325961	1.2	O1CCc2c([nH]c3c2cc(O)cc3)C12CCC([NH+](C)C)(CC2)c1ccccc1
CHEMBL169552	1.2	O1[C@@H]2C34C5([C@H]([NH+](CC3)C)Cc3c4c1c(O)cc3)C[C@@H]([C@@](O)(C(C)(C)C)C)[C@@]2(OC)CC5
CHEMBL1824510	1.19	Brc1nccc(c1)C(=O)N[C@H]1[C@@H]2Oc3c4[C@@]25CC[NH+]([C@H](Cc4ccc3O)[C@]5(O)CC1)CC1CC1
CHEMBL1852385	1.19	Brc1nccc(c1)C(=O)N[C@H]1[C@@H]2Oc3c4[C@@]25CC[NH+]([C@H](Cc4ccc3O)[C@]5(O)CC1)CC1CC1
CHEMBL375068	1.15	Oc1c(cc(cc1C)C[C@H]([NH3+])C(=O)N1CCC[C@H]1C(=O)N[C@@H](Cc1c2c([nH]c1)cccc2)C(=O)N[C@H](Cc1c2c(ccc1)cccc2)C(=O)N)C
CHEMBL522143	1.14	O1[C@@H]2[C@]34CC[NH+]([C@H](Cc5c3c1c(O)cc5)[C@]4(O)CC[C@H]2NC(=O)c1ccncc1)CC1CC1
CHEMBL1852558	1.13	O1[C@@H]2[C@]34CC[NH+]([C@H](Cc5c3c1c(O)cc5)[C@]4(O)CC[C@H]2NC(=O)c1cc(ncc1)C)CC1CC1
CHEMBL1824512	1.13	O1[C@@H]2[C@]34CC[NH+]([C@H](Cc5c3c1c(O)cc5)[C@]4(O)CC[C@H]2NC(=O)c1cc(ncc1)C)CC1CC1
CHEMBL3339379	1.09	O1c2c3C45[C@]6(N=C(C(=O)NCCc7ccccc7)[C@@](O)(C14)CC6)C([NH+](CC5)CC1CC1)Cc3ccc2O
CHEMBL514769	1.01	O1[C@@H]2[C@]34CC[NH+]([C@H](Cc5c3c1c(O)cc5)[C@]4(O)CC[C@@H]2NC(=O)c1cccnc1)CC1CC1
CHEMBL297428	1	O=C(N)c1cc2c(CC3[NH+](CCC2(C)C3C)CC2CC2)cc1
CHEMBL2159122	1	O(C)c1ccc(cc1C(=O)[O-])CN([C@@H](C)c1[nH]cc(n1)-c1ccccc1)C(=O)[C@@H]([NH3+])Cc1c(cc(cc1C)C(=O)N)C
CHEMBL607069	0.9	Clc1ccc(cc1)\C=C\C(=O)N[C@@]12[C@]34[C@@H](Oc5c3c(C[C@H]1[NH+](CC4)C)ccc5OC)C(=O)CC2
CHEMBL511645	0.86	Oc1c2[C@@]34C[C@H](O)CC[C@@]3(O)[C@H]([NH+](CC4)CC3CCC3)Cc2ccc1C(=O)N
CHEMBL2347236	0.85	O=C(NCCc1ccc(cc1)-c1cccnc1)c1cc2c(CC3[NH+](CC[C@@]2(C)[C@H]3C)CC2CC2)cc1
CHEMBL1824509	0.83	Clc1nccc(c1)C(=O)N[C@H]1[C@@H]2Oc3c4[C@@]25CC[NH+]([C@H](Cc4ccc3O)[C@]5(O)CC1)CC1CC1
CHEMBL1852788	0.83	Clc1nccc(c1)C(=O)N[C@H]1[C@@H]2Oc3c4[C@@]25CC[NH+]([C@H](Cc4ccc3O)[C@]5(O)CC1)CC1CC1
CHEMBL49269	0.8	Oc1cc2[C@@]34[C@H]([C@H]([NH+](CC3)CC3CC3)Cc2cc1)CCCC4
CHEMBL31605	0.8	O1[C@H]2C34C5(CC6(CCC(C)(C)[C@H]6O)[C@]2(OC)C=C5)C([NH+](CC3)C)Cc2c4c1c(O)cc2
CHEMBL267495	0.72	O1[C@@H]2[C@]34CC[NH+]([C@H](Cc5c3c1c(O)cc5)[C@]4(O)CC[C@H]2N(C(=O)\C=C\c1ccoc1)C)CC1CC1
CHEMBL494854	0.69	O1[C@@H]2[C@]34CC[NH+]([C@H](Cc5c3c1c(O)cc5)[C@]4(O)CC[C@H]2NC(=O)c1nc2c(cc1)cccc2)CC1CC1
CHEMBL3216476	0.69	O1[C@@H]2[C@]34CC[NH+]([C@H](Cc5c3c1c(O)cc5)[C@]4(OCCCc1ccccc1)CC[C@@H]2[NH2+]CC(=O)[O-])CC1CC1
CHEMBL1169585	0.66	O1[C@H]2C34C5(C[C@@H]([C@](O)(CCC)C)[C@]2(OC)C=C5)C([NH+](CC3)C)Cc2c4c1c(O)cc2
CHEMBL2208352	0.6	O(C)c1ccc(cc1C)-c1ccc(cc1)CCNC(=O)c1cc2c(CC3[NH+](CCC2(C)C3C)CC2CC2)cc1
CHEMBL2113671	0.6	O1[C@H]2C34[C@@]5([C@H]([NH+](CC3)C)Cc3c4c1c(O)cc3)C[C@@H]([C@H](OCc1ccccc1)C)[C@]2(OC)C=C5
CHEMBL3086305	0.52	s1c2c(nc1NC(=O)C)C[C@]13[C@H]([C@H]([NH+](CC1)CC1CC1)Cc1c3cc(O)cc1)C2
CHEMBL2208347	0.5	Oc1ccc(cc1)-c1ccc(cc1)CCNC(=O)c1cc2c(C[C@H]3[NH+](CC[C@]2(C)[C@H]3C)CC2CC2)cc1
CHEMBL607016	0.5	Clc1ccccc1\C=C\C(=O)N[C@@]12[C@]34[C@@H](Oc5c3c(C[C@H]1[NH+](CC4)C)ccc5OC)C(=O)CC2
CHEMBL607017	0.5	O1[C@@H]2[C@]34CC[NH+]([C@H](Cc5c3c1c(OC)cc5)[C@]4(NC(=O)\C=C\c1ccccc1C)CCC2=O)C
CHEMBL397035	0.44	O(C(=O)Nc1ccccc1)c1cc2C34C(C([NH+](CC3)CC3CC3)Cc2cc1)CCCC4
CHEMBL3339378	0.4	O1c2c3C45[C@]6(N=C(C(=O)NCc7ccccc7)[C@@](O)(C14)CC6)C([NH+](CC5)CC1CC1)Cc3ccc2O
CHEMBL472937	0.33	O1[C@@H]2[C@]34CC[NH+]([C@H](Cc5c3c1c(O)cc5)[C@]4(O)CC[C@H]2NC(=O)c1cccnc1)CC1CC1
CHEMBL521854	0.27	O1[C@@H]2[C@]34CC[NH+]([C@H](Cc5c3c1c(O)cc5)[C@]4(O)CC[C@H]2NC(=O)c1ncc2c(c1)cccc2)CC1CC1
CHEMBL2208358	0.22	O(C)c1cc(ccc1)-c1ccc(cc1)CCNC(=O)c1cc2c(CC3[NH+](CCC2(C)C3C)CC2CC2)cc1
CHEMBL3326228	0.2	[NH2+]1CCc2c([nH]c3c2cccc3)C12CCC([NH+](C)C)(CC2)c1ccccc1
CHEMBL2208351	0.15	O1c2cc(ccc2OC1)-c1ccc(cc1)CCNC(=O)c1cc2c(CC3[NH+](CCC2(C)C3C)CC2CC2)cc1
CHEMBL13470	0.14	O(C)c1cc(ccc1)[C@H]([NH+]1C[C@H]([NH+](C[C@@H]1C)CC=C)C)c1ccc(cc1)C(=O)N(CC)CC
CHEMBL494853	0.09	O1[C@@H]2[C@]34CC[NH+]([C@H](Cc5c3c1c(O)cc5)[C@]4(O)CC[C@@H]2NC(=O)c1nc2c(cc1)cccc2)CC1CC1
CHEMBL1834247	0.0832	Oc1cc(C)c(C[C@H]([NH3+])C(=O)N[C@@H](C(=O)N[C@H]2Cc3c(CN(CC(=O)N)C2=O)cccc3)C)c(c1)C
CHEMBL2151734	0.079	Oc1cc(C)c(C[C@H]([NH3+])C(=O)N([C@@H](C(=O)N[C@@H](Cc2ccccc2)C(=O)N(CC(=O)N)C)C)C)c(c1)C
CHEMBL2113666	0.04	Clc1ccccc1\C=C\C(=O)N[C@@]12[C@]34[C@@H](Oc5c3c(C[C@H]1[NH+](CC4)C)ccc5)C(=O)CC2
CHEMBL607125	0.04	O1[C@@H]2[C@]34CC[NH+]([C@H](Cc5c3c1c(O)cc5)[C@]4(NC(=O)\C=C\c1ccccc1C)CCC2=O)C
