# Supplementary material for: Activity Models of Key GPCR Families in the Central Nervous System: A Tool for Many Purposes
Source: J Chem Inf Model. 2023 May 31;63(11):3248–62. doi: 10.1021/acs.jcim.2c01531 (PMC10268961; doi:10.1021/acs.jcim.2c01531)
Supplement: Supplementary file 4 — ci2c01531_si_004.zip [file ci2c01531_si_004.zip › xlsx_active_files/CB1_IC50_actives.xlsx]

## Sheet: CB1_IC50_actives
CMPD_CHEMBLID	STANDARD_VALUE	CANONICAL_SMILES
CHEMBL529213	0.2	S(=O)(=O)(N1CCN(CC1)C(=O)[C@@H]1C[C@H]1c1ccc(cc1)C(F)(F)F)c1cc(cc(c1)C(F)(F)F)-c1[nH]cnn1
CHEMBL1095151	0.2	Clc1cc(Cl)ccc1-c1nc2OC(C[C@@H](NC(=O)c3c(n[nH]c3C)C)c2cc1-c1ccc(Cl)cc1)(C)C
CHEMBL1095158	0.2	Clc1cc(Cl)ccc1-c1nc2OC(C[C@@H](NC(=O)c3n[nH]cc3C)c2cc1-c1ccc(Cl)cc1)(C)C
CHEMBL1097841	0.2	Clc1cc(Cl)ccc1-c1nc2OC(C[C@@H](NC(=O)c3cn[nH]c3)c2cc1-c1ccc(Cl)cc1)(C)C
CHEMBL589162	0.22	Brc1cc2c(CN(C2)C(=O)c2nn(c(-c3ccc(Cl)cc3)c2CC#N)-c2ccccc2Cl)cc1
CHEMBL523300	0.3	S(=O)(=O)(N1CCN(CC1)C(=O)[C@@H]1C[C@H]1c1ccc(cc1)C(F)(F)F)c1cc(cc(OC(C)C)c1)C(F)(F)F
CHEMBL487708	0.3	S(=O)(=O)(N1CCN(CC1)C(=O)[C@@H]1C[C@H]1c1ccc(cc1)C(F)(F)F)c1cc(cc(c1)C(F)(F)F)-c1[nH]ncc1
CHEMBL487500	0.3	S(=O)(=O)(N1CCN(CC1)C(=O)[C@@H]1C[C@H]1c1ccc(cc1)C(F)(F)F)c1cc(cc(c1)C(F)(F)F)-c1ncon1
CHEMBL231636	0.3	Clc1ccc(cc1)C[C@H]([C@@H](NC(=O)C(Oc1cc(cnc1)C(F)(F)F)(C)C)C)c1cc(ccc1)C#N
CHEMBL1095150	0.3	Clc1cc(Cl)ccc1-c1nc2OC(C[C@@H](NC(=O)c3c[nH]nc3C)c2cc1-c1ccc(Cl)cc1)(C)C
CHEMBL1086494	0.3	Clc1ccccc1-c1nc2OC3(CC(NC(=O)CO)c2cc1-c1ccc(Cl)cc1)CCCCC3
CHEMBL468313	0.302	Clc1ccc(cc1)CC(C(NC(=O)C(Oc1ncc(cc1)C(F)(F)F)(C)C)C)c1cc(ccc1)C#N
CHEMBL1090403	0.39	Clc1ccccc1-c1nc2oc(C(=O)C(C)(C)C)c(NC(=O)N(C)C)c2cc1-c1ccc(Cl)cc1
CHEMBL1091832	0.4	Clc1ccccc1-c1nc2oc(C(=O)C(C)C)c(NC(=O)CO)c2cc1-c1ccc(Cl)cc1
CHEMBL589398	0.41	Clc1ccccc1-n1nc(C(=O)NC2CCc3c2cccc3)c(CC#N)c1-c1ccc(Cl)cc1
CHEMBL589884	0.49	Clc1ccccc1-n1nc(C(=O)NC2CCCCCC2)c(CC#N)c1-c1ccc(Cl)cc1
CHEMBL2153670	0.5	Clc1ccc(cc1)C1=NN(C[C@@H]1c1ccccc1)C(N[C@@H](C(C)C)C(=O)N)=NS(=O)(=O)c1ccc(Cl)cc1
CHEMBL490859	0.5	S(=O)(=O)(N1CCN(CC1)C(=O)[C@@H]1C[C@H]1c1ccc(cc1)C(F)(F)F)c1cc(cc(OC)c1)C(F)(F)F
CHEMBL489438	0.5	S(=O)(=O)(N1CCN(CC1)C(=O)[C@@H]1C[C@H]1c1ccc(cc1)C(F)(F)F)c1cc(cc(c1)C(F)(F)F)C1CC1
CHEMBL1095476	0.5	Clc1cc(Cl)ccc1-c1nc2OC(C[C@@H](NC(=O)c3n[nH]c(C)c3C)c2cc1-c1ccc(Cl)cc1)(C)C
CHEMBL607031	0.51	Brc1cc(F)c(cc1)CNC(=O)c1nn(c(-c2ccc(Cl)cc2)c1CC#N)-c1ccccc1Cl
CHEMBL596570	0.51	Clc1ccccc1-n1nc(C(=O)N2CCC(CC2)c2ccccc2F)c(CC(=O)N)c1-c1ccc(Cl)cc1
CHEMBL1760652	0.513	FC(F)(F)c1cc(Cn2c3c(cc(cc3)C#N)cc2C(=O)NCC(CO)(C)C)c(cc1)C
CHEMBL606242	0.52	Clc1ccccc1-n1nc(C(=O)NN2CCCCCC2)c(CC#N)c1-c1ccc(Cl)cc1
CHEMBL497557	0.54	Clc1cnccc1-c1nc(N2CCC(NC(=O)C(C)C)CC2)cnc1-c1ccc(cc1)C(F)(F)F
CHEMBL373626	0.54	Clc1ccc(cc1)C[C@H]([C@@H](NC(=O)C(Oc1ncc(cc1)C(F)(F)F)(C)C)C)c1ccccc1
CHEMBL1760653	0.575	Clc1cc(Cn2c3c(cc(cc3)C#N)cc2C(=O)NCC(CO)(C)C)c(cc1)C
CHEMBL1090402	0.58	Clc1ccccc1-c1nc2oc(C(=O)C(C)(C)C)c(NC(=O)C)c2cc1-c1ccc(Cl)cc1
CHEMBL1209596	0.59	Brc1cc(ccc1)[C@@H]([C@@H](NC(=O)C(Oc1ncc(cc1)C(F)(F)F)(C)C)C)Cc1ccc(Cl)cc1
CHEMBL487091	0.6	S(=O)(=O)(N1CCN(CC1)C(=O)[C@@H]1C[C@H]1c1ccc(cc1)C(F)(F)F)c1cc(cc(-n2nccn2)c1)C(F)(F)F
CHEMBL1095159	0.6	Clc1cc(Cl)ccc1-c1nc2OC(CC(NC(=O)C(F)(F)CO)c2cc1-c1ccc(Cl)cc1)(C)C
CHEMBL1095554	0.6	Clc1cc(Cl)ccc1-c1nc2OC(C[C@@H](NC(=O)c3cc4c([nH]nc4)cc3)c2cc1-c1ccc(Cl)cc1)(C)C
CHEMBL1095553	0.6	Clc1cc(Cl)ccc1-c1nc2OC(C[C@@H](NC(=O)c3n[nH]c4c3cccc4)c2cc1-c1ccc(Cl)cc1)(C)C
CHEMBL512422	0.63	Clc1ccccc1-c1nc2nc(nc(c2cc1-c1ccc(Cl)cc1)-c1ccc(F)cc1)C(C)(C)C
CHEMBL1760654	0.631	OCC(CNC(=O)c1n(c2c(cc(cc2)C#N)c1)Cc1cc(ccc1C)C)(C)C
CHEMBL595462	0.66	Clc1ccccc1-n1nc(C(=O)NCC2CCN(CC2)C#N)c(CC(=O)N)c1-c1ccc(Cl)cc1
CHEMBL487090	0.7	S(=O)(=O)(N1CCN(CC1)C(=O)[C@@H]1C[C@H]1c1ccc(cc1)C(F)(F)F)c1cc(cc(-n2nccc2)c1)C(F)(F)F
CHEMBL590387	0.7	Brc1cc(ccc1F)CNC(=O)c1nn(c(-c2ccc(Cl)cc2)c1CC#N)-c1ccccc1Cl
CHEMBL220360	0.74	Clc1ccc(cc1)C[C@H]([C@@H](NC(=O)C(Oc1ncc(cc1)C(F)(F)F)(C)C)C)c1cc(ccc1)C#N
CHEMBL1760651	0.759	O(C)c1ccc(cc1Cn1c2c(cc(cc2)C#N)cc1C(=O)NCC(CO)(C)C)C
CHEMBL1760650	0.776	Brc1cc(Cn2c3c(cc(cc3)C#N)cc2C(=O)NCC(CO)(C)C)c(OC)cc1
CHEMBL594526	0.78	Clc1ccccc1-n1nc(C(=O)N2CCC(CC2)(C#N)c2ccccc2)c(CC(=O)N)c1-c1ccc(Cl)cc1
CHEMBL245876	0.794	S(=O)(=O)(N1CCCCC1)c1cc(ccc1C)C(Oc1c2ncccc2ccc1)=O
CHEMBL2316376	0.85	O(C)c1nc(C(=O)NCC2CCCCC2)c(NC(=O)c2c3c(cccc3)c(cc2)Cn2nncc2)cc1
CHEMBL226684	0.9	Fc1cc(cc(c1)[C@@H]([C@@H](NC(=O)C(Oc1ncc(cc1)C(F)(F)F)(C)C)C)Cc1ccc(OC)cc1)C#N
CHEMBL1910035	0.9	Clc1cc(Cl)ccc1[C@@H]([NH+]1CCN(CC1)C(=O)NC1CCCCC1)c1ccc(cc1)C
CHEMBL246930	0.91	Clc1cc(Cl)ccc1-c1nc(Oc2cc(F)cc(F)c2)c(cc1-c1ccc(Cl)cc1)C#N
CHEMBL2316377	0.97	O(C)c1nc(C(=O)NCC2CCC2)c(NC(=O)c2c3c(cccc3)c(cc2)Cn2nncc2)cc1
CHEMBL467329	1	Clc1cc(ccc1-c1nc2N=C(N3C(=N[N-]C3=O)c2cc1-c1ccc(Cl)cc1)C(C)(C)C)C#N
CHEMBL1096182	1	Clc1cc(Cl)ccc1-c1nc2OC(C[C@@H](NC(=O)c3n[nH]c(c3)C)c2cc1-c1ccc(Cl)cc1)(C)C
CHEMBL590380	1	Clc1ccccc1-n1nc(C(=O)N2CCC(CC2)c2ccc(F)cc2)c(CC#N)c1-c1ccc(Cl)cc1
CHEMBL226222	1	Brc1ccc(cc1)-c1nc(cnc1-c1ccc(Br)cc1)C(=O)NN1CCCCC1
CHEMBL466110	1.1	Clc1ccccc1-c1nc2nc(nc(OCc3ncon3)c2cc1-c1ccc(Cl)cc1)C(C)C
CHEMBL467914	1.1	Clc1ccccc1-c1nc2N=C(N3C(=N[N-]C3=O)c2cc1-c1ccc(cc1)C(F)(F)F)C(C)(C)C
CHEMBL1095211	1.1	Clc1cc(Cl)ccc1-c1nc2OC(C[C@@H](NC(=O)CC(O)(C(F)(F)F)C(F)(F)F)c2cc1-c1ccc(Cl)cc1)(C)C
CHEMBL511245	1.12	Clc1ccc(cc1)CC(C(NC(=O)C(Oc1cc(F)cc(F)c1)(C)C)C)c1ccccc1
CHEMBL1760646	1.17	FC(F)(F)Oc1cc(Cn2c3c(cc(cc3)C#N)cc2C(=O)NCC(CO)(C)C)c(OC)cc1
CHEMBL1090404	1.2	Clc1ccccc1-c1nc2oc(C(=O)C(C)(C)C)c(NC(=O)C[NH2+]C)c2cc1-c1ccc(Cl)cc1
CHEMBL1089032	1.2	Clc1ccccc1-c1nc2oc(C(=O)C(C)(C)C)c(NC(=O)CO)c2cc1-c1ccc(Cl)cc1
CHEMBL516900	1.2	S(=O)(=O)(N1CCN(CC1)C(=O)Cc1ccc(cc1)C(F)(F)F)c1cc(cc(c1)C(F)(F)F)C1CC1
CHEMBL1095990	1.2	Clc1cc(Cl)ccc1-c1nc2OC(C[C@@H](NC(=O)C)c2cc1-c1ccc(Cl)cc1)(C)C
CHEMBL590132	1.2	Clc1ccccc1-n1nc(C(=O)NC(Cc2ccccc2)C(OC)=O)c(CC#N)c1-c1ccc(Cl)cc1
CHEMBL590136	1.2	Clc1ccccc1-n1nc(C(=O)NCc2ccc(Cl)cc2)c(CC#N)c1-c1ccc(Cl)cc1
CHEMBL245878	1.26	S(=O)(=O)(N1CCOCC1)c1cc(ccc1C)C(Oc1c2ncccc2ccc1)=O
CHEMBL179901	1.3	Clc1cc(Cl)ccc1-c1nc(OCc2cc(F)c(F)cc2)c(cc1-c1ccc(Cl)cc1)C(OC)=O
CHEMBL367819	1.3	Clc1cc(Cl)ccc1-c1nc(OCc2cc(F)c(F)cc2)c(cc1-c1ccc(Cl)cc1)C#N
CHEMBL387027	1.3	Clc1ccc(cc1)C[C@H]([C@@H](NC(=O)C(Oc1ncc(Cl)cc1)(C)C)C)c1ccccc1
CHEMBL1097795	1.3	Clc1cc(Cl)ccc1-c1nc2OC(C[C@@H](NC(=O)c3c4c([nH]nc4)ccc3)c2cc1-c1ccc(Cl)cc1)(C)C
CHEMBL461429	1.3	Clc1cc(Cl)ccc1-n1nc(C(=O)NN2CC3C(CCC3)C2)c(C)c1-c1sc(cc1)C#CCCCC
CHEMBL1086493	1.3	Clc1ccccc1-c1nc2OC3(CC(NC(=O)C)c2cc1-c1ccc(Cl)cc1)CCCCC3
CHEMBL513814	1.32	Clc1ccc(cc1)CC(C(NC(=O)C(Oc1ncc(Cl)cc1)(C)C)C)c1ccccc1
CHEMBL1760657	1.32	FC(F)(F)c1cc(Cn2c3c(cc(cc3)C#N)cc2C(=O)NCC2(CC2)CO)c(OC)cc1
CHEMBL360763	1.4	Clc1cc(Cl)ccc1-c1nc(OCc2ccccc2)c(cc1-c1ccc(Cl)cc1)C(=O)NCC
CHEMBL1210782	1.4	Clc1cc(Cl)ccc1-c1cc(n(CCCNS(=O)(=O)C)c1-c1ccc(Cl)cc1)C(=O)N1CCC([NH+]2CCC(F)(F)CC2)(CC1)C(=O)N
CHEMBL1097840	1.4	Clc1cc(Cl)ccc1-c1nc2OC(C[C@@H](NC(=O)c3n[nH]c4c3CCC4)c2cc1-c1ccc(Cl)cc1)(C)C
CHEMBL461428	1.4	Clc1cc(Cl)ccc1-n1nc(C(=O)NN2CCCCC2)c(C)c1-c1sc(cc1)C#CCCCC
CHEMBL593849	1.4	Clc1ccccc1-n1nc(C(=O)N2CCC(CC2)c2ncccn2)c(CC(=O)N)c1-c1ccc(Cl)cc1
CHEMBL219480	1.47	Clc1ccc(cc1)C[C@H]([C@@H](NC(=O)C(Oc1cc(F)cc(F)c1)(C)C)C)c1ccccc1
CHEMBL1760668	1.48	FC(F)(F)c1cc(Cn2c3c(cc(cc3)C#N)cc2C(=O)NCCC2(O)CCC2)c(OC)cc1
CHEMBL1760658	1.48	O(C)c1ccc(cc1Cn1c2c(cc(cc2)C#N)cc1C(=O)NCC1(CC1)CO)C(C)(C)C
CHEMBL385033	1.5	Clc1cc(OC(C(=O)N[C@H]([C@@H](Cc2ccc(Cl)cc2)c2ccccc2)C)(C)C)ccc1
CHEMBL520543	1.5	S(=O)(=O)(N1CCN(CC1)C(=O)[C@@H]1C[C@H]1c1ccc(cc1)C(F)(F)F)c1cc(cc(c1)C(F)(F)F)C(O)C(F)(F)F
CHEMBL466244	1.51	Clc1cc(OC(C(=O)NC(C(Cc2ccc(Cl)cc2)c2ccccc2)C)(C)C)ccc1
CHEMBL1760655	1.55	O(CCC)c1cc(ccc1)Cn1c2c(cc(cc2)C#N)cc1C(=O)NCC(CO)(C)C
CHEMBL385767	1.6	Clc1ccc(cc1)C[C@H]([C@@H](NC(=O)C(Oc1cc(F)ccc1)(C)C)C)c1ccccc1
CHEMBL567679	1.6	Clc1ccc(cc1)C[C@H]([C@@H](NC(=O)C(Nc1nccc(c1)C(F)(F)F)(C)C)C)c1cc(ccc1)C#N
CHEMBL599964	1.6	Clc1ccccc1-n1nc(C(=O)NC2CCC(CC2)C)c(CC#N)c1-c1ccc(Cl)cc1
CHEMBL589893	1.6	Clc1cc(Cl)ccc1CNC(=O)c1nn(c(-c2ccc(Cl)cc2)c1CC#N)-c1ccccc1Cl
CHEMBL425163	1.7	Clc1cc(Cl)ccc1-c1nc(OCc2cc(F)c(F)cc2)c(cc1-c1ccc(Cl)cc1)C(=O)NCCC
CHEMBL1094847	1.7	Clc1cc(Cl)ccc1-c1nc2OC(CC(NC(=O)C(O)(C)C)c2cc1-c1ccc(Cl)cc1)(C)C
CHEMBL1097456	1.7	Clc1cc(Cl)ccc1-c1nc2OC(CC(NC(=O)CC(O)C(F)(F)F)c2cc1-c1ccc(Cl)cc1)(C)C
CHEMBL522522	1.7	Clc1cc(Cl)ccc1-n1nc(C(=O)NN2CCCCCC2)c(C)c1-c1sc(cc1)C#CCCCC
CHEMBL1084555	1.7	Clc1ccccc1-c1nc2OC(CC(=O)c2cc1-c1ccc(Cl)cc1)c1cc(F)ccc1
CHEMBL592526	1.7	Clc1ccccc1-n1nc(C(=O)N[C@H]2c3c(C[C@H]2O)cccc3)c(CC#N)c1-c1ccc(Cl)cc1
CHEMBL180360	1.8	Clc1cc(Cl)ccc1-c1nc(OCc2cc(F)cc(F)c2)c(cc1-c1ccc(Cl)cc1)C#N
CHEMBL361020	1.8	Clc1cc(Cl)ccc1-c1nc(OCc2cc(F)c(F)cc2)c(cc1-c1ccc(Cl)cc1)C(=O)NC(C)C
CHEMBL374791	1.8	Clc1ccc(cc1)C[C@H]([C@@H](NC(=O)C(Oc1ncccc1)(C)C)C)c1ccccc1
CHEMBL1169572	1.8	Clc1cc(C)c(cc1)-c1nc2OC(CC(N=C(O)C(O)C(F)(F)F)c2cc1-c1ccc(Cl)cc1)(C)C
CHEMBL605108	1.8	Clc1ccccc1-n1nc(C(=O)NN2CCCCC2)c(CC(=O)N)c1-c1ccc(Cl)cc1
CHEMBL1760645	1.82	FC(F)(F)Oc1cc(ccc1)Cn1c2c(cc(cc2)C#N)cc1C(=O)NCC(CO)(C)C
CHEMBL466711	1.9	Clc1ccccc1-c1nc2N=C(N3C(=N[N-]C3=O)c2cc1-c1ccc(Cl)cc1)C(C)(C)C
CHEMBL466685	1.9	Clc1ccccc1-c1nc2nc(nc(N3CC[NH2+]CC3)c2cc1-c1ccc(Cl)cc1)C(C)(C)C
CHEMBL425870	1.9	Clc1cc(Cl)ccc1-c1nc(OCCCC)c(cc1-c1ccc(Cl)cc1)C(OC)=O
CHEMBL360104	1.9	Clc1cc(Cl)ccc1-c1nc(OCc2cc(F)c(F)cc2)c(cc1-c1ccc(Cl)cc1)C(=O)NCC
CHEMBL460796	1.9	Ic1ccc(S(=O)(=O)N=C(N)N2N=C([C@H](C2)c2ccccc2)c2ccc(Cl)cc2)cc1
CHEMBL1086013	1.9	Clc1ccccc1-c1nc2OC(CC(=O)c2cc1-c1ccc(Cl)cc1)C(C)(C)C
CHEMBL602506	1.9	Clc1ccccc1-n1nc(C(=O)NC2CCCCC2)c(CC#N)c1-c1ccc(Cl)cc1
CHEMBL2153669	2	Clc1ccc(cc1)C1=NN(CC1c1ccccc1)C(N[C@@H](C(C)C)C(=O)N)=NS(=O)(=O)c1ccc(Cl)cc1
CHEMBL2153672	2	Clc1ccc(cc1)C1=NN(CC1c1ccccc1)C(N[C@@H](C(C)(C)C)C(=O)N)=NS(=O)(=O)c1ccc(Cl)cc1
CHEMBL485860	2	S(=O)(=O)(N1CCN(CC1)C(=O)[C@@H]1C[C@H]1c1ccc(cc1)C(F)(F)F)c1cc(cc(OC(=O)N(C)C)c1)C(F)(F)F
CHEMBL1098876	2	Clc1cc(Cl)ccc1-c1nc2OC(C[C@@H](NC(=O)c3nc([nH]n3)C)c2cc1-c1ccc(Cl)cc1)(C)C
CHEMBL1083619	2	Clc1ccccc1-c1nc2OC3(CC(NC(=O)[C@H](O)C)c2cc1-c1ccc(Cl)cc1)CCCCC3
CHEMBL1760649	2	Clc1cc(Cn2c3c(cc(cc3)C#N)cc2C(=O)NCC(CO)(C)C)c(OC)cc1
CHEMBL217862	2.03	Clc1ccc(cc1)C[C@H]([C@@H](NC(=O)C(Oc1ccccc1)(C)C)C)c1ccccc1
CHEMBL1095789	2.1	Clc1cc(Cl)ccc1-c1nc2OC(C[C@@H](NC(=O)c3n[nH]c(c3)CC)c2cc1-c1ccc(Cl)cc1)(C)C
CHEMBL494300	2.1	Clc1cc(Cl)ccc1-n1nc(C(=O)NC2CCCCC2)c(C)c1-c1sc(cc1)C#CCCCC
CHEMBL594655	2.1	Clc1ccccc1-n1nc(C(=O)NCc2ccc(F)cc2)c(CC#N)c1-c1ccc(Cl)cc1
CHEMBL589649	2.1	Clc1ccccc1-n1nc(C(=O)N2CCc3c(cc(cc3)C(F)(F)F)C2)c(CC#N)c1-c1ccc(Cl)cc1
CHEMBL466686	2.2	Clc1ccccc1-c1nc2nc(nc(N(CC)CC)c2cc1-c1ccc(Cl)cc1)C(C)(C)C
CHEMBL589885	2.2	Clc1ccccc1-n1nc(C(=O)N[C@H]2[C@@H]3CC[C@H](C2)C3)c(CC#N)c1-c1ccc(Cl)cc1
CHEMBL606249	2.2	Clc1ccccc1-n1nc(C(=O)N2CCC(CC2)c2ccccc2C(OC)=O)c(CC#N)c1-c1ccc(Cl)cc1
CHEMBL460343	2.3	Clc1cc(Cl)ccc1-n1nc(C(=O)NN2CCCCC2)c(C)c1-c1sc(cc1)C#CCC(C)C
CHEMBL2316378	2.4	O1CCC(CC1)CNC(=O)c1nc(OC)ccc1NC(=O)c1c2c(cccc2)c(cc1)Cn1nncc1
CHEMBL219188	2.5	Clc1ccc(cc1)CC(C(NC(=O)C(Oc1ccc(Cl)cc1)(C)C)C)c1ccccc1
CHEMBL598769	2.51	Brc1cc(C)c(cc1)CNC(=O)c1nn(c(-c2ccc(Br)cc2)c1Cn1ncnc1)-c1ccccc1Cl
CHEMBL485181	2.51	Clc1sc(cc1)C1=Nc2cc(ccc2Sc2c1cccc2)C(=O)NCC(C)C
CHEMBL520455	2.51	Clc1cc(ccc1)C1=Nc2cc(ccc2Sc2c1cccc2)C(=O)NCC(C)C
CHEMBL1760659	2.57	Clc1cc(Cn2c3c(cc(cc3)C#N)cc2C(=O)NCC2(CCC2)CO)c(OC)cc1
CHEMBL494299	2.6	Clc1cc(Cl)ccc1-n1nc(C(=O)NCCCCCC)c(C)c1-c1sc(cc1)C#CCCCC
CHEMBL604904	2.6	Clc1ccccc1-n1nc(C(=O)N2CCC(O)(CC2)c2ccc(F)cc2)c(CC(=O)N)c1-c1ccc(Cl)cc1
CHEMBL602705	2.6	Clc1ccccc1-n1nc(C(=O)NCc2cc(Cl)ccc2)c(CC#N)c1-c1ccc(Cl)cc1
CHEMBL1760669	2.63	FC(F)(F)Oc1cc(ccc1)Cn1c2c(cc(cc2)C#N)cc1C(=O)NCCC1(O)CCC1
CHEMBL513648	2.7	Clc1ccccc1-c1nc2nc(nc(NC(C)(C)C)c2cc1-c1ccc(Cl)cc1)C(C)(C)C
CHEMBL362219	2.7	Clc1cc(Cl)ccc1-c1nc(OCc2ccc(F)cc2F)c(cc1-c1ccc(Cl)cc1)C#N
CHEMBL1093735	2.7	Clc1cc(Cl)ccc1C([NH+]1CCN(CC1)C(=O)NC1CCCCC1)c1ccc(cc1)C
CHEMBL465	2.8	O1c2c([C@H]3[C@@H](CCC(=C3)C)C1(C)C)c(O)cc(c2)CCCCC
CHEMBL2113250	2.8	Clc1ccc(cc1)C[C@H]([C@@H](NC(=O)C(Oc1ccc(Cl)cc1)(C)C)C)c1cc(F)ccc1
CHEMBL230717	2.8	Clc1ccc(cc1)C[C@H]([C@@H](NS(=O)(=O)c1cc(ccc1)-c1ccccc1)C)c1cc(ccc1)C#N
CHEMBL459730	2.8	Clc1ccc(cc1)C1=NN(C[C@@H]1c1ccccc1)C(N)=NS(=O)(=O)c1ccc(cc1)C#N
CHEMBL360783	2.9	Clc1cc(Cl)ccc1-c1nc(OCC2CCCCC2)c(cc1-c1ccc(Cl)cc1)C(OC)=O
CHEMBL605109	2.9	Clc1ccccc1-n1nc(C(=O)N2CCC(O)(CC2)c2ccccc2)c(CC(=O)N)c1-c1ccc(Cl)cc1
CHEMBL1224536	3	O1c2c(OC1)cccc2-c1nc(ccc1)Cn1c2cc(NC(=O)CC(O)(C)C)ccc2cc1
CHEMBL467701	3	Clc1ccccc1-c1nc2N=C(N3C(=N[N-]C3=O)c2cc1-c1ccc(OC)cc1)C(C)(C)C
CHEMBL218649	3	Clc1ccc(cc1)C[C@H]([C@@H](NC(=O)C(Oc1ccc(Cl)cc1)(C)C)C)c1ccccc1
CHEMBL528997	3	S(=O)(=O)(N1CCN(CC1)C(=O)[C@@H]1C[C@H]1c1ccc(cc1)C(F)(F)F)c1cc(cc(c1)C(F)(F)F)-c1n[nH]nc1
CHEMBL462069	3	Clc1cc(Cl)ccc1-n1nc(C(=O)NCCCC)c(C)c1-c1sc(cc1)C#CCCCC
CHEMBL596377	3	Clc1ccccc1-n1nc(C(=O)N2CCC(O)(CC2)c2ccc(F)cc2)c(CC#N)c1-c1ccc(Cl)cc1
CHEMBL595234	3	Clc1ccccc1-n1nc(C(=O)Nc2cnccc2C)c(CC(=O)N)c1-c1ccc(Cl)cc1
CHEMBL498783	3.07	Clc1nccc(c1)-c1nc(N2CC([NH2+]CC)(C2)C(=O)N)cnc1-c1ccc(cc1)C(F)(F)F
CHEMBL425527	3.1	Clc1cc(Cl)ccc1-c1nc(OCc2ccc(F)cc2)c(cc1-c1ccc(Cl)cc1)C#N
CHEMBL181875	3.1	Clc1cc(Cl)ccc1-c1nc(OCc2cc(F)c(F)cc2)c(cc1-c1ccc(Cl)cc1)C(=O)NC
CHEMBL467529	3.2	Clc1ccc(cc1)-c1cc2C=3N(C(=Nc2nc1-c1ccccc1C#N)C(C)(C)C)C(=O)[N-]N=3
CHEMBL230715	3.2	Clc1ccc(cc1)C[C@H]([C@@H](NS(=O)(=O)c1cc(cc(c1)C(F)(F)F)C(F)(F)F)C)c1cc(ccc1)C#N
CHEMBL1086012	3.2	Clc1ccccc1-c1nc2OC(CC(=O)c2cc1-c1ccc(Cl)cc1)C(C)C
CHEMBL361519	3.4	Clc1cc(Cl)ccc1-c1nc(OCc2ccc(cc2)C(F)(F)F)c(cc1-c1ccc(Cl)cc1)C#N
CHEMBL360723	3.4	Clc1cc(Cl)ccc1-c1nc(OCC2CCCCC2)c(cc1-c1ccc(Cl)cc1)C(=O)NC
CHEMBL2113253	3.4	Clc1ccc(OC(C(=O)N[C@H]([C@@H](Cc2ccc(cc2)C(F)(F)F)c2ccccc2)C)(C)C)cc1
CHEMBL592051	3.4	Clc1ccccc1-n1nc(C(=O)N2CCC(O)(CC2)Cc2ccccc2)c(CC#N)c1-c1ccc(Cl)cc1
CHEMBL359865	3.5	Clc1cc(Cl)ccc1-c1nc(OCc2ccccc2)c(cc1-c1ccc(Cl)cc1)C(OC)=O
CHEMBL285932	3.5	Ic1ccc(cc1)-c1n(nc(C(=O)NN2CCCCC2)c1C)-c1ccc(Cl)cc1Cl
CHEMBL247307	3.5	Clc1cc(Cl)ccc1-c1nc(Oc2cc(F)c(F)cc2)c(cc1-c1ccc(Cl)cc1)C(=O)NC(C)C
CHEMBL596166	3.6	Clc1ccccc1-n1nc(C(=O)N2CCC(O)(CC2)c2ncccc2)c(CC(=O)N)c1-c1ccc(Cl)cc1
CHEMBL246723	3.7	Clc1cc(Cl)ccc1-c1nc(Oc2cc(F)c(F)cc2)c(cc1-c1ccc(Cl)cc1)C#N
CHEMBL594280	3.7	Clc1ccccc1-n1nc(C(=O)NC2CCN(CC2)C(=O)C2CC2)c(CC(=O)N)c1-c1ccc(Cl)cc1
CHEMBL394055	3.8	Clc1ccccc1-c1nc(N2CCN(S(=O)(=O)c3cc(F)cc(F)c3)CC2)c(cc1-c1ccc(Cl)cc1)C#N
CHEMBL590382	3.8	Clc1ccccc1-n1nc(C(=O)N2CCN(CC2)c2ncccn2)c(CC#N)c1-c1ccc(Cl)cc1
CHEMBL594982	3.8	Clc1ccccc1-n1nc(C(=O)N2CCC(CC2)c2ncccn2)c(CC#N)c1-c1ccc(Cl)cc1
CHEMBL392626	3.9	Clc1cc(Cl)ccc1-c1nc(Oc2cc(Cl)cc(Cl)c2)c(cc1-c1ccc(Cl)cc1)C#N
CHEMBL520349	3.98	Clc1cc(ccc1F)C1=Nc2cc(ccc2Sc2c1cccc2)C(=O)NCCCC
CHEMBL179473	4	Clc1cc(Cl)ccc1-c1nc(n(C)c1-c1ccc(Cl)cc1)C(=O)NC1CCCCC1
CHEMBL2153763	4	Clc1ccc(cc1)C1=NN(CC1c1ccccc1)C(N[C@@H](C(C)C)C(=O)N)=NS(=O)(=O)c1cc(OC)ccc1
CHEMBL490026	4	S(=O)(=O)(N1CCN(CC1)C(=O)[C@@H]1C[C@H]1c1ccc(cc1)C(F)(F)F)c1cc(cc(c1)C(F)(F)F)CCO
CHEMBL1094839	4	Clc1cc(Cl)ccc1-c1nc2OC(C[C@@H](NC(=O)c3ccccc3O)c2cc1-c1ccc(Cl)cc1)(C)C
CHEMBL246721	4	Clc1cc(Cl)ccc1-c1nc(Oc2cc(Cl)ccc2)c(cc1-c1ccc(Cl)cc1)C#N
CHEMBL511774	4.1	Clc1ccccc1-c1nc2nc(nc(NC(C)C)c2cc1-c1ccc(Cl)cc1)C(C)(C)C
CHEMBL179507	4.1	Clc1cc(Cl)ccc1-c1nc(n(CC)c1-c1ccc(Cl)cc1)C(=O)NC1CCCCC1
CHEMBL589652	4.1	Clc1ccccc1-n1nc(C(=O)NCc2ccccc2F)c(CC#N)c1-c1ccc(Cl)cc1
CHEMBL496091	4.2	Clc1cnccc1-c1nc(N2CCS(=O)(=O)CC2)cnc1-c1ccc(cc1)C(F)(F)F
CHEMBL602106	4.2	Clc1ccccc1-n1nc(C(=O)NCc2ccc(cc2)C#N)c(CC#N)c1-c1ccc(Cl)cc1
CHEMBL1092169	4.3	Clc1ccccc1-c1nc2oc(C(=O)C(O)(C)C)c(NC(=O)CO)c2cc1-c1ccc(Cl)cc1
CHEMBL2316380	4.3	O=C(NCC1CCC1)c1nccnc1NC(=O)c1c2c(cccc2)c(cc1)Cn1nncc1
CHEMBL1084038	4.3	Clc1cc(Cl)ccc1-c1nc2oc(C(=O)C(O)(C)C)c(NC(=O)CO)c2cc1-c1ccc(Cl)cc1
CHEMBL605522	4.6	Clc1ccccc1-n1nc(C(=O)N2CCN(CC2)c2ncc(cc2)C#N)c(CC(=O)N)c1-c1ccc(Cl)cc1
CHEMBL1093078	4.7	Clc1cc(Cl)ccc1C([NH+]1CCN(CC1)C(=O)[N-]N1CCCCC1)c1ccccc1
CHEMBL462686	4.9	Clc1cc(Cl)ccc1-n1nc(C(=O)NN2CCCCCC2)c(C)c1-c1sc(cc1)C#CCC(C)C
CHEMBL1084558	4.9	Clc1ccccc1-c1nc2OC3(CC(=O)c2cc1-c1ccc(Cl)cc1)CCSCC3
CHEMBL1760660	4.9	Fc1cc(Cn2c3c(cc(cc3)C#N)cc2C(=O)NCC2(CCC2)CO)c(cc1)C
CHEMBL1224615	5	O1c2c(OC1)cccc2-c1nc(ccc1)Cc1c2cc(NC(=O)CC(O)(C)C)ccc2n(c1)C
CHEMBL519389	5	S(=O)(=O)(N1CCN(CC1)C(=O)[C@@H]1C[C@H]1c1ccc(cc1)C(F)(F)F)c1cc(cc(c1)C(F)(F)F)C(F)(F)CO
CHEMBL476253	5	S(=O)(=O)(N1CCN(CC1)C(=O)Cc1ccc(cc1)C(F)(F)F)c1cc(cc(c1)C(F)(F)F)C(F)(F)F
CHEMBL478696	5	S(=O)(=O)(N1CCN(CC1)C(=O)Cc1ccc(cc1)C(F)(F)F)c1cc(cc(c1)C(F)(F)F)C(OC)=O
CHEMBL2316379	5	O1CCC(CC1)CNC(=O)c1ncccc1NC(=O)c1c2c(cccc2)c(cc1)Cn1nncc1
CHEMBL230716	5.1	Clc1ccc(cc1)C[C@H]([C@@H](NS(=O)(=O)c1cc(F)cc(F)c1)C)c1cc(ccc1)C#N
CHEMBL517116	5.1	Clc1cc(Cl)ccc1-n1nc(C(=O)NN2CCCCC2)c(CC)c1-c1sc(cc1)C#CCC(C)C
CHEMBL1760644	5.13	FC(F)(F)Oc1cc(ccc1)Cn1c2c(cc(cc2)C#N)cc1C(=O)NCC1(CCCC1)C(O)C
CHEMBL1760664	5.13	FC(F)(F)c1cc(Cn2c3c(cc(cc3)C#N)cc2C(=O)NCCC(O)(C)C)c(cc1)C
CHEMBL1760656	5.13	FC(F)(F)Oc1cc(Cn2c3c(cc(cc3)C#N)cc2C(=O)NCC2(CC2)CO)c(OC)cc1
CHEMBL180394	5.2	Clc1cc(Cl)ccc1-c1nc(OCC2CCCCC2)c(cc1-c1ccc(Cl)cc1)C(=O)NCCC
CHEMBL361557	5.2	Clc1cc(Cl)ccc1-c1n(C)c(nc1-c1ccc(Cl)cc1Cl)C(=O)NC1CCCCC1
CHEMBL1760648	5.37	Clc1cc(cc(Cl)c1)Cn1c2c(cc(cc2)C#N)cc1C(=O)NCC(CO)(C)C
CHEMBL1092168	5.4	Clc1ccccc1-c1nc2oc(C(=O)C(O)(C)C)c(NC(=O)C)c2cc1-c1ccc(Cl)cc1
CHEMBL596167	5.5	Clc1ccccc1-n1nc(C(=O)N2CCC(O)(CC2)c2ncc(F)cc2)c(CC(=O)N)c1-c1ccc(Cl)cc1
CHEMBL247308	5.6	Clc1cc(Cl)ccc1-c1nc(Oc2cc(F)c(F)cc2)c(cc1-c1ccc(Cl)cc1)C(=O)NN(C)C
CHEMBL592770	5.6	Clc1ccccc1-n1nc(C(=O)N(Cc2ccc(F)cc2)C)c(CC#N)c1-c1ccc(Cl)cc1
CHEMBL247910	5.7	Clc1cc(Cl)ccc1-c1nc(OCCNC(=O)C2CCC2)c(cc1-c1ccc(Cl)cc1)C#N
CHEMBL394736	5.7	Clc1cc(Cl)ccc1-c1nc(-n2nnc3c2cccc3)c(cc1-c1ccc(Cl)cc1)C#N
CHEMBL602507	5.7	Clc1ccccc1-n1nc(C(=O)N2CCc3c(C2)cccc3)c(CC#N)c1-c1ccc(Cl)cc1
CHEMBL592767	5.7	Clc1ccccc1-n1nc(C(=O)N2Cc3cc(F)ccc3C2)c(CC#N)c1-c1ccc(Cl)cc1
CHEMBL2113009	5.8	Clc1cc(Cl)ccc1-c1nc(OCc2cc(Cl)ccc2)c(cc1-c1ccc(Cl)cc1)C#N
CHEMBL589643	5.8	Clc1ccccc1-n1nc(C(=O)NC(CC)CC)c(CC#N)c1-c1ccc(Cl)cc1
CHEMBL589651	5.8	Brc1ccc(cc1)CNC(=O)c1nn(c(-c2ccc(Cl)cc2)c1CC#N)-c1ccccc1Cl
CHEMBL512436	5.9	Clc1ccccc1-c1nc2N=C(N3C(=N[N-]C3=O)c2cc1-c1ccc(cc1)C#N)C(C)(C)C
CHEMBL246899	5.9	Clc1ccccc1-c1nc(C#CC(C)(C)C)c(cc1-c1ccc(Cl)cc1)C#N
CHEMBL512957	6	Clc1cc(Cl)ccc1-c1nc2N=C(NC(=O)c2cc1-c1ccc(Cl)cc1)C(C)(C)C
CHEMBL426601	6	Clc1cc(Cl)ccc1-c1nc(OCc2ccccc2)c(cc1-c1ccc(Cl)cc1)C(=O)NCCC
CHEMBL476254	6	Brc1cc(cc(S(=O)(=O)N2CCN(CC2)C(=O)Cc2ccc(cc2)C(F)(F)F)c1)C(F)(F)F
CHEMBL522115	6	S(=O)(=O)(N1CCN(CC1)C(=O)[C@@H]1C[C@H]1c1ccc(cc1)C(F)(F)F)c1cc(cc(O)c1)C(F)(F)F
CHEMBL1760667	6.03	FC(F)(F)C(O)(CCNC(=O)c1n(c2c(cc(cc2)C#N)c1)Cc1cc(OC(F)(F)F)ccc1)C(F)(F)F
CHEMBL2316397	6.1	O=C(NCC1CCC1)c1ncccc1NC(=O)c1c2c(ccc1)cccc2
CHEMBL369097	6.1	Clc1cc(Cl)ccc1-c1nc(n(C)c1-c1ccc(Cl)cc1)C(=O)NN1CCCCC1
CHEMBL522824	6.1	Clc1cc(Cl)ccc1-n1nc(C(=O)NN2CCCCC2)c(C)c1-c1sc(cc1)C#CCCc1ccccc1
CHEMBL460986	6.1	Clc1cc(Cl)ccc1-n1nc(C(=O)NN2CCCCC2)c(CC)c1-c1sc(cc1)C#CCCC
CHEMBL511907	6.17	Clc1cc(Cl)ccc1-n1nc(C(=O)NN2CCCCC2)c(C(C)(C)C)c1-c1ccc(Cl)cc1
CHEMBL524634	6.3	Clc1cc(Cl)ccc1-n1nc(C2=NC(=S)C(N2C)(C)C)c(C)c1-c1ccc(Cl)cc1
CHEMBL485177	6.31	Clc1cc(ccc1Cl)C1=Nc2cc(ccc2Sc2c1cccc2)C(=O)NCCCC
CHEMBL181629	6.31	Clc1cc(Cl)ccc1-c1nc(OCc2cc(F)c(F)cc2)c(cc1-c1ccc(cc1)C)C#N
CHEMBL1095499	6.5	Clc1cc(Cl)ccc1-c1nc2OC(CC(NC(=O)C3(O)CC3)c2cc1-c1ccc(Cl)cc1)(C)C
CHEMBL397119	6.6	Clc1cc(Cl)ccc1-c1nc(OCC2CCOC2)c(cc1-c1ccc(Cl)cc1)C#N
CHEMBL230678	6.8	Clc1cc(Cl)ccc1-n1c2c(c(C)c1-c1cc(OC)ccc1)C(=O)N(CC2)C1CCCCC1
CHEMBL1224613	7	O1c2c(OC1)cccc2-c1nc(ccc1)Cc1c2cc(NC(=O)C(CO)(C)C)ccc2n(c1)C
CHEMBL1224534	7	O1c2c(OC1)cccc2-c1nc(ccc1)Cn1c2cc(NC(=O)C(CO)(C)C)ccc2cc1
CHEMBL426241	7	Clc1cc(Cl)ccc1-c1nc(OCc2ccccc2)c(cc1-c1ccc(Cl)cc1)C(=O)NC
CHEMBL2153772	7	Clc1ccc(cc1)C1=NN(CC1c1ccccc1)C(N[C@@H]([C@H](O)C)C(=O)N[C@H](C(=O)N)CO)=NS(=O)(=O)c1ccc(Cl)cc1
CHEMBL2153674	7	Clc1ccc(cc1)C1=NN(CC1c1ccccc1)C(N[C@@H]([C@H](O)C)C(=O)N)=NS(=O)(=O)c1ccc(Cl)cc1
CHEMBL487294	7	S(=O)(=O)(N1CCN(CC1)C(=O)[C@@H]1C[C@H]1c1ccc(cc1)C(F)(F)F)c1cc(cc(-n2ncnc2)c1)C(F)(F)F
CHEMBL460132	7	Clc1cc(Cl)ccc1-n1nc(C(=O)NN2CCCCCC2)c(C)c1-c1sc(cc1)C#CCCC
CHEMBL391556	7	Clc1cc(Cl)ccc1-c1nc(Oc2ccc(Cl)cc2)c(cc1-c1ccc(Cl)cc1)C#N
CHEMBL590137	7	Clc1cccc(Cl)c1CNC(=O)c1nn(c(-c2ccc(Cl)cc2)c1CC#N)-c1ccccc1Cl
CHEMBL230923	7.1	Clc1cc(Cl)ccc1S(=O)(=O)N[C@H]([C@@H](Cc1ccc(Cl)cc1)c1cc(ccc1)C#N)C
CHEMBL493302	7.1	Clc1cc(Cl)ccc1-n1nc(C(=O)NN2CCCCC2)c(C)c1-c1sc(cc1)C#CC1CCCC1
CHEMBL180409	7.2	Clc1cc(Cl)ccc1-c1nc(OCc2cc(F)c(F)cc2)c(cc1-c1ccc(F)cc1)C#N
CHEMBL2316386	7.2	S(=O)(Cc1c2c(cccc2)c(cc1)C(=O)Nc1ccc(OCCOCCO)nc1C(=O)NCC1CCC1)C
CHEMBL494728	7.3	Clc1cc(Cl)ccc1-n1nc(C(=O)NN2CCCCC2)c(C)c1-c1sc(cc1)C#CC1CCCCC1
CHEMBL589161	7.3	Clc1ccccc1-n1nc(C(=O)NC(C(C)C)C(OC)=O)c(CC#N)c1-c1ccc(Cl)cc1
CHEMBL466470	7.4	Clc1ccccc1-c1nc2nc(nc(O)c2cc1-c1ccc(Cl)cc1)C(C)(C)C
CHEMBL389114	7.4	Clc1ccc(Cl)cc1S(=O)(=O)N[C@H]([C@@H](Cc1ccc(Cl)cc1)c1cc(ccc1)C#N)C
CHEMBL513121	7.5	Clc1ccccc1-c1nc2nc(nc(OC)c2cc1-c1ccc(Cl)cc1)C(C)(C)C
CHEMBL582806	7.5	Clc1ccc(cc1)C[C@H]([C@@H](NC(=O)C(Nc1ncc(cc1)C(F)(F)F)(C)C)C)c1cc(ccc1)C#N
CHEMBL596163	7.5	Clc1ccccc1-n1nc(C(=O)NN2CCCCC2)c(CC#N)c1-c1ccc(Cl)cc1
CHEMBL1095806	7.65	Clc1cc(Cl)ccc1-c1nc2OC(C[C@H](NC(=O)c3n[nH]c(c3)C)c2cc1-c1ccc(Cl)cc1)(C)C
CHEMBL524158	7.8	Clc1cc(Cl)ccc1-n1nc(C(=O)NN2CC3C(CCC3)C2)c(C)c1-c1sc(cc1)C#CC1CCCCC1
CHEMBL592525	7.8	Clc1ccccc1-n1nc(C(=O)N[C@@H]2c3c(C[C@@H]2O)cccc3)c(CC#N)c1-c1ccc(Cl)cc1
CHEMBL460131	7.9	Clc1cc(Cl)ccc1-n1nc(C(=O)NN2CC3C(CCC3)C2)c(C)c1-c1sc(cc1)C#CCCC
CHEMBL594756	7.9	Clc1ccccc1-n1nc(C(=O)NN2CCOCC2)c(CC(=O)N)c1-c1ccc(Cl)cc1
CHEMBL484952	7.94	Clc1ccc(cc1)C1=Nc2cc(ccc2Sc2c1cccc2)C(=O)NCCCC
CHEMBL482566	7.94	Clc1cc(ccc1)CNC(=O)c1cc2N=C(N3CCCCC3)c3c(Sc2cc1)cccc3
CHEMBL467924	8	Clc1ccccc1-c1nc2N=C(n3c(nnc3)-c2cc1-c1ccc(Cl)cc1)C(C)(C)C
CHEMBL179787	8	Clc1ccccc1-c1nc(OCc2cc(F)c(F)cc2)c(cc1-c1ccc(Cl)cc1)C#N
CHEMBL181096	8	Clc1cc(Cl)ccc1-c1nc(n(C)c1-c1ccc(Cl)cc1)C(=O)NC1CCCCCC1
CHEMBL2153767	8	Clc1ccc(cc1)C1=NN(CC1c1ccccc1)C(N[C@H](C(=O)N[C@H](C(=O)N)CO)C)=NS(=O)(=O)c1ccc(Cl)cc1
CHEMBL490027	8	S(=O)(=O)(N1CCN(CC1)C(=O)[C@@H]1C[C@H]1c1ccc(cc1)C(F)(F)F)c1cc(cc(c1)C(F)(F)F)C(O)(C)C
CHEMBL488932	8	S(=O)(=O)(N1CCN(CC1)C(=O)[C@@H]1C[C@H]1c1ccc(cc1)C(F)(F)F)c1cc(cc(OC(=O)CC)c1)C(F)(F)F
CHEMBL488731	8	S(=O)(=O)(N1CCN(CC1)C(=O)[C@@H]1C[C@H]1c1ccc(cc1)C(F)(F)F)c1cc(cc(OC(=O)C(C)(C)C)c1)C(F)(F)F
CHEMBL482356	8	Clc1c2c(cccc2)c(N=C2OCC3(CCCCC3)CN2C(SC)=S)cc1
CHEMBL1084695	8.1	Clc1cc(Cl)ccc1C([NH+]1CCN(CC1)C(=O)NC1CCCCC1)c1ccc(F)cc1
CHEMBL390146	8.13	Clc1ccc(cc1)-c1nc(cnc1-c1ccc(Cl)cc1)C(=O)NN1CCCCC1
CHEMBL1760666	8.13	FC(F)(F)C(O)CCNC(=O)c1n(c2c(cc(cc2)C#N)c1)Cc1cc(OC(F)(F)F)ccc1
CHEMBL1084557	8.2	Clc1ccccc1-c1nc2OC3(CC(=O)c2cc1-c1ccc(Cl)cc1)CCCCC3
CHEMBL2153673	8.3	Clc1ccc(cc1)C1=NN(CC1c1ccccc1)C(N[C@H](C(=O)N)C1CCC1)=NS(=O)(=O)c1ccc(Cl)cc1
CHEMBL1760647	8.32	FC(F)(F)Oc1cc(Cn2c3c(cc(cc3)C#N)cc2C(=O)NCC(CO)(C)C)c(OCC)cc1
CHEMBL3341897	8.5	Clc1cc(Cl)ccc1-n1nc(C(=O)NN2CCCCC2)c(CC)c1-c1sc(cc1)C#Cc1ccc(cc1)C(F)(F)F
CHEMBL466294	8.5	Clc1ccccc1-c1nc2nc(nc(N(C)C)c2cc1-c1ccc(Cl)cc1)C(C)(C)C
CHEMBL2153666	8.5	Clc1ccc(cc1)C1=NN(CC1c1ccccc1)C(NC(C(=O)N)(C)C)=NS(=O)(=O)c1ccc(Cl)cc1
CHEMBL582820	8.6	Clc1ccc(cc1)C[C@H]([C@@H](NC(=O)C(Nc1noc(c1)C(C)(C)C)(C)C)C)c1cc(ccc1)C#N
CHEMBL460987	8.9	Clc1cc(Cl)ccc1-n1nc(C(=O)NN2CCCCCC2)c(CC)c1-c1sc(cc1)C#CCCC
CHEMBL1760665	8.91	FC(F)(F)Oc1cc(ccc1)Cn1c2c(cc(cc2)C#N)cc1C(=O)NCCC(O)C
CHEMBL519252	9	S(=O)(=O)(N1CCN(CC1)C(=O)[C@@H]1C[C@H]1c1ccc(cc1)C(F)(F)F)c1cc(cc(c1)C(F)(F)F)-c1cn[nH]c1
CHEMBL590616	9.2	Clc1ccccc1-n1nc(C(=O)N2CC(CC2)c2ccc(F)cc2)c(CC#N)c1-c1ccc(Cl)cc1
CHEMBL1088728	9.2	Clc1cc(Cl)ccc1C([NH+]1CCN(CC1)C(=O)NC1CCCCC1)c1ccccc1
CHEMBL387609	9.3	FC(F)(F)c1ccc(cc1)-c1n(c2c(c1C)C(=O)N(CC2)C1CCCCC1)-c1ccccc1C
CHEMBL1087644	9.3	Clc1cc(Cl)ccc1C([NH+]1CCN(CC1)C(=O)C1CCCCC1)c1ccccc1
CHEMBL1760670	9.33	Brc1cc(Cn2c3c(cc(cc3)C#N)cc2C(=O)NCCCO)c(OC)cc1
CHEMBL513812	9.5	Clc1ccccc1-c1nc2nc(nc(NCC(F)(F)CO)c2cc1-c1ccc(Cl)cc1)C(C)(C)C
CHEMBL3109763	9.5	Clc1ccc(cc1-c1n(CC2CCCCC2)c(C)c(c1)C(=O)N[C@@H]1CCCC[C@H]1O)C(F)(F)F
CHEMBL397243	9.7	Clc1ccc(cc1)C[C@H]([C@@H](NS(=O)(=O)c1ccccc1)C)c1cc(ccc1)C#N
CHEMBL2316391	10	O=C(NCC1CCCCC1)c1ncccc1NC(=O)c1c2c(ccc1)cccc2
CHEMBL512618	10	Clc1ccccc1-c1nc2N=C(N3C(=N[N-]C3=O)c2cc1-c1ccc(cc1)C(=O)C)C(C)(C)C
CHEMBL2153765	10	Clc1ccc(cc1)C1=NN(CC1c1ccccc1)C(N[C@H](C(=O)NCC(=O)N)C)=NS(=O)(=O)c1ccc(Cl)cc1
CHEMBL488730	10	S(=O)(=O)(N1CCN(CC1)C(=O)[C@@H]1C[C@H]1c1ccc(cc1)C(F)(F)F)c1cc(cc(c1)C(F)(F)F)-c1[nH]c(nn1)C
CHEMBL529214	10	S1CC(=O)N=C1c1cc(cc(S(=O)(=O)N2CCN(CC2)C(=O)[C@@H]2C[C@H]2c2ccc(cc2)C(F)(F)F)c1)C(F)(F)F
CHEMBL272203	10	Clc1cc(-n2nc(C(=O)NC3CCCCC3)c(C)c2-n2cccc2)ccc1Cl
CHEMBL232328	10	S1CC2(CCCCC2)CN(C(SC)=S)C1=Nc1c2c(ccc1)cccc2
CHEMBL3341900	10	S(=O)(=O)(N)c1ccc(NC(=O)Nc2cc(F)ccc2CC2C(C)(C)C(=O)N(C2=O)c2cc(C(F)(F)F)c(F)cc2)cc1
CHEMBL392836	10	Clc1cc(Cl)ccc1-c1nc(OC(C)C)c(cc1-c1ccc(Cl)cc1)C#N
CHEMBL226111	10	Clc1cc(Cl)ccc1-c1ncc(nc1-c1ccc(Cl)cc1)C(=O)NN1CCCCC1
CHEMBL484773	10	Clc1cc(ccc1)CNC(=O)c1cc2N=C(c3c(Sc2cc1)cccc3)c1ccc(F)cc1
