# Supplementary material for: Activity Models of Key GPCR Families in the Central Nervous System: A Tool for Many Purposes
Source: J Chem Inf Model. 2023 May 31;63(11):3248–62. doi: 10.1021/acs.jcim.2c01531 (PMC10268961; doi:10.1021/acs.jcim.2c01531)
Supplement: Supplementary file 4 — ci2c01531_si_004.zip [file ci2c01531_si_004.zip › xlsx_active_files/Mu_Ki_actives.xlsx]

## Sheet: Mu_Ki_actives
CMPD_CHEMBLID	STANDARD_VALUE	CANONICAL_SMILES
CHEMBL401615	0.5	Oc1cc(ccc1)[C@@]1(CC[NH+](C[C@@H]1C)C[C@H](Cc1ccccc1)C(=O)N[C@@H](CCCC[NH3+])C(=O)[O-])C
CHEMBL366917	0.5	O1C(CC(=O)N[C@@H]2C=C[C@@H]3[C@]4(CC[NH+]([C@@H]3Cc3c4cc(O)cc3)C)C2OC)C(OCc2ccccc2)C(OCc2ccccc2)C(OCc2ccccc2)C1COCc1ccccc1
CHEMBL2375157	0.5	Oc1cc(C)c(C[C@H](C[NH+]2Cc3c(C[C@H]2C(=O)NCC(=O)NCc2[nH]c4c(n2)cccc4)cccc3)C)c(c1)C
CHEMBL31605	0.5	O1[C@H]2C34C5(CC6(CCC(C)(C)[C@H]6O)[C@]2(OC)C=C5)C([NH+](CC3)C)Cc2c4c1c(O)cc2
CHEMBL138930	0.5	O=C(N)c1cc(ccc1)[C@@]1(CC[NH+](C[C@@H]1C)CCC(CC(C)(C)C)C)C
CHEMBL326235	0.492	Oc1cc(C)c(C[C@H]([NH3+])C(=O)N[C@H](C(=O)NCC(=O)N[C@@H](Cc2ccccc2)C(=O)N[C@@H](CC(C)C)C(=O)N)C)c(c1)C
CHEMBL607127	0.49	O1[C@@H]2[C@]34CC[NH+]([C@H](Cc5c3c1c(OC)cc5)[C@]4(NC(=O)\C=C\c1ccc(cc1)C)CCC2=O)C
CHEMBL2113314	0.48	O1[C@@H]2[C@]34[C@]5([C@H]6[C@H](CN(C6)C(=O)\C=C\c6ccc(cc6)C)[C@@]2(OC)C=C5)[C@H]([NH+](CC3)C)Cc2c4c1c(O)cc2
CHEMBL515864	0.48	O1[C@@H]2[C@]34CC[NH+]([C@H](Cc5c3c1c(O)cc5)[C@]4(O)CC[C@@H]2NC(=O)c1ccncc1)CC1CC1
CHEMBL593215	0.48	Clc1cc(ccc1Cl)C(=O)N[C@H]1[C@@H]2Oc3c4[C@@]25CC[NH+]([C@H](Cc4ccc3O)[C@]5(O)CC1)CC1CC1
CHEMBL219318	0.47	Clc1ccccc1C[NH+]1CC[NH+]2[C@H](C[C@](C)([C@H](C2)C)c2cc(O)ccc2)C1
CHEMBL611929	0.47	FC(F)(F)c1ccc(cc1)C(=O)N[C@H]1[C@@H]2Oc3c4[C@@]25CC[NH+]([C@H](Cc4ccc3O)[C@]5(O)CC1)CC1CC1
CHEMBL584790	0.47	O(C(=O)C(CCCCCCC(C(Oc1cc2[C@@]34[C@H]([C@H]([NH+](CC3)CC3CCC3)Cc2cc1)CCCC4)=O)(C)C)(C)C)c1cc2[C@@]34[C@H]([C@H]([NH+](CC3)CC3CCC3)Cc2cc1)CCCC4
CHEMBL270190	0.47	Oc1cc(ccc1)[C@@]1(CC[NH+](C[C@@H]1C)C[C@H](Cc1ccccc1)C(=O)NCC(=O)[O-])C
CHEMBL208683	0.46	Oc1cc(C)c(C[C@H]([NH3+])C(=O)N[C@H]2Cc3c(CN(CC(=O)NCc4ccccc4)C2=O)cccc3)c(c1)C
CHEMBL565679	0.46	O(C(=O)C(CCCCCCC(C(=O)[O-])C)C)c1cc2[C@@]34[C@H]([C@H]([NH+](CC3)CC3CCC3)Cc2cc1)CCCC4
CHEMBL224671	0.46	O1[C@@H]2[C@]34CC[NH+]([C@H](Cc5c3c1c(OC(=O)CCCCCCCCC(Oc1cc3[C@@]67C([C@H]([NH+](CC6)CC6CCC6)Cc3cc1)CCCC7)=O)cc5)[C@]4(O)CC[C@H]2O)CC1CCC1
CHEMBL1824513	0.45	Brc1cnccc1C(=O)N[C@H]1[C@@H]2Oc3c4[C@@]25CC[NH+]([C@H](Cc4ccc3O)[C@]5(O)CC1)CC1CC1
CHEMBL1852602	0.45	Brc1cnccc1C(=O)N[C@H]1[C@@H]2Oc3c4[C@@]25CC[NH+]([C@H](Cc4ccc3O)[C@]5(O)CC1)CC1CC1
CHEMBL1161425	0.45	Oc1cc(C)c(C[C@H]([NH3+])[C@@H](O)C\C=C\[C@H](O)[C@@H](Cc2ccccc2)C(O[C@@H](Cc2ccccc2)C(=O)N)=O)c(c1)C
CHEMBL1161423	0.44	Oc1cc(C)c(C[C@H]([NH3+])[C@@H](O)C\C=C\[C@H](O)[C@@H](Cc2ccccc2)C(O[C@@H](Cc2ccccc2)CO)=O)c(c1)C
CHEMBL199827	0.44	O(C(=O)CCCCCCCCC(Oc1ccccc1)=O)c1cc2[C@@]34C([C@H]([NH+](CC3)CC3CCC3)Cc2cc1)CCCC4
CHEMBL2178339	0.43	O1[C@@H]2[C@]34CC[NH+]([C@H](Cc5c3c1c(O)cc5)[C@]4(O)CC[C@H]2NC(=O)c1ccncc1OC)CC1CC1
CHEMBL2208362	0.43	O(C(C)C)c1cc(ccc1)-c1ccc(cc1)CCNC(=O)c1cc2c(CC3[NH+](CCC2(C)C3C)CC2CC2)cc1
CHEMBL443326	0.43	s1cccc1CC(=O)N[C@H]1[C@@H]2Oc3c4[C@@]25CC[NH+]([C@H](Cc4ccc3O)[C@]5(O)CC1)CC1CC1
CHEMBL109040	0.43	O(C)c1ccc2c([C@@]34[C@@H]5\C(\C[C@@]3(C([NH+](CC4)C)C2)CCC5=O)=C\c2ccccc2)c1O
CHEMBL3217271	0.43	Oc1cc(ccc1)[C@]12C[C@@H]([NH+](CC3CC3)C)C[C@H]([NH+](C[C@H]1C)CCCc1ccccc1)C2
CHEMBL3309513	0.43	O1[C@@H]2[C@]34CC[NH+]([C@H](Cc5c3c1c(O)cc5)[C@]4(O)CC=1C[C@@H](CCO)C(=O)N(C=12)Cc1ccccc1)CC1CC1
CHEMBL2113275	0.43	O1[C@@H]2[C@]34CC[NH+]([C@H](Cc5c3c1c(OC(=O)CCCCCCCCC(Oc1cc3[C@@]67C([C@H]([NH+](CC6)CC6CCC6)Cc3cc1)CCCC7)=O)cc5)[C@]4(O)CCC2=O)CC=C
CHEMBL3667199	0.43	Oc1c2[C@@]34CC(=O)CC[C@@]3(O)[C@H]([NH+](CC4)C)Cc2ccc1C(=O)NCCc1ccc(cc1)C1=CC(=O)NC=C1
CHEMBL584791	0.43	O1[C@@H]2[C@]34[C@H]([C@H]([NH+](CC3)CC=C)Cc3c4c1c(OC(=O)CCCCCCCCC(Oc1cc4[C@@]56[C@H](C([NH+](CC5)CC5CCC5)Cc4cc1)CCCC6)=O)cc3)CCC2
CHEMBL1161416	0.42	Oc1cc(C)c(C[C@H]([NH3+])[C@@H](O)C\C=C\[C@@H](O)[C@@H](Cc2ccccc2)C(=O)N[C@@H](Cc2ccccc2)C(=O)N)c(c1)C
CHEMBL3309512	0.42	O1[C@@H]2[C@]34CC[NH+]([C@H](Cc5c3c1c(O)cc5)[C@]4(O)CC=1C[C@H](C)C(=O)N(C=12)Cc1ccccc1)CC1CC1
CHEMBL392057	0.42	Oc1cc(C)c(C[C@H]([NH3+])C(=O)NCCCCC2=NC(C)=C(NC2=O)Cc2ccccc2)c(c1)C
CHEMBL2048774	0.42	Oc1cc(ccc1)CNc1cc2[C@@]34[C@H]([C@H]([NH+](CC3)C)Cc2cc1)CCCC4
CHEMBL473136	0.41	O1[C@@H]2[C@]34CC[NH+]([C@H](Cc5c3c1c(O)cc5)[C@]4(O)CC[C@H]2NC(=O)\C=C\C(OC)=O)CC1CC1
CHEMBL2179655	0.41	Clc1ccc(cc1)-c1cc2C[C@]3(OC\C=C\c4ccccc4)[C@]45[C@@H](Oc6c4c(C[C@H]3[NH+](CC5)C)ccc6O)c2nc1
CHEMBL437983	0.41	Oc1cc(ccc1)[C@@]1(CC[NH+](C[C@@H]1C)C[C@H](Cc1ccccc1)C(=O)N[C@@H](CCC[NH3+])C(=O)[O-])C
CHEMBL3654408	0.41	Oc1cc2[C@@]34[C@H]([C@H]([NH+](CC3)CC3CC3)Cc2cc1)CC=1C=C(C(=O)N2CCC[C@H]2C(=O)N)C(=O)NC=1C4
CHEMBL3325961	0.4	O1CCc2c([nH]c3c2cc(O)cc3)C12CCC([NH+](C)C)(CC2)c1ccccc1
CHEMBL607017	0.4	O1[C@@H]2[C@]34CC[NH+]([C@H](Cc5c3c1c(OC)cc5)[C@]4(NC(=O)\C=C\c1ccccc1C)CCC2=O)C
CHEMBL2113311	0.39	O1[C@@H]2[C@]34[C@@]5([C@H]([NH+](CC3)C)Cc3c4c1c(O)cc3)C[C@H](C[NH2+]C\C=C\c1ccccc1)[C@@]2(OC)CC5
CHEMBL1824512	0.39	O1[C@@H]2[C@]34CC[NH+]([C@H](Cc5c3c1c(O)cc5)[C@]4(O)CC[C@H]2NC(=O)c1cc(ncc1)C)CC1CC1
CHEMBL3667190	0.39	Oc1c2[C@@]34CC(=O)CC[C@@]3(O)[C@H]([NH+](CC4)C)Cc2ccc1C(=O)NCCc1ccc(cc1)-c1ccccc1
CHEMBL3326228	0.39	[NH2+]1CCc2c([nH]c3c2cccc3)C12CCC([NH+](C)C)(CC2)c1ccccc1
CHEMBL1852558	0.39	O1[C@@H]2[C@]34CC[NH+]([C@H](Cc5c3c1c(O)cc5)[C@]4(O)CC[C@H]2NC(=O)c1cc(ncc1)C)CC1CC1
CHEMBL429588	0.38	s1cccc1CC(=O)N[C@@H]1[C@@H]2Oc3c4[C@@]25CC[NH+]([C@H](Cc4ccc3O)[C@]5(O)CC1)CC1CC1
CHEMBL3217272	0.371	Oc1cc(ccc1)[C@]12C[C@@H]([NH2+]C)C[C@H]([NH+](C[C@H]1C)CCCc1ccccc1)C2
CHEMBL1161429	0.37	Oc1cc(C)c(C[C@H]([NH3+])[C@@H](O)C\C=C\[C@@H](O)[C@@H](Cc2ccccc2)C(=O)NCCc2ccccc2)c(c1)C
CHEMBL3326232	0.36	O1CCc2c([nH]c3c2cccc3)C12CCC([NH2+]C)(CC2)c1ccccc1
CHEMBL3691864	0.36	O1[C@@H]2[C@]34[C@@]5([C@H]([NH+](CC3)CC3CC3)Cc3c4c1c(O)cc3)C[C@H](CNC(=O)[C@@H](NC(=O)C)Cc1ccccc1)[C@]2(OC)CC5
CHEMBL603370	0.36	Clc1cc(ccc1Cl)CC(=O)N1CCN(CC1C[NH+]1CCCC1)C(OC)=O
CHEMBL2048770	0.35	Oc1ccc(cc1)CNc1cc2[C@@]34[C@H]([C@H]([NH+](CC3)CC3CCC3)Cc2cc1)CCCC4
CHEMBL250993	0.35	Brc1cc(ccc1)CCNC(=O)c1cc2c(CC3[NH+](CC[C@@]2(C)[C@H]3C)CC2CC2)cc1
CHEMBL607126	0.35	O1[C@@H]2[C@]34CC[NH+]([C@H](Cc5c3c1c(O)cc5)[C@]4(NC(=O)CCc1ccc(cc1)C)CCC2=O)C
CHEMBL201271	0.34	O(C(=O)CCCCCCCCC(Oc1cc2[C@@]34C([C@H]([NH+](CC3)CC3CCC3)Cc2cc1)CCCC4)=O)c1cc2[C@@]34C([C@H]([NH+](CC3)CC3CC3)Cc2cc1)CCCC4
CHEMBL568989	0.34	Ic1ccc(NC(Oc2cc3[C@@]45[C@H]([C@H]([NH+](CC4)C)Cc3cc2)CCCC5)=O)cc1
CHEMBL2048764	0.34	O1c2cc(ccc2OC1)CNc1cc2[C@@]34[C@H]([C@H]([NH+](CC3)CC3CCC3)Cc2cc1)CCCC4
CHEMBL607018	0.34	O1[C@@H]2[C@]34CC[NH+]([C@H](Cc5c3c1c(O)cc5)[C@]4(NC(=O)\C=C\c1ccc(cc1)C)CCC2=O)C
CHEMBL514774	0.34	O1[C@@H]2[C@]34CC[NH+]([C@H](Cc5c3c1c(O)cc5)[C@]4(OCCCc1ccccc1)CCC2=O)CC1CC1
CHEMBL281786	0.33	O1[C@@H]2[C@]34[C@@]5([C@H]([NH+](CC3)CC3CC3)Cc3c4c1c(O)cc3)C[C@H](C(O)(C)C)[C@]2(OC)CC5
CHEMBL2347237	0.33	O=C(NCCc1ccc(cc1)-c1ncccc1)c1cc2c(CC3[NH+](CC[C@@]2(C)[C@H]3C)CC2CC2)cc1
CHEMBL3086755	0.32	O1[C@@H]2[C@]34CC[NH+]([C@H](Cc5c3c1c(O)cc5)[C@]4(NC(=O)CCc1ncccc1)CCC2=O)CC1CC1
CHEMBL385482	0.32	Clc1ccc(cc1)\C=C\C[NH2+][C@@]12[C@]34[C@@H](Oc5c3c(C[C@H]1[NH+](CC4)CC1CC1)ccc5O)C(=O)CC2
CHEMBL281986	0.32	O1[C@H]2C34C5(CC6(CCC[C@H]6O)[C@]2(OC)C=C5)C([NH+](CC3)CC2CC2)Cc2c4c1c(O)cc2
CHEMBL501739	0.32	O(C(=O)Cc1ccccc1)c1cc2[C@@]34CCCC[C@@]3(O)[C@H]([NH+](CC4)CC3CCC3)Cc2cc1
CHEMBL2048769	0.32	Oc1cc(ccc1)CNc1cc2[C@@]34[C@H]([C@H]([NH+](CC3)CC3CCC3)Cc2cc1)CCCC4
CHEMBL59092	0.32	Oc1cc2c(CC3[NH+](CC[C@]2(C)[C@H]3C)CC2CC2)cc1
CHEMBL409938	0.32	O1[C@@H]2[C@]34C(C([NH+](CC3)C)Cc3c4c1c(O)cc3)C=C[C@@H]2O
CHEMBL58646	0.31	O=C(N)c1cc2c(CC3[NH+](CC[C@@]2(C)[C@H]3C)CC2CC2)cc1
CHEMBL518712	0.31	[NH+]1(C2Cc3c(cc4[nH]cnc4c3)[C@](CC1)(C)[C@H]2C)CC1CC1
CHEMBL297428	0.31	O=C(N)c1cc2c(CC3[NH+](CCC2(C)C3C)CC2CC2)cc1
CHEMBL568877	0.31	O(C)c1ccc(cc1)CNc1cc2[C@@]34[C@H]([C@H]([NH+](CC3)CC3CC3)Cc2cc1)CCCC4
CHEMBL186938	0.3	Clc1ccc(cc1C(F)(F)F)C1(O)CC[NH+](CC1)CCC(C(OC)=O)(c1ccccc1)c1ccccc1
CHEMBL377789	0.3	O=C(NCCc1ccc(cc1)-c1ccccc1)c1cc2c(CC3[NH+](CC[C@@]2(C)[C@H]3C)CC2CC2)cc1
CHEMBL2208346	0.3	FC(F)Oc1ccc(cc1)-c1ccc(cc1)CCNC(=O)c1cc2c(CC3[NH+](CCC2(C)C3C)CC2CC2)cc1
CHEMBL3086756	0.3	O1[C@@H]2[C@]34CC[NH+]([C@H](Cc5c3c1c(O)cc5)[C@]4(NC(=O)CNC(=O)c1ncccc1)CCC2=O)CC1CC1
CHEMBL263096	0.3	O(C(=O)NCc1ccccc1)c1cc2C34C(C([NH+](CC3)CC3CC3)Cc2cc1)CCCC4
CHEMBL471048	0.3	Oc1c2[C@@]34[C@H]([C@H]([NH+](CC3)C)Cc2ccc1C(=O)N)CCC(=O)C4
CHEMBL3326220	0.3	O=C(NC1CCC([NH+](C)C)(CC1)c1ccccc1)CCC1CCCC1
CHEMBL250387	0.29	O=C(NCCc1ccc(cc1)-c1ccc(cc1)C)c1cc2c(CC3[NH+](CC[C@@]2(C)[C@H]3C)CC2CC2)cc1
CHEMBL1161430	0.29	Oc1cc(C)c(C[C@H]([NH3+])[C@@H](O)C\C=C\[C@H](O)[C@@H](Cc2ccccc2)C(=O)NCCc2ccccc2)c(c1)C
CHEMBL427862	0.29	O(C(=O)NCC)c1cc2C34C(C([NH+](CC3)CC3CC3)Cc2cc1)CCCC4
CHEMBL3309507	0.29	O1[C@@H]2[C@]34CC[NH+]([C@H](Cc5c3c1c(O)cc5)[C@]4(O)CC=1CCC(=O)N(C=12)Cc1ccccc1)C
CHEMBL224014	0.29	O1[C@@H]2[C@]34CC[NH+]([C@H](Cc5c3c1c(OC(=O)CCCCCCCCC(Oc1cc3[C@@]67C([C@H]([NH+](CC6)CC6CCC6)Cc3cc1)CCCC7)=O)cc5)[C@]4(O)CCC2=O)CC1CC1
CHEMBL3086754	0.29	O1[C@@H]2[C@]34CC[NH+]([C@H](Cc5c3c1c(O)cc5)[C@]4(NC(=O)Cc1ncccc1)CCC2=O)CC1CC1
CHEMBL238317	0.29	O(c1ccc(cc1)C(=O)N)c1ccc(cc1)C[NH2+]CCc1ccccc1
CHEMBL3216613	0.28	Oc1cc(ccc1)[C@]12C[C@@H]([NH+](C)C)C[C@H]([NH+](C[C@H]1C)CCCc1ccccc1)C2
CHEMBL398707	0.28	O1[C@@H]2[C@]34[C@H]([C@H]([NH+](CC3)C)Cc3c4c1c(O)cc3)CCC2=O
CHEMBL150061	0.28	O(C(=O)[C@@H]1C[C@@H]1C(Oc1cc2[C@@]34[C@H]([C@H]([NH+](CC3)CC3CCC3)Cc2cc1)CCCC4)=O)c1cc2[C@@]34[C@H]([C@H]([NH+](CC3)CC3CCC3)Cc2cc1)CCCC4
CHEMBL2048773	0.28	Oc1ccc(cc1)CNc1cc2[C@@]34[C@H]([C@H]([NH+](CC3)CC3CC3)Cc2cc1)CCCC4
CHEMBL270918	0.27	O1[C@@H]2[C@]34CC[NH+]([C@H](Cc5c3c1c(O)cc5)[C@]4(O)CC[C@H]2NC(=O)Cc1ccc(OC)cc1)CC1CC1
CHEMBL571998	0.26	[NH+]1([C@H]2[C@H]3[C@@](CCCC3)(CC1)c1cc(NCc3ccccc3)ccc1C2)CC1CC1
CHEMBL271811	0.26	O1[C@@H]2[C@]34CC[NH+]([C@H](Cc5c3c1c(O)cc5)[C@]4(O)CC[C@H]2NC(=O)c1cc(OC)cc(OC)c1)CC1CC1
CHEMBL1774947	0.26	O(C(=O)CCCCCCCCC(Oc1cc2[C@@]34CCCC[C@@]3(OC)[C@H]([NH+](CC4)CC3CCC3)Cc2cc1)=O)c1cc2[C@@]34CCCC[C@@]3(OC)[C@H]([NH+](CC4)CC3CCC3)Cc2cc1
CHEMBL416765	0.26	O1[C@H]2C34C5(CC6(CCC[C@H]6O)[C@]2(OC)C=C5)C([NH+](CC3)C)Cc2c4c1c(O)cc2
CHEMBL2113305	0.25	Clc1ccccc1\C=C\C(=O)NC[C@H]1C[C@@]23[C@]45[C@@H](Oc6c4c(C[C@H]2[NH+](CC5)C)ccc6O)[C@]1(OC)CC3
CHEMBL210005	0.25	O=C(NCCc1ccc(cc1)-c1ccccc1)c1cc2c(C[C@H]3[NH+](CC[C@]2(C)[C@H]3C)CC2CC2)cc1
CHEMBL2113303	0.25	O1[C@@H]2[C@]34[C@@]5([C@H]([NH+](CC3)C)Cc3c4c1c(O)cc3)C[C@H](CNC(=O)\C=C\c1ccccc1)[C@@]2(OC)CC5
CHEMBL1161413	0.24	Oc1cc(C)c(C[C@H]([NH3+])[C@H](O)C\C=C\[C@H](O)[C@@H](Cc2ccccc2)C(=O)NCCc2ccccc2)c(c1)C
CHEMBL1161424	0.24	Oc1cc(C)c(C[C@H]([NH3+])[C@@H](O)C\C=C\[C@H](O)[C@@H](Cc2ccccc2)C(OCCc2ccccc2)=O)c(c1)C
CHEMBL3597078	0.24	O1[C@H](CO)[C@@H](O)[C@H](O)[C@@H](O)[C@@H]1OC[C@H](NC(=O)[C@@H](NC(=O)[C@@H](NC(=O)[C@@H](NC(=O)[C@@H](NC(=O)[C@@H](NC(=O)C(NC(=O)[C@@H](NC(=O)[C@@H](NC(=O)CNC(=O)CNC(=O)[C@@H](N(C(=O)CNC(=O)[C@H](NC(=O)[C@@H]([NH3+])Cc1ccc(O)cc1)C)C)Cc1ccccc1)CC(=O)N)CC(C)C)(C)C)CCCC[NH3+])CC(=O)N)C)CC(C)C)CCCC[NH3+])C(=O)N[C@@H](CC(C)C)C(=O)N
CHEMBL3326229	0.24	[NH+](C)(C)C1(CCC2([NH+](CCc3c2[nH]c2c3cccc2)C)CC1)c1ccccc1
CHEMBL1076579	0.24	O(CC(O)COc1cc2[C@@]34[C@H]([C@H]([NH+](CC3)CC3CCC3)Cc2cc1)CCCC4)c1ccc(cc1)Cc1ccc(OCC(O)COc2cc3[C@@]45[C@H]([C@H]([NH+](CC4)CC4CCC4)Cc3cc2)CCCC5)cc1
CHEMBL511816	0.24	O1[C@@H]2[C@]34CC[NH+]([C@H](Cc5c3c1c(O)cc5)[C@]4(O)CCC2)CC1CC1
CHEMBL301160	0.23	Oc1cc2[C@@]34[C@H]([C@H]([NH+](CC3)CC3CCC3)Cc2cc1)CCCC4
CHEMBL2208361	0.23	O(C(C)C)c1ccc(cc1)-c1ccc(cc1)CCNC(=O)c1cc2c(CC3[NH+](CCC2(C)C3C)CC2CC2)cc1
CHEMBL2208353	0.23	O(C)c1cc(C)c(cc1)-c1ccc(cc1)CCNC(=O)c1cc2c(CC3[NH+](CCC2(C)C3C)CC2CC2)cc1
CHEMBL186300	0.23	Clc1ccc(cc1)C1(O)CC[NH+](CC1)CCC(C(OC)=O)(c1ccccc1)c1ccccc1
CHEMBL2113306	0.23	O1[C@@H]2[C@]34[C@@]5([C@H]([NH+](CC3)C)Cc3c4c1c(O)cc3)C[C@H](CNC(=O)\C=C\c1ccc(cc1)C)[C@@]2(OC)CC5
CHEMBL419621	0.222	Oc1cc(ccc1)\C(=C\1/CC2[NH+](C(C/1)CC2)CCc1ccccc1)\c1ccc(cc1)C(=O)NCC
CHEMBL199931	0.22	O1[C@@H]2[C@]34[C@H]([C@H]([NH+](CC3)C)Cc3c4c1c(OC(=O)CCCCCCCCC(Oc1cc4[C@@]56C([C@H]([NH+](CC5)CC5CCC5)Cc4cc1)CCCC6)=O)cc3)C=C[C@@H]2O
CHEMBL2113313	0.22	O1[C@@H]2[C@]34[C@]5([C@H]6[C@H](CN(C6)C(=O)\C=C\c6ccccc6C)[C@@]2(OC)C=C5)[C@H]([NH+](CC3)C)Cc2c4c1c(O)cc2
CHEMBL521543	0.22	O(C(=O)Cc1ccc(OC)cc1)c1cc2[C@@]34CCCC[C@@]3(O)[C@H]([NH+](CC4)CC3CCC3)Cc2cc1
CHEMBL33986	0.22	Oc1cc2[C@@]34CCCC[C@@]3(O)[C@H]([NH+](CC4)CC3CCC3)Cc2cc1
CHEMBL607125	0.21	O1[C@@H]2[C@]34CC[NH+]([C@H](Cc5c3c1c(O)cc5)[C@]4(NC(=O)\C=C\c1ccccc1C)CCC2=O)C
CHEMBL1080925	0.21	O(C(=O)CCCCCCCCC)c1cc2[C@@]34[C@H]([C@H]([NH+](CC3)CC3CCC3)Cc2cc1)CCCC4
CHEMBL592	0.21	Oc1cc2[C@@]34[C@H]([C@H]([NH+](CC3)C)Cc2cc1)CCCC4
CHEMBL494853	0.21	O1[C@@H]2[C@]34CC[NH+]([C@H](Cc5c3c1c(O)cc5)[C@]4(O)CC[C@@H]2NC(=O)c1nc2c(cc1)cccc2)CC1CC1
CHEMBL410884	0.21	O1[C@@H]2[C@]34CC[NH+]([C@H](Cc5c3c1c(O)cc5)[C@]4(O)CC[C@H]2NC(=O)c1ccc(cc1)C(OC)=O)CC1CC1
CHEMBL468469	0.21	O1[C@@H]2[C@]34CC[NH+]([C@H](Cc5c3c1c(O)cc5)[C@]4(O)CC[C@@H]2O)CC1CC1
CHEMBL146756	0.2	O(C(=O)\C=C\C(Oc1cc2[C@@]34[C@H]([C@H]([NH+](CC3)CC3CCC3)Cc2cc1)CCCC4)=O)c1cc2[C@@]34[C@H]([C@H]([NH+](CC3)CC3CCC3)Cc2cc1)CCCC4
CHEMBL438871	0.2	Clc1ccc(cc1)-c1ccc(cc1)CCNC(=O)c1cc2c(CC3[NH+](CC[C@@]2(C)[C@H]3C)CC2CC2)cc1
CHEMBL3275494	0.2	Oc1cc2c(CC3[NH+](CC[C@@]2(C)[C@H]3C)CCc2ccccc2)cc1
CHEMBL242226	0.19	Oc1cc(ccc1)[C@]12CCC[C@@H]([NH+](CC1)CCc1ccccc1)C2=C
CHEMBL411738	0.19	O1[C@@H]2[C@]34CC[NH+]([C@H](Cc5c3c1c(O)cc5)[C@]4(O)CC[C@@H]2NC(=O)c1cc(OC)cc(OC)c1)CC1CC1
CHEMBL610550	0.19	O1[C@@H]2[C@]34CC[NH+]([C@H](Cc5c3c1c(O)cc5)[C@]4(O)CC[C@@H]2Nc1ccccc1)CC1CC1
CHEMBL388873	0.19	Oc1cc(ccc1)[C@@]12CCC[C@@H]([NH+](CC1)CCc1ccccc1)[C@H]2O
CHEMBL140278	0.19	O1[C@@H]2[C@]34CC[NH+]([C@H](Cc5c3c1c(O)cc5)[C@]4(O)CC[C@H]2O)CC1CC1
CHEMBL415284	0.19	O1[C@@H]2[C@]34[C@H]([C@H]([NH+](CC3)CC=C)Cc3c4c1c(O)cc3)C=C[C@@H]2O
CHEMBL578629	0.18	O1[C@@H]2[C@]34[C@@]5([C@H]([NH+](CC3)C)Cc3c4c1c(O)cc3)C[C@H]([C@@](O)(CCc1ccccc1)C)[C@]2(OC)C=C5
CHEMBL2113307	0.18	Clc1ccc(cc1)\C=C\C(=O)NC[C@H]1C[C@@]23[C@]45[C@@H](Oc6c4c(C[C@H]2[NH+](CC5)C)ccc6O)[C@]1(OC)CC3
CHEMBL3309515	0.18	O1[C@@H]2[C@]34CC[NH+]([C@H](Cc5c3c1c(O)cc5)[C@]4(O)CC=1CCC(=O)N(C=12)Cc1ccccc1)CC1CC1
CHEMBL2208355	0.18	O=C(NCCc1cc2c(cc1)cccc2)c1cc2c(CC3[NH+](CCC2(C)C3C)CC2CC2)cc1
CHEMBL399344	0.18	O=C(NCCc1cc2c(cc1)cccc2)c1cc2c(CC3[NH+](CC[C@@]2(C)[C@H]3C)CC2CC2)cc1
CHEMBL238361	0.17	O(c1ccc(cc1)C[NH2+]CCc1ccccc1)c1ncc(cc1)C(=O)N
CHEMBL1161414	0.17	Oc1cc(C)c(C[C@H]([NH3+])[C@@H](O)C\C=C\[C@H](O)[C@@H](Cc2ccccc2)C(=O)N[C@@H](Cc2ccccc2)C(=O)N)c(c1)C
CHEMBL2048766	0.17	O1c2cc(ccc2OC1)CNc1cc2[C@@]34[C@H]([C@H]([NH+](CC3)CC3CC3)Cc2cc1)CCCC4
CHEMBL3085528	0.16	Oc1cc2c(C[C@H]3[NH+](CC[C@@]2(C)[C@H]3C)CC2CC2)cc1
CHEMBL56585	0.16	Oc1cc2c(C[C@H]3[NH+](CC[C@]2(C)[C@H]3C)CC2CC2)cc1
CHEMBL203251	0.16	O(C(=O)CCC(Oc1cc2[C@@]34C([C@H]([NH+](CC3)CC3CCC3)Cc2cc1)CCCC4)=O)c1cc2[C@@]34C([C@H]([NH+](CC3)CC3CCC3)Cc2cc1)CCCC4
CHEMBL2048772	0.16	Oc1cc(ccc1)CNc1cc2[C@@]34[C@H]([C@H]([NH+](CC3)CC3CC3)Cc2cc1)CCCC4
CHEMBL470005	0.16	Oc1c2[C@@]34CCCC[C@@]3(O)[C@H]([NH+](CC4)CC3CC3)Cc2ccc1C(=O)N
CHEMBL186795	0.16	FC(F)(F)c1cc(ccc1)C1(O)CC[NH+](CC1)CCC(C(=O)N(C)C)(c1ccccc1)c1ccccc1
CHEMBL289683	0.16	Oc1cc2c(CC3[NH+](CCC2(C)C3C)CC2CC2)cc1
CHEMBL501451	0.16	Oc1cc(C)c(C[C@H]([NH3+])C(=O)N2Cc3c(C[C@H]2C(=O)NCC(=O)Nc2ccccc2)cccc3)c(c1)C
CHEMBL429929	0.16	O1[C@@H]2[C@]34CC[NH+]([C@H](Cc5c3c1c(O)cc5)[C@]4(O)CC[C@@H]2NC(=O)c1cc(OC)ccc1)CC1CC1
CHEMBL433697	0.16	O(C(=O)CCC(Oc1cc2[C@@]34[C@H]([C@H]([NH+](CC3)CC3CCC3)Cc2cc1)CCCC4)=O)c1cc2[C@@]34[C@H]([C@H]([NH+](CC3)CC3CCC3)Cc2cc1)CCCC4
CHEMBL1161427	0.16	Oc1cc(C)c(C[C@H]([NH3+])[C@@H](O)C\C=C\[C@H](O)[C@@H](Cc2ccccc2)C(=O)N[C@@H](Cc2ccccc2)CO)c(c1)C
CHEMBL411927	0.16	O1[C@@H]2[C@]34CC[NH+]([C@H](Cc5c3c1c(O)cc5)[C@]4(O)CC[C@H]2NC(=O)Cc1ccccc1)CC1CC1
CHEMBL458631	0.16	Oc1cc(C)c(C[C@H]([NH3+])C(=O)N2Cc3c(C[C@H]2C(=O)NCC(=O)NCc2ccccc2)cccc3)c(c1)C
CHEMBL514769	0.15	O1[C@@H]2[C@]34CC[NH+]([C@H](Cc5c3c1c(O)cc5)[C@]4(O)CC[C@@H]2NC(=O)c1cccnc1)CC1CC1
CHEMBL517779	0.15	O[C@]12[C@@]3(CCCC1)CC[NH+]([C@@H]2Cc1c3cc(cc1)C(=O)N)CC1CCC1
CHEMBL3667197	0.15	Oc1c2[C@@]34CC(=O)CC[C@@]3(O)[C@H]([NH+](CC4)C)Cc2ccc1C(=O)NCCc1ccc(cc1)-c1cn[nH]c1
CHEMBL300662	0.15	Oc1cc(ccc1)[C@@]1(CC[NH+](C[C@@H]1C)CC[C@H](O)C1CCCCC1)C
CHEMBL2113666	0.15	Clc1ccccc1\C=C\C(=O)N[C@@]12[C@]34[C@@H](Oc5c3c(C[C@H]1[NH+](CC4)C)ccc5)C(=O)CC2
CHEMBL2181202	0.143	Oc1cc(C)c(C[C@H]([NH3+])C(=O)N[C@H](CCCNC(=[NH2+])N)C(=O)N[C@@H](Cc2ccccc2)C(=O)N[C@@H](CCCC[NH3+])C(=O)N)c(c1)C
CHEMBL3086757	0.14	O1[C@@H]2[C@]34CC[NH+]([C@H](Cc5c3c1c(O)cc5)[C@]4(OC(=O)c1ncccc1)CCC2=O)CC1CC1
CHEMBL413512	0.14	O(C(=O)CCC(Oc1cc2[C@@]34[C@H]([C@H]([NH+](CC3)CC3CC3)Cc2cc1)CCCC4)=O)c1cc2[C@@]34[C@H]([C@H]([NH+](CC3)CC3CC3)Cc2cc1)CCCC4
CHEMBL63309	0.14	O=C(NC)c1ccc(cc1)\C(=C\1/CC2[NH+](C(C/1)CC2)CCc1ccccc1)\c1ccccc1
CHEMBL28198	0.14	O(C(=O)[C@]1(N(C(=O)CC)c2ccccc2)CC[NH+](C[C@H]1C)CCc1ccccc1)C
CHEMBL1774946	0.14	Oc1cc2[C@@]34CCCC[C@@]3(OC)[C@H]([NH+](CC4)CC3CCC3)Cc2cc1
CHEMBL2113304	0.14	O1[C@@H]2[C@]34[C@@]5([C@H]([NH+](CC3)C)Cc3c4c1c(O)cc3)C[C@H](CNC(=O)\C=C\c1ccccc1C)[C@@]2(OC)CC5
CHEMBL472937	0.14	O1[C@@H]2[C@]34CC[NH+]([C@H](Cc5c3c1c(O)cc5)[C@]4(O)CC[C@H]2NC(=O)c1cccnc1)CC1CC1
CHEMBL476600	0.14	O1[C@@H]2[C@]34CC[NH+]([C@H](Cc5c3c1c(O)cc5)[C@]4(OC(=O)c1ncccc1)CCC2=O)CC1CC1
CHEMBL273105	0.13	O1[C@@H]2[C@]34CC[NH+]([C@H](Cc5c3c1c(O)cc5)[C@]4(O)CC[C@H]2NC(=O)Cc1cc(OC)ccc1)CC1CC1
CHEMBL410122	0.13	O1[C@@H]2[C@]34CC[NH+]([C@H](Cc5c3c1c(O)cc5)[C@]4(O)CC[C@H]2NC(=O)c1cc(O)ccc1)CC1CC1
CHEMBL196960	0.13	s1cccc1CC[NH+]1CCC(N(C(=O)C(F)C)c2ccccc2)(CC1)COC
CHEMBL370029	0.13	Oc1c2[C@@]34CC(=O)CC[C@@]3(O)[C@H]([NH+](CC4)CC3CCC3)Cc2ccc1C(=O)N
CHEMBL236662	0.125	Oc1cc(C)c(C[C@H]([NH3+])C(=O)NCCCCC2=NC(C)=C(NC2=O)CCc2ccccc2)c(c1)C
CHEMBL2208359	0.12	O(C)c1ccccc1-c1ccc(cc1)CCNC(=O)c1cc2c(CC3[NH+](CCC2(C)C3C)CC2CC2)cc1
CHEMBL120758	0.12	Oc1cc(C)c(C[C@H]([NH3+])C(=O)N2CCC[C@H]2C(=O)N[C@@H](Cc2ccccc2)C(=O)N)c(c1)C
CHEMBL412050	0.12	O1[C@@H]2[C@]34CC[NH+]([C@H](Cc5c3c1c(O)cc5)[C@]4(O)CC[C@H]2NC(=O)CCc1ccccc1)CC1CC1
CHEMBL523382	0.12	O1[C@@H]2[C@]34CC[NH+]([C@H](Cc5c3c1c(O)cc5)[C@]4(O)CC[C@@H]2NC(=O)c1cc2c(nc1)cccc2)CC1CC1
CHEMBL242048	0.12	O(C(=O)Nc1ccccc1)c1cc2C34C(C([NH+](CC3)CC3CCC3)Cc2cc1)CCCC4
CHEMBL410526	0.12	O1[C@@H]2[C@]34CC[NH+]([C@H](Cc5c3c1c(O)cc5)[C@]4(O)CC[C@H]2NC(=O)c1cc(OC)ccc1)CC1CC1
CHEMBL2208363	0.12	O(C(C)C)c1ccccc1-c1ccc(cc1)CCNC(=O)c1cc2c(CC3[NH+](CCC2(C)C3C)CC2CC2)cc1
CHEMBL3309518	0.11	O1[C@@H]2[C@]34CC[NH+]([C@H](Cc5c3c1c(O)cc5)[C@]4(O)CC=1CCC(=O)N(C=12)CC1CCCCC1)CC1CC1
CHEMBL421665	0.11	Clc1ccc(cc1C(F)(F)F)C1(O)CC[NH+](CC1)CCC(C(=O)N(C)C)(c1ccccc1)c1ccccc1
CHEMBL364625	0.11	FC(F)(F)c1cc(ccc1)C1(O)CC[NH+](CC1)CCC(C(OC)=O)(c1ccccc1)c1ccccc1
CHEMBL494854	0.11	O1[C@@H]2[C@]34CC[NH+]([C@H](Cc5c3c1c(O)cc5)[C@]4(O)CC[C@H]2NC(=O)c1nc2c(cc1)cccc2)CC1CC1
CHEMBL397035	0.11	O(C(=O)Nc1ccccc1)c1cc2C34C(C([NH+](CC3)CC3CC3)Cc2cc1)CCCC4
CHEMBL272215	0.1	Clc1cc(ccc1Cl)C(=O)N[C@H]1[C@@H]2Oc3c4[C@@]25CC[NH+]([C@H](Cc4ccc3O)[C@]5(O)CC1)CC1CC1
CHEMBL1957843	0.1	S(=O)(=O)(Nc1cc(ccc1)C1([C@H]2[C@@H]1C[NH+](C2)CC1Cc2c(cccc2)C1O)CC)C
CHEMBL521854	0.1	O1[C@@H]2[C@]34CC[NH+]([C@H](Cc5c3c1c(O)cc5)[C@]4(O)CC[C@H]2NC(=O)c1ncc2c(c1)cccc2)CC1CC1
CHEMBL1824509	0.1	Clc1nccc(c1)C(=O)N[C@H]1[C@@H]2Oc3c4[C@@]25CC[NH+]([C@H](Cc4ccc3O)[C@]5(O)CC1)CC1CC1
CHEMBL1852788	0.1	Clc1nccc(c1)C(=O)N[C@H]1[C@@H]2Oc3c4[C@@]25CC[NH+]([C@H](Cc4ccc3O)[C@]5(O)CC1)CC1CC1
CHEMBL147511	0.09	O(C(=O)CCCCCCCCC(Oc1cc2[C@@]34[C@H]([C@H]([NH+](CC3)CC3CCC3)Cc2cc1)CCCC4)=O)c1cc2[C@@]34[C@H]([C@H]([NH+](CC3)CC3CCC3)Cc2cc1)CCCC4
CHEMBL609147	0.089	O(CC1(N(C(=O)CC)c2ccccc2)CC[NH+](CC1)CCc1ccccc1)C
CHEMBL1774949	0.089	O(C(=O)CCCCCCCCC(Oc1cc2[C@@]34[C@H]([C@H]([NH+](CC3)CC3CCC3)Cc2cc1)CCCC4)=O)c1cc2[C@@]34CCCC[C@@]3(O)[C@H]([NH+](CC4)CC3CCC3)Cc2cc1
CHEMBL3086305	0.085	s1c2c(nc1NC(=O)C)C[C@]13[C@H]([C@H]([NH+](CC1)CC1CC1)Cc1c3cc(O)cc1)C2
CHEMBL2208356	0.084	O(C)c1ccc(cc1)-c1ccc(cc1)CCNC(=O)c1cc2c(CC3[NH+](CCC2(C)C3C)CC2CC2)cc1
CHEMBL249985	0.084	O(C)c1ccc(cc1)-c1ccc(cc1)CCNC(=O)c1cc2c(CC3[NH+](CC[C@@]2(C)[C@H]3C)CC2CC2)cc1
CHEMBL509528	0.081	Oc1cc(C)c(C[C@H](NC(=O)C([NH3+])CCCCCC)C(=O)N2CCC[C@H]2C(=O)N[C@@H](Cc2c3c([nH]c2)cccc3)C(=O)N[C@@H](Cc2ccccc2)C(=O)N)c(c1)C
CHEMBL568757	0.08	[NH+]1([C@H]2[C@H]3[C@@](CCCC3)(CC1)c1cc(Nc3ccccc3)ccc1C2)CC1CC1
CHEMBL511645	0.072	Oc1c2[C@@]34C[C@H](O)CC[C@@]3(O)[C@H]([NH+](CC4)CC3CCC3)Cc2ccc1C(=O)N
CHEMBL495057	0.07	O1[C@@H]2[C@]34CC[NH+]([C@H](Cc5c3c1c(O)cc5)[C@]4(O)CC[C@H]2NC(=O)c1cc2c(nc1)cccc2)CC1CC1
CHEMBL2311157	0.07	O(C(=O)C1(N(C(=O)CC)c2ccccc2)CC[NH+](CC1)CCc1ccccc1)C
CHEMBL2347235	0.065	O=C(NCCc1ccc(cc1)-c1ccncc1)c1cc2c(CC3[NH+](CC[C@@]2(C)[C@H]3C)CC2CC2)cc1
CHEMBL2208354	0.064	O(C)c1cc2c(cc(cc2)CCNC(=O)c2cc3c(CC4[NH+](CCC3(C)C4C)CC3CC3)cc2)cc1
CHEMBL2347236	0.064	O=C(NCCc1ccc(cc1)-c1cccnc1)c1cc2c(CC3[NH+](CC[C@@]2(C)[C@H]3C)CC2CC2)cc1
CHEMBL49269	0.062	Oc1cc2[C@@]34[C@H]([C@H]([NH+](CC3)CC3CC3)Cc2cc1)CCCC4
CHEMBL500419	0.061	O(C(=O)COc1ccccc1)c1cc2[C@@]34CCCC[C@@]3(O)[C@H]([NH+](CC4)CC3CCC3)Cc2cc1
CHEMBL438413	0.06	O1[C@@H]2[C@]34CC[NH+]([C@H](Cc5c3c1c(O)cc5)[C@]4(O)CC[C@H]2NC(=O)\C=C\Cc1ccccc1)CC1CC1
CHEMBL121403	0.06	O=C(N([C@@H]1CC[NH+](C[C@H]1C)C[C@@H](O)c1ccccc1)c1ccccc1)CC
CHEMBL2208352	0.059	O(C)c1ccc(cc1C)-c1ccc(cc1)CCNC(=O)c1cc2c(CC3[NH+](CCC2(C)C3C)CC2CC2)cc1
CHEMBL412923	0.059	Oc1cc(C)c(C[C@H]([NH3+])C(=O)N2CCC[C@H]2C(=O)N[C@@H](Cc2c3c([nH]c2)cccc3)C(=O)N[C@@H](Cc2ccccc2)C(=O)N)c(c1)C
CHEMBL471243	0.052	Oc1c2[C@@]34CC(=O)CC[C@@]3(O)[C@H]([NH+](CC4)CC3CC3)Cc2ccc1C(=O)N
CHEMBL426084	0.052	Oc1c2[C@@]34CC(=O)CC[C@@]3(O)[C@H]([NH+](CC4)CC3CC3)Cc2ccc1C(=O)N
CHEMBL409458	0.05	Clc1ccc(cc1)C(=O)N[C@H]1[C@@H]2Oc3c4[C@@]25CC[NH+]([C@H](Cc4ccc3O)[C@]5(O)CC1)CC1CC1
CHEMBL2334773	0.0405	o1cccc1[C@H](NC(=O)[C@@H](NC(=O)[C@H]1N(CCC1)C(=O)[C@@H]([NH3+])Cc1c(cc(O)cc1C)C)Cc1c2c([nH]c1)cccc2)C(C(=O)[O-])=C
CHEMBL2334772	0.0322	Oc1cc(C)c(C[C@H]([NH3+])C(=O)N2CCC[C@H]2C(=O)N[C@@H](Cc2c3c([nH]c2)cccc3)C(=O)N[C@H](C(C(=O)[O-])=C)c2ccccc2)c(c1)C
CHEMBL452991	0.0298	O1[C@@H]2[C@]34CC[NH+]([C@H](Cc5cc(O)cc1c35)[C@]4(O)CC[C@@H]2NC(=O)COCC(=O)NCCCCNC(=O)COCC(=O)NC)C
CHEMBL571767	0.026	O(C)c1ccc(Nc2cc3[C@@]45[C@H]([C@H]([NH+](CC4)CC4CC4)Cc3cc2)CCCC5)cc1
CHEMBL2208348	0.021	Oc1cc(ccc1)-c1ccc(cc1)CCNC(=O)c1cc2c(CC3[NH+](CCC2(C)C3C)CC2CC2)cc1
CHEMBL12391	0.02	O=C(N([C@H]1CC[NH+](C[C@H]1C)CCc1ccccc1)c1ccccc1)CC
CHEMBL2208358	0.018	O(C)c1cc(ccc1)-c1ccc(cc1)CCNC(=O)c1cc2c(CC3[NH+](CCC2(C)C3C)CC2CC2)cc1
CHEMBL464230	0.015	O=C(N)c1cc2c(CC3[NH+](CCC2(C)C3C)CCc2ccccc2)cc1
CHEMBL331883	0.013	O=C(N([C@H]1CC[NH+](C[C@H]1C)C[C@H](O)c1ccccc1)c1ccccc1)CC
CHEMBL58362	0.01	O(C)c1c2c(N[C@@]3([C@H]4[NH+](C[C@@H](CC)[C@H](C4)/C(=C/OC)/C(OC)=O)CC3)C2=O)ccc1
CHEMBL199832	0.01	O1CCC[C@H]1C[NH+]1[C@H]2C3[C@@](CCCC3)(CC1)c1cc(O)ccc1C2
