# Supplementary material for: Activity Models of Key GPCR Families in the Central Nervous System: A Tool for Many Purposes
Source: J Chem Inf Model. 2023 May 31;63(11):3248–62. doi: 10.1021/acs.jcim.2c01531 (PMC10268961; doi:10.1021/acs.jcim.2c01531)
Supplement: Supplementary file 4 — ci2c01531_si_004.zip [file ci2c01531_si_004.zip › xlsx_active_files/CB2_EC50_actives.xlsx]

## Sheet: CB2_EC50_actives
CMPD_CHEMBLID	STANDARD_VALUE	CANONICAL_SMILES
CHEMBL512906	5	O=C(N(CC)CC)c1cc2nc(Cc3ccc(OCC)cc3)n(Cc3ccncc3)c2cc1
CHEMBL259321	5	S(=O)(=O)(c1cc2nc(C(C)(C)C)n(CC3CCOCC3)c2cc1)c1ccc(C[N+H3])cc1
CHEMBL256993	5	Clc1c(S(=O)(=O)CC)cc2nc(Cc3ccc(OCC)cc3)n(CC3CCCCC3)c2c1
CHEMBL476100	5	Clc1c(-c2nc(CCC(=O)Nc3cnc4c(c3)cccc4)on2)ccc(F)c1
CHEMBL250026	5	O=C(N1CCC(C)CC1)c1cc2c(n(CC=C)c3c2C[N+H](C2CCCC2)C3)cc1
CHEMBL404647	5	S(=O)(=O)(N1CCCCC1)c1c(C)ccc(C(=O)N[C@@H](C)C2CCCCC2)c1
CHEMBL253074	5	S(=O)(=O)(N1CCOCC1)c1c(C)ccc(C(=O)N2CC3C(CC2)CCCC3)c1
CHEMBL402768	5	Clc1c(NC(=O)c2cc(S(=O)(=O)N3CCCCC3)c(C)cc2)cccc1
CHEMBL511404	5	Clc1c(-c2occc2)cc(NC(=O)C(S(=O)(=O)c2ccc(Cl)cc2)(C)C)cc1
CHEMBL3357338	5	Clc1c(-c2n(C(COC)COC)c3nc(C)nc(N4CC[N+H](CC)CC4)c3n2)cccc1
CHEMBL1644683	5	FC(F)(F)c1cc(-c2nc(-c3cc(C[N+H]4CCC(F)(F)CC4)ccc3)[nH]c2)ccc1
CHEMBL1644735	5	Fc1c(-c2nc(-c3cc(C[N+H]4CCC(F)(F)CC4)ccc3)[nH]c2)cc(OC)cc1
CHEMBL1644687	5	Brc1cc(-c2nc(-c3cc(C[N+H]4CCOCC4)ccc3)[nH]c2)ccc1
CHEMBL1644736	5	Fc1c(-c2nc(-c3cc(C[N+H]4CCC(F)CC4)ccc3)[nH]c2)cc(OC)cc1
CHEMBL1644691	5	Clc1c(Cl)cccc1-c1nc(-c2cc(C[N+H]3CCC(F)CC3)ccc2)[nH]c1
CHEMBL571550	5	O=C(c1c2c(n(CCCC)c1)cccc2)C1C(C)(C)C1(C)C
CHEMBL3400948	5	FC(F)(F)c1onc(NC(=O)N2CCN(C(=O)c3ncc(C(F)(F)F)cc3)CCC2)c1
CHEMBL1800691	5	Clc1c(N2CCN(C(=O)Nc3noc(C(C)(C)C)c3)CCC2)ncc(C(F)(F)F)c1
CHEMBL1800745	5	FC(F)(F)c1cnc(N2CCN(C(=O)Nc3noc(C(C)(C)C)c3)CCC2)cc1
CHEMBL471558	4.8	O=C(N(CC)CC)c1cc2nc(Cc3ccc(OCC)cc3)n(C[C@H]3OCCC3)c2cc1
CHEMBL2414029	4.8	O=C(NC12C3CC(C1)CC(C2)C3)c1noc(-c2c(OCCCCC)cccc2)c1
CHEMBL3234675	4.8	S(=O)(=O)(c1cc2nc(CC(C)(C)C)n(CC[N+H](C)C)c2cc1)C1CN(C(=O)N)C1
CHEMBL2204905	4.7	FC1(F)CCN(C(=O)c2c(NC(=O)CC(C)(C)C)sc3c2CCCC3)CC1
CHEMBL2205592	4.7	FC(F)(F)Oc1c(C(=O)Nc2c(C(=O)N3CC(F)(F)C3)c3c(s2)COCC3)cccc1
CHEMBL2057799	4.7	Clc1c(-c2[nH]c3nc(C)nc(N4CC[N+H](CC)CC4)c3n2)cccc1
CHEMBL3353878	4.7	O=C([N-]c1onc(C(C)(C)C)c1)[C@H]1[N+H](C2CCCCC2)C[C@H](O)C1
CHEMBL3353873	4.7	Clc1cc2nc(NC(=O)[C@H]3[N+H](C4CCOCC4)CCC3)sc2cc1
CHEMBL3092906	4.7	Clc1c(-c2[nH]c3nc(C)nc(N4CC[N+H](CC)CC4)c3n2)cccc1
CHEMBL1950932	4.6	S(=O)(=O)(c1cc2nc(C(C)(C)C)n(CC3CCN(C(=O)C)CC3)c2cc1)c1ccncc1
CHEMBL2057798	4.6	Clc1c(-c2n(C)c3nc(C)nc(N4CC[N+H](CC)CC4)c3n2)cccc1
CHEMBL3092905	4.6	Clc1c(-c2n(C)c3nc(C)nc(N4CC[N+H](CC)CC4)c3n2)cccc1
CHEMBL498346	4.6	O(C)c1c2[C@H]3[C@H](C(C)(C)Oc2cc(C(CCCCC)(C)C)c1)CCC(C)=C3
CHEMBL516388	4.6	S(=O)(=O)(N1CCOCC1)c1c(C)ccc(C(=O)N[C@@H]2C(C)(C)[C@H]3C[C@]2(C)CC3)c1
CHEMBL255474	4.6	S(=O)(=O)(N1CCOCC1)c1c(C)ccc(C(=O)N[C@@H]2C(C)(C)[C@@H]3C[C@@]2(C)CC3)c1
CHEMBL113230	4.6	O=C1Oc2c(c(O)cc(C(CCCCCC)(C)C)c2)-c2c1ccc(C)c2
CHEMBL3582008	4.4	O=C(OCC)C(NC(=O)c1nc(OCC2CC2)c(N2CC(OC)C2)cc1)(CC)CC
CHEMBL3582012	4.4	FC1CN(C(=O)C(NC(=O)c2nc(OCC3CC3)c(N3CC(OC)C3)cc2)(CC)CC)C1
CHEMBL2414031	4.4	O=C(NC1CCC1)c1noc(-c2c(OCCCCC)cccc2)c1
CHEMBL272754	4.4	FC(F)(F)c1c(C)c(C(=O)N=C2N(CC3CC3)N(C)C(C(C)(C)C)=C2)ccc1
CHEMBL3582018	4.3	FC1(F)CN(c2c(OCC3CC3)nc(C(=O)NC(C(=O)NC)(CC)CC)cc2)C1
CHEMBL3357337	4.3	Clc1c(-c2n(CCCOC)c3nc(C)nc(N4CC[N+H](CC)CC4)c3n2)cccc1
CHEMBL256753	4.3	Brc1c(S(=O)(=O)N2CCCC2)cc(C(=O)N[C@@H]2C(C)(C)[C@@H]3C[C@@]2(C)CC3)cc1
CHEMBL453842	4.2	O=C(N(C)C1CCCCC1)c1cc2nc(Cc3ccc(OCC)cc3)n(CC3CC3)c2cc1
CHEMBL3353865	4.2	O=C(Nc1noc(C(C)(C)C)c1)[C@H]1[N+H](C2CCCC2)CCC1
CHEMBL3354944	4.2	O=C(NC(C)(C)c1ccccc1)c1nn(-c2ncccc2)c2[C@H]3[C@H](C3)Cc12
CHEMBL2179763	4.11	O=C(NC(NC(=O)Cc1ccccc1)c1ccc(C(C)C)cc1)Cc1ccccc1
CHEMBL2057800	4.1	Clc1c(-c2n(C3CC3)c3nc(C)nc(N4CC[N+H](C)CC4)c3n2)cccc1
CHEMBL3092897	4.1	Clc1c(-c2n(C3CC3)c3nc(C)nc(N4CC[N+H](C)CC4)c3n2)cccc1
CHEMBL307696	4.1	OCC1=CC[C@H]2C(C)(C)Oc3c(c(O)cc(C(CCCCCC)(C)C)c3)[C@@H]2C1
CHEMBL256781	4	S(=O)(=O)(CC)c1cc2nc(Cc3ccc(OCC)cc3)n(CC3CCOCC3)c2cc1
CHEMBL467010	4	S(=O)(=O)(c1ccccc1)C1(C(=O)Nc2cnc3c(c2)cccc3)CC1
CHEMBL257612	4	S(=O)(=O)(CCC#N)c1cc2nc(C(C)(C)C)n(CC3CCOCC3)c2cc1
CHEMBL403045	4	Clc1c(SCC)cc2nc(Cc3ccc(OCC)cc3)n(CC3CCOCC3)c2c1
CHEMBL403591	4	S(=O)(=O)(CC)c1cc2nc(CC(C)C)n(CC3CCOCC3)c2cc1
CHEMBL402281	4	S(=O)(=O)(CC)c1cc2nc(n(CC3CCOCC3)c2cc1)C1CC1
CHEMBL399949	4	S(=O)(=O)(CC)n1c2c(c3c1C[N+H](C1CCCC1)C3)cc(C(=O)N(CCCC)C)cc2
CHEMBL252279	4	S(=O)(=O)(N1CCCC1)c1c(C)ccc(C(=O)N2CC3C(CC2)CCCC3)c1
CHEMBL254146	4	S(=O)(=O)(N1CCCCC1)c1c(C)ccc(C(=O)Nc2c3ncccc3ccc2)c1
CHEMBL404540	4	Clc1c(S(=O)(=O)N2CCCC2)cc(C(=O)N2CC3C(CC2)CCCC3)cc1
CHEMBL254730	4	S(=O)(=O)(N1CCCC1)c1c(C(C)C)ccc(C(=O)NC2CCCCC2)c1
CHEMBL555610	4	Clc1c(C(=O)N=C2N(CC3CC3)C(C)=C(C(C)(C)C)S2)cc(C(F)(F)F)cc1
CHEMBL1644742	4	Fc1c(-c2nc(-c3cc(C[N+H]4CCCCC4)ccc3)[nH]c2)cc(OC)cc1
CHEMBL1644734	4	Fc1c(-c2nc(-c3cc(C[N+H]4CCOCC4)ccc3)[nH]c2)cc(OC)cc1
CHEMBL1835125	3.98	O=C1N(C(=O)CN1Cc1ccc(-c2nc(C[N+H]3CCCCC3)ccc2)cc1)C1CCC1
CHEMBL3354952	3.7	Fc1c(-n2nc(C(=O)NC(CO)(C)C)c3c2[C@H]2[C@H](C2)C3)ccc(F)c1
CHEMBL2205596	3.6	FC(F)(F)c1c(C(=O)Nc2c(C(=O)N3CCC(F)(F)CC3)c3c(s2)COCC3)c(F)ccc1
CHEMBL519592	3.4	O=C(N(CC)CC)c1cc2nc(Cc3ccc(OCC)cc3)n(C[C@H]3[N+H](C)CCC3)c2cc1
CHEMBL2414023	3.4	O=C(NC12CC3CC(C1)CC(C2)C3)c1noc(-c2c(OCCCCCC)cccc2)c1
CHEMBL458142	3.3	O=C(N(C)c1cc2nc(Cc3ccc(OCC)cc3)n(CC3CC3)c2cc1)N1CCCCC1
CHEMBL472121	3.3	O=C(N(CC)CC)c1cc2nc(Cc3ccc(OCC)cc3)n(Cc3occc3)c2cc1
CHEMBL2205595	3.3	FC(F)(F)Oc1c(C(=O)Nc2c(C(=O)N3CCC(F)(F)CC3)c3c(s2)COCC3)cccc1
CHEMBL499050	3.3	Clc1c(-c2nc(CCC(=O)Nc3cnc4ncc(Cl)cc4c3)on2)ccc(F)c1
CHEMBL510072	3.2	O=C(N(CC)CC)c1cc2nc(Cc3ccc(Oc4ccccc4)cc3)n(CCC(C)C)c2cc1
CHEMBL454607	3.2	O=C(N(CCC)C)c1cc2nc(Cc3ccc(OCC)cc3)n(CC3CC3)c2cc1
CHEMBL1950928	3.2	S(=O)(=O)(c1cc2nc(C(C)(C)C)n(CC3CCN(C(=O)C)CC3)c2cc1)C1CCCC1
CHEMBL1800654	3.2	S(=O)(=O)(C(C)C)c1cc2nc(CC(C)(C)C)n(CC3CC3)c2cc1
CHEMBL3354943	3.2	Clc1c(-n2nc(C(=O)NC(C)(C)c3ccccc3)c3c2[C@H]2[C@H](C2)C3)ccc(Cl)c1
CHEMBL3422790	3.16	Fc1ccc(CN2C(=O)C(C(=O)NC3CCC(C)CC3)=C([O-])c3c2nccc3)cc1
CHEMBL1835126	3.16	O=C1N(CC2CC2)C(=O)CN1Cc1ccc(-c2nc(C[N+H]3CCCCC3)ccc2)cc1
CHEMBL1835128	3.16	FC(F)(F)CN1C(=O)N(Cc2ccc(-c3nc(C[N+H]4CCCCC4)ccc3)cc2)CC1=O
CHEMBL1223588	3.16	O=C(N[C@@H]1[C@@]2(C)C(C)(C)[C@@H](C1)CC2)N1N=C(CCCCC)C(c2ccccc2)C1
CHEMBL1800165	3.1	S(=O)(=O)(CC(O)(C)C)c1cc2nc(CC(C)(C)C)n(CC3CC3)c2cc1
CHEMBL453844	3	O=C(N1CCCCC1)c1cc2nc(Cc3ccc(OCC)cc3)n(CC3CC3)c2cc1
CHEMBL2205615	3	FC(F)(F)c1c(C(=O)Nc2c(C(=O)N3CCCCC3)c3c(s2)COCC3)cccc1
CHEMBL494995	3	N#Cc1c(-c2ccc(C[N+H]3C[C@H](c4ccccc4)OCC3)cc2)cccc1
CHEMBL442848	3	Clc1c(-c2ccc(C[N+H]3C[C@H](c4ccccc4)OCC3)cc2)cc(C)cc1
CHEMBL254731	3	Clc1c(S(=O)(=O)N2CCCC2)cc(C(=O)NC2CCCCC2)cc1
CHEMBL252044	3	Clc1c(S(=O)(=O)N2CCCC2)cc(C(=O)N2C[C@H]3[C@H](CC2)CCCC3)cc1
CHEMBL469040	3	Clc1c(-c2nc(C3CCN(c4cnc5c(cc(OC(F)(F)F)cc5)c4)CC3)on2)ccc(F)c1
CHEMBL1644733	3	Fc1c(-c2nc(-c3cc(C[N+H]4CCC(F)(F)CC4)ccc3)[nH]c2)ccc(OC)c1
CHEMBL3354963	3	Fc1c(-n2nc(C(=O)NC(CO)(C)C)c3c2[C@@H]2[C@@H](C2)C3)ccc(F)c1
CHEMBL3354529	3	Clc1ccc(C[N+H]2[C@H](C(=O)Nc3noc(C(C)(C)C)c3)CCCC2)cc1
CHEMBL3353863	3	Clc1ccc(N2[C@H](C(=O)Nc3noc(C(C)(C)C)c3)CCC2)cc1
CHEMBL3400947	3	S(=O)(=O)(C(C(=O)Nc1noc(C(C)(C)C)c1)(C)C)c1ncc(C(F)(F)F)cc1
CHEMBL3582024	2.9	O=C(OCC)C(NC(=O)c1nc(OCC2CC2)c(C2CCCC2)cc1)(CC)CC
CHEMBL1950931	2.9	S(=O)(=O)(c1cc2nc(C(C)(C)C)n(CC3CCN(C(=O)C)CC3)c2cc1)c1ccc(F)cc1
CHEMBL2414022	2.9	O=C(NC12CC3CC(C1)CC(C2)C3)c1noc(-c2c(OCCCCC)cccc2)c1
CHEMBL2414021	2.9	O=C(NC12CC3CC(C1)CC(C2)C3)c1noc(-c2c(OCCCC)cccc2)c1
CHEMBL1800163	2.9	S(=O)(=O)(CC)c1cc2nc(CC(C)(C)C)n(CC3CC3)c2cc1
CHEMBL3353870	2.8	O=C([N-]c1onc(C(C)(C)C)c1)[C@H]1[N+H](C2CCOCC2)CCC1
CHEMBL517283	2.7	O=C(N(C)c1cc2nc(Cc3ccc(OCC)cc3)n(CC3CC3)c2cc1)CC(C)C
CHEMBL250808	2.7	S(=O)(=O)(CC)n1c2c(c3c1C[N+H](CCCC)C3)cc(C(=O)N1CCC(C)CC1)cc2
CHEMBL248386	2.7	FC(F)(F)c1cc(C(=O)N=C2N(CC3CC3)C(C)=C(C(C)(C)C)S2)c(C)cc1
CHEMBL1762290	2.7	FC(F)(F)c1ccc(C(=O)N2CCN(C(=O)Nc3ccc(C(C)(C)C)cc3)CCC2)cc1
CHEMBL1800168	2.7	S(=O)(=O)(CC)c1cc2nc(C(C)(C)C)n(CC3CC3)c2cc1
CHEMBL518206	2.6	O=C(N(C)c1cc2nc(Cc3ccc(OCC)cc3)n(CC3CC3)c2cc1)c1sccc1
CHEMBL2414018	2.6	O=C(NC12CC3CC(C1)CC(C2)C3)c1noc(-c2c(OC)cccc2)c1
CHEMBL3357380	2.6	S(=O)(=O)(c1cc2nc(CC(C)(C)C)n(CCOC(F)(F)F)c2cc1)C1C[N+H](C)C1
CHEMBL1835220	2.51	Fc1c(C[N+H]2CCS(=O)(=O)CC2)nc(-c2ccc(CN3C(=O)N(CC(C)C)C(=O)C3)cc2)cc1
CHEMBL1835134	2.51	Fc1c(C[N+H]2CCCCC2)nc(-c2ccc(CN3C(=O)N(CC4CCC4)C(=O)C3)cc2)cc1
CHEMBL1835119	2.51	O=C1N(CC(C)C)C(=O)CN1Cc1ccc(-c2nc(C[N+H]3CCCCC3)ccc2)cc1
CHEMBL1835135	2.51	FC(F)CN1C(=O)N(Cc2ccc(-c3nc(C[N+H]4CCCCC4)c(F)cc3)cc2)CC1=O
CHEMBL1835213	2.51	Fc1c(C[N+H]2CC(C)CCC2)nc(-c2ccc(CN3C(=O)N(CC(C)C)C(=O)C3)cc2)cc1
CHEMBL1835131	2.51	Fc1c(C[N+H]2CCCCC2)nc(-c2ccc(CN3C(=O)N(CC(C)C)C(=O)C3)cc2)cc1
CHEMBL404458	2.5	S(=O)(=O)(CCO)c1cc2nc(C(C)(C)C)n(CC3CCOCC3)c2cc1
CHEMBL2205591	2.5	FC(F)(F)c1c(C(=O)Nc2c(C(=O)N3CC(F)(F)C3)c3c(s2)COCC3)cccc1
CHEMBL3234680	2.5	Clc1c(Cl)ccc(-n2nc(C(=O)NC34CC5CC(C3)CC(C4)C5)c3c2CCCC3)c1
CHEMBL2336543	2.5	S(=O)(=O)(N(Cc1ccc(N(CC)CC)cc1)c1ccccc1)c1ccc(OC)cc1
CHEMBL453846	2.4	O=C(N(CC)CC)c1cc2nc(Cc3ccc(OC(C)C)cc3)n(CCC(C)C)c2cc1
CHEMBL1950837	2.4	S(=O)(=O)(CCCC(F)(F)F)c1cc2nc(C(C)(C)C)n(CC3CCN(C=O)CC3)c2cc1
CHEMBL3353868	2.4	O=C(Nc1noc(C(C)(C)C)c1)[C@H]1[N+H](C2CCOCC2)CCC1
CHEMBL488310	2.3	O=C(N(CC)CC)c1cc2nc(Cc3ccc(OCC)cc3)n(C[C@@H]3[N+H](C)CCCC3)c2cc1
CHEMBL499066	2.3	Clc1c(-c2nc(CCCNc3cc4c(ncc(OC(F)(F)F)c4)cc3)on2)ccc(F)c1
CHEMBL2414020	2.21	O=C(NC12CC3CC(C1)CC(C2)C3)c1noc(-c2c(OCCC)cccc2)c1
CHEMBL1950925	2.2	S(=O)(=O)(CC1CC1)c1cc2nc(C(C)(C)C)n(CC3CCN(C=O)CC3)c2cc1
CHEMBL499065	2.2	Clc1c(-c2nc(CCCNc3cnc4c(cc(Cl)cc4)c3)on2)ccc(F)c1
CHEMBL523727	2.2	S(=O)(=O)(N(C)c1cc2nc(Cc3cc4c(OCC4)cc3)n(CC3CCCCC3)c2cc1)c1ccccc1
CHEMBL472157	2.1	O=C(N(CC)CC)c1cc2nc(Cc3ccc(OCC)cc3)n(CC3CC3)c2cc1
CHEMBL2414032	2.1	O=C(NC1CCCC1)c1noc(-c2c(OCCCCC)cccc2)c1
CHEMBL3354940	2.1	O=C(NC(C)(C)c1ccccc1)c1nn(CC[N+H]2CCOCC2)c2[C@H]3[C@H](C3)Cc12
CHEMBL3354950	2.1	Fc1c(-n2nc(C(=O)NC(C)(C)C)c3c2[C@H]2[C@H](C2)C3)ccc(F)c1
CHEMBL462330	2	O=C(N(CC)CC)N(C)c1cc2nc(Cc3ccc(OCC)cc3)n(CC3CC3)c2cc1
CHEMBL510854	2	FC(F)(F)CN(C(=O)c1cc2nc(Cc3ccc(OCC)cc3)n(CC3CC3)c2cc1)CC(F)(F)F
CHEMBL507572	2	O=C(N(CCC)CCC)c1cc2nc(Cc3ccc(OCC)cc3)n(CC3CC3)c2cc1
CHEMBL506652	2	O=C(N)[C@@H](NC(=O)N1C(=O)N(CCC(O)(C)C)c2c1cccc2)C(C)(C)C
CHEMBL3357365	2	S(=O)(=O)(c1cc2nc(CC(C)(C)C)n(CC3CC3)c2cc1)C1C[N+H](C)C1
CHEMBL494408	2	FC(F)(F)c1c(-c2ccc(C[N+H](CC(O)c3ccccc3)C)cc2)cccc1
CHEMBL254325	2	S(=O)(=O)(N1CCS(=O)(=O)CC1)c1c(C)ccc(C(=O)N2CC3C(CC2)CCCC3)c1
CHEMBL253260	2	S(=O)(=O)(N1CCCCC1)c1c(C)ccc(C(=O)Nc2c(C(F)(F)F)cccc2)c1
CHEMBL252878	2	S(=O)(=O)(N1CCCCCC1)c1c(C)ccc(C(=O)N2CC3C(CC2)CCCC3)c1
CHEMBL248015	2	FC(F)(F)c1cc(C(=O)N=C2N(CCOCC)C(C)=C(C(C)(C)C)S2)ccc1
CHEMBL3422788	2	O=C(NC1CCC(C)CC1)C=1C(=O)N(CCCCC)c2c(cccc2)C=1
CHEMBL1835133	2	Fc1c(C[N+H]2CCCCC2)nc(-c2ccc(CN3C(=O)N(CC4CC4)C(=O)C3)cc2)cc1
CHEMBL1835217	2	FC1(F)C[N+H](Cc2nc(-c3ccc(CN4C(=O)N(CC(C)C)C(=O)C4)cc3)ccc2)CCC1
CHEMBL584742	2	O=C(c1c2c(n(CCN3C(=O)OCC3)c1)cccc2)C1C(C)(C)C1(C)C
CHEMBL3354528	2	O=C(Nc1noc(C(C)(C)C)c1)[C@H]1[N+H](Cc2ccccc2)CCCC1
CHEMBL1800750	2	O=C(CC1CCCC1)N1CCN(c2oc3c(n2)cc(C(C)(C)C)cc3)CCC1
CHEMBL2414033	1.9	O=C(NC1CCCCC1)c1noc(-c2c(OCCCCC)cccc2)c1
CHEMBL3114524	1.9	O=C(NC12CC3CC(C1)CC(C2)C3)c1[nH]c2c(c(-c3ccccc3)ccc2)n1
CHEMBL2414036	1.8	O=C(NC1CCCCCCC1)c1noc(-c2c(OCCCCC)cccc2)c1
CHEMBL2338175	1.8	O=C(N1c2c(C(OCC)CC1)cccc2)C12CC3CC(C1)CC(C2)C3
CHEMBL410014	1.8	FC(F)(F)c1c(F)c(C(=O)N=C2N(CC3CC3)N(C)C(C(C)(C)C)=C2)ccc1
CHEMBL250607	1.7	S(=O)(=O)(CC)n1c2c(c3c1C[N+H](C1OCCCC1)C3)cc(C(=O)N1CCC(C)CC1)cc2
CHEMBL250493	1.7	S(=O)(=O)(CC)n1c2c(c3c1C[N+H](C1CCCC1)C3)cc(C(=O)N1CCCCC1)cc2
CHEMBL402816	1.6	S(=O)(=O)(C(F)(F)c1ccc(C#N)cc1)c1cc2nc(C(C)(C)C)n(CC3CCCCC3)c2cc1
CHEMBL404675	1.6	S(=O)(=O)(CC)c1cc2nc(C(C)C)n(CC3CCCCC3)c2cc1
CHEMBL259322	1.6	S(=O)(=O)(c1cc2nc(C(C)(C)C)n(CC3CCOCC3)c2cc1)c1ccc(CN(C(=O)C)C)cc1
CHEMBL1835129	1.58	Fc1c(C[N+H]2CCCCC2)nc(-c2ccc(CN3C(=O)N(CC)C(=O)C3)cc2)cc1
CHEMBL404211	1.5	S(=O)(=O)(n1c2c(c3c1C[N+H](C1CCCC1)C3)cc(C(=O)N1CCC(C)CC1)cc2)C1CC1
CHEMBL402154	1.5	S(=O)(=O)(N1CCCCC1)c1c(C)ccc(C(=O)N2CC3C(CC2)CCCC3)c1
CHEMBL248385	1.5	FC(F)(F)c1cc(C(=O)N=C2N(CC3CC3)C(C)=C(C(C)(C)C)S2)c(F)cc1
CHEMBL261031	1.5	Clc1c(C(F)(F)F)cccc1C(=O)N=C1N(CC2CC2)N(C)C(C(C)(C)C)=C1
CHEMBL3354532	1.5	O=C(Nc1noc(C(C)(C)C)c1)[C@H]1[N+H](CC(C)C)CCCC1
CHEMBL1950835	1.4	S(=O)(=O)(c1cc(CCNC(=O)C)ncc1)c1cc2nc(C(C)(C)C)n(CC3CCOCC3)c2cc1
CHEMBL2205594	1.4	FC(F)(F)c1c(C(=O)Nc2c(C(=O)N3CCC(F)(F)CC3)c3c(s2)COCC3)cccc1
CHEMBL3353881	1.4	FC(F)(F)c1ccc(N2[C@H](C(=O)[N-]c3onc(C(C)(C)C)c3)CCC2=O)cc1
CHEMBL3354946	1.4	Fc1c(-n2nc(C(=O)NC3(c4ccccc4)CC3)c3c2[C@H]2[C@H](C2)C3)ccc(F)c1
CHEMBL3400938	1.4	FC(F)(F)c1onc(NC(=O)N2CCN(C(=O)c3ccc(C(F)(F)F)cc3)CCC2)c1
CHEMBL472506	1.3	O=C(N(CC)CC)c1cc2nc(Cc3ccc(OCC)cc3)n(CC3CCC3)c2cc1
CHEMBL511134	1.3	O=C(N(CC)CC)c1cc2nc(Cc3ccc(OCC)cc3)n(CC34CC5CC(C3)CC(C4)C5)c2cc1
CHEMBL411296	1.3	S(=O)(=O)(c1cc(C)ncc1)c1cc2nc(C(C)(C)C)n(CC3CCOCC3)c2cc1
CHEMBL257613	1.3	S(=O)(=O)(CCC(F)(F)F)c1cc2nc(C(C)(C)C)n(CC3CCOCC3)c2cc1
CHEMBL1950831	1.3	S(=O)(=O)(c1cc(OCCOC)ncc1)c1cc2nc(C(C)(C)C)n(CC3CCOCC3)c2cc1
CHEMBL257817	1.3	S(=O)(=O)(CC1CC1)c1cc2nc(C(C)(C)C)n(CC3CCOCC3)c2cc1
CHEMBL3354939	1.3	O=C(NC(C)(C)c1ccccc1)c1nn(CCC2CCOCC2)c2[C@H]3[C@H](C3)Cc12
CHEMBL594529	1.26	Clc1c(Cl)cccc1-c1nnc(N2[C@@H](C)CC[C@H]2C)cc1
CHEMBL1835120	1.26	O=C1N(CCC)C(=O)CN1Cc1ccc(-c2nc(C[N+H]3CCCCC3)ccc2)cc1
CHEMBL259113	1.2	S(=O)(=O)(c1cc2nc(C(C)(C)C)n(CC3CCOCC3)c2cc1)c1ccncc1
CHEMBL255519	1.2	S(=O)(=O)(c1cc2nc(C(C)(C)C)n(CC3CCCCC3)c2cc1)c1ccccc1
CHEMBL429134	1.2	S(=O)(=O)(CC)c1cc2nc(C(C)(C)C)n(CC3CCOCC3)c2cc1
CHEMBL1950832	1.2	S(=O)(=O)(c1cc(OCCCO)ncc1)c1cc2nc(C(C)(C)C)n(CC3CCOCC3)c2cc1
CHEMBL3357367	1.2	S(=O)(=O)(c1cc2nc(CC(C)(C)C)n(CC3CC3)c2cc1)C1CN(C(=O)N)C1
CHEMBL3353886	1.2	O=C([N-]c1onc(C(C)(C)C)c1)[C@H]1N(c2ncc(C#N)cc2)C(=O)CC1
CHEMBL1800166	1.2	S(=O)(=O)(C(CO)(C)C)c1cc2nc(CC(C)(C)C)n(CC3CC3)c2cc1
CHEMBL3354954	1.2	Fc1c(-n2nc(C(=O)NC3(CO)CCC3)c3c2[C@H]2[C@H](C2)C3)ccc(F)c1
CHEMBL502263	1.2	Clc1c(-c2nc(CCC(=O)Nc3sc(N4CCCCC4)nn3)on2)ccc(F)c1
CHEMBL3235058	1.15	FC(F)(F)c1cnc(N2[C@H](C(=O)Nc3noc(C(C)(C)C)c3)CC2)cc1
CHEMBL471992	1.1	O=C(N(CC)CC)c1cc2nc(Cc3ccc(OCC)cc3)n(Cc3ccccc3)c2cc1
CHEMBL1950833	1.1	S(=O)(=O)(c1cc(CCCOC)ncc1)c1cc2nc(C(C)(C)C)n(CC3CCOCC3)c2cc1
CHEMBL401610	1.1	S(=O)(=O)(CCCC(F)(F)F)c1cc2nc(C(C)(C)C)n(CC3CCOCC3)c2cc1
CHEMBL3353869	1.1	O=C(Nc1noc(C(C)(C)C)c1)[C@H]1[N+H](CC2CCOCC2)CCC1
CHEMBL410243	1.1	FC(F)(F)c1c(F)c(C(=O)N=C2N(CCOCC)N(C)C(C(C)(C)C)=C2)ccc1
CHEMBL3354961	1.1	Fc1c(-n2nc(C(=O)N[C@H]3C(C)(C)[C@@H]4C[C@@]3(C)CC4)c3c2[C@H]2[C@H](C2)C3)ccc(F)c1
CHEMBL111148	1.01	Oc1c2c(OC(C)(C)[C@H]3C2C=C(C)CC3)cc(C(CCCCCC)(C)C)c1
CHEMBL471374	1	O=C(N(CC)CC)c1cc2nc(Cc3ccc(OCC)cc3)n(CC3CCOCC3)c2cc1
CHEMBL401664	1	S(=O)(=O)(N1CCSCC1)c1c(C)ccc(C(=O)N2CC3C(CC2)CCCC3)c1
CHEMBL427889	1	S(=O)(=O)(N1CCCCC1)c1c(C)ccc(C(=O)N2C[C@H]3[C@H](CC2)CCCC3)c1
CHEMBL439248	1	S(=O)(=O)(N1CCCCC1)c1c(C)ccc(C(=O)Nc2nccc3c2cccc3)c1
CHEMBL3234688	1	S(=O)(=O)(N1c2c(SCC1)ccc(C(=O)NC1CCCC1)c2)c1ccc(F)cc1
CHEMBL3234699	1	FC(F)(F)c1cc(C(=O)N=C2N(C[C@@H]3OCCC3)C=C(C(C)(C)C)S2)c(OCc2ncccc2)cc1
CHEMBL1800751	1	O=C(N1CCN(c2oc3c(n2)cc(C(C)(C)C)cc3)CCC1)C1CCOCC1
CHEMBL3357379	0.99	S(=O)(=O)(CC1CCN(C(=O)N)CC1)c1cc2nc(CC(C)(C)C)n(CC3CC3)c2cc1
CHEMBL3234673	0.91	S(=O)(=O)(C(C(=O)N)(C)C)c1cc2nc(CC(C)(C)C)n(CC3CC3)c2cc1
CHEMBL250609	0.9	S(=O)(=O)(CC)n1c2c(c3c1C[N+H](C(C)C)C3)cc(C(=O)N1CCC(C)CC1)cc2
CHEMBL3354942	0.9	Fc1c(-n2nc(C(=O)NC(C)(C)c3ccccc3)c3c2[C@H]2[C@H](C2)C3)ccc(F)c1
CHEMBL3354971	0.9	Fc1c(-n2nc(C(=O)NC(CO)(C)C)c3c2[C@H]2[C@H](C2)C3)cc(F)cc1
CHEMBL3354531	0.9	O=C(Nc1noc(C(C)(C)C)c1)[C@H]1[N+H](CC2CC2)CCCC1
CHEMBL440407	0.85	FC(F)(F)c1c(F)c(C(=O)N=C2N(CCOC(C)C)N(C)C(C(C)(C)C)=C2)ccc1
CHEMBL261347	0.8	S(=O)(=O)(c1cc(F)ncc1)c1cc2nc(C(C)(C)C)n(CC3CCOCC3)c2cc1
CHEMBL256534	0.8	S(=O)(=O)(CC)c1cc2nc(C(C)(C)C)n(CC3CCCCC3)c2cc1
CHEMBL412122	0.8	S(=O)(=O)(c1sccn1)c1cc2nc(C(C)(C)C)n(CC3CCOCC3)c2cc1
CHEMBL1950829	0.8	S(=O)(=O)(c1cc(NCCCOC)ncc1)c1cc2nc(C(C)(C)C)n(CC3CCOCC3)c2cc1
CHEMBL400399	0.8	S(=O)(=O)(CC)n1c2c(c3c1C[N+H](CCC)C3)cc(C(=O)N1CCC(C)CC1)cc2
CHEMBL249025	0.8	S(=O)(=O)(CC)n1c2c(c3c1C[N+H](C1CCCC1)C3)cc(C(=O)N1CCC(C)CC1)cc2
CHEMBL3354527	0.8	Clc1ccc(N2[C@H](C(=O)Nc3noc(C(C)(C)C)c3)CCCC2)cc1
CHEMBL1835130	0.794	Fc1c(C[N+H]2CCCCC2)nc(-c2ccc(CN3C(=O)N(CCC)C(=O)C3)cc2)cc1
CHEMBL599071	0.794	O=C(NC12CC3CC(C1)CC(C2)C3)c1c(C)n(c(C)n1)-c1ccccc1
CHEMBL263913	0.79	FC(F)(F)c1c(F)c(C(=O)N=C2N(CC3CCCC3)N(C)C(C(C)(C)C)=C2)ccc1
CHEMBL109393	0.79	Oc1c-2c(OC(C)(C)c3c-2cc(C)cc3)cc(C(CCCCCC)(C)C)c1
CHEMBL3400937	0.77	S(=O)(=O)(C(C(=O)Nc1noc(C(C)(C)C)c1)(C)C)c1ccc(C(F)(F)F)cc1
CHEMBL471129	0.7	O=C(N(CC)CC)c1cc2nc(Cc3ccc(OCC)cc3)n(CC3CCCC3)c2cc1
CHEMBL3234705	0.7	FC1(F)CCC(C(=O)N2CCN(C(=O)Nc3sc(C)c(C(C)(C)C)n3)CCC2)CC1
CHEMBL523708	0.7	O=C(N[C@H]1c2c(cccc2)CCC1)N1C(=O)N(CC[N+H]2CCOCC2)c2c1cccc2
CHEMBL3354949	0.7	Fc1c(-n2nc(C(=O)NC(C)(C)c3ncccc3)c3c2[C@H]2[C@H](C2)C3)ccc(F)c1
CHEMBL3354938	0.7	O=C(NC(C)(C)c1ccccc1)c1nn(CC2CCOCC2)c2[C@H]3[C@H](C3)Cc12
CHEMBL3354955	0.7	Fc1c(-n2nc(C(=O)NC3(CO)CCCC3)c3c2[C@H]2[C@H](C2)C3)ccc(F)c1
CHEMBL499060	0.7	Clc1c(-c2nc(CCC(=O)Nc3noc(C(C)(C)C)c3)on2)ccc(F)c1
CHEMBL3234703	0.66	S(=O)(=O)(C(C(=O)Nc1[nH]c(-c2ccc(OC)cc2)nn1)(C)C)C1CCOCC1
CHEMBL73711	0.65	Clc1c(Cl)cccc1C(=O)n1c(C)c(CC[N+H]2CCOCC2)c2c1ccc(OC)c2
CHEMBL594530	0.631	Clc1c(Cl)cccc1-c1nnc(N2[C@@H](C)C=C[C@H]2C)cc1
CHEMBL398713	0.62	FC(F)(F)c1cc(C(=O)N=C2N(CC3CC3)C(C)=C(C(C)(C)C)S2)c(OC)cc1
CHEMBL3234681	0.61	Fc1c(-n2nc(C(=O)NC(C)(C)C)c3[C@@H]4C[C@H](c23)CC4)ccc(F)c1
CHEMBL408676	0.6	S(=O)(=O)(c1cc2nc(C(C)(C)C)n(CC3CCOCC3)c2cc1)c1ccc(C#N)cc1
CHEMBL249024	0.6	S(=O)(=O)(C)n1c2c(c3c1C[N+H](C1CCCC1)C3)cc(C(=O)N1CCC(C)CC1)cc2
CHEMBL3234709	0.56	S(=O)(=O)(N1CCOCC1)c1cc2c(NC(c3ccccc3)C3C2C2CC3CC2)cc1
CHEMBL2205578	0.55	Clc1c(C(=O)Nc2c(C(=O)NCC3CC3)c3C(C)(C)CCc3s2)cccc1
CHEMBL470965	0.52	O=C(N(CC)CC)c1cc2nc(Cc3ccc(OCC)cc3)n(CC3CCCCC3)c2cc1
CHEMBL1800742	0.51	Clc1c(N2CCN(c3oc4c(n3)cc(C(C)(C)C)cc4)CCC2)ncc(C(F)(F)F)c1
CHEMBL1835218	0.501	Fc1c(C[N+H]2CC(F)(F)CCC2)nc(-c2ccc(CN3C(=O)N(CC(C)C)C(=O)C3)cc2)cc1
CHEMBL265694	0.5	S(=O)(=O)(c1cc(C#N)ccc1)c1cc2nc(C(C)(C)C)n(CC3CCOCC3)c2cc1
CHEMBL254971	0.5	S(=O)(=O)(Cc1ccc(C#N)cc1)c1cc2nc(C(C)(C)C)n(CC3CCCCC3)c2cc1
CHEMBL1950830	0.5	S(=O)(=O)(c1cc(OCCCOC)ncc1)c1cc2nc(C(C)(C)C)n(CC3CCOCC3)c2cc1
CHEMBL250809	0.5	S(=O)(=O)(CC)n1c2c(c3c1C[N+H](CC1CC1)C3)cc(C(=O)N1CCC(C)CC1)cc2
CHEMBL401480	0.5	S(=O)(=O)(C(C)C)n1c2c(c3c1C[N+H](C1CCCC1)C3)cc(C(=O)N1CCC(C)CC1)cc2
CHEMBL3354937	0.5	O=C(NC(C)(C)c1ccccc1)c1nn(CC(C)(C)C)c2[C@H]3[C@H](C3)Cc12
CHEMBL3234698	0.47	FC(F)(F)c1cc(C(=O)N=C2N(C[C@@H]3OCCC3)N(C)C(C3(C)CC3)=C2)c(OCC(O)(C)C)cc1
CHEMBL1800655	0.43	S(=O)(=O)(C(C)(C)C)c1cc2nc(CC(C)(C)C)n(CC3CC3)c2cc1
CHEMBL260666	0.4	S(=O)(=O)(c1occc1)c1cc2nc(C(C)(C)C)n(CC3CCOCC3)c2cc1
CHEMBL265449	0.4	Clc1c(S(=O)(=O)c2cc3nc(C(C)(C)C)n(CC4CCOCC4)c3cc2)c(Cl)ccc1
CHEMBL404539	0.4	S(=O)(=O)(N1CCCC1)c1c(C(C)C)ccc(C(=O)N2CC3C(CC2)CCCC3)c1
CHEMBL3354960	0.4	Fc1c(-n2nc(C(=O)NC(C[N+H]3CCOCC3)(C)C)c3c2[C@H]2[C@H](C2)C3)ccc(F)c1
CHEMBL1835215	0.398	Fc1c(C[N+H]2CC(F)CCC2)nc(-c2ccc(CN3C(=O)N(CC(C)C)C(=O)C3)cc2)cc1
CHEMBL1835214	0.398	FC1C[N+H](Cc2nc(-c3ccc(CN4C(=O)N(CC(C)C)C(=O)C4)cc3)ccc2)CCC1
CHEMBL264154	0.32	FC(F)(F)c1c(F)c(C(=O)N=C2N(CC3CCC3)N(C)C(C(C)(C)C)=C2)ccc1
CHEMBL411504	0.3	S(=O)(=O)(c1cc(OCC)ncc1)c1cc2nc(C(C)(C)C)n(CC3CCOCC3)c2cc1
CHEMBL250608	0.3	S(=O)(=O)(CC)n1c2c(c3c1C[N+H](CC=C)C3)cc(C(=O)N1CCC(C)CC1)cc2
CHEMBL247996	0.3	Brc1cc(C(=O)N=C2N(CC3CC3)C(C)=C(C(C)(C)C)S2)ccc1
CHEMBL3400944	0.29	FC(F)(F)c1ccc(N2[C@@](C(=O)Nc3noc(C(C)(C)C)c3)(C)CCC2)cc1
CHEMBL3234676	0.26	S(=O)(=O)(c1cc(F)ncc1)c1cc2nc(C(C)(C)C)n(CC(CC)C)c2cc1
CHEMBL334533	0.251	OCC1=CC[C@@H]2C(C)(C)Oc3c(c(O)cc(C(CCCCCC)(C)C)c3)[C@H]2C1
CHEMBL600683	0.251	O=C(NC12CC3CC(C1)CC(C2)C3)c1c(CC)n(c(C)n1)-c1ccccc1
CHEMBL3353862	0.23	FC(F)(F)c1ccc(N2[C@H](C(=O)Nc3noc(C(C)(C)C)c3)CCC2)cc1
CHEMBL3400945	0.21	Clc1ccc(N2[C@@](C(=O)Nc3noc(C(C)(C)C)c3)(C)CCC2)cc1
CHEMBL111724	0.208	OCc1cc2-c3c(O)cc(C(CCCCCC)(C)C)cc3OC(C)(C)c2cc1
CHEMBL3353864	0.2	O=C(Nc1noc(C(C)(C)C)c1)[C@H]1[N+H](C2CCCCC2)CCC1
CHEMBL3354941	0.2	Fc1ccc(Cn2nc(C(=O)NC(C)(C)c3ccccc3)c3c2[C@H]2[C@H](C2)C3)cc1
CHEMBL3354535	0.2	O=C(Nc1noc(C(C)(C)C)c1)[C@H]1[N+H](CC2CCOCC2)CCCC1
CHEMBL3353885	0.19	FC(F)(F)c1cnc(N2[C@H](C(=O)[N-]c3onc(C(C)(C)C)c3)CCC2=O)cc1
CHEMBL3234674	0.15	S(=O)(=O)(c1cc2nc(CC(C)(C)C)n(CC3CC3)c2cc1)C1(C(=O)N)CC1
CHEMBL3235059	0.093	FC(F)(F)c1cnc(N2[C@H](C(=O)Nc3noc(C(C)(C)C)c3)CCCC2)cc1
CHEMBL3400943	0.08	Clc1c(N2[C@H](C(=O)Nc3noc(C(C)(C)C)c3)CCC2)ncc(C(F)(F)F)c1
CHEMBL432107	0.078	OCC1=CC[C@H]2C(C)(C)Oc3c(c(O)cc(C(CCCCCC)(C)C)c3)C2C1
CHEMBL3234706	0.07	FC(F)(F)c1cnc(N2[C@H](C(=O)Nc3noc(C(C)(C)C)c3)CCC2)cc1
CHEMBL3234701	0.04	S(=O)(=O)(C(C(=O)[N-]c1onc(C(C)(C)C)c1)(C)C)CCC(C)C
CHEMBL3400946	0.04	FC(F)(F)c1cnc(N2[C@@](C(=O)Nc3noc(C(C)(C)C)c3)(C)CCC2)cc1
