# Supplementary material for: Activity Models of Key GPCR Families in the Central Nervous System: A Tool for Many Purposes
Source: J Chem Inf Model. 2023 May 31;63(11):3248–62. doi: 10.1021/acs.jcim.2c01531 (PMC10268961; doi:10.1021/acs.jcim.2c01531)
Supplement: Supplementary file 4 — ci2c01531_si_004.zip [file ci2c01531_si_004.zip › xlsx_active_files/CB2_IC50_actives.xlsx]

## Sheet: CB2_IC50_actives
CMPD_CHEMBLID	STANDARD_VALUE	CANONICAL_SMILES
CHEMBL569614	25890	Clc1ccc(cc1)C[C@H]([C@@H](NC(=O)C([NH2+]CCC[NH+](C)C)(C)C)C)c1cc(ccc1)C#N
CHEMBL3120199	20000	Clc1ccc(cc1)C1=NN(C(=O)Nc2ccc(cc2)C)C(=O)N1c1ccc(OC)cc1
CHEMBL467329	19000	Clc1cc(ccc1-c1nc2N=C(N3C(=N[N-]C3=O)c2cc1-c1ccc(Cl)cc1)C(C)(C)C)C#N
CHEMBL467921	18000	Clc1ccccc1-c1nc2N=C(N3C(=N[N-]C3=O)c2cc1-c1cnccc1C#N)C(C)(C)C
CHEMBL512436	18000	Clc1ccccc1-c1nc2N=C(N3C(=N[N-]C3=O)c2cc1-c1ccc(cc1)C#N)C(C)(C)C
CHEMBL1096845	17000	Clc1cc(Cl)ccc1-c1nc2OC(C[C@H](NC(=O)CC(O)(C(F)(F)F)C(F)(F)F)c2cc1-c1ccc(Cl)cc1)(C)C
CHEMBL567461	14020	Clc1ccc(cc1)C[C@H]([C@@H](NC(=O)C(Nc1ncncc1)(C)C)C)c1cc(ccc1)C#N
CHEMBL1095553	14000	Clc1cc(Cl)ccc1-c1nc2OC(C[C@@H](NC(=O)c3n[nH]c4c3cccc4)c2cc1-c1ccc(Cl)cc1)(C)C
CHEMBL567297	13290	Clc1ccc(cc1)C[C@H]([C@@H](NC(=O)C(Nc1n(ncc1)C)(C)C)C)c1cc(ccc1)C#N
CHEMBL466084	12000	Clc1ccccc1-c1nc2nc(nc(NC(C)C)c2cc1-c1ccc(Cl)cc1)C(=O)N(CC)CC
CHEMBL1085566	12000	Clc1ccccc1-c1nc2OC3(CC(NC(=O)C(O)(C)C)c2cc1-c1ccc(Cl)cc1)CCCCC3
CHEMBL244189	11000	O1CC[NH+](CC1)CCOc1c2c(cccc2)c(cc1)C(=O)c1c2c(ccc1)cccc2
CHEMBL524277	10260	Clc1cc(Cl)ccc1-n1nc(C=2NC(=O)C(N=2)(C)C)c(CC)c1-c1ccc(Cl)cc1
CHEMBL1085261	10130	Clc1ccccc1-c1nc2OC(CC(NC(=O)CO)c2cc1-c1ccc(Cl)cc1)(C)C
CHEMBL1084820	10000	Clc1ccccc1-c1nc2OC3(CC(NC(=O)[C@@H](O)C)c2cc1-c1ccc(Cl)cc1)CCCCC3
CHEMBL3696841	10000	ClC=1C(=O)N(N=CC=1NCCC)c1cc(ccc1C)C
CHEMBL3696833	10000	ClC=1C(=O)N(N=CC=1NCCC)c1cc(cc(c1)C)C
CHEMBL3696829	10000	ClC=1C(=O)N(N=CC=1NCCC)C1CCCCC1
CHEMBL512422	9833	Clc1ccccc1-c1nc2nc(nc(c2cc1-c1ccc(Cl)cc1)-c1ccc(F)cc1)C(C)(C)C
CHEMBL558598	9800	Clc1cc(Cl)ccc1-n1nc(C(=O)NN2CCCCC2)c(C)c1-c1ccc(Cl)cc1
CHEMBL111	9800	Clc1cc(Cl)ccc1-n1nc(C(=O)NN2CCCCC2)c(C)c1-c1ccc(Cl)cc1
CHEMBL466111	9800	Clc1ccccc1-c1nc2N=C(N(Cc3ncon3)C(=O)c2cc1-c1ccc(Cl)cc1)C(C)C
CHEMBL1098847	9400	Clc1cc(Cl)ccc1-c1nc2OC(C[C@H](NC(=O)C)c2cc1-c1ccc(Cl)cc1)(C)C
CHEMBL467914	9200	Clc1ccccc1-c1nc2N=C(N3C(=N[N-]C3=O)c2cc1-c1ccc(cc1)C(F)(F)F)C(C)(C)C
CHEMBL1725618	9200	Brc1ccc(cc1)-c1c(n[nH]c1C)-c1ccc(O)cc1O
CHEMBL505802	9100	OC(CNC(=O)\C=C\C=C\CC\C=C\C\C=C\CC)(C)C
CHEMBL2316393	9000	O=C(NCC1CCCCC1)c1c[nH+]ccc1NC(=O)c1c2c(ccc1)cccc2
CHEMBL2071070	8970	O=C(NCCc1ccc(N2CCCCC2)cc1)c1[nH]c2c(cccc2)c1CC
CHEMBL466470	8600	Clc1ccccc1-c1nc2nc(nc(O)c2cc1-c1ccc(Cl)cc1)C(C)(C)C
CHEMBL513121	8400	Clc1ccccc1-c1nc2nc(nc(OC)c2cc1-c1ccc(Cl)cc1)C(C)(C)C
CHEMBL1084557	8300	Clc1ccccc1-c1nc2OC3(CC(=O)c2cc1-c1ccc(Cl)cc1)CCCCC3
CHEMBL2071055	8260	Clc1cc2c([nH]c(C(OCCc3ccc(N4CCCCC4)cc3)=O)c2CC)cc1
CHEMBL1084558	8000	Clc1ccccc1-c1nc2OC3(CC(=O)c2cc1-c1ccc(Cl)cc1)CCSCC3
CHEMBL500688	7946.1	Clc1cc(Cl)ccc1-n1nc(cc1-c1ccc(Cl)cc1)C1=NC(=O)C(N1C)(C)C
CHEMBL1085260	7760	Clc1cc(Cl)ccc1-c1nc2OC(CC([NH3+])c2cc1-c1ccc(Cl)cc1)(C)C
CHEMBL1083016	7600	Clc1cc(Cl)ccc1-c1nc2OC(CC(NC(=O)C(CO)(C)C)c2cc1-c1ccc(Cl)cc1)(C)C
CHEMBL1082321	7450	Clc1cc(Cl)ccc1-c1nc2OC(CC(c2cc1-c1ccc(Cl)cc1)C(=O)NC(CO)(C)C)(C)C
CHEMBL511727	7300	Clc1ccccc1-c1nc2nc(nc(O)c2cc1-c1ccc(Cl)cc1)C(C)C
CHEMBL181633	7200	Ic1cc2n(CC[NH+]3CCOCC3)c(C)c(c2cc1)C(=O)c1ccc(OC)cc1
CHEMBL493068	7179.1	Clc1cc(Cl)ccc1-n1nc(C(=O)NN2CCCCC2)c(C)c1-c1sc(cc1)C#CC[NH2+]C(C)C
CHEMBL523872	7032.2	Clc1cc(Cl)ccc1-n1nc(C(=O)NN2CCCCC2)c(C)c1-c1sc(cc1)C#CCOc1ccccc1
CHEMBL2071059	6970	Clc1cc2c([nH]c(C(=O)NCCc3ccc(N4CC[NH+](CC4)C)cc3)c2CC)cc1
CHEMBL1083014	6610	Clc1cc(Cl)ccc1-c1nc2OC(CC(NC(=O)CO)c2cc1-c1ccc(Cl)cc1)(C)C
CHEMBL598549	6480	Brc1cc(C)c(cc1)CNC(=O)c1nn(c(-c2ccc(Br)cc2)c1Cn1ncnc1)-c1ccc(Cl)cc1Cl
CHEMBL462053	6346	Clc1cc(Cl)ccc1-n1nc(C(=O)NN2CCCCC2)c(C)c1-c1sc(cc1)CCCCC
CHEMBL466110	6300	Clc1ccccc1-c1nc2nc(nc(OCc3ncon3)c2cc1-c1ccc(Cl)cc1)C(C)C
CHEMBL1084471	6300	Clc1ccccc1-c1nc2OC(CC(=O)c2cc1-c1ccc(Cl)cc1)C
CHEMBL584332	6113	Clc1ccc(cc1)C[C@H]([C@@H](NC(=O)C(Nc1n[nH]c(c1)C)(C)C)C)c1cc(ccc1)C#N
CHEMBL3120210	6080	Clc1ccc(N2C(=NN(C(=O)NC3CCCCC3)C2=O)c2ccc(OC)cc2)cc1
CHEMBL487377	5910	Clc1cc(Cl)ccc1-n1nc(-c2oc(nn2)C(C)(C)C)c(COc2ccccc2)c1-c1ccc(Cl)cc1
CHEMBL512618	5800	Clc1ccccc1-c1nc2N=C(N3C(=N[N-]C3=O)c2cc1-c1ccc(cc1)C(=O)C)C(C)(C)C
CHEMBL493917	5719.5	Clc1cc(Cl)ccc1-n1nc(C(=O)NN2CC3C(CCC3)C2)c(C)c1-c1sc(cc1)C#CC1CC1
CHEMBL246931	5700	Clc1ccccc1-c1nc(Oc2cc(F)c(F)cc2)c(cc1-c1ccc(Cl)cc1)C#N
CHEMBL2316398	5700	O1c2c(OCC1)cccc2C(=O)Nc1cccnc1C(=O)NCC1CCOCC1
CHEMBL392626	5600	Clc1cc(Cl)ccc1-c1nc(Oc2cc(Cl)cc(Cl)c2)c(cc1-c1ccc(Cl)cc1)C#N
CHEMBL2071057	5570	Clc1cc2c([nH]c(C(OCCc3ccc(N(C)C)cc3)=O)c2CC)cc1
CHEMBL499075	5510.1	Clc1cc(Cl)ccc1-n1nc(C2=NC(=O)C(N2CCC)(C)C)c(C)c1-c1ccc(Cl)cc1
CHEMBL512957	5500	Clc1cc(Cl)ccc1-c1nc2N=C(NC(=O)c2cc1-c1ccc(Cl)cc1)C(C)(C)C
CHEMBL462052	5412.8	Clc1cc(Cl)ccc1-n1nc(C(=O)NN2CC3C(CCC3)C2)c(C)c1-c1sc(cc1)\C=C\CCC
CHEMBL1092169	5400	Clc1ccccc1-c1nc2oc(C(=O)C(O)(C)C)c(NC(=O)CO)c2cc1-c1ccc(Cl)cc1
CHEMBL381677	5400	Clc1cc(Cl)ccc1-c1nc2N(C)C(=O)C(C(C)C)=C(NC(=O)C)c2cc1-c1ccc(Cl)cc1
CHEMBL1083025	5400	Clc1cc(Cl)ccc1-c1nc2OC(CC(NC(=O)CCO)c2cc1-c1ccc(Cl)cc1)(C)C
CHEMBL1092168	5400	Clc1ccccc1-c1nc2oc(C(=O)C(O)(C)C)c(NC(=O)C)c2cc1-c1ccc(Cl)cc1
CHEMBL1411573	5400	Brc1cc(ccc1)-c1nnc(c2nn(cc12)-c1ccc(OC)cc1)C
CHEMBL1094521	5310	Clc1cc(Cl)ccc1-c1nc2OC(CC(NC(=O)[C@@H](O)C)c2cc1-c1ccc(Cl)cc1)(C)C
CHEMBL1765092	5221	s1cc(nc1-c1ccncc1)C(=O)N1[C@@H]2[C@@H](CCCC2)C(O)(CC1)c1ccccc1
CHEMBL1542604	5220	Clc1ccc(cc1)-c1c([nH]nc1C)-c1ccc(OC)cc1O
CHEMBL246932	5200	Clc1cc(Cl)ccc1-c1nc(Sc2ccc(F)cc2)c(cc1-c1ccc(Cl)cc1)C#N
CHEMBL1098876	5200	Clc1cc(Cl)ccc1-c1nc2OC(C[C@@H](NC(=O)c3nc([nH]n3)C)c2cc1-c1ccc(Cl)cc1)(C)C
CHEMBL572271	5158	Clc1ccc(cc1)C[C@H]([C@@H](NC(=O)C(Nc1noc(c1)C)(C)C)C)c1cc(ccc1)C#N
CHEMBL527081	5126.9	Clc1cc(Cl)ccc1-n1nc(C2=NC(=O)C(N2Cc2ccccc2)(C)C)c(C)c1-c1ccc(Cl)cc1
CHEMBL3341876	5120	Clc1ccc(NC(=O)Nc2cc(ccc2)-c2nc(NC(=O)C)ccc2)cc1
CHEMBL1091832	5100	Clc1ccccc1-c1nc2oc(C(=O)C(C)C)c(NC(=O)CO)c2cc1-c1ccc(Cl)cc1
CHEMBL3120205	5030	O=C1N(Cc2ccc(cc2)C)C(=NN1C(=O)NC1CCCCC1)c1ccc(cc1)C
CHEMBL3596755	5020	S(CCCCCNS(=O)(=O)CC)c1cc2c(cc1)cccc2
CHEMBL410727	5000	Clc1cc(Cl)ccc1-n1nc(C(=O)NCc2cc(Cl)c(Cl)cc2)c(C)c1-n1c(ccc1C)C
CHEMBL272616	5000	Fc1cc(F)ccc1-n1nc(C(=O)NN2CCCCC2)c(C)c1-n1c(ccc1C)C
CHEMBL409150	5000	Clc1cc(ccc1Cl)CNC(=O)c1nn(-c2ccc(F)cc2F)c(-n2c(ccc2C)C)c1C
CHEMBL271611	5000	Clc1cc(Cl)cc(Cl)c1-n1nc(C(=O)NN2CCCCC2)c(C)c1-n1c(ccc1C)C
CHEMBL411112	5000	Clc1cc(ccc1Cl)CNC(=O)c1nn(c(-n2cccc2)c1C#N)-c1ccccc1
CHEMBL2153760	5000	Clc1ccc(cc1)C1=NN(CC1c1ccccc1)C(NCC(=O)N)=NS(=O)(=O)c1ccc(O)cc1
CHEMBL2153662	5000	Clc1ccc(cc1)C1=NN(CC1c1ccccc1)C(NCC(=O)N)=NS(=O)(=O)c1ccc(Cl)cc1
CHEMBL1085732	4950	Clc1cc(Cl)ccc1-c1nc2OC(CC(O)c2cc1-c1ccc(Cl)cc1)(C)C
CHEMBL463846	4950	Brc1ccc(cc1)C([NH+]1CCN(CC1)C(=O)NC(C)(C)C)c1ccccc1Cl
CHEMBL393263	4900	Clc1cc(Cl)ccc1-c1nc(Oc2cc(F)c(F)cc2)c(cc1-c1ccc(Cl)cc1)C(=O)N
CHEMBL519584	4820	Clc1ccccc1C([NH+]1CCN(CC1)C(=O)NC(C)(C)C)c1ccc(Cl)cc1
CHEMBL3596737	4810	OCCNC(=O)\C=C\C=C\c1cc2c(cc1)cccc2
CHEMBL499076	4763.3	Clc1cc(Cl)ccc1-n1nc(C2=NC(=O)C(N2CCCC)(C)C)c(C)c1-c1ccc(Cl)cc1
CHEMBL1083646	4750	Clc1cc(Cl)ccc1-c1nc2OC(CC(NC(=O)[C@H](O)C)c2cc1-c1ccc(Cl)cc1)(C)C
CHEMBL498746	4746	Clc1cc(Cl)ccc1-n1nc(C2=NC(=S)C(N2C)(C)C)c(CC)c1-c1ccc(Cl)cc1
CHEMBL246515	4400	Clc1cc(Cl)ccc1-c1nc(Oc2ccc(F)cc2)c(cc1-c1ccc(Cl)cc1)C#N
CHEMBL460573	4328.3	Clc1cc(Cl)ccc1-n1nc(C(=O)NN2CCCCC2)c(C)c1-c1sc(cc1)C#CCC
CHEMBL522904	4326.9	Clc1cc(Cl)ccc1-n1nc(C2=NC(C)(C)C(=O)N2C)c(CC)c1-c1ccc(Cl)cc1
CHEMBL393262	4300	Clc1ccccc1-c1nc(-c2cncnc2)c(cc1-c1ccc(Cl)cc1)C#N
CHEMBL256262	4240	Brc1ccc(cc1)-c1n(nc(-c2nnnn2C2CCCC2)c1C)-c1ccc(Cl)cc1Cl
CHEMBL493916	4234.4	Clc1cc(Cl)ccc1-n1nc(C(=O)NN2CCCCC2)c(C)c1-c1sc(cc1)C#CC1CC1
CHEMBL391556	4200	Clc1cc(Cl)ccc1-c1nc(Oc2ccc(Cl)cc2)c(cc1-c1ccc(Cl)cc1)C#N
CHEMBL1086494	4200	Clc1ccccc1-c1nc2OC3(CC(NC(=O)CO)c2cc1-c1ccc(Cl)cc1)CCCCC3
CHEMBL1084848	4200	Clc1ccccc1-c1nc2OC(CC(=O)c2cc1-c1ccc(Cl)cc1)(CC)CC
CHEMBL246723	4100	Clc1cc(Cl)ccc1-c1nc(Oc2cc(F)c(F)cc2)c(cc1-c1ccc(Cl)cc1)C#N
CHEMBL246721	4100	Clc1cc(Cl)ccc1-c1nc(Oc2cc(Cl)ccc2)c(cc1-c1ccc(Cl)cc1)C#N
CHEMBL1086271	4100	Clc1ccccc1-c1nc2OC3(CC(=O)c2cc1-c1ccc(Cl)cc1)CCS(=O)(=O)CC3
CHEMBL3120203	4090	O(C)c1ccc(cc1)C1=NN(C(=O)NC2CCCCC2)C(=O)N1c1ccc(cc1)C
CHEMBL604089	4060	Brc1ccc(cc1)-c1n(nc(C(=O)NC2CCCCC2)c1Cn1ncnc1)-c1ccccc1Cl
CHEMBL248109	4000	Clc1cc(Cl)ccc1-c1nc(N2CCCCC2)c(cc1-c1ccc(Cl)cc1)C#N
CHEMBL204760	3981.07	O(CCCCC)c1c2nc(O)c(cc2ccc1OC)C(=O)NCc1cc(O)c(O)cc1
CHEMBL497879	3968	Clc1cc(Cl)ccc1-n1nc(C2=NC(=O)C(N2C)(C)C)c(C)c1-c1ccc(cc1)C(F)(F)F
CHEMBL1086493	3900	Clc1ccccc1-c1nc2OC3(CC(NC(=O)C)c2cc1-c1ccc(Cl)cc1)CCCCC3
CHEMBL1718220	3870	Brc1cc(-n2nc3c(c2)c(nnc3C)-c2c3c(ccc2)cccc3)ccc1
CHEMBL568849	3863	Clc1ccc(cc1)C[C@H]([C@@H](NC(=O)C(Nc1onc(c1)C)(C)C)C)c1cc(ccc1)C#N
CHEMBL459506	3838.3	Clc1cc(Cl)ccc1-n1nc(C(=O)NN2CCCCC2)c(C)c1-c1sc(cc1)\C=C\CCC
CHEMBL246722	3800	Clc1cc(Cl)ccc1-c1nc(Oc2ccc(OC)cc2)c(cc1-c1ccc(Cl)cc1)C#N
CHEMBL466711	3800	Clc1ccccc1-c1nc2N=C(N3C(=N[N-]C3=O)c2cc1-c1ccc(Cl)cc1)C(C)(C)C
CHEMBL1085259	3790	Clc1cc(Cl)ccc1-c1nc2OC(CC(OC)c2cc1-c1ccc(Cl)cc1)(C)C
CHEMBL1698243	3790	O(CC)c1cc(O)c(cc1)-c1n[nH]c(C)c1-c1ccc(OC)cc1
CHEMBL247103	3700	Clc1ccccc1-c1nc(-c2cccnc2)c(cc1-c1ccc(Cl)cc1)C#N
CHEMBL518817	3664.3	Clc1cc(Cl)ccc1-n1nc(C(=O)NN2CC3C(CCC3)C2)c(C)c1-c1sc(cc1)CCCCC
CHEMBL1222968	3631	Clc1cc(Cl)ccc1-n1nc(-c2sc(nn2)C2(CC2)C(F)(F)F)c(Cn2ncnc2)c1-c1ccc(Cl)cc1
CHEMBL1083619	3600	Clc1ccccc1-c1nc2OC3(CC(NC(=O)[C@H](O)C)c2cc1-c1ccc(Cl)cc1)CCCCC3
CHEMBL602102	3510	Brc1cc(C)c(cc1)CNC(=O)c1nn(c(-c2ccc(Cl)cc2)c1Cn1ncnc1)-c1ccccc1Cl
CHEMBL496695	3500.6	Clc1cc(Cl)ccc1-n1nc(C=2NC(=O)C(N=2)(C)C)c(C)c1-c1ccc(Cl)cc1
CHEMBL1765286	3471	O=C1NCC(C1)C(=O)N1[C@@H]2[C@@H](CCCC2)[C@@](O)(CC1)c1ccccc1
CHEMBL497318	3460	Oc1cc(cc(O)c1C\C=C(\CC\C=C(\C)/C)/C)CCCCC
CHEMBL467924	3400	Clc1ccccc1-c1nc2N=C(n3c(nnc3)-c2cc1-c1ccc(Cl)cc1)C(C)(C)C
CHEMBL1086013	3400	Clc1ccccc1-c1nc2OC(CC(=O)c2cc1-c1ccc(Cl)cc1)C(C)(C)C
CHEMBL1097841	3400	Clc1cc(Cl)ccc1-c1nc2OC(C[C@@H](NC(=O)c3cn[nH]c3)c2cc1-c1ccc(Cl)cc1)(C)C
CHEMBL1169572	3400	Clc1cc(C)c(cc1)-c1nc2OC(CC(N=C(O)C(O)C(F)(F)F)c2cc1-c1ccc(Cl)cc1)(C)C
CHEMBL1089032	3400	Clc1ccccc1-c1nc2oc(C(=O)C(C)(C)C)c(NC(=O)CO)c2cc1-c1ccc(Cl)cc1
CHEMBL1082330	3390	Clc1cc(Cl)ccc1-c1nc2N(C)C(CC(c2cc1-c1ccc(Cl)cc1)C(=O)NCO)(C)C
CHEMBL597317	3330	Clc1cc(Cl)cc(C)c1CNC(=O)c1nn(c(-c2ccc(Cl)cc2)c1Cn1ncnc1)-c1ccccc1Cl
CHEMBL521042	3320	Clc1cc(Cl)ccc1-n1nc(c(c1-c1ccc(Cl)cc1)C1CC1)-c1oc(nn1)C(C)(C)C
CHEMBL247105	3300	Clc1ccccc1-c1nc(-c2cn(nc2)C)c(cc1-c1ccc(Cl)cc1)C#N
CHEMBL1086012	3300	Clc1ccccc1-c1nc2OC(CC(=O)c2cc1-c1ccc(Cl)cc1)C(C)C
CHEMBL1094839	3300	Clc1cc(Cl)ccc1-c1nc2OC(C[C@@H](NC(=O)c3ccccc3O)c2cc1-c1ccc(Cl)cc1)(C)C
CHEMBL1090404	3300	Clc1ccccc1-c1nc2oc(C(=O)C(C)(C)C)c(NC(=O)C[NH2+]C)c2cc1-c1ccc(Cl)cc1
CHEMBL496901	3249.2	Clc1cc(Cl)ccc1-n1nc(C2=NC(C)(C)C(=O)N2C)c(C)c1-c1ccc(Cl)cc1
CHEMBL584309	3213	Clc1ccc(cc1)C[C@H]([C@@H](NC(=O)C(Nc1nocc1)(C)C)C)c1cc(ccc1)C#N
CHEMBL597337	3200	Brc1ccc(cc1)-c1n(nc(C(=O)NC2CC2c2ccccc2)c1Cn1ncnc1)-c1ccccc1Cl
CHEMBL497913	3177.2	Clc1cc(Cl)ccc1-n1nc(C=2NC(=O)C3(N=2)CCC3)c(CC)c1-c1ccc(Cl)cc1
CHEMBL3596738	3020	O=C(NC1CC1)\C=C\C=C\c1cc2c(cc1)cccc2
CHEMBL1084556	3000	Clc1ccccc1-c1nc2OC3(CC(=O)c2cc1-c1ccc(Cl)cc1)CCCC3
CHEMBL1095499	3000	Clc1cc(Cl)ccc1-c1nc2OC(CC(NC(=O)C3(O)CC3)c2cc1-c1ccc(Cl)cc1)(C)C
CHEMBL408968	3000	Fc1cc(F)ccc1-n1nc(C(=O)NN2CCCCC2)c(C)c1-n1cccc1
CHEMBL558535	2960	Brc1cc(ccc1)[C@@H]([C@@H](Nc1ncnc(NCCCC)c1)C)Cc1ccc(Cl)cc1
CHEMBL1083000	2920	Clc1cc(Cl)ccc1-c1nc2OC(CC(O)(c2cc1-c1ccc(Cl)cc1)C)(C)C
CHEMBL527108	2881.5	Clc1cc(Cl)ccc1-n1nc(C2=NC(=O)C(N2CC=C)(C)C)c(C)c1-c1ccc(Cl)cc1
CHEMBL487163	2820	Clc1cc(Cl)ccc1-n1nc(-c2oc(nn2)C(C)(C)C)c(C(C)C)c1-c1ccc(Cl)cc1
CHEMBL247139	2800	Clc1cc(Cl)ccc1-c1nc(Nc2ccc(F)cc2)c(cc1-c1ccc(Cl)cc1)C#N
CHEMBL271988	2770	Clc1ccc(-n2nc(C(=O)NN3CCCCC3)c(C)c2-n2cccc2)cc1
CHEMBL492486	2737.4	Clc1cc(Cl)ccc1-n1nc(C(=O)NN2CCCCC2)c(C)c1-c1sc(cc1)C#CCOC
CHEMBL500689	2736.6	Clc1cc(Cl)ccc1-n1nc(C2=NC(=O)C(N2C)(C)C)c(CC)c1-c1ccc(Cl)cc1
CHEMBL467328	2700	Clc1ccccc1-c1nc2N=C(N3C(=N[N-]C3=O)c2cc1-c1cc(Cl)ccc1)C(C)(C)C
CHEMBL466686	2700	Clc1ccccc1-c1nc2nc(nc(N(CC)CC)c2cc1-c1ccc(Cl)cc1)C(C)(C)C
CHEMBL1095554	2700	Clc1cc(Cl)ccc1-c1nc2OC(C[C@@H](NC(=O)c3cc4c([nH]nc4)cc3)c2cc1-c1ccc(Cl)cc1)(C)C
CHEMBL397329	2600	Clc1ccccc1-c1nc(N2CC[NH+](CC2)C(C)(C)C)c(cc1-c1ccc(Cl)cc1)C#N
CHEMBL603875	2570	Brc1ccc(cc1)-c1n(nc(C(=O)NC2(CC2)c2ccc(Cl)cc2)c1Cn1ncnc1)-c1ccccc1Cl
CHEMBL202659	2500	Clc1cc(Cl)ccc1-c1nc2N(C)C(=O)C(N(C)C)=C(NC(=O)C)c2cc1-c1ccc(Cl)cc1
CHEMBL2316388	2500	O(CCO)c1nc(C(=O)NCC2CCC2)c(NC(=O)c2c3c(ncc2)cccc3)cc1
CHEMBL2316383	2500	S(=O)(Cc1c2c(cccc2)c(cc1)C(=O)Nc1cccnc1C(=O)NCC1CCOCC1)C
CHEMBL1094847	2500	Clc1cc(Cl)ccc1-c1nc2OC(CC(NC(=O)C(O)(C)C)c2cc1-c1ccc(Cl)cc1)(C)C
CHEMBL1082305	2480	Clc1cc(Cl)ccc1-c1nc2OC(CC(c2cc1-c1ccc(Cl)cc1)C(=O)N)(C)C
CHEMBL597742	2420	Brc1ccc(cc1)-c1n(nc(C(=O)NCc2c(cc(Cl)cc2Cl)C)c1Cn1ncnc1)-c1ccccc1Cl
CHEMBL467529	2400	Clc1ccc(cc1)-c1cc2C=3N(C(=Nc2nc1-c1ccccc1C#N)C(C)(C)C)C(=O)[N-]N=3
CHEMBL3109764	2390	Clc1ccc(cc1-c1cc(cnc1OC1CCCC1)C(=O)N[C@@H]1CCCC[C@H]1O)C(F)(F)F
CHEMBL1082650	2330	Clc1cc(Cl)ccc1-c1nc2N(C)C(CC(c2cc1-c1ccc(Cl)cc1)C(=O)N[C@H](O)C)(C)C
CHEMBL486756	2330	Clc1cc(Cl)ccc1-n1nc(-c2oc(nn2)C(C)(C)C)c(CC)c1-c1ccc(Cl)cc1
CHEMBL572080	2312	Clc1ccc(cc1)C[C@H]([C@@H]([NH2+]C(C(=O)Nc1noc(c1)-c1ccccc1)(C)C)C)c1cc(ccc1)C#N
CHEMBL391555	2300	Clc1cc(Cl)ccc1-c1nc(Oc2cc(F)ccc2)c(cc1-c1ccc(Cl)cc1)C#N
CHEMBL1084602	2300	Clc1ccccc1-c1nc2OC(CC(=O)c2cc1-c1ccc(Cl)cc1)(C)C
CHEMBL1095151	2300	Clc1cc(Cl)ccc1-c1nc2OC(C[C@@H](NC(=O)c3c(n[nH]c3C)C)c2cc1-c1ccc(Cl)cc1)(C)C
CHEMBL410496	2220	Clc1ccc(-n2nc(cc2-n2cccc2)C(=O)NC2CCCCC2)cc1
CHEMBL462070	2214	Clc1cc(Cl)ccc1-n1nc(C(=O)NN2CCCCC2)c(C)c1-c1sc(cc1)C#CCCC
CHEMBL1095158	2200	Clc1cc(Cl)ccc1-c1nc2OC(C[C@@H](NC(=O)c3n[nH]cc3C)c2cc1-c1ccc(Cl)cc1)(C)C
CHEMBL3410716	2190	Brc1cc(OCCCCC)c2OC(=O)C(=Cc2c1)C(=O)NC1CCCCC1
CHEMBL1765275	2175	O[C@@]1([C@H]2[C@@H](N(CC1)C(=O)[C@H]1[NH2+]CC[C@H](O)C1)CCCC2)c1ccccc1
CHEMBL461862	2156.1	Clc1cc(Cl)ccc1-n1nc(C(=O)NN2CCCCCC2)c(C)c1-c1sc(Cl)cc1
CHEMBL246899	2100	Clc1ccccc1-c1nc(C#CC(C)(C)C)c(cc1-c1ccc(Cl)cc1)C#N
CHEMBL1713756	2090	O(C)c1ccc(-n2nc3c(c2)c(nnc3C)-c2ccc(cc2)-c2ccccc2)cc1
CHEMBL3696825	2089	O=C1N(N=CC(NC)=C1)C1CC(CC(C1)(C)C)(C)C
CHEMBL3696853	2042	O=C1N(N=Cc2nn(cc12)CC[NH+](C)C)C1CC(CC(C1)(C)C)(C)C
CHEMBL519731	2040	Clc1cc(Cl)ccc1-n1nc(-c2oc(nn2)C(C)(C)C)c(COc2ncccc2)c1-c1ccc(Cl)cc1
CHEMBL389774	2000	Clc1cc(ccc1)CS(=O)(=O)N[C@H]([C@@H](Cc1ccc(Cl)cc1)c1cc(ccc1)C#N)C
CHEMBL244607	2000	O(CCc1ccccc1)c1c2c(cccc2)c(cc1)C(=O)c1c2c(ccc1)cccc2
CHEMBL1090403	1970	Clc1ccccc1-c1nc2oc(C(=O)C(C)(C)C)c(NC(=O)N(C)C)c2cc1-c1ccc(Cl)cc1
CHEMBL524727	1950.4	Clc1cc(Cl)ccc1-n1nc(C2=NC(=O)C(N2C2CC2)(C)C)c(C)c1-c1ccc(Cl)cc1
CHEMBL3120201	1930	Clc1ccc(cc1)C1=NN(C(=O)NC2CCCCC2)C(=O)N1Cc1ccc(cc1)C
CHEMBL404282	1930	Brc1ccc(cc1)-c1n(nc(-c2nnnn2C2CCCC2)c1CC)-c1ccc(Cl)cc1Cl
CHEMBL231034	1918	Clc1ccccc1CS(=O)(=O)N[C@H]([C@@H](Cc1ccc(Cl)cc1)c1cc(ccc1)C#N)C
CHEMBL231642	1907	Clc1ccc(cc1)C[C@H]([C@@H](NC(=O)c1ccccc1)C)c1cc(ccc1)C#N
CHEMBL522165	1900.1	Clc1cc(Cl)ccc1-n1nc(C(=O)NN2CCCCC2)c(C)c1-c1sc(cc1)C#CC(C)(C)C
CHEMBL1097795	1900	Clc1cc(Cl)ccc1-c1nc2OC(C[C@@H](NC(=O)c3c4c([nH]nc4)ccc3)c2cc1-c1ccc(Cl)cc1)(C)C
CHEMBL487161	1890	Clc1cc(Cl)ccc1-n1nc(-c2oc(nn2)C(C)(C)C)c(C(O)C)c1-c1ccc(Cl)cc1
CHEMBL568094	1830	Clc1ccc(cc1)C[C@H]([C@@H](NC(=O)C(Nc1ncccc1)(C)C)C)c1cc(ccc1)C#N
CHEMBL3696820	1819	O=C1N(N=CC([O-])=C1)C1CC(CC(C1)(C)C)(C)C
CHEMBL3613101	1816	Clc1ccc(cc1C)-c1n(cc(c1)C(=O)NC[C@H]1[C@@H]2CC(CC1)C2(C)C)Cc1ccc(cc1)C
CHEMBL486548	1810	Clc1cc(Cl)ccc1-n1nc(-c2oc(nn2)C(C)(C)C)c(CO)c1-c1ccc(Cl)cc1
CHEMBL493302	1809.1	Clc1cc(Cl)ccc1-n1nc(C(=O)NN2CCCCC2)c(C)c1-c1sc(cc1)C#CC1CCCC1
CHEMBL247308	1800	Clc1cc(Cl)ccc1-c1nc(Oc2cc(F)c(F)cc2)c(cc1-c1ccc(Cl)cc1)C(=O)NN(C)C
CHEMBL392457	1800	Clc1cc(Cl)ccc1-c1nc(NCC(C)C)c(cc1-c1ccc(Cl)cc1)C#N
CHEMBL246900	1800	Clc1ccccc1-c1nc(C#CC(O)(C)C)c(cc1-c1ccc(Cl)cc1)C#N
CHEMBL466294	1800	Clc1ccccc1-c1nc2nc(nc(N(C)C)c2cc1-c1ccc(Cl)cc1)C(C)(C)C
CHEMBL466685	1800	Clc1ccccc1-c1nc2nc(nc(N3CC[NH2+]CC3)c2cc1-c1ccc(Cl)cc1)C(C)(C)C
CHEMBL2316390	1800	Clc1cc(C(=O)NCC2CCCCC2)c(NC(=O)c2c3c(ccc2)cccc3)cc1
CHEMBL598769	1790	Brc1cc(C)c(cc1)CNC(=O)c1nn(c(-c2ccc(Br)cc2)c1Cn1ncnc1)-c1ccccc1Cl
CHEMBL492861	1761.1	Clc1cc(Cl)ccc1-n1nc(C(=O)NN2CCCCC2)c(C)c1-c1sc(cc1)C#CCOC(C)C
CHEMBL231240	1757	Clc1ccc(cc1)C[C@H]([C@@H](NS(=O)(=O)Cc1ccc(Cl)cc1)C)c1cc(ccc1)C#N
CHEMBL230715	1755	Clc1ccc(cc1)C[C@H]([C@@H](NS(=O)(=O)c1cc(cc(c1)C(F)(F)F)C(F)(F)F)C)c1cc(ccc1)C#N
CHEMBL530339	1750	Clc1cc(Cl)ccc1-n1nc(-c2oc(nn2)C2(CC2)C(F)(F)F)c(Cn2ncnc2)c1-c1ccc(Cl)cc1
CHEMBL522824	1749.8	Clc1cc(Cl)ccc1-n1nc(C(=O)NN2CCCCC2)c(C)c1-c1sc(cc1)C#CCCc1ccccc1
CHEMBL259042	1740	Clc1cc(ccc1Cl)CNC(=O)c1nn(c(-n2c(ccc2C)C)c1C)-c1cc(Cl)c(Cl)cc1
CHEMBL486154	1730	Clc1cc(Cl)ccc1-n1nc(-c2oc(nn2)C(C)(C)C)c(C(C)=C)c1-c1ccc(Cl)cc1
CHEMBL524158	1725.9	Clc1cc(Cl)ccc1-n1nc(C(=O)NN2CC3C(CCC3)C2)c(C)c1-c1sc(cc1)C#CC1CCCCC1
CHEMBL571204	1721	Clc1ccc(cc1)C[C@H]([C@@H]([NH2+]C(C(=O)Nc1ncc(cc1)C(F)(F)F)(C)C)C)c1cc(ccc1)C#N
CHEMBL247706	1700	Clc1cc(Cl)ccc1-c1nc(NC(=O)C(C)(C)C)c(cc1-c1ccc(Cl)cc1)C#N
CHEMBL2096841	1700	Clc1ccc(cc1)C[C@@H]([C@H](NC(=O)C(Oc1ccc(Cl)cc1)(C)C)C)c1ccccc1
CHEMBL485754	1670	Clc1cc(Cl)ccc1-n1nc(-c2oc(nn2)C(C)(C)C)c(CNC(OC)=O)c1-c1ccc(Cl)cc1
CHEMBL519875	1670	Clc1cc(Cl)ccc1-n1nc(-c2oc(nn2)C(C)(C)C)c(C(O)(C)C)c1-c1ccc(Cl)cc1
CHEMBL247307	1600	Clc1cc(Cl)ccc1-c1nc(Oc2cc(F)c(F)cc2)c(cc1-c1ccc(Cl)cc1)C(=O)NC(C)C
CHEMBL494728	1576.4	Clc1cc(Cl)ccc1-n1nc(C(=O)NN2CCCCC2)c(C)c1-c1sc(cc1)C#CC1CCCCC1
CHEMBL498747	1570.6	Brc1c(n(nc1C1=NC(=O)C(N1C)(C)C)-c1ccc(Cl)cc1Cl)-c1ccc(Cl)cc1
CHEMBL3696851	1514	O1CC[NH+](CC1)CCn1nc2c(c1)C(=O)N(N=C2)C1CC(CC(C1)(C)C)(C)C
CHEMBL3120198	1510	Clc1ccc(cc1)C1=NN(C(=O)NC2CCCCC2)C(=O)N1c1ccc(OC)cc1
CHEMBL202013	1500	Clc1cc(Cl)ccc1-c1nc2N(C)C(=O)C(C)=C(NC(=O)C)c2cc1-c1ccc(Cl)cc1
CHEMBL1096182	1500	Clc1cc(Cl)ccc1-c1nc2OC(C[C@@H](NC(=O)c3n[nH]c(c3)C)c2cc1-c1ccc(Cl)cc1)(C)C
CHEMBL460132	1499.2	Clc1cc(Cl)ccc1-n1nc(C(=O)NN2CCCCCC2)c(C)c1-c1sc(cc1)C#CCCC
CHEMBL397243	1488	Clc1ccc(cc1)C[C@H]([C@@H](NS(=O)(=O)c1ccccc1)C)c1cc(ccc1)C#N
CHEMBL505814	1480	Clc1cc(Cl)ccc1-n1nc(-c2oc(nn2)C2(CC2)c2ccc(Cl)cc2)c(Cn2ncnc2)c1-c1ccc(Cl)cc1
CHEMBL487171	1480	Clc1cc(Cl)ccc1-n1nc(-c2oc(nn2)C(C)(C)C)c(CSC(=O)C)c1-c1ccc(Cl)cc1
CHEMBL230181	1441	Clc1ccc(cc1)C[C@H]([C@@H](NS(=O)(=O)CCCC)C)c1cc(ccc1)C#N
CHEMBL567513	1414	Clc1ccc(cc1)C[C@H]([C@@H](NC(=O)C(Nc1nc2c(n1C)cccc2)(C)C)C)c1cc(ccc1)C#N
CHEMBL487158	1410	Clc1cc(Cl)ccc1-n1nc(-c2oc(nn2)C(C)(C)C)c(C)c1-c1ccc(Cl)cc1
CHEMBL394055	1400	Clc1ccccc1-c1nc(N2CCN(S(=O)(=O)c3cc(F)cc(F)c3)CC2)c(cc1-c1ccc(Cl)cc1)C#N
CHEMBL203152	1400	Clc1cc(Cl)ccc1-c1nc2[nH+]c(O)c(C(=O)C)c(NC(=O)C)c2cc1-c1ccc(Cl)cc1
CHEMBL2316392	1400	O=C(NCC1CCCCC1)c1nccnc1NC(=O)c1c2c(ccc1)cccc2
CHEMBL1095476	1400	Clc1cc(Cl)ccc1-c1nc2OC(C[C@@H](NC(=O)c3n[nH]c(C)c3C)c2cc1-c1ccc(Cl)cc1)(C)C
CHEMBL1095150	1400	Clc1cc(Cl)ccc1-c1nc2OC(C[C@@H](NC(=O)c3c[nH]nc3C)c2cc1-c1ccc(Cl)cc1)(C)C
CHEMBL497914	1372.2	Clc1cc(Cl)ccc1-n1nc(C=2NC(=O)C3(N=2)CCCC3)c(CC)c1-c1ccc(Cl)cc1
CHEMBL231245	1368	Clc1ccc(cc1)C[C@H]([C@@H](NC(=O)CCc1ccccc1)C)c1cc(ccc1)C#N
CHEMBL1765257	1357	O[C@]1([C@@H]2[C@@H](N(CC1)C(=O)c1ccccc1)CCCC2)c1ncccc1
CHEMBL1084039	1300	Clc1cc(Cl)ccc1-c1nc2OC(CC(=O)c2cc1-c1ccc(Cl)cc1)(C)C
CHEMBL1095159	1300	Clc1cc(Cl)ccc1-c1nc2OC(CC(NC(=O)C(F)(F)CO)c2cc1-c1ccc(Cl)cc1)(C)C
CHEMBL487170	1300	Clc1cc(Cl)ccc1-n1nc(-c2oc(nn2)C(C)(C)C)c(COC(=O)C)c1-c1ccc(Cl)cc1
CHEMBL518046	1291	Clc1cc(Cl)ccc1-n1nc(C(=O)NN2CCCCC2)c(C)c1-c1sc(Cl)cc1
CHEMBL3696847	1288	ClC=1C(=O)N(N=CC=1NCC[NH+](CC)CC)C1CC(CC(C1)(C)C)(C)C
CHEMBL1765157	1286	Fc1ccccc1-c1[nH]nc(c1)C(=O)N1[C@@H]2[C@H](CCCC2)[C@](O)(CC1)c1ccccc1
CHEMBL495110	1269.4	Clc1cc(Cl)ccc1-n1nc(C(=O)NN2CCCCC2)c(C)c1-c1sc(cc1)C#CC[NH+](C)C
CHEMBL259476	1240	Clc1cc(Cl)ccc1-n1nc(C(=O)NN2CCCCC2)c(C)c1-n1c(ccc1C)C
CHEMBL468425	1240	Clc1cc(Cl)ccc1-n1nc(-c2oc(nn2)C2(CC2)c2ccc(cc2)C)c(Cn2ncnc2)c1-c1ccc(Cl)cc1
CHEMBL517116	1206	Clc1cc(Cl)ccc1-n1nc(C(=O)NN2CCCCC2)c(CC)c1-c1sc(cc1)C#CCC(C)C
CHEMBL2316379	1200	O1CCC(CC1)CNC(=O)c1ncccc1NC(=O)c1c2c(cccc2)c(cc1)Cn1nncc1
CHEMBL2316389	1200	O(CCOCCO)c1nc(C(=O)NCC2CCC2)c(NC(=O)c2c3c(ncc2)cccc3)cc1
CHEMBL1095990	1200	Clc1cc(Cl)ccc1-c1nc2OC(C[C@@H](NC(=O)C)c2cc1-c1ccc(Cl)cc1)(C)C
CHEMBL2113258	1200	Clc1ccc(cc1)C[C@@H]([C@@H](NC(=O)C(Oc1ccncc1)(C)C)C)c1ccccc1
CHEMBL3410724	1177	O1c2c(C=C(C(=O)NCC3CC3)C1=O)ccc(OC)c2OCCCC
CHEMBL525551	1173.7	Clc1cc(Cl)ccc1-n1nc(C2=NC(=O)C(N2CC)(C)C)c(C)c1-c1ccc(Cl)cc1
CHEMBL220360	1170	Clc1ccc(cc1)C[C@H]([C@@H](NC(=O)C(Oc1ncc(cc1)C(F)(F)F)(C)C)C)c1cc(ccc1)C#N
CHEMBL523550	1158.1	Clc1cc(Cl)ccc1-n1nc(C(=O)NN2CC3C(CCC3)C2)c(C)c1-c1sc(cc1)C#CC(C)(C)C
CHEMBL1222966	1140	Clc1cc(Cl)ccc1-n1nc(-c2sc(nn2)C(C)(C)C)c(Cn2ncnc2)c1-c1ccc(Cl)cc1
CHEMBL488787	1130	Clc1cc(Cl)ccc1-n1nc(-c2oc(nn2)C2(CC2)c2ccccc2)c(Cn2ncnc2)c1-c1ccc(Cl)cc1
CHEMBL487585	1120	Clc1cc(Cl)ccc1-n1nc(-c2oc(nn2)C(C)(C)C)c(Cn2nncc2)c1-c1ccc(Cl)cc1
CHEMBL230826	1117	Clc1ccc(cc1)C[C@H]([C@@H](NS(=O)(=O)c1c2c(ccc1)cccc2)C)c1cc(ccc1)C#N
CHEMBL246901	1100	Clc1ccccc1-c1nc(C#CC([NH3+])(CC)CC)c(cc1-c1ccc(Cl)cc1)C#N
CHEMBL246686	1100	Clc1ccccc1-c1nc(N2CCN(CC2)C(=O)C(C)(C)C)c(cc1-c1ccc(Cl)cc1)C#N
CHEMBL201102	1100	Clc1cc(Cl)ccc1-c1nc2N(C)C(=O)C(OC)=C(NC(=O)C)c2cc1-c1ccc(Cl)cc1
CHEMBL374291	1100	Clc1ccc(cc1)C(Cc1ccc(Cl)cc1)C(NC(=O)C(Oc1ccc(Cl)cc1)(C)C)C
CHEMBL412262	1100	Clc1ccc(cc1)C1=NN(C[C@@H]1c1ccccc1)C(NC)=NS(=O)(=O)c1ccc(Cl)cc1
CHEMBL500690	1095.5	Brc1ccc(cc1)-c1n(nc(C2=NC(=O)C(N2C)(C)C)c1C)-c1ccc(Cl)cc1Cl
CHEMBL389353	1092	Clc1ccc(cc1)C[C@H]([C@@H](NS(=O)(=O)c1cc2c(cc1)cccc2)C)c1cc(ccc1)C#N
CHEMBL230716	1079	Clc1ccc(cc1)C[C@H]([C@@H](NS(=O)(=O)c1cc(F)cc(F)c1)C)c1cc(ccc1)C#N
CHEMBL231342	1077	Clc1ccc(cc1)C[C@H]([C@@H](NS(=O)(=O)\C=C\c1ccccc1)C)c1cc(ccc1)C#N
CHEMBL526089	1058.5	Clc1cc(Cl)ccc1-n1nc(C2=NC(=O)C(N2C)(C)C)c(C)c1-c1ccc(OC)cc1
CHEMBL461427	1057.8	Clc1cc(Cl)ccc1-n1nc(C(=O)NN2CCCCCC2)c(C)c1-c1sc(cc1)C#CCC
CHEMBL501851	1050	Brc1ccc(cc1)-c1n(nc(-c2oc(nn2)C2(CC2)c2ccc(Cl)cc2)c1Cn1ncnc1)-c1ccc(Cl)cc1Cl
CHEMBL521216	1050	Clc1cc(Cl)ccc1-n1nc(-c2oc(nn2)C(C)(C)C)c(C=C)c1-c1ccc(Cl)cc1
CHEMBL1765254	1045	O[C@]1([C@@H]2[C@@H](N(CC1)C(=O)c1ccccc1)CCCC2)c1cc(ccc1)C#N
CHEMBL248202	1000	S1C(C(=O)N(C)C)=C(N(CC2CC2)C1=NC(=O)c1cc(ccc1)C(F)(F)F)C
CHEMBL230610	997.8	Clc1cc(S(=O)(=O)N[C@H]([C@@H](Cc2ccc(Cl)cc2)c2cc(ccc2)C#N)C)cc(Cl)c1
CHEMBL492860	985.6	Clc1cc(Cl)ccc1-n1nc(C(=O)NN2CCCCC2)c(C)c1-c1sc(cc1)C#CCOCC
CHEMBL521382	979	Clc1cc(Cl)ccc1-n1nc(-c2oc(nn2)C(C)(C)C)c(Cn2nccc2)c1-c1ccc(Cl)cc1
CHEMBL488786	954	Clc1cc(Cl)ccc1-n1nc(-c2oc(nn2)C2(CC2)C)c(Cn2ncnc2)c1-c1ccc(Cl)cc1
CHEMBL487381	948	Brc1ccc(cc1)-c1n(nc(-c2oc(nn2)C2(CC2)C(F)(F)F)c1Cn1ncnc1)-c1ccc(Cl)cc1Cl
CHEMBL230189	945	Clc1cccc(Cl)c1C(=O)N[C@H]([C@@H](Cc1ccc(Cl)cc1)c1cc(ccc1)C#N)C
CHEMBL1765251	938	O[C@]1([C@@H]2[C@@H](N(CC1)C(=O)c1ccccc1)CCCC2)c1cccnc1
CHEMBL486562	924	Clc1cc(Cl)ccc1-n1nc(-c2oc(nn2)C(C)(C)C)c(C(F)C)c1-c1ccc(Cl)cc1
CHEMBL459305	921	Clc1cc(Cl)ccc1-n1nc(C(=O)NN2CC3C(CCC3)C2)c(C)c1-c1sc(cc1)C#CCC
CHEMBL460986	919.6	Clc1cc(Cl)ccc1-n1nc(C(=O)NN2CCCCC2)c(CC)c1-c1sc(cc1)C#CCCC
CHEMBL231241	904	Clc1ccc(cc1)C[C@H]([C@@H](NS(=O)(=O)CCc1ccccc1)C)c1cc(ccc1)C#N
CHEMBL493303	901.7	Clc1cc(Cl)ccc1-n1nc(C(=O)NN2CC3C(CCC3)C2)c(C)c1-c1sc(cc1)C#CC1CCCC1
CHEMBL524634	901.4	Clc1cc(Cl)ccc1-n1nc(C2=NC(=S)C(N2C)(C)C)c(C)c1-c1ccc(Cl)cc1
CHEMBL459309	894.6	Brc1sc(cc1)-c1n(nc(C(=O)NN2CCCCC2)c1C)-c1ccc(Cl)cc1Cl
CHEMBL467701	891	Clc1ccccc1-c1nc2N=C(N3C(=N[N-]C3=O)c2cc1-c1ccc(OC)cc1)C(C)(C)C
CHEMBL392836	860	Clc1cc(Cl)ccc1-c1nc(OC(C)C)c(cc1-c1ccc(Cl)cc1)C#N
CHEMBL270663	840	Clc1cc(Cl)ccc1-n1nc(-c2nnnn2C2CCCC2)c(CC)c1-c1ccc(Cl)cc1
CHEMBL498748	822	Clc1cc(Cl)ccc1-n1nc(c(c1-c1ccc(Cl)cc1)C1CC1)C1=NC(=O)C(N1C)(C)C
CHEMBL360104	820	Clc1cc(Cl)ccc1-c1nc(OCc2cc(F)c(F)cc2)c(cc1-c1ccc(Cl)cc1)C(=O)NCC
CHEMBL263915	818	Clc1cc(Cl)ccc1-n1nc(-c2nnnn2C2CCCCCC2)c(C)c1-c1ccc(Cl)cc1
CHEMBL425163	815	Clc1cc(Cl)ccc1-c1nc(OCc2cc(F)c(F)cc2)c(cc1-c1ccc(Cl)cc1)C(=O)NCCC
CHEMBL1765256	810	FC(F)(F)c1cc(ccc1)[C@]1(O)[C@@H]2[C@@H](N(CC1)C(=O)c1ccccc1)CCCC2
CHEMBL230822	807.7	Clc1cc(S(=O)(=O)N[C@H]([C@@H](Cc2ccc(Cl)cc2)c2cc(ccc2)C#N)C)ccc1
CHEMBL3410721	807	O1c2c(C=C(C(=O)NC3CCCCC3)C1=O)ccc(OC)c2OCCC
CHEMBL520551	804	Clc1cc(Cl)ccc1-n1nc(-c2oc(nn2)C(C)(C)C)c(Cn2ncnc2)c1-c1ccc(Cl)cc1
CHEMBL2023580	800	s1c(cnc1NC(=O)C1=CC=2CCCCCCC=2N(CC2CCCCC2)C1=O)C(=O)[O-]
CHEMBL460131	785.1	Clc1cc(Cl)ccc1-n1nc(C(=O)NN2CC3C(CCC3)C2)c(C)c1-c1sc(cc1)C#CCCC
CHEMBL467917	770	Clc1ccccc1-c1nc2N=C(N3C(=N[N-]C3=O)c2cc1-c1ccc(N(C)C)cc1)C(C)(C)C
CHEMBL218649	770	Clc1ccc(cc1)C[C@H]([C@@H](NC(=O)C(Oc1ccc(Cl)cc1)(C)C)C)c1ccccc1
CHEMBL500437	768.4	Brc1ccc(cc1)-c1n(nc(C2=NC(=O)C(N2C)(C)C)c1CC)-c1ccc(Cl)cc1Cl
CHEMBL3410718	746	Brc1cc(OCC2CC2)c2OC(=O)C(=Cc2c1)C(=O)NC1CCCCC1
CHEMBL470846	738	Clc1cc(Cl)ccc1-n1nc(-c2oc(nn2)C(C)(C)C)c(C(=O)Nc2ccccc2)c1-c1ccc(Cl)cc1
CHEMBL487582	736	Clc1cc(Cl)ccc1-n1nc(-c2oc(nn2)C(C)(C)C)c(Cn2nnnc2)c1-c1ccc(Cl)cc1
CHEMBL248311	730	Clc1cc(Cl)ccc1-c1nc(OC2CCOC2)c(cc1-c1ccc(Cl)cc1)C#N
CHEMBL265787	720	Clc1cc(Cl)ccc1-c1nc2N(C)C(=O)C(C#N)=C(NC(=O)C)c2cc1-c1ccc(Cl)cc1
CHEMBL269919	720	Fc1cc(F)ccc1-n1nc(C(=O)NC2CCCCC2)c(C)c1-n1c(ccc1C)C
CHEMBL246688	715	Clc1ccccc1-c1nc(N2CCN(C(C)C)C(=O)C2=O)c(cc1-c1ccc(Cl)cc1)C#N
CHEMBL1823117	710	Oc1cc(cc(O)c1C\C=C(\CC\C=C(\CC\C=C(\C)/C)/C)/C)CCCCC
CHEMBL461216	704.9	Brc1sc(cc1)-c1n(nc(C(=O)NN2CCCCCC2)c1C)-c1ccc(Cl)cc1Cl
CHEMBL569292	699	Clc1cc(Cl)cnc1NC(C(=O)N[C@H]([C@@H](Cc1ccc(Cl)cc1)c1cc(ccc1)C#N)C)(C)C
CHEMBL462686	687.7	Clc1cc(Cl)ccc1-n1nc(C(=O)NN2CCCCCC2)c(C)c1-c1sc(cc1)C#CCC(C)C
CHEMBL487586	680	Clc1cc(Cl)ccc1-n1nc(-c2oc(nn2)C(C)(C)C)c(Cn2ncnn2)c1-c1ccc(Cl)cc1
CHEMBL230713	668.2	Clc1ccccc1S(=O)(=O)N[C@H]([C@@H](Cc1ccc(Cl)cc1)c1cc(ccc1)C#N)C
CHEMBL3086844	664	O=C(NCC(C)C)\C=C\C=C\CC\C=C\C=C\C=C\C
CHEMBL244606	660	O(CCCCCC)c1c2c(cccc2)c(cc1)C(=O)c1c2c(ccc1)cccc2
CHEMBL442275	650	Clc1cc(Cl)ccc1-c1nc(Oc2cc(F)c(F)cc2)c(cc1-c1ccc(Cl)cc1)C(=O)N(NC)C
CHEMBL259684	650	Clc1cc(Cl)ccc1-n1nc(C(=O)NCc2cc(Cl)c(Cl)cc2)c(C)c1-n1cccc1
CHEMBL3410729	644	O1c2c(C=C(C(=O)NCc3cc4OCOc4cc3)C1=O)ccc(OC)c2OCCCCC
CHEMBL178372	644	O1c2cc(ccc2OC1)CNC(=O)C1=Cc2c(NC1=O)c(OCCCCC)c(OC)cc2
CHEMBL462069	637.7	Clc1cc(Cl)ccc1-n1nc(C(=O)NCCCC)c(C)c1-c1sc(cc1)C#CCCCC
CHEMBL469765	636	Clc1cc(Cl)ccc1-n1nc(-c2oc(nn2)C(C)(C)C)c(C(=O)Nc2ncccc2)c1-c1ccc(Cl)cc1
CHEMBL390053	622	Clc1cc(Cl)c(Cl)cc1S(=O)(=O)N[C@H]([C@@H](Cc1ccc(Cl)cc1)c1cc(ccc1)C#N)C
CHEMBL219188	610	Clc1ccc(cc1)CC(C(NC(=O)C(Oc1ccc(Cl)cc1)(C)C)C)c1ccccc1
CHEMBL2096840	600	Clc1ccc(cc1)C[C@@H]([C@H](NC(=O)C(Oc1ccc(Cl)cc1)(C)C)C)c1ccc(Cl)cc1
CHEMBL603053	582	Brc1ccc(cc1)-c1n(nc(C(=O)N2CCN(CC2)c2cccc(Cl)c2Cl)c1Cn1ncnc1)-c1ccccc1Cl
CHEMBL509751	579	Brc1ccc(cc1)-c1n(nc(-c2oc(nn2)C2(CC2)c2ccc(cc2)C)c1Cn1ncnc1)-c1ccc(Cl)cc1Cl
CHEMBL522522	564	Clc1cc(Cl)ccc1-n1nc(C(=O)NN2CCCCCC2)c(C)c1-c1sc(cc1)C#CCCCC
CHEMBL371214	550	O1c2cc(ccc2[C@H]2[C@@H](CC=C(C2)C)C1(C)C)C(CCC)(C)C
CHEMBL1223259	549	Brc1ccc(cc1)-c1n(nc(-c2sc(nn2)C(C)(C)C)c1Cn1ncnc1)-c1ccccc1Cl
CHEMBL567876	547	Clc1ccc(cc1)C[C@H]([C@@H](NC(=O)C(Nc1nccc(c1)C)(C)C)C)c1cc(ccc1)C#N
CHEMBL603054	547	Brc1ccc(cc1)-c1n(nc(C(=O)N2CCN(CC2)c2cccc(C)c2C)c1Cn1ncnc1)-c1ccccc1Cl
CHEMBL487172	539	Clc1cc(Cl)ccc1-n1nc(-c2oc(nn2)C(C)(C)C)c(CC#N)c1-c1ccc(Cl)cc1
CHEMBL1097840	530	Clc1cc(Cl)ccc1-c1nc2OC(C[C@@H](NC(=O)c3n[nH]c4c3CCC4)c2cc1-c1ccc(Cl)cc1)(C)C
CHEMBL2113250	530	Clc1ccc(cc1)C[C@H]([C@@H](NC(=O)C(Oc1ccc(Cl)cc1)(C)C)C)c1cc(F)ccc1
CHEMBL367819	520	Clc1cc(Cl)ccc1-c1nc(OCc2cc(F)c(F)cc2)c(cc1-c1ccc(Cl)cc1)C#N
CHEMBL487178	513	Brc1ccc(cc1)-c1n(nc(-c2oc(nn2)C(C)(C)C)c1Cn1ncnc1)-c1ccc(Cl)cc1Cl
CHEMBL1222969	505	Clc1cc(Cl)ccc1-n1nc(-c2sc(nn2)C2(CCC2)C(F)(F)F)c(Cn2ncnc2)c1-c1ccc(Cl)cc1
CHEMBL2316386	500	S(=O)(Cc1c2c(cccc2)c(cc1)C(=O)Nc1ccc(OCCOCCO)nc1C(=O)NCC1CCC1)C
CHEMBL1095789	500	Clc1cc(Cl)ccc1-c1nc2OC(C[C@@H](NC(=O)c3n[nH]c(c3)CC)c2cc1-c1ccc(Cl)cc1)(C)C
CHEMBL271783	500	Clc1ccc(-n2nc(C(=O)NCC3CCCCC3)c(C)c2-n2cccc2)cc1
CHEMBL410913	500	Clc1cc(ccc1Cl)CNC(=O)c1nn(-c2ccc(F)cc2F)c(-n2cccc2)c1C
CHEMBL271782	500	Clc1cc(Cl)cc(Cl)c1-n1nc(C(=O)NC2CCCCC2)c(C)c1-n1c(ccc1C)C
CHEMBL389114	498.2	Clc1ccc(Cl)cc1S(=O)(=O)N[C@H]([C@@H](Cc1ccc(Cl)cc1)c1cc(ccc1)C#N)C
CHEMBL480025	498	Clc1ccc(cc1)Cn1c(cc(C(=O)c2ccccc2)c1C)-c1ccccc1
CHEMBL497925	496.7	Clc1cc(Cl)ccc1-n1nc(C=2NC(=O)C3(N=2)CCCCC3)c(CC)c1-c1ccc(Cl)cc1
CHEMBL1765253	493	Clc1cc(ccc1)[C@]1(O)[C@@H]2[C@@H](N(CC1)C(=O)c1ccccc1)CCCC2
CHEMBL393620	490	S1C(C(C)(C)C)=C(N(CC2CC2)C1=NS(=O)(=O)c1cc2c(cc1)cccc2)C
CHEMBL509780	488	Brc1ccc(cc1)-c1n(nc(-c2oc(nn2)C2(CC2)C(F)(F)F)c1C(=O)Nc1ccccc1)-c1ccc(Cl)cc1Cl
CHEMBL498268	486.9	Clc1cc(Cl)ccc1-n1nc(C2=NC(=O)C(N2C)(C)C)c(C)c1-c1ccc(Cl)cc1
CHEMBL2316378	470	O1CCC(CC1)CNC(=O)c1nc(OC)ccc1NC(=O)c1c2c(cccc2)c(cc1)Cn1nncc1
CHEMBL394736	465	Clc1cc(Cl)ccc1-c1nc(-n2nnc3c2cccc3)c(cc1-c1ccc(Cl)cc1)C#N
CHEMBL397509	454.2	Clc1ccc(cc1)C[C@H]([C@@H](NS(=O)(=O)c1ccc(Cl)cc1)C)c1cc(ccc1)C#N
CHEMBL247910	450	Clc1cc(Cl)ccc1-c1nc(OCCNC(=O)C2CCC2)c(cc1-c1ccc(Cl)cc1)C#N
CHEMBL217862	450	Clc1ccc(cc1)C[C@H]([C@@H](NC(=O)C(Oc1ccccc1)(C)C)C)c1ccccc1
CHEMBL397119	430	Clc1cc(Cl)ccc1-c1nc(OCC2CCOC2)c(cc1-c1ccc(Cl)cc1)C#N
CHEMBL1223034	430	Brc1ccc(cc1)-c1n(nc(-c2sc(nn2)C(C)(C)C)c1Cn1ncnc1)-c1ccc(Cl)cc1Cl
CHEMBL585526	427	Brc1ccc(cc1)-c1n(nc(c1-c1sc(nn1)C)-c1sc(nn1)C(C)(C)C)-c1ccc(Cl)cc1Cl
CHEMBL480640	420	Clc1ccc(cc1)Cn1c(cc(C(=O)NC2C3CC(C2)CC3)c1C)-c1ccccc1
CHEMBL567874	419	Clc1cc(cnc1NC(C(=O)N[C@H]([C@@H](Cc1ccc(Cl)cc1)c1cc(ccc1)C#N)C)(C)C)C(F)(F)F
CHEMBL583240	414	Brc1ccc(cc1)-c1n(nc(c1-c1oc(nn1)C)-c1oc(nn1)C(C)(C)C)-c1ccc(Cl)cc1Cl
CHEMBL2113251	410	Clc1ccc(cc1)C[C@H]([C@@H](NC(=O)C(Oc1ccc(Cl)cc1)(C)C)C)c1ccccc1F
CHEMBL487380	407	Brc1ccc(cc1)-c1n(nc(-c2oc(nn2)C2(CC2)C)c1Cn1ncnc1)-c1ccc(Cl)cc1Cl
CHEMBL230825	406	Clc1ccc(cc1)C[C@H]([C@@H](NS(=O)(=O)c1ccc(cc1)-c1ccccc1)C)c1cc(ccc1)C#N
CHEMBL203560	398.11	O(CCCCC)c1c2nc(O)c(cc2ccc1OC)C(=O)NCCc1cc(O)c(O)cc1
CHEMBL1765274	395	O[C@@]1([C@H]2[C@@H](N(CC1)C(=O)C1CC[NH+](CC1)C)CCCC2)c1ccccc1
CHEMBL230717	394.4	Clc1ccc(cc1)C[C@H]([C@@H](NS(=O)(=O)c1cc(ccc1)-c1ccccc1)C)c1cc(ccc1)C#N
CHEMBL3696821	389	ClC=1C(=O)N(N=CC=1Cl)C1CC(CC(C1)(C)C)(C)C
CHEMBL469771	386	Brc1ccc(cc1)-c1n(nc(-c2oc(nn2)C(C)(C)C)c1C(=O)Nc1ccccc1)-c1ccc(Cl)cc1Cl
CHEMBL460343	385.9	Clc1cc(Cl)ccc1-n1nc(C(=O)NN2CCCCC2)c(C)c1-c1sc(cc1)C#CCC(C)C
CHEMBL204391	380	Clc1cc(Cl)ccc1-c1nc2N(C)C(=O)C=C(NC(=O)C)c2cc1-c1ccc(Cl)cc1
CHEMBL3696826	380	O=C1N(N=CC(N(C)C)=C1)C1CC(CC(C1)(C)C)(C)C
CHEMBL520729	376	Clc1cc(Cl)ccc1-n1nc(-c2oc(nn2)C(C)(C)C)c(Cn2ccnc2)c1-c1ccc(Cl)cc1
CHEMBL519214	375	Clc1cc(Cl)ccc1-n1nc(-c2oc(nn2)C(C)(C)C)c(COC)c1-c1ccc(Cl)cc1
CHEMBL513550	374	Brc1ccc(cc1)-c1n(nc(-c2oc(nn2)C(C)(C)C)c1C(=O)Nc1ncccc1)-c1ccc(Cl)cc1Cl
CHEMBL2316402	360	O=C(NCC1CCC1)c1ncccc1NC(=O)c1c2ncccc2ccc1
CHEMBL1765250	358	O(C)c1ccc(cc1)[C@]1(O)[C@@H]2[C@@H](N(CC1)C(=O)c1ccccc1)CCCC2
CHEMBL3696822	355	ClC=1C(=O)N(N=CC=1NC)C1CC(CC(C1)(C)C)(C)C
CHEMBL567679	353	Clc1ccc(cc1)C[C@H]([C@@H](NC(=O)C(Nc1nccc(c1)C(F)(F)F)(C)C)C)c1cc(ccc1)C#N
CHEMBL2316408	340	O=C(NCC1CCC1)c1ncccc1NC(=O)c1c2c(cccc2)c(cc1)Cn1cccc1
CHEMBL235747	340	S1C(C(C)(C)C)=C(N(C)C1=NS(=O)(=O)c1ccccc1)C
CHEMBL1765255	338	S(=O)(=O)(C)c1cc(ccc1)[C@]1(O)[C@@H]2[C@@H](N(CC1)C(=O)c1ccccc1)CCCC2
CHEMBL2316409	330	O=C(NCC1CCC1)c1ncccc1NC(=O)c1c2c(cccc2)c(cc1)Cn1ccnc1
CHEMBL248135	322	S1CC(CN(C(OCC)=O)C1=Nc1ccccc1C(C)C)(C)C
CHEMBL582806	322	Clc1ccc(cc1)C[C@H]([C@@H](NC(=O)C(Nc1ncc(cc1)C(F)(F)F)(C)C)C)c1cc(ccc1)C#N
CHEMBL246930	320	Clc1cc(Cl)ccc1-c1nc(Oc2cc(F)cc(F)c2)c(cc1-c1ccc(Cl)cc1)C#N
CHEMBL428579	315	Clc1cc(Cl)ccc1-c1nc(NC(=O)c2cc(F)c(F)cc2)c(cc1-c1ccc(Cl)cc1)C#N
CHEMBL461428	310.5	Clc1cc(Cl)ccc1-n1nc(C(=O)NN2CCCCC2)c(C)c1-c1sc(cc1)C#CCCCC
CHEMBL247511	310	Clc1cc(Cl)ccc1-c1nc(-n2ccnc2)c(cc1-c1ccc(Cl)cc1)C#N
CHEMBL460987	309.9	Clc1cc(Cl)ccc1-n1nc(C(=O)NN2CCCCCC2)c(CC)c1-c1sc(cc1)C#CCCC
CHEMBL230923	300.8	Clc1cc(Cl)ccc1S(=O)(=O)N[C@H]([C@@H](Cc1ccc(Cl)cc1)c1cc(ccc1)C#N)C
CHEMBL2316385	300	S(=O)(Cc1c2c(cccc2)c(cc1)C(=O)Nc1nccnc1C(=O)NCC1CCC1)C
CHEMBL256696	300	S1C(=NN(CC2CC2)C1=NC(=O)c1cc(ccc1)C(F)(F)F)C(C)(C)C
CHEMBL597489	296	Brc1ccc(cc1)-c1n(nc(C(=O)N2CCN(CC2)c2cc(Cl)ccc2)c1Cn1ncnc1)-c1ccccc1Cl
CHEMBL385767	290	Clc1ccc(cc1)C[C@H]([C@@H](NC(=O)C(Oc1cc(F)ccc1)(C)C)C)c1ccccc1
CHEMBL231636	284.7	Clc1ccc(cc1)C[C@H]([C@@H](NC(=O)C(Oc1cc(cnc1)C(F)(F)F)(C)C)C)c1cc(ccc1)C#N
CHEMBL230506	283.5	Clc1cccc(Cl)c1S(=O)(=O)N[C@H]([C@@H](Cc1ccc(Cl)cc1)c1cc(ccc1)C#N)C
CHEMBL1765269	282	O[C@@]1([C@H]2[C@@H](N(CC1)C(=O)c1[nH]cnn1)CCCC2)c1ccccc1
CHEMBL494300	278.3	Clc1cc(Cl)ccc1-n1nc(C(=O)NC2CCCCC2)c(C)c1-c1sc(cc1)C#CCCCC
CHEMBL2023049	268	O=C1N(C2=C(C=C1C(=O)Nc1cc(ccc1)C(=O)[O-])CCCCCC2)CC1CCCCC1
CHEMBL1223258	265	Clc1ccccc1-n1nc(-c2sc(nn2)C2(CC2)c2ccc(Cl)cc2)c(Cn2ncnc2)c1-c1ccc(Cl)cc1
CHEMBL494299	260.6	Clc1cc(Cl)ccc1-n1nc(C(=O)NCCCCCC)c(C)c1-c1sc(cc1)C#CCCCC
CHEMBL2316396	260	O1CCC(CC1)CNC(=O)c1ncccc1NC(=O)c1c2c(ccc1)cccc2
CHEMBL395704	260	S1C(C(C)(C)C)=C(N(CC2CC2)C1=NC(=O)c1ccccc1)C
CHEMBL582820	254	Clc1ccc(cc1)C[C@H]([C@@H](NC(=O)C(Nc1noc(c1)C(C)(C)C)(C)C)C)c1cc(ccc1)C#N
CHEMBL1097456	250	Clc1cc(Cl)ccc1-c1nc2OC(CC(NC(=O)CC(O)C(F)(F)F)c2cc1-c1ccc(Cl)cc1)(C)C
CHEMBL570893	245	Brc1ccc(cc1)-c1n(nc(c1-c1sc(nn1)C)-c1oc(nn1)C1(CC1)C(F)(F)F)-c1ccc(Cl)cc1Cl
CHEMBL487384	242	Brc1ccc(cc1)-c1n(nc(-c2oc(nn2)C2(CC2)c2ccccc2)c1Cn1ncnc1)-c1ccc(Cl)cc1Cl
CHEMBL3696849	240	O=C1N(N=Cc2nn(cc12)CCC)C1CC(CC(C1)(C)C)(C)C
CHEMBL571831	234	Clc1ccc(cc1)C[C@H]([C@@H](NC(=O)C(Nc1noc(c1)-c1ccccc1)(C)C)C)c1cc(ccc1)C#N
CHEMBL248203	230	Clc1ccc(cc1C(F)(F)F)C(=O)N=C1SC(C(C)(C)C)=C(N1CC1CC1)C
CHEMBL3086845	224	OC(CNC(=O)\C=C\C=C\CC\C=C\C=C\C=C\C)(C)C
CHEMBL247832	220	S1C(C(C)(C)C)=C(N(C)C1=NC(=O)c1cc(ccc1)C(F)(F)F)C
CHEMBL398778	210	S1C(C(C)(C)C)=C(N(CC#C)C1=NS(=O)(=O)c1ccccc1)C
CHEMBL466223	210	O1CC[NH+](CC1)CCN1c2ncccc2C=C(C(=O)NC2CCC(CC2)C)C1=O
CHEMBL3353427	210	O=C1N(c2ncccc2C=C1C(=O)NC1CCC(CC1)C)CCCCO
CHEMBL3696831	204	ClC=1C(=O)N(N=CC=1NCC[NH+](C)C)C1CC(CC(C1)(C)C)(C)C
CHEMBL230062	201.7	Clc1c(S(=O)(=O)N[C@H]([C@@H](Cc2ccc(Cl)cc2)c2cc(ccc2)C#N)C)cccc1Cl
CHEMBL410728	200	Clc1cc(Cl)ccc1-n1nc(C(=O)NN2CCCCC2)c(C)c1-n1cccc1
CHEMBL219480	200	Clc1ccc(cc1)C[C@H]([C@@H](NC(=O)C(Oc1cc(F)cc(F)c1)(C)C)C)c1ccccc1
CHEMBL1765287	193	O=C1NC(CC1)C(=O)N1[C@@H]2[C@@H](CCCC2)[C@@](O)(CC1)c1ccccc1
CHEMBL2316407	190	O=C(NCC1CCC1)c1ncccc1NC(=O)c1c2c(cccc2)c(cc1)C[NH+](C)C
CHEMBL272035	190	Clc1cc(ccc1Cl)CNC(=O)c1nn(c(-n2cccc2)c1C)-c1cc(Cl)c(Cl)cc1
CHEMBL385033	190	Clc1cc(OC(C(=O)N[C@H]([C@@H](Cc2ccc(Cl)cc2)c2ccccc2)C)(C)C)ccc1
CHEMBL230073	180.7	Clc1cc(cc(Cl)c1)C(=O)N[C@H]([C@@H](Cc1ccc(Cl)cc1)c1cc(ccc1)C#N)C
CHEMBL2023576	180	O=C1N(C2=C(C=C1C(=O)Nc1cc(ccc1)CC(=O)[O-])CCCCCC2)CC1CCCCC1
CHEMBL3613097	171.4	Clc1ccc(cc1C)-c1n(cc(c1)C(=O)N[C@H]1[C@@]2(CC(CC2)C1(C)C)C)Cc1ccc(cc1)C
CHEMBL399219	170	S1C(C(C)(C)C)=C(N(C\C=C(\C)/C)C1=NS(=O)(=O)c1ccccc1)C
CHEMBL3086847	168	OC(CNC(=O)\C=C\CC\C=C\C=C\C=C\C)(CO)C
CHEMBL2023048	167	O=C1N(C2=C(C=C1C(=O)Nc1ccccc1C(=O)[O-])CCCCCC2)CC1CCCCC1
CHEMBL3410725	162	O1c2c(C=C(C(=O)NC(C)C)C1=O)ccc(OC)c2OCCCC
CHEMBL461429	158	Clc1cc(Cl)ccc1-n1nc(C(=O)NN2CC3C(CCC3)C2)c(C)c1-c1sc(cc1)C#CCCCC
CHEMBL1765283	156	o1cncc1C(=O)N1[C@@H]2[C@@H](CCCC2)[C@@](O)(CC1)c1ccccc1
CHEMBL1765252	155	Clc1ccc(cc1)[C@]1(O)[C@@H]2[C@@H](N(CC1)C(=O)c1ccccc1)CCCC2
CHEMBL1765282	140	O[C@@]1([C@H]2[C@@H](N(CC1)C(=O)c1ncncc1)CCCC2)c1ccccc1
CHEMBL373626	140	Clc1ccc(cc1)C[C@H]([C@@H](NC(=O)C(Oc1ncc(cc1)C(F)(F)F)(C)C)C)c1ccccc1
CHEMBL1760942	139	FC(F)(F)[C@H](NC(=O)c1nc(N2CCOCC2)c2n1C=CN=C2)c1ncccc1
CHEMBL1765285	135	O=C1N(CC(CC1)C(=O)N1[C@@H]2[C@@H](CCCC2)[C@@](O)(CC1)c1ccccc1)C
CHEMBL2335715	131	OC(CNC(=O)\C=C\CC\C=C\C=C\C=C\C)(C)C
CHEMBL2023047	126	O=C1N(C2=C(C=C1C(=O)N[C@@H](Cc1ccccc1)C(=O)[O-])CCCCCC2)CC1CCCCC1
CHEMBL1765266	124	O[C@@]1([C@H]2[C@@H](N(CC1)C(=O)c1nccn1C)CCCC2)c1ccccc1
CHEMBL1223260	124	Brc1ccc(cc1)-c1n(nc(-c2sc(nn2)C2(CC2)C(F)(F)F)c1Cn1ncnc1)-c1ccccc1Cl
CHEMBL519302	123	Brc1c(n(Cc2ccc(Cl)cc2)c(C)c1C(=O)NC1C2CC3CC1CC(C2)C3)-c1ccccc1
CHEMBL390675	120	O=C(c1c2c(cccc2)c(NCCCCC)cc1)c1c2c(ccc1)cccc2
CHEMBL572097	117	Clc1ccc(cc1)C[C@H]([C@@H](NC(=O)C(Nc1ncc2c(c1)cccc2)(C)C)C)c1cc(ccc1)C#N
CHEMBL2316376	110	O(C)c1nc(C(=O)NCC2CCCCC2)c(NC(=O)c2c3c(cccc3)c(cc2)Cn2nncc2)cc1
CHEMBL2316391	110	O=C(NCC1CCCCC1)c1ncccc1NC(=O)c1c2c(ccc1)cccc2
CHEMBL248201	110	S1C(C(OCC)=O)=C(N(CC2CC2)C1=NC(=O)c1cc(ccc1)C(F)(F)F)C
CHEMBL261382	110	Clc1cc(Cl)ccc1-n1nc(C(=O)NC2CCCCC2)c(C)c1-n1c(ccc1C)C
CHEMBL1765249	106	S(=O)(=O)(C)c1ccc(cc1)[C@]1(O)[C@@H]2[C@@H](N(CC1)C(=O)c1ccccc1)CCCC2
CHEMBL3696852	105	O=C1N(N=Cc2n(ncc12)CC[NH+](C)C)C1CC(CC(C1)(C)C)(C)C
CHEMBL2316404	100	O(C)c1nc(C(=O)NCC2CCC2)c(NC(=O)c2c3c(ncc2)cccc3)cc1
CHEMBL387027	100	Clc1ccc(cc1)C[C@H]([C@@H](NC(=O)C(Oc1ncc(Cl)cc1)(C)C)C)c1ccccc1
CHEMBL244403	98	O(CCCCC)c1c2c(cccc2)c(cc1)C(=O)c1c2c(ccc1)cccc2
CHEMBL2023577	96	O=C1N(C2=C(C=C1C(=O)Nc1ccc(cc1)CC(=O)[O-])CCCCCC2)CC1CCCCC1
CHEMBL1760940	92	FC1(F)CCN(C1)c1nc(n2c1C=NC=C2)C(=O)NC(c1ccc(F)cc1)c1ccncc1
CHEMBL3410715	90	Brc1cc(OCCCC)c2OC(=O)C(=Cc2c1)C(=O)NC1CCCCC1
CHEMBL243334	90	O(CCC)c1c2c(cccc2)c(cc1)C(=O)c1c2c(ccc1)cccc2
CHEMBL402734	88	FC(F)(F)c1cc(C(=O)N=C2N(N(C)C(=C2)C(C)(C)C)CC2CC2)c(cc1)C
CHEMBL374791	88	Clc1ccc(cc1)C[C@H]([C@@H](NC(=O)C(Oc1ncccc1)(C)C)C)c1ccccc1
CHEMBL244402	85	O(CCCC)c1c2c(cccc2)c(cc1)C(=O)c1c2c(ccc1)cccc2
CHEMBL2010902	83.18	s1c2c(CCCC2)c(C(=O)NCCC)c1NC(=O)C12C3CC(C1)CC(C2)C3
CHEMBL3696830	83	ClC=1C(=O)N(N=CC=1NCC[NH+]1CCOCC1)C1CC(CC(C1)(C)C)(C)C
CHEMBL410912	83	Fc1cc(F)ccc1-n1nc(C(=O)NC2CCCCC2)c(C)c1-n1cccc1
CHEMBL2316403	82	O=C(NCC1CCC1)c1ncccc1NC(=O)c1c2c(ncc1)cccc2
CHEMBL406924	81	Clc1cc(Cl)ccc1-n1nc(C(=O)NC2CCCCC2)c(C)c1-n1cccc1
CHEMBL1223180	76.8	Clc1ccc(cc1)-c1n(nc(-c2sc(nn2)C2(CCC2)C(F)(F)F)c1Cn1ncnc1)-c1ccccc1C(F)(F)F
CHEMBL445936	75	S1C(C(C)(C)C)=C(N(CC=C)C1=NS(=O)(=O)c1ccccc1)C
CHEMBL248013	74	S1C(C(C)(C)C)=C(N(CC)C1=NC(=O)c1cc(ccc1)C(F)(F)F)C
CHEMBL1223329	73.6	Brc1ccc(cc1)-c1n(nc(-c2sc(nn2)C2(CCC2)C(F)(F)F)c1Cn1ncnc1)-c1ccccc1Cl
CHEMBL2010898	70.79	s1c2c(CCOC2)c(C(=O)NCCC)c1NC(=O)C12C3CC(C1)CC(C2)C3
CHEMBL1760943	69	FC(F)(F)C(NC(=O)c1nc(N2CCOCC2)c2n1C=CN=C2)c1cccnc1
CHEMBL2316410	69	O=C(NCC1CCC1)c1ncccc1NC(=O)c1c2c(cccc2)c(cc1)Cn1nccc1
CHEMBL3696827	68	O=C1N(N=CC(NCCC)=C1)C1CC(CC(C1)(C)C)(C)C
CHEMBL2316387	65	O=C(NCC1CCC1)c1ncccc1NC(=O)c1c2c(cccc2)c(cc1)Cn1nncc1
CHEMBL429804	65	S1C(C(C)(C)C)=C(N(CC2CC2)C1=NS(=O)(=O)c1ccccc1)C
CHEMBL202852	63.1	O(CCCCC)c1c2nc(O)c(cc2ccc1OC)C(=O)NCc1ccccc1
CHEMBL1765273	62	O[C@@]1([C@H]2[C@@H](N(CC1)C(=O)C1[NH2+]CC[NH2+]C1)CCCC2)c1ccccc1
CHEMBL3410723	61	O1c2c(C=C(C(=O)NC3CCCCC3)C1=O)ccc(OC)c2OCCCCC
CHEMBL3353442	59.6	Brc1cc2C=C(C(=O)NC3CCC(CC3)C)C(=O)N(c2nc1)CC[NH+]1CCOCC1
CHEMBL1765271	56	O[C@@]1([C@H]2[C@@H](N(CC1)C(=O)C1[NH+](CCCC1)C)CCCC2)c1ccccc1
CHEMBL1095211	56	Clc1cc(Cl)ccc1-c1nc2OC(C[C@@H](NC(=O)CC(O)(C(F)(F)F)C(F)(F)F)c2cc1-c1ccc(Cl)cc1)(C)C
CHEMBL3353451	54	O1CC[NH+](CC1)CCN1c2ncc(cc2C=C(C(=O)NC2CCC(CC2)C)C1=O)-c1ccc(OC)cc1
CHEMBL2010905	52.48	s1c2c(CCOC2)c(C(=O)NCCC)c1NC(=O)C1C(C)(C)C1(C)C
CHEMBL2019082	51	O=C1N(C2=C(C=C1C(=O)N[C@H](C(=O)[O-])C1CCCCC1)CCCCCC2)CC1CCCCC1
CHEMBL257020	51	FC(F)(F)c1cc(ccc1)C(=O)N=C1N(N(C)C(=C1)C(C)(C)C)CC1CC1
CHEMBL3669078	48	Fc1ccc(cc1)CCNc1nc(nc(OC)n1)-c1[nH]c2cc(F)ccc2c1
CHEMBL3669091	47	Fc1ccc(cc1)CCNc1nc(nc(OC)n1)-c1c2c(nccc2)ccc1
CHEMBL399911	46	S1C(C(C)(C)C)=C(N(CCC)C1=NC(=O)c1cc(ccc1)C(F)(F)F)C
CHEMBL401555	46	FC(F)(F)c1cc(ccc1)C(=O)N=C1N(OC(=C1)C(C)(C)C)CC1CC1
CHEMBL1765153	45	O[C@]1([C@@H]2[C@@H](N(CC1)C(=O)c1ccccc1)CCCC2)c1ccccc1
CHEMBL3669100	45	Fc1cc2cc([nH]c2cc1)-c1nc(nc(OC)n1)NCCc1ccc(OC(F)F)cc1
CHEMBL1760934	44	S1(=O)(=O)CC[NH+](CC1)Cc1nc(n2c1C=CC=C2)C(=O)Nc1nc(ccc1)C(F)(F)F
CHEMBL3669111	44	S(=O)(=O)(NC1CC1)c1cc(ccc1C)-c1nc(nc(OC)n1)NCCc1ccc(OC(F)F)cc1
CHEMBL2010907	42.66	s1c2c(CCOC2)c(C(=O)NCCC)c1NC(=O)C12CC3CC(C1)CC(C2)C3
CHEMBL3669108	42	Clc1ccc(cc1S(=O)(=O)CCOC)-c1nc(nc(OC)n1)NCCc1ccc(F)cc1
CHEMBL3669088	42	Fc1ccc(cc1)CCNc1nc(nc(OC)n1)-c1cc2nonc2cc1
CHEMBL3234707	42	BrC=1C(=O)N(N=CC=1NCC[NH+](C)C)C1CC(CC(C1)(C)C)(C)C
CHEMBL1765155	41	O[C@]1([C@@H]2[C@@H](N(CC1)C(=O)c1nc3c(cc1)cccc3)CCCC2)c1ccccc1
CHEMBL1765279	41	s1cc(nc1)C(=O)N1[C@@H]2[C@@H](CCCC2)[C@@](O)(CC1)c1ccccc1
CHEMBL3669061	41	Clc1ccc(cc1OCCCNS(=O)(=O)C)-c1nc(nc(OC)n1)NCCc1ccc(OC(F)F)cc1
CHEMBL1836189	40.1	S(=O)(=O)(\C(=C\c1c2c(n(c1)CC[NH+]1CCOCC1)cccc2)\C#N)c1ccccc1
CHEMBL3669063	39	Fc1ccc(cc1)CCNc1nc(nc(OC)n1)-c1cc(OC(C)C)ccc1
CHEMBL2023574	38	O=C1N(C2=C(C=C1C(=O)Nc1ccc(cc1)C(=O)[O-])CCCCCC2)CC1CCCCC1
CHEMBL3669095	38	Fc1ccc(cc1)CCNc1nc(nc(OC)n1)-c1c2c(nccc2)c(cc1)C
CHEMBL3669096	38	Fc1ccc(cc1)CCNc1nc(nc(OC)n1)-c1c2c(nc(cc2)C)c(OC)cc1
CHEMBL3669070	38	Fc1ccc(cc1)CCNc1nc(nc(OC)n1)-c1cc(ccc1)C(OC)=O
CHEMBL2316401	38	O=C(NCC1CCC1)c1ncccc1NC(=O)c1c2c(ccc1)cncc2
CHEMBL3669083	37	S(C)c1cc2[nH]c(cc2cc1)-c1nc(nc(OC)n1)NCCc1ccc(F)cc1
CHEMBL259255	37	Clc1cc(-n2nc(C(=O)NN3CCCCC3)c(C)c2-n2c(ccc2C)C)ccc1Cl
CHEMBL1760941	36	FC1(F)CCN(CC1)c1nc(n2c1C=NC=C2)C(=O)N[C@@H](C(C)(C)C)C
CHEMBL1765262	35	O[C@@]1([C@H]2[C@@H](N(CC1)C(=O)c1c3nc[nH]c3ccc1)CCCC2)c1ccccc1
CHEMBL3669075	35	Fc1ccc(cc1)CCNc1nc(nc(OC)n1)-c1ccc(nc1)N(C)C
CHEMBL3669089	34	Fc1ccc(cc1)CCNc1nc(nc(OC)n1)-c1cc2c(nc1)cccc2
CHEMBL3669085	34	Fc1ccc(cc1)CCNc1nc(nc(OC)n1)-c1cc2c([nH]cc2)cc1
CHEMBL1760939	33	O1CCN(CC1)c1nc(c2n1C=CC=C2)C(=O)NCC1(CCCC1)CO
CHEMBL3669080	33	Fc1ccc(cc1)CCNc1nc(nc(OC)n1)-c1[nH]c2c(c1)c(OC)ccc2
CHEMBL3669092	32	Fc1ccc(cc1)CCNc1nc(nc(OC)n1)-c1cc2c(nccc2)cc1
CHEMBL3353439	31.6	Brc1cc2C=C(C(=O)NC3CCC(CC3)C)C(=O)N(c2nc1)Cc1ccc(F)cc1
CHEMBL1765272	30	O1CC([NH+](CC1)C)C(=O)N1[C@@H]2[C@@H](CCCC2)[C@@](O)(CC1)c1ccccc1
CHEMBL1765288	30	FC(F)(F)C[NH+]1CC(OCC1)C(=O)N1[C@@H]2[C@@H](CCCC2)[C@@](O)(CC1)c1ccccc1
CHEMBL3669102	30	Fc1ccc(cc1C(O)(C)C)-c1nc(nc(OC)n1)NCCc1ccc(OC(F)F)cc1
CHEMBL1765280	29	O[C@@]1([C@H]2[C@@H](N(CC1)C(=O)c1ncccn1)CCCC2)c1ccccc1
CHEMBL3669052	29	Fc1ccc(cc1)CCNc1nc(nc(OC)n1)-c1cc(OC)ccc1
CHEMBL400931	29	S1C(C(C)C)=C(N(CC2CC2)C1=NC(=O)c1cc(ccc1)C(F)(F)F)C
CHEMBL3410726	28	O1c2c(C=C(C(=O)NC(C(C)C)C)C1=O)ccc(OC)c2OCCCC
CHEMBL1223330	27.6	Brc1ccc(cc1)-c1n(nc(-c2sc(nn2)C2(CCC2)C(F)(F)F)c1Cn1ncnc1)-c1ccccc1C(F)(F)F
CHEMBL3669084	27	Fc1ccc(cc1)CCNc1nc(nc(OC)n1)-c1c2c([nH]cc2)ccc1
CHEMBL3669082	27	Fc1ccc(cc1)CCNc1nc(nc(OC)n1)-c1[nH]c2c(c1)cc(cc2)C#N
CHEMBL1765284	26	FC(F)(F)Cn1cc(nc1)C(=O)N1[C@@H]2[C@@H](CCCC2)[C@@](O)(CC1)c1ccccc1
CHEMBL2316397	26	O=C(NCC1CCC1)c1ncccc1NC(=O)c1c2c(ccc1)cccc2
CHEMBL381969	25.12	O(CCCCC)c1c2nc(O)c(cc2ccc1OC)C(=O)NCCc1c2c([nH]c1)cccc2
CHEMBL3639679	25	S(=O)(=O)(NC1CC1)c1cc(ccc1CO)-c1nc(nc(OC)n1)NCCc1ccc(F)cc1
CHEMBL399912	25	S1C(C)=C(N(CC2CC2)C1=NC(=O)c1cc(ccc1)C(F)(F)F)C
CHEMBL261381	25	Clc1cc(-n2nc(C(=O)NN3CCCCC3)c(C)c2-n2cccc2)ccc1Cl
CHEMBL2019090	24	Fc1ccc(cc1)CN1C(=O)C(=CC(C)=C1CC)C(=O)NC1(CCCCC1)C(=O)[O-]
CHEMBL1765154	24	Clc1ccc(cc1)C(=O)N1[C@@H]2[C@H](CCCC2)[C@](O)(CC1)c1ccccc1
CHEMBL3669079	24	Fc1ccc(cc1)CCNc1nc(nc(OC)n1)-c1[nH]c2c(c1)cc(cc2)C
CHEMBL3669099	24	Clc1c2cc([nH]c2ccc1)-c1nc(nc(OC)n1)NCCc1ccc(OC(F)F)cc1
CHEMBL247997	24	S1C(C(C)(C)C)=C(N(CC2CC2)C1=NC(=O)c1cc(OC)ccc1)C
CHEMBL255347	24	FC(F)(F)c1cc(ccc1)C(=O)N=C1OC(C(C)C)=C(N1CC1CC1)C
CHEMBL3669107	23	Clc1cc2cc(oc2cc1)-c1nc(nc(OC)n1)NCCc1ccc(F)cc1
CHEMBL3669113	23	S(=O)(=O)(NC1CC1)c1cc(ccc1)-c1nc(nc(OC)n1)NCCc1ccc(OC(F)F)cc1
CHEMBL402938	23	Fc1ccc(cc1C(=O)N=C1N(N(C)C(=C1)C(C)(C)C)CC1CC1)C(F)(F)F
CHEMBL3639956	22.4	BrC=1C(=O)N(N=CC=1NCC[NH+]1CCOCC1)C1CC(CC(C1)(C)C)(C)C
CHEMBL1765156	22	O[C@]1([C@@H]2[C@@H](N(CC1)C(=O)c1c3c([nH]cc3)ccc1)CCCC2)c1ccccc1
CHEMBL3410722	22	O1c2c(C=C(C(=O)NC3CCCCC3)C1=O)ccc(OC)c2OCCCC
CHEMBL397857	22	S1C(C(C)(C)C)=C(N(CC2CC2)C1=NC(=O)c1cc(ccc1)C)C
CHEMBL1765247	21	Fc1ccccc1-c1[nH]nc(c1)C(=O)N1[C@H]2[C@H](CCCC2)[C@](O)(CC1)c1ccccc1
CHEMBL1760937	21	O=C(NCC(C)(C)C)c1nc(n2c1C=CC=C2)C1CC1
CHEMBL1760938	21	FC(F)(F)[C@H](NC(=O)c1nc(n2c1C=CC=C2)N1CCOCC1)c1ncccc1
CHEMBL3669081	21	Fc1ccc(cc1)CCNc1nc(nc(OC)n1)-c1[nH]c2c(c1)cc(OC)cc2
CHEMBL3669097	21	Fc1ccc(cc1)CCNc1nc(nc(OC)n1)-c1c2c(cccc2)cnc1
CHEMBL3669059	21	Clc1ccc(cc1O)-c1nc(nc(OC)n1)NCCc1ccc(F)cc1
CHEMBL3669112	21	Fc1ccc(cc1)CCNc1nc(nc(OC)n1)-c1cc(ccc1)C(O)(CC)CC
CHEMBL3410727	20	O1c2c(C=C(C(=O)NC(CC)CC)C1=O)ccc(OC)c2OCCCC
CHEMBL3669098	20	Fc1ccc(cc1)CCNc1nc(nc(OC)n1)-c1c2c(ccc1)cncc2
CHEMBL3696846	20	ClC=1C(=O)N(N=CC=1N(CC[NH+](C)C)C)C1CC(CC(C1)(C)C)(C)C
CHEMBL247817	20	Clc1cc(ccc1)C(=O)N=C1SC(C(C)(C)C)=C(N1CC1CC1)C
CHEMBL381313	19.95	O1c2cc(ccc2OC1)CC(=O)Nc1cc2c(nc1O)c(OCCCCC)c(OC)cc2
CHEMBL3410728	19	O1c2c(C=C(C(=O)NC(CCC)C)C1=O)ccc(OC)c2OCCCC
CHEMBL3669115	19	Fc1ccc(cc1)CCNc1nc(nc(OC)n1)-c1cc(C#N)c(OC)cc1
CHEMBL2316406	19	O(Cc1c2c(cccc2)c(cc1)C(=O)Nc1cccnc1C(=O)NCC1CCC1)C
CHEMBL3669101	18	FC(F)Oc1ccc(cc1)CCNc1nc(nc(OC)n1)-c1cc(ccc1)C(O)(C)C
CHEMBL3669117	18	Clc1ccc(cc1OCCCNS(=O)(=O)C)-c1nc(nc(OC)n1)NCCc1ccc(F)cc1
CHEMBL2387076	17	O=C1N(C2=C(C=C1C(=O)NCc1ccccc1)CCCC2)CCCC
CHEMBL3669076	17	Brc1cc2cc([nH]c2cc1)-c1nc(nc(OC)n1)NCCc1ccc(F)cc1
CHEMBL3669074	17	Fc1ccc(cc1)CCNc1nc(nc(OC)n1)-c1cc(OC)c(cc1)C(O)(C)C
CHEMBL3669093	17	Fc1ccc(cc1)CCNc1nc(nc(OC)n1)-c1c2ncccc2ccc1
CHEMBL3696823	17	ClC=1C(=O)N(N=CC=1N(C)C)C1CC(CC(C1)(C)C)(C)C
CHEMBL3696848	17	O=C1N(N=Cc2n(ncc12)CCC)C1CC(CC(C1)(C)C)(C)C
CHEMBL395216	17	S1C(C(C)(C)C)=C(N(CC2CC2)C1=NC(=O)c1cc(N(C)C)ccc1)C
CHEMBL1765268	16	FC(F)(F)COc1ncc(cc1)C(=O)N1[C@@H]2[C@@H](CCCC2)[C@@](O)(CC1)c1ccccc1
CHEMBL1765277	16	O1C[C@H]([NH+](CC1)C)C(=O)N1[C@@H]2[C@@H](CCCC2)[C@@](O)(CC1)c1ccccc1
CHEMBL236374	16	S1C(C(C)(C)C)=C(N(CC2CC2)C1=NS(=O)(=O)c1c2c(ccc1)cccc2)C
CHEMBL188	15.7	O1CC[NH+](CC1)C[C@H]1n2c3c(cccc3OC1)c(C(=O)c1c3c(ccc1)cccc3)c2C
CHEMBL2023583	15	s1cc(nc1NC(=O)C1=CC=2CCCCCCC=2N(CC2CCCCC2)C1=O)CCC(=O)[O-]
CHEMBL2019080	14	O=C1N(C2=C(C=C1C(=O)NC1(CCCC1)C(=O)[O-])CCCCCC2)CC1CCCCC1
CHEMBL1765276	14	O[C@@]1([C@H]2[C@@H](N(CC1)C(=O)c1ccc(nc1)C)CCCC2)c1ccccc1
CHEMBL3669069	14	Fc1ccc(cc1)CCNc1nc(nc(OC)n1)-c1cc2OCCOc2cc1
CHEMBL3669066	14	S(C)c1ccc(cc1)-c1nc(nc(OC)n1)NCCc1ccc(F)cc1
CHEMBL3669077	14	Clc1cc2cc([nH]c2cc1)-c1nc(nc(OC)n1)NCCc1ccc(F)cc1
CHEMBL3669086	14	Fc1ccc(cc1)CCNc1nc(nc(OC)n1)-c1cc2[nH]ccc2cc1
CHEMBL2348277	13	O=C1N(CCCC)C(C)=C(C=C1NC(=O)c1ccccc1C)C
CHEMBL398666	13	S1C(C(C)(C)C)=C(N(CC2CC2)C1=NC(=O)c1cc(ccc1)C(F)(F)F)C
CHEMBL1765270	12	O[C@@]1([C@H]2[C@@H](N(CC1)C(=O)c1ccc(nc1)C1CC1)CCCC2)c1ccccc1
CHEMBL1765281	12	FC(F)(F)c1ncc(cc1)C(=O)N1[C@@H]2[C@@H](CCCC2)[C@@](O)(CC1)c1ccccc1
CHEMBL3669055	12	Fc1ccc(cc1)CCNc1nc(nc(OC)n1)-c1[nH]c2c(c1)cc(F)cc2
CHEMBL3669106	12	Clc1ccc(cc1C(O)(C)C)-c1nc(nc(OC)n1)NCCc1ccc(OC(F)(F)F)cc1
CHEMBL3669053	12	S(=O)(=O)(NC1CC1)c1cc(ccc1OC)-c1nc(nc(OC)n1)NCCc1ccc(F)cc1
CHEMBL3669104	12	Fc1ccc(cc1)CCNc1nc(nc(OC)n1)-c1oc2c(c1)cc(OC)cc2
CHEMBL2023581	11	s1cc(nc1NC(=O)C1=CC=2CCCCCCC=2N(CC2CCCCC2)C1=O)CC(=O)[O-]
CHEMBL1765264	11	o1nc(cc1)C(=O)N1[C@@H]2[C@@H](CCCC2)[C@@](O)(CC1)c1ccccc1
CHEMBL3669090	11	Fc1ccc(cc1)CCNc1nc(nc(OC)n1)-c1c2c(ncc1)cccc2
CHEMBL3669118	11	Clc1ccc(cc1OCC(=O)N)-c1nc(nc(OC)n1)NCCc1ccc(OC(F)F)cc1
CHEMBL3669064	11	Fc1ccc(cc1)CCNc1nc(nc(OC)n1)-c1cc(OC)c(OC)cc1
CHEMBL272754	11	FC(F)(F)c1cccc(C(=O)N=C2N(N(C)C(=C2)C(C)(C)C)CC2CC2)c1C
CHEMBL482221	11	Clc1ccc(cc1)Cn1c(cc(C(=O)NC2C3CC4CC2CC(C3)C4)c1C)-c1ccccc1
CHEMBL3669071	10	Fc1c(cccc1C(=O)C)-c1nc(nc(OC)n1)NCCc1ccc(F)cc1
CHEMBL248014	10	S1C(C(C)(C)C)=C(N(CCOC)C1=NC(=O)c1cc(ccc1)C(F)(F)F)C
CHEMBL204387	10	O(CCCCC)c1c2nc(O)c(cc2ccc1OC)C(=O)NCCc1ccc(O)cc1
CHEMBL257224	9.5	S1N(CC2CC2)C(=NC(=O)c2cc(ccc2)C(F)(F)F)C=C1C(C)(C)C
CHEMBL465	9.5	O1c2c([C@H]3[C@@H](CCC(=C3)C)C1(C)C)c(O)cc(c2)CCCCC
CHEMBL248387	9.4	S1C(C(C)(C)C)=C(N(CC2CC2)C1=NC(=O)c1cc(ccc1N(C)C)C(F)(F)F)C
CHEMBL2019086	9	Fc1ccc(cc1)CN1C2=C(C=C(C(=O)NC3(CCCCC3)C(=O)[O-])C1=O)CCCCCC2
CHEMBL3669068	9	Fc1ccc(cc1)CCNc1nc(nc(OC)n1)-c1cc2OCOc2cc1
CHEMBL3669057	9	Fc1ccc(cc1)CCNc1nc(nc(OC)n1)-c1cc(ccc1)C(O)(C)C
CHEMBL3669110	9	FC(F)(F)Oc1ccc(cc1)CCNc1nc(nc(OC)n1)-c1cc(C(O)(C)C)c(OC)cc1
CHEMBL3696850	8.5	O1CC[NH+](CC1)CCn1ncc2c1C=NN(C1CC(CC(C1)(C)C)(C)C)C2=O
CHEMBL3669073	8	Fc1ccc(cc1C(O)(C)C)-c1nc(nc(OC)n1)NCCc1ccc(F)cc1
CHEMBL2019081	7	O=C1N(C2=C(C=C1C(=O)NC1(CCCCC1)C(=O)[O-])CCCCCC2)CC1CCCCC1
CHEMBL2019083	7	O=C1N(C2=C(C=C1C(=O)NC1(CCCCC1)C(=O)[O-])CCCCCC2)CCCC
CHEMBL1760936	7	O=C(NC(C1CC1)C1CC1)c1nc(n2c1C=CC=C2)C1CC1
CHEMBL3669054	7	Clc1c2cc([nH]c2ccc1)-c1nc(nc(OC)n1)NCCc1ccc(F)cc1
CHEMBL1765265	6.3	Fc1cnccc1C(=O)N1[C@@H]2[C@@H](CCCC2)[C@@](O)(CC1)c1ccccc1
CHEMBL232730	6.1	S1CC(CN(C(SC)=S)C1=Nc1ccccc1C(C)C)(C)C
CHEMBL1765267	6.1	O[C@@]1([C@H]2[C@@H](N(CC1)C(=O)c1nc(ccc1)C)CCCC2)c1ccccc1
CHEMBL1765248	5.9	O[C@]1([C@@H]2[C@H](N(CC1)C(=O)C1CC[NH+](C1)C)CCCC2)c1ccccc1
CHEMBL481886	5.9	Clc1cc(Cl)ccc1-c1nn(nc1-c1ccc(Cl)cc1Cl)CC(=O)N1CCCCC1
CHEMBL2023045	5.7	O=C1N(C2=C(C=C1C(=O)N[C@H](C(=O)[O-])c1ccccc1)CCCCCC2)CC1CCCCC1
CHEMBL247651	5.7	S1C(C(C)(C)C)=C(N(CC2CC2)C1=NC(=O)c1cc(OC(F)(F)F)ccc1)C
CHEMBL2010900	5.62	s1c2c(CCOC2)c(C(=O)N2CC(F)(F)C2)c1NC(=O)C12C3CC(C1)CC(C2)C3
CHEMBL1765260	5.5	O[C@@]1([C@H]2[C@@H](N(CC1)C(=O)c1nc3c(cc1)cncc3)CCCC2)c1ccccc1
CHEMBL3696824	5.4	ClC=1C(=O)N(N=CC=1NCCC)C1CC(CC(C1)(C)C)(C)C
CHEMBL203924	5.01	Clc1ccc(cc1)CCNC(=O)C1=Cc2c(NC1=O)c(OCCCCC)c(OC)cc2
CHEMBL1760930	5	Clc1c(cccc1Cl)C(=O)c1nc(c2n1C=CC=C2)C[NH+]1CCOCC1
CHEMBL3669087	5	Fc1ccc(cc1)CCNc1nc(nc(OC)n1)-c1oc2c(c1)cccc2
CHEMBL1765278	4.9	OC1([C@H]2[C@@H](N(CC1)C(=O)c1c3c([nH]nc3)ccc1)CCCC2)c1ccccc1
CHEMBL3696832	4.8	BrC=1C(=O)N(N=CC=1NCCC)C1CC(CC(C1)(C)C)(C)C
CHEMBL3114534	4.5	OC(c1cccnc1)c1nc(n2c1C=CC=C2)C(=O)NC12CC3CC(C1)CC(C2)C3
CHEMBL2023046	4.4	O=C1N(C2=C(C=C1C(=O)N[C@@H](C(=O)[O-])c1ccccc1)CCCCCC2)CC1CCCCC1
CHEMBL1765159	4.2	O[C@]1([C@@H]2[C@H](N(CC1)C(=O)c1ccccc1)CCCC2)c1ccccc1
CHEMBL1765263	4	O[C@@]1([C@H]2[C@@H](N(CC1)C(=O)c1c3c([nH]nc3)ccc1)CCCC2)c1ccccc1
CHEMBL3669103	4	s1c2c(cc1-c1nc(nc(OC)n1)NCCc1ccc(F)cc1)cccc2
CHEMBL3669105	4	FC(F)Oc1ccc(cc1)CCNc1nc(nc(OC)n1)-c1cccc(OC)c1C(O)(C)C
CHEMBL3669114	4	Clc1ccc(cc1S(=O)(=O)NC1CC1)-c1nc(nc(OC)n1)NCCc1ccc(F)cc1
CHEMBL261031	3.7	Clc1c(cccc1C(F)(F)F)C(=O)N=C1N(N(C)C(=C1)C(C)(C)C)CC1CC1
CHEMBL410243	3.7	Fc1c(cccc1C(F)(F)F)C(=O)N=C1N(N(C)C(=C1)C(C)(C)C)CCOCC
CHEMBL2397751	3.5	S(=O)(=O)(NC)c1ccccc1N1C(=Nc2c(c(C)c(C(OCC)=O)c(c2)C)C1=O)COC(=O)NCCO
CHEMBL2023582	3.5	s1c(cnc1NC(=O)C1=CC=2CCCCCCC=2N(CC2CCCCC2)C1=O)CC(=O)[O-]
CHEMBL248385	3.4	S1C(C(C)(C)C)=C(N(CC2CC2)C1=NC(=O)c1cc(ccc1F)C(F)(F)F)C
CHEMBL1765258	3.38	O[C@@]1([C@H]2[C@@H](N(CC1)C(=O)c1cc3c(nc1)cccc3)CCCC2)c1ccccc1
CHEMBL381689	3.16	Clc1ccc(cc1C)-c1n(nc(c1)C(=O)NC1C(C2CC1(CC2)C)(C)C)Cc1ccc(cc1)C
CHEMBL1760935	3	FC1(F)CC[NH+](CC1)Cc1nc(c2n1C=CC=C2)C(=O)NCC1(CCCC1)CO
CHEMBL3669109	3	Clc1ccc(cc1S(=O)(=O)N1CCOCC1)-c1nc(nc(OC)n1)NCCc1ccc(F)cc1
CHEMBL410014	2.9	Fc1c(cccc1C(F)(F)F)C(=O)N=C1N(N(C)C(=C1)C(C)(C)C)CC1CC1
CHEMBL3669072	2.7	S(=O)(=O)(NC1CC1)c1cc(ccc1)-c1nc(nc(OC)n1)NCCc1ccc(F)cc1
CHEMBL440407	2.6	Fc1c(cccc1C(F)(F)F)C(=O)N=C1N(N(C)C(=C1)C(C)(C)C)CCOC(C)C
CHEMBL2387182	2.5	O=C1N(C2=C(C=C1C(=O)NC(C)C)CCCCCC2)CCCC
CHEMBL248015	2.3	S1C(C(C)(C)C)=C(N(CCOCC)C1=NC(=O)c1cc(ccc1)C(F)(F)F)C
CHEMBL272203	2.2	Clc1cc(-n2nc(C(=O)NC3CCCCC3)c(C)c2-n2cccc2)ccc1Cl
CHEMBL248386	2.1	S1C(C(C)(C)C)=C(N(CC2CC2)C1=NC(=O)c1cc(ccc1C)C(F)(F)F)C
CHEMBL555610	2.1	Clc1ccc(cc1C(=O)N=C1SC(C(C)(C)C)=C(N1CC1CC1)C)C(F)(F)F
CHEMBL452912	2	OC(CNC(=O)\C=C\C=C\CCCCCCCCC)(C)C
CHEMBL2387186	1.7	O=C1N(C2=C(C=C1C(=O)NCCc1ccccc1)CCCCCC2)CCCC
CHEMBL1760933	1.7	FC1(F)CC[NH+](CC1)Cc1nc(n2c1C=CC=C2)C(=O)Nc1nc(ccc1)C(F)(F)F
CHEMBL264154	1.7	Fc1c(cccc1C(F)(F)F)C(=O)N=C1N(N(C)C(=C1)C(C)(C)C)CC1CCC1
CHEMBL271824	1.7	Clc1cc(-n2nc(C(=O)NC3CCCCC3)c(C)c2-n2c(ccc2C)C)ccc1Cl
CHEMBL3114182	1.58	Fc1ccc(cc1)CN1C=C(C=C(C(=O)NC2CCCCCC2)C1=O)c1ccccc1
CHEMBL2387078	1.4	O=C1N(C2=C(C=C1C(=O)NCc1ccccc1)CCCCCC2)CCCC
CHEMBL1765261	1.4	O[C@@]1([C@H]2[C@@H](N(CC1)C(=O)c1cc3c([nH]cc3)cc1)CCCC2)c1ccccc1
CHEMBL466651	1.37	Fc1ccc(cc1)CN1c2ncccc2C=C(C(=O)NC2CCC(CC2)C)C1=O
CHEMBL559612	1.3	Oc1cc(ccc1[C@@H]1C[C@H](O)CC[C@H]1CCCO)C(CCCCCC)(C)C
CHEMBL3669056	1.2	Clc1ccc(cc1C(O)(C)C)-c1nc(nc(OC)n1)NCCc1ccc(OC(F)F)cc1
CHEMBL247996	1.2	Brc1cc(ccc1)C(=O)N=C1SC(C(C)(C)C)=C(N1CC1CC1)C
CHEMBL398713	1.2	S1C(C(C)(C)C)=C(N(CC2CC2)C1=NC(=O)c1cc(ccc1OC)C(F)(F)F)C
CHEMBL263913	1.1	Fc1c(cccc1C(F)(F)F)C(=O)N=C1N(N(C)C(=C1)C(C)(C)C)CC1CCCC1
CHEMBL2019078	1	O=C1N(C2=C(C=C1C(=O)NC1(CCCCCCC1)C(=O)[O-])CCCCCC2)CC1CCCCC1
CHEMBL3669058	1	Fc1ccc(cc1)CCNc1nc(nc(OC)n1)-c1cc(C(O)(C)C)c(OC)cc1
CHEMBL3669116	1	Clc1ccc(cc1OCC(=O)N)-c1nc(nc(OC)n1)NCCc1ccc(F)cc1
CHEMBL3669094	1	Fc1c2c(nccc2)c(cc1)-c1nc(nc(OC)n1)NCCc1ccc(F)cc1
CHEMBL1765161	0.82	O[C@]1([C@@H]2[C@H](N(CC1)C(=O)c1nc3c(cc1)cccc3)CCCC2)c1ccccc1
CHEMBL204433	0.794	O(CCCCC)c1c2NC(=O)C(=Cc2ccc1OC)C(=O)NCCCc1ccccc1
CHEMBL262865	0.77	O1CC[NH+](CC1)CCn1cc(c2c1cccc2)C(=O)C1C(C)(C)C1(C)C
CHEMBL1760931	0.7	Fc1cccc(C(=O)c2nc(c3n2C=CC=C3)C[NH+]2CCOCC2)c1C(F)(F)F
CHEMBL381314	0.631	O(CCCCC)c1c2NC(=O)C(=Cc2ccc1OC)C(=O)NCCc1ccccc1
CHEMBL1765246	0.62	O[C@]1([C@@H]2[C@H](N(CC1)C(=O)c1c3c([nH]cc3)ccc1)CCCC2)c1ccccc1
CHEMBL3099056	0.58	Clc1ccc(cc1C(O)(C)C)-c1nc(nc(OC)n1)NCCc1ccc(F)cc1
CHEMBL1765259	0.53	O[C@@]1([C@H]2[C@@H](N(CC1)C(=O)c1cc3c(nccc3)cc1)CCCC2)c1ccccc1
CHEMBL247830	0.5	S1C(C(C)(C)C)=C(N(CC2CC2)C1=NC(=O)c1ccccc1C(F)(F)F)C
CHEMBL401132	0.41	Clc1c(cccc1C(F)(F)F)C(=O)N=C1SC(C(C)(C)C)=C(N1CC1CC1)C
CHEMBL1760932	0.3	Clc1c(cccc1Cl)C(=O)c1nc(c2n1C=CC=C2)C[NH+]1CCC(F)(F)CC1
CHEMBL2387185	0.2	O=C1N(C2=C(C=C1C(=O)NC(C)(C)c1ccccc1)CCCCCC2)CCCC
CHEMBL1765160	0.14	Clc1ccc(cc1)C(=O)N1[C@H]2[C@H](CCCC2)[C@](O)(CC1)c1ccccc1
