# Supplementary material for: Activity Models of Key GPCR Families in the Central Nervous System: A Tool for Many Purposes
Source: J Chem Inf Model. 2023 May 31;63(11):3248–62. doi: 10.1021/acs.jcim.2c01531 (PMC10268961; doi:10.1021/acs.jcim.2c01531)
Supplement: Supplementary file 4 — ci2c01531_si_004.zip [file ci2c01531_si_004.zip › xlsx_active_files/D1_EC50_actives.xlsx]

## Sheet: D1_EC50_actives
CMPD_CHEMBLID	STANDARD_VALUE	CANONICAL-SMILES
CHEMBL1457510	15970	O1c2c(OC1)cc1[C@H]3[NH+](Cc4c(C3)ccc(O)c4OC)CCc1c2
CHEMBL83080	8580	O1[C@H](Cc2c(ccc(O)c2O)[C@H]1C[NH3+])c1ccccc1
CHEMBL3099233	3900	O1[C@H]2[C@H]([NH+](C[C@H]1Cn1nc(cc1)-c1ccccc1)CCC)Cc1c(C2)c(O)ccc1
CHEMBL315516	2730	O1[C@H](c2c(CC1C1CCCCC1)c(O)c(O)cc2)C[NH2+]Cc1ccccc1
CHEMBL85552	1740	O1[C@H](c2c(CC1C1CCCCC1)c(O)c(O)cc2)C[NH2+]CCCO
CHEMBL544814	1700	s1c2C[NH2+][C@@H]3[C@H](c4cc(O)c(O)cc4CC3)c2cc1CCC
CHEMBL448891	1350	O(C)c1c2c(C[C@@H]3[NH+](C2)CCc2cc(OC)c(OC)cc23)ccc1O
CHEMBL384046	1100	O1c2cc(O)c(O)cc2[C@H]2[C@@H]([NH2+]Cc3c2cccc3)C1
CHEMBL1203924	1100	O1CC2[NH+](Cc3c(C2c2cc(O)c(O)cc12)cccc3)CCC
CHEMBL26365	800	Fc1c2C[NH2+][C@H]3[C@@H](c4cc(O)c(O)cc4CC3)c2cnc1
CHEMBL2331599	750	Clc1ccc(cc1)[C@]1(O)CC[NH+]2[C@H](C1)c1cc(O)c(cc1CC2)C
CHEMBL3216146	741	Oc1c2-c3c4[C@H]([NH+](CCc4ccc3Cc3ccc(N(C)C)cc3)C)Cc2ccc1O
CHEMBL84557	650	O1[C@H](c2c(CC1C1CCCCC1)c(O)c(O)cc2)C[NH+](CC=C)C
CHEMBL1822920	584	S1c2c([C@H]3[C@@H]([NH2+]CCc4cc(O)c(O)cc34)C1)cccc2
CHEMBL1822919	570	O1c2c([C@H]3[C@@H]([NH2+]CCc4cc(O)c(O)cc34)C1)cccc2
CHEMBL87958	490	O1CCc2c(ccc(O)c2O)[C@@H]1C[NH3+]
CHEMBL99361	490	O1CCc2c(ccc(O)c2O)C1C[NH3+]
CHEMBL542683	490	O1CCc2c(ccc(O)c2O)C1C[NH3+]
CHEMBL1822918	438	Oc1cc2CC[NH2+][C@@H]3[C@@H](c2cc1O)c1c(CC3)cccc1
CHEMBL3099239	400	Clc1cn(nc1)C[C@H]1O[C@H]2[C@H]([NH+](C1)CCC)Cc1c(C2)c(O)ccc1
CHEMBL24077	386	Oc1cc2c(cc1O)CC[NH2+]C[C@@H]2c1ccccc1
CHEMBL286080	386	Oc1cc2c(cc1O)CC[NH2+]CC2c1ccccc1
CHEMBL3099232	360	O1[C@H]2[C@H]([NH+](C[C@@H]1Cn1nc(cc1)-c1ccccc1)CCC)Cc1c(C2)c(O)ccc1
CHEMBL3099227	330	O1[C@H]2[C@H]([NH+](CC1)CC=C)Cc1c(C2)c(O)ccc1
CHEMBL28054	320	Oc1cc2CC[C@H]3[NH2+]Cc4c([C@@H]3c2cc1O)cncc4
CHEMBL2397385	316	Oc1c2-c3c4[C@H]([NH+](CCc4ccc3Cc3c4c(cccc4)c(O)cc3)C)Cc2ccc1O
CHEMBL87897	237	O1[C@H](c2c(CC1Cc1ccc(OC)cc1)c(O)c(O)cc2)C[NH3+]
CHEMBL2114209	232	O1[C@H](Cc2c(ccc(O)c2O)[C@@H]1C[NH3+])CC
CHEMBL3099235	230	O1[C@H]2[C@H]([NH+](C[C@H]1Cn1ncnc1)CCC)Cc1c(C2)c(O)ccc1
CHEMBL282136	230	Oc1cc2CC[C@H]3[NH2+]Cc4c([C@@H]3c2cc1O)cncc4C
CHEMBL3099231	210	O1[C@H]2[C@H]([NH+](C[C@H]1Cn1nccc1)CCC)Cc1c(C2)c(O)ccc1
CHEMBL283247	180	Oc1cc2CC[C@H]3[NH2+]Cc4ncc(cc4[C@@H]3c2cc1O)CCCC
CHEMBL3099226	150	O1[C@H]2[C@H]([NH+](CC1)CCC)Cc1c(C2)c(O)ccc1
CHEMBL3099234	150	O1[C@H]2[C@H]([NH+](C[C@@H]1Cn1ncnc1)CCC)Cc1c(C2)c(O)ccc1
CHEMBL2115213	142	O1[C@@H](Cc2c(ccc(O)c2O)[C@@H]1C[NH3+])CC
CHEMBL86669	124	O1[C@H](c2c(CC1C1CCCCC1)c(O)c(O)cc2)C[NH2+]C1CC1
CHEMBL284959	120	Oc1cc2CC[C@H]3[NH2+]Cc4nc(C)c(cc4[C@@H]3c2cc1O)C
CHEMBL59	120	Oc1cc(ccc1O)CC[NH3+]
CHEMBL3099225	120	O1[C@H]2[C@H]([NH+](CC1)CC)Cc1c(C2)c(O)ccc1
CHEMBL2397382	117	Oc1c2-c3c4[C@H]([NH+](CCc4ccc3CO)C)Cc2ccc1O
CHEMBL275379	110	Oc1cc2CC[C@H]3[NH2+]Cc4ncc(cc4[C@@H]3c2cc1O)C
CHEMBL87172	100	O1[C@H](c2c(CC1C(c1ccccc1)c1ccccc1)c(O)c(O)cc2)C[NH3+]
CHEMBL3099230	89	O1[C@H]2[C@H]([NH+](C[C@@H]1Cn1nccc1)CCC)Cc1c(C2)c(O)ccc1
CHEMBL86325	89	O1[C@H](c2c(CC1COCc1ccccc1)c(O)c(O)cc2)C[NH3+]
CHEMBL3098131	83	Oc1c2c(C[C@H]3[NH+](CCC[C@@H]3C2)CCC)ccc1
CHEMBL2397381	78	Oc1c2-c3c4[C@H]([NH+](CCc4ccc3Cc3ccccc3)C)Cc2ccc1O
CHEMBL3099236	74	Clc1cn(nc1)C[C@@H]1O[C@H]2[C@H]([NH+](C1)CCC)Cc1c(C2)c(O)ccc1
CHEMBL420604	68.7	O1[C@H](c2c(CC13CCCCC3)c(O)c(O)cc2)C[NH3+]
CHEMBL315849	67	O1[C@H](c2c(CC1CC#C)c(O)c(O)cc2)C[NH3+]
CHEMBL287513	63	Oc1cc2CC[C@H]3[NH2+]Cc4nc5CCCCc5cc4[C@@H]3c2cc1O
CHEMBL1467585	56	Oc1cc2c(cc1O)CC[NH2+]C[C@@H]2c1ccccc1
CHEMBL53	52	Oc1c-2c(C[C@H]3[NH+](CCc4c3c-2ccc4)C)ccc1O
CHEMBL419680	46.5	O1[C@H](c2c(CC1C1CCCCC1)c(O)c(O)cc2)C[NH2+]CC=C
CHEMBL284644	38	Oc1cc2CC[C@H]3[NH2+]Cc4c([C@@H]3c2cc1O)ccnc4
CHEMBL315535	37.6	O1[C@H](c2c(CC1C1CCCCC1)c(O)c(O)cc2)C[NH+](CC#C)C
CHEMBL1557	37	Oc1cc(ccc1O)CC[NH3+]
CHEMBL87910	34.4	O1[C@H](c2c(CC1Cc1ccccc1)c(O)c(O)cc2)C[NH3+]
CHEMBL217299	32	O1CC2[NH2+]Cc3c(C2c2cc(O)c(O)cc12)cccc3
CHEMBL387250	29	O1c2cc(O)c(O)cc2[C@@H]2[C@H]([NH2+]Cc3c2cccc3)C1
CHEMBL1303	28	s1cccc1CC[NH+](CCC)[C@H]1CCc2c(C1)cccc2O
CHEMBL405519	25	Oc1c2c(C[C@H]3[NH+](CCC[C@@H]3C2)CCC)ccc1O
CHEMBL86576	24	O1[C@H](c2c(CC1COc1ccccc1)c(O)c(O)cc2)C[NH3+]
CHEMBL487387	23	O(C)c1c2c(C[C@@H]3[NH+](C2)CCc2cc(OC)c(O)cc23)ccc1O
CHEMBL27117	23	Oc1cc2CC[C@H]3[NH2+]Cc4nc(ccc4[C@@H]3c2cc1O)C
CHEMBL2397380	21.9	Oc1c2-c3c4[C@H]([NH+](CCc4ccc3C)C)Cc2ccc1O
CHEMBL25856	19	Oc1cc2CC[C@H]3[NH2+]Cc4c([C@@H]3c2cc1O)cccc4
CHEMBL3099222	19	S(C[C@@H]1O[C@H]2[C@H]([NH+](C1)CCC)Cc1c(C2)c(O)ccc1)C
CHEMBL27101	18	Fc1nc2C[NH2+][C@H]3[C@@H](c4cc(O)c(O)cc4CC3)c2cc1
CHEMBL82899	16.4	O1[C@H](c2c(CC1C(C)(C)C)c(O)c(O)cc2)C[NH3+]
CHEMBL420972	13.6	O1[C@H](c2c(CC1CCCCCC)c(O)c(O)cc2)C[NH3+]
CHEMBL420788	12.5	O1[C@H](c2c(CC1C1CCCCC1)c(O)c(O)cc2)C[NH2+]CC#C
CHEMBL2335737	11	Clc1ccc(cc1)[C@@]1(O)CC[NH+]2[C@H](C1)c1cc(O)c(cc1CC2)C
CHEMBL2397383	10.5	Oc1c2-c3c4[C@H]([NH+](CCc4ccc3Cc3ccc(O)cc3)C)Cc2ccc1O
CHEMBL28338	9	s1c2C[NH2+][C@H]3[C@@H](c4cc(O)c(O)cc4CC3)c2cc1CCC
CHEMBL285924	8.8	O(C)c1nc2C[NH2+][C@H]3[C@@H](c4cc(O)c(O)cc4CC3)c2cc1
CHEMBL26965	8.6	Oc1cc2CC[C@H]3[NH2+]Cc4nc(ccc4[C@@H]3c2cc1O)CCC
CHEMBL2335740	8	Clc1ccc(cc1)[C@@]1(O)CC[NH+]2[C@H](C1)c1cc(O)c(OC)cc1CC2
CHEMBL281932	6.7	Oc1cc2CC[C@H]3[NH2+]Cc4ncccc4[C@@H]3c2cc1O
CHEMBL85409	6.7	O1[C@H](c2c(CC1CC1CCCC1)c(O)c(O)cc2)C[NH3+]
CHEMBL315005	6.4	O1[C@H](c2c(CC1c1cc(OC)ccc1)c(O)c(O)cc2)C[NH3+]
CHEMBL431220	6.3	O1[C@H](c2c(CC1CCCC)c(O)c(O)cc2)C[NH3+]
CHEMBL85689	5.8	O1[C@H](c2c(CC1C1CCCCCCC1)c(O)c(O)cc2)C[NH3+]
CHEMBL1950491	5.6	O(C)c1cc2c(cc1O)C[NH+]1[C@@H](C2)c2cc(O)c(OC)cc2CC1
CHEMBL84983	5.2	O1[C@H](c2c(CC1CCc1ccccc1)c(O)c(O)cc2)C[NH3+]
CHEMBL313530	5.1	O1[C@H](c2c(CC1C13CC4CC(C1)CC(C3)C4)c(O)c(O)cc2)C[NH3+]
CHEMBL2335736	5	FC(F)(F)Oc1ccc(cc1)[C@@]1(O)CC[NH+]2[C@H](C1)c1cc(O)c(OC)cc1CC2
CHEMBL1224452	4.3	O1c2cc(O)c(O)cc2[C@@H]2[C@@H]([NH2+]Cc3c2cccc3)C1
CHEMBL1224528	3.9	Oc1cc2CC[C@@H]3[NH2+]Cc4c([C@@H]3c2cc1O)cccc4
CHEMBL87734	3.5	O1[C@H](c2c(CC1c1cc(O)ccc1)c(O)c(O)cc2)C[NH3+]
CHEMBL314459	3.1	O1[C@H](c2c(CC1C1CCCCC1)c(O)c(O)cc2)C[NH3+]
CHEMBL291143	3	O1[C@@H](Cc2c(ccc(O)c2O)[C@@H]1C[NH3+])C12CC3CC(C1)CC(C2)C3
CHEMBL315468	2.1	O1[C@H](c2c(CC1c1ccccc1)c(O)c(O)cc2)C[NH3+]
CHEMBL86931	2.1	O1[C@@H](Cc2c(ccc(O)c2O)[C@@H]1C[NH3+])c1ccccc1
CHEMBL313304	2.02	Ic1ccc(cc1)C1O[C@H](c2c(C1)c(O)c(O)cc2)C[NH3+]
CHEMBL315750	1.3	O1[C@H](c2c(CC1C1CCCCC1)c(O)c(O)cc2)C[NH2+]C
CHEMBL415080	1.02	Brc1ccc(cc1)C1O[C@H](c2c(C1)c(O)c(O)cc2)C[NH3+]
CHEMBL1224527	0.64	Oc1c2C[C@H]([C@H]3[C@H](c2ccc1O)C[NH2+]CC3)c1ccccc1
