# Supplementary material for: Activity Models of Key GPCR Families in the Central Nervous System: A Tool for Many Purposes
Source: J Chem Inf Model. 2023 May 31;63(11):3248–62. doi: 10.1021/acs.jcim.2c01531 (PMC10268961; doi:10.1021/acs.jcim.2c01531)
Supplement: Supplementary file 4 — ci2c01531_si_004.zip [file ci2c01531_si_004.zip › xlsx_active_files/D1_Ki_actives.xlsx]

## Sheet: D1_Ki_actives
CMPD_CHEMBLID	STANDARD_VALUE	CANONICAL-SMILES
CHEMBL437112	10	Clc1cc2N=C(N3CC[NH+](CC3)C)c3c(N(NC(=O)c4scc(OCC)c4)c2cc1)cccc3
CHEMBL213443	10	Clc1cc2N=C(N3CC[NH+](CC3)C)c3c(N(NC(=O)c4nc5c(cc4)cccc5)c2cc1)cccc3
CHEMBL515342	10	O(C(=O)CCCCC)c1c-2c(C[C@H]3[NH+](CCc4c3c-2ccc4)CCC)ccc1
CHEMBL3671291	9.84	Clc1cc(Oc2nccc3[nH]ccc23)ccc1-c1c(ncnc1C)C
CHEMBL3697576	9.65	Brc1cccnc1Oc1cc(C)c(cc1)C1=C(C)C(=O)NN=C1C
CHEMBL212896	9	Clc1cc2N=C(N3CC[NH+](CC3)C)c3c(N(NC(=O)c4ccsc4)c2cc1)cccc3
CHEMBL382010	8.9	Oc1cc2Cc3c(CC[NH+](CCc2cc1)C)cccc3
CHEMBL504548	8.9	Clc1cc2[C@@H]3[C@@H](c4c(Oc2cc1)cccc4)C[NH+](C3)C
CHEMBL545000	8.8	Oc1cc2c(cc1O)CC[NH+](CC2c1ccccc1)C
CHEMBL319707	8.7	Oc1cc2CC[C@H]3[NH2+]Cc4c([C@@H]3c2cc1O)cc(cc4)C
CHEMBL3697570	8.42	O(c1ncccc1C(C)=C)c1cc(C)c(cc1)C=1N(C)C(=O)NC(=O)C=1C
CHEMBL53294	8.1	O(C)c1cc2-c3c(C[C@H]4[NH+](CCc(c1)c24)CCC)ccc(O)c3O
CHEMBL3671282	7.98	O(c1cc(C)c(cc1)C=1n2c(ncc2)C=NC=1C)c1nccc2[nH]ccc12
CHEMBL2057445	7.97	O(C)c1cc(OC)cc2c1C[NH+]1[C@H](c3c(cc(OC)cc3OC)CC1)C2
CHEMBL212383	7.8	Clc1cc2N=C(N3CC[NH+](CC3)C)c3c(N(NC(=O)c4ccccc4N4CCCCC4)c2cc1)cccc3
CHEMBL3780506	7.8	O(CCC)c1ccc2c(C[NH+]3C(C2)c2cc(O)c(OC)cc2CC3)c1OC
CHEMBL213795	7.7	Clc1cc2N=C(N3CC[NH+](CC3)C)c3c(N(NC(=O)c4ccc(cc4)C)c2cc1)cccc3
CHEMBL3697579	7.66	O(c1ncccc1C1CC1)c1cc(C)c(cc1)C1=C(C)C(=O)NN=C1C
CHEMBL2334882	7.5	O1CCc2c1cc1[C@H]3[NH+](Cc4c(C3)ccc(O)c4OC)CCc1c2
CHEMBL213882	7.4	Clc1cc2N=C(N3CC[NH+](CC3)C)c3c(N(NC(=O)c4cc5c(cc4)cccc5)c2cc1)cccc3
CHEMBL604129	7.1	Clc1cccc(Cl)c1NC(=O)Nc1c2CC[C@@H]3[NH+](CCc4cc(Cl)c(O)cc4[C@H]3c2ccc1)C
CHEMBL377756	7	Clc1cc2N=C(N3CC[NH+](CC3)C)c3c(N(NC(=O)c4c(cccc4N)C(F)(F)F)c2cc1)cccc3
CHEMBL553503	7	Clc1c2c(cc(O)c1O)C(C[NH2+]CC2)c1ccccc1
CHEMBL214503	7	Ic1ccccc1C(=O)NN1c2c(cc(Cl)cc2)C(=Nc2c1cccc2)N1CC[NH+](CC1)C
CHEMBL307790	7	Clc1cc2CC[NH+]([C@@H]3[C@@H](c2cc1O)c1c(C3)cccc1)C
CHEMBL1204122	6.93	Oc1cc2CC[NH+](CCc3c(Cc2cc1)cccc3)C
CHEMBL484538	6.81	Oc1c(c2c(cc1O)C(C[NH+](CC2)C)c1cc(ccc1)C)-c1cc(ccc1)C
CHEMBL380464	6.8	Clc1c2Cc3c(CC[NH+](CCc2ccc1O)C)cccc3
CHEMBL3780268	6.7	O(CCCO)c1ccc2c(C[NH+]3C(C2)c2cc(O)c(OC)cc2CC3)c1OC
CHEMBL303993	6.607	Clc1cc2c(cc1O)[C@@H]([NH+](CC2)C)c1ccccc1
CHEMBL2334892	6.6	O(C)c1c2c(C[C@H]3[NH+](C2)CCc2cc(OC)c(O)cc23)ccc1OC
CHEMBL1457510	6.3	O1c2c(OC1)cc1[C@H]3[NH+](Cc4c(C3)ccc(O)c4OC)CCc1c2
CHEMBL1949725	6.1	[NH+]1(CCc2c(Cc3[nH]c4c(c3C[C@@H]1C)cccc4)cccc2)C
CHEMBL215414	6	Clc1cc2c(N(NC(=O)c3c(OC)cccc3OC)c3c(N=C2N2CC[NH+](CC2)C)cccc3)cc1
CHEMBL71600	6	Clc1cc2c(cc1O)[C@H](C[NH+](CC2)C)c1c2occc2ccc1
CHEMBL1744078	6	Oc1cc2c(CC[NH+](C[C@@H]2c2ccccc2)C)cc1
CHEMBL602052	5.8	Clc1cc2CC[NH+]([C@@H]3[C@@H](c2cc1O)c1c(CC3)c(NS(=O)(=O)CC)ccc1)C
CHEMBL602659	5.7	Clc1cc2CC[NH+]([C@@H]3[C@@H](c2cc1O)c1c(CC3)c(NC(=O)C2CC2)ccc1)C
CHEMBL595489	5.6	O(C)c1c2c(CC3[NH+](C2)CCc2cc(OC)c(O)cc23)ccc1O
CHEMBL2335737	5.5	Clc1ccc(cc1)[C@@]1(O)CC[NH+]2[C@H](C1)c1cc(O)c(cc1CC2)C
CHEMBL544115	5.5	Clc1c2c(cc(O)c1O)C(C[NH+](CC2)CC=C)c1ccccc1
CHEMBL3697574	5.41	Clc1c(ccnc1Oc1cc(C)c(cc1)C1=C(C)C(=O)NN=C1C)C
CHEMBL193639	5.2	S1c2c(C3[C@H](O[C@H](C3)C[NH+](C)C)c3cc(F)ccc13)cccc2
CHEMBL3671292	5.09	Fc1cc(Oc2nccc3[nH]ccc23)ccc1-c1c(ncnc1N1CC(F)C1)C
CHEMBL3671279	5.04	O(c1cc(C)c(cc1)C1=C(C)C(=O)NN=C1C)c1nccc2[nH]ccc12
CHEMBL544114	5	Brc1c2c(cc(O)c1O)C(C[NH+](CC2)CC=C)c1ccccc1
CHEMBL540857	4.9	Clc1cc2c(cc1O)C(C[NH2+]CC2)c1ccccc1
CHEMBL520821	4.88	Oc1c(c2c(cc1O)C(C[NH+](CC2)C)c1cc(ccc1)C)-c1cc2c(cc1)cccc2
CHEMBL604135	4.7	Clc1cc2CC[NH+]([C@@H]3[C@@H](c2cc1O)c1c(CC3)c(NS(=O)(=O)C)ccc1)C
CHEMBL3671268	4.6	O(c1cc(C)c(cc1)-c1c(ncnc1C)C)c1nccc2[nH]cc([N+]#[C-])c12
CHEMBL2334891	4.5	O(C)c1c2c(C[C@@H]3[NH+](C2)CCc2cc(OC)c(O)cc23)ccc1OC
CHEMBL599134	4.4	Clc1cc2CC[NH+]([C@@H]3[C@@H](c2cc1O)c1c(CC3)c(ccc1)C=NOC)C
CHEMBL2334893	4.2	O1c2c(OC1)cc1c(C[C@@H]3[NH+](CCc4cc(OC)c(O)cc34)C1)c2
CHEMBL1087300	4.2	[NH+]1(CCc2c(Cc3c4c(CC1)cccc4[nH]c3)cccc2)C
CHEMBL3697596	4.17	FC(F)(F)c1c(OC)ccnc1Oc1cc(C)c(cc1)C1=C(C)C(=O)NN=C1C
CHEMBL3671277	4.12	O(c1ccc(cc1)C1=C(C)C(=O)NN=C1C)c1nccc2[nH]ccc12
CHEMBL212912	4.1	Clc1ccccc1C(=O)NN1c2c(cccc2)C(=Nc2cc(Cl)ccc12)N1CC[NH+](CC1)C
CHEMBL557799	4.1	Brc1cc2c(cc1O)C(C[NH2+]CC2)c1ccccc1
CHEMBL2335740	4	Clc1ccc(cc1)[C@@]1(O)CC[NH+]2[C@H](C1)c1cc(O)c(OC)cc1CC2
CHEMBL213084	4	Clc1cc(ccc1)C(=O)NN1c2c(cccc2)C(=Nc2cc(Cl)ccc12)N1CC[NH+](CC1)C
CHEMBL213881	4	Clc1cc(Cl)cc(Cl)c1C(=O)NN1c2c(cccc2)C(=Nc2cc(Cl)ccc12)N1CC[NH+](CC1)C
CHEMBL213834	3.8	Clc1cc2N=C(N3CC[NH+](CC3)C)c3c(N(NC(=O)c4c5c(ccc4)cccc5)c2cc1)cccc3
CHEMBL383451	3.8	Clc1c2CC[NH+](CCc3c(Cc2cc(Cl)c1O)cccc3)C
CHEMBL508399	3.715	Oc1cc2CC[NH+](CCc3c(Cc2cc1)cccc3)CC
CHEMBL245571	3.7	Oc1cc2CC[NH+](CCc3c([nH]c4c3cccc4)Cc2cc1)C
CHEMBL3697564	3.61	Clc1c(ccnc1Oc1cc(C)c(cc1)C=1N(C)C(=O)NC(=O)C=1C)C
CHEMBL377584	3.6	Ic1cc(ccc1)C(=O)NN1c2c(cccc2)C(=Nc2cc(Cl)ccc12)N1CC[NH+](CC1)C
CHEMBL386122	3.4	Clc1cccc(Cl)c1C(=O)NN1c2c(cccc2)C(=Nc2cc(Cl)ccc12)N1CC[NH+](CC1)C
CHEMBL3290012	3.3	s1c2c(cc1S(=O)(=O)NCCCC[NH+]1CCC(CC1)c1noc3c1ccc(F)c3)cccc2
CHEMBL381936	3.3	Oc1cc2CC[NH+](CCc3cc(O)ccc3Cc2cc1)C
CHEMBL184050	3.2	O1CC[NH+](CCc2c(Cc3c1cc(O)cc3)cccc2)C
CHEMBL231070	3.2	Oc1cc2CC[NH+](CCCc3c(Cc2cc1)cccc3)C
CHEMBL598949	3.1	Clc1cc2CC[NH+]([C@@H]3[C@@H](c2cc1O)c1c(CC3)c(N2CCCC2=O)ccc1)C
CHEMBL300647	3.1	Clc1cc2c(C=Cc3c(cccc3)C23CCC([NH+](C)C)C=C3)cc1
CHEMBL213793	3	Clc1cc2N=C(N3CC[NH+](CC3)C)c3c(N(NC(=O)c4cc(ccc4)C)c2cc1)cccc3
CHEMBL213336	3	Clc1cc2N=C(N3CC[NH+](CC3)C)c3c(N(NC(=O)c4c(cccc4C)C)c2cc1)cccc3
CHEMBL34095	3	Brc1c2c(cc(O)c1O)[C@H](C[NH+](CC2)CC=C)c1ccccc1
CHEMBL600083	3	Brc1c2CC[C@@H]3[NH+](CCc4cc(Cl)c(O)cc4[C@H]3c2ccc1)C
CHEMBL604127	2.8	Clc1cc2CC[NH+]([C@@H]3[C@@H](c2cc1O)c1c(CC3)c(ccc1)C#N)C
CHEMBL216258	2.8	[NH+]1(CCCc2c(Cc3[nH]c4c(c3CC1)cccc4)cccc2)C
CHEMBL2057455	2.53	O(C)c1cc2CC[NH+]3[C@@H](Cc4c(C3)c(OC)cc(OC)c4)c2cc1O
CHEMBL213492	2.5	Clc1cc2N=C(N3CC[NH+](CC3)C)c3c(N(NC(=O)c4c(cccc4F)C(F)(F)F)c2cc1)cccc3
CHEMBL604132	2.4	Clc1cc2CC[NH+]([C@@H]3[C@@H](c2cc1O)c1c(CC3)c(NC(=O)NCC)ccc1)C
CHEMBL598516	2.3	Clc1cc2CC[NH+]([C@@H]3[C@@H](c2cc1O)c1c(cc(NC(=O)C2CC2)cc1)CC3)C
CHEMBL601634	2.3	Clc1cc2CC[NH+]([C@@H]3[C@@H](c2cc1O)c1c(CC3)c(NC(=O)CC)ccc1)C
CHEMBL598730	2.3	Clc1cc2CC[NH+]([C@@H]3[C@@H](c2cc1O)c1c(CC3)c(ccc1)C(OC)=O)C
CHEMBL604383	2.3	Clc1cc2CC[NH+]([C@H]3[C@@H](c2cc1O)c1c(CC3)c(ccc1)-c1cc(OC(F)(F)F)ccc1)C
CHEMBL8514	2.3	O[C@]1(CC[NH+]2[C@@H](C1)c1c3[C@H](c4c(CCc3ccc1)cccc4)C2)C(C)(C)C
CHEMBL2335736	2	FC(F)(F)Oc1ccc(cc1)[C@@]1(O)CC[NH+]2[C@H](C1)c1cc(O)c(OC)cc1CC2
CHEMBL379942	2	Clc1cc2c(N(NC(=O)c3ccccc3C)c3c(N=C2N2CC[NH+](CC2)C)cc(Cl)cc3)cc1
CHEMBL599116	2	Clc1cc2CC[NH+]([C@@H]3[C@@H](c2cc1O)c1c(CC3)c(ccc1)CO)C
CHEMBL604108	2	Clc1cc2c(cc1O)[C@H](C[NH+](CC2)C)c1ccc(cc1)CNc1ccccc1
CHEMBL245764	2	O(C)c1cc2c3CC[NH+](CCc4c(Cc3n(c2cc1)C)cccc4)C
CHEMBL574558	1.93	Clc1c2c(cc(O)c1O)C(C[NH+](CC2)C)c1cc(ccc1)C
CHEMBL298406	1.9	Clc1cc2CC[NH+]([C@@H]3[C@@H](c2cc1O)c1c(CC3)cccc1)C
CHEMBL3671278	1.83	O(c1cc(C)c(cc1)C=1N(C)C(=O)NC(=O)C=1C)c1nccc2n[nH]cc12
CHEMBL604525	1.8	Clc1cc2CC[NH+]([C@@H]3[C@@H](c2cc1O)c1c(CC3)c(ccc1)C=NOCC)C
CHEMBL425069	1.6	Clc1cc2N=C(N3CC[NH+](CC3)C)c3c(N(NC(=O)c4c(OC)cccc4OC)c2cc1)cccc3
CHEMBL604732	1.6	Clc1cc2CC[NH+]([C@@H]3[C@@H](c2cc1O)c1c(CC3)c(ccc1)C=NO)C
CHEMBL303012	1.6	Clc1cc2c(cc1O)[C@H](C[NH+](CC2)C)c1ccc(cc1)C
CHEMBL600987	1.5	Clc1cc2CC[NH+]([C@@H]3[C@@H](c2cc1O)c1c(cc(NC(=O)NCC)cc1)CC3)C
CHEMBL603485	1.4	Clc1cc2CC[NH+]([C@@H]3[C@@H](c2cc1O)c1c(cc(NC(OCC)=O)cc1)CC3)C
CHEMBL201170	1.35	Oc1cc2CC[NH+](CCc3c(Cc2cc1)cccc3)C
CHEMBL554009	1.2	Brc1c2c(cc(O)c1O)C(C[NH+](CC2)C)c1ccccc1
CHEMBL13668	1.2	Clc1cc2c(cc1O)C(C[NH+](CC2)C)c1ccccc1
CHEMBL543704	1.2	Clc1cc2c(cc1O)C(C[NH+](CC2)CC=C)c1ccccc1
CHEMBL520992	1.18	Clc1c2c(cc(O)c1O)C(C[NH+](CC2)C)c1cc(ccc1)C
CHEMBL605354	1	Clc1cc2CC[NH+]([C@@H]3[C@@H](c2cc1O)c1c(CC3)c(ccc1)C=NOc1ccccc1)C
CHEMBL2158641	0.94	Clc1cc2c(cc1O)[C@H](C[NH+](CC2)C)c1ccccc1
CHEMBL597900	0.9	Clc1cc2CC[NH+]([C@@H]3[C@@H](c2cc1O)c1c(CC3)c(ccc1)-c1sccc1)C
CHEMBL543398	0.9	Clc1c2c(cc(O)c1O)C(C[NH+](CC2)C)c1ccccc1
CHEMBL596622	0.9	Clc1cc2c(cc1O)[C@H](C[NH+](CC2)C)c1ccc(cc1)C[NH2+]C1CCC1
CHEMBL597100	0.9	Clc1cc2CC[NH+]([C@@H]3[C@@H](c2cc1O)c1c(CC3)c(ccc1)-c1cc(F)cc(F)c1)C
CHEMBL543473	0.9	Brc1cc2c(cc1O)C(C[NH+](CC2)CC=C)c1ccccc1
CHEMBL203637	0.83	Clc1c2CC[NH+](CCc3c(Cc2ccc1O)cccc3)C
CHEMBL396560	0.82	O(C)c1cc2c3CC[NH+](CCc4c(Cc3[nH]c2cc1)cccc4)C
CHEMBL444321	0.8	Clc1cc2c(cc1O)[C@H](C[NH+](CC2)C)c1ccccc1C
CHEMBL600986	0.7	Clc1cc2CC[NH+]([C@@H]3[C@@H](c2cc1O)c1c(cc(NS(=O)(=O)CC)cc1)CC3)C
CHEMBL599977	0.7	Clc1cccc(Cl)c1NC(=O)Nc1cc2CC[C@@H]3[NH+](CCc4cc(Cl)c(O)cc4[C@H]3c2cc1)C
CHEMBL604176	0.7	Clc1cc2CC[NH+]([C@@H]3[C@@H](c2cc1O)c1c(CC3)c(ccc1)-c1ccc(cc1)CO)C
CHEMBL603872	0.7	Clc1cc2CC[NH+]([C@@H]3[C@@H](c2cc1O)c1c(CC3)c(ccc1)-c1ccc(OC)cc1)C
CHEMBL597310	0.7	Clc1cc2CC[NH+]([C@@H]3[C@@H](c2cc1O)c1c(CC3)c(ccc1)-c1ccc(N(C)C)cc1)C
CHEMBL597702	0.7	Clc1cc2c(cc1O)[C@H](C[NH+](CC2)C)c1ccc(cc1)CN(Cc1ccccc1)c1ccc(F)cc1F
CHEMBL599487	0.6	Clc1cc2c(cc1O)[C@H](C[NH+](CC2)C)c1ccc(cc1)CN(S(=O)(=O)c1ccccc1)C
CHEMBL598105	0.6	Clc1cc2CC[NH+]([C@@H]3[C@@H](c2cc1O)c1c(CC3)c(ccc1)-c1cc(ccc1)C#N)C
CHEMBL604314	0.6	Clc1cc2CC[NH+]([C@@H]3[C@@H](c2cc1O)c1c(CC3)c(O)ccc1)C
CHEMBL597503	0.6	Clc1cc2CC[NH+]([C@@H]3[C@@H](c2cc1O)c1c(CC3)c(ccc1)-c1cc2c([nH]cc2)cc1)C
CHEMBL1744079	0.58	Brc1cc2c(cc1O)[C@H](C[NH+](CC2)C)c1ccccc1
CHEMBL3697581	0.571	Ic1cccnc1Oc1cc(C)c(cc1)C1=C(C)C(=O)NN=C1C
CHEMBL245570	0.5623	Oc1cc2c3CC[NH+](CCc4c(Cc3[nH]c2cc1)cccc4)C
CHEMBL597909	0.5	Clc1cc2CC[NH+]([C@@H]3[C@@H](c2cc1O)c1c(cc(NS(=O)(=O)C)cc1)CC3)C
CHEMBL603901	0.5	Clc1cc2c(cc1O)[C@H](C[NH+](CC2)C)c1ccc(cc1)CN(S(=O)(=O)C)C
CHEMBL599282	0.5	Clc1cc2c(cc1O)[C@H](C[NH+](CC2)C)c1ccc(cc1)CN(S(=O)(=O)C)C1CCC1
CHEMBL304535	0.4	Clc1cc2c(cc1O)[C@H](C[NH+](CC2)C)c1cc(ccc1)C
CHEMBL598104	0.4	Clc1cc2CC[NH+]([C@@H]3[C@@H](c2cc1O)c1c(CC3)c(ccc1)-c1cc(F)ccc1)C
CHEMBL605127	0.3	Clc1cc2CC[NH+]([C@@H]3[C@@H](c2cc1O)c1c(CC3)c(ccc1)-c1ccncc1)C
CHEMBL324017	0.3	Brc1cc2c(cc1O)C(C[NH+](CC2)C)c1ccccc1
CHEMBL599135	0.2	Clc1cc2CC[NH+]([C@@H]3[C@@H](c2cc1O)c1c(CC3)c(ccc1)C=NOCc1ccccc1)C
CHEMBL596824	0.2	Clc1cc2c(cc1O)[C@H](C[NH+](CC2)C)c1ccc(cc1)CN(C(=O)C)C1CCC1
CHEMBL599528	0.2	Clc1cc2CC[NH+]([C@@H]3[C@@H](c2cc1O)c1c(CC3)c(ccc1)-c1ccccc1)C
CHEMBL1256645	0.17	Clc1cc2c(cc1O)[C@H](C[NH+](CC2)C)c1ccccc1
CHEMBL1814790	0.11	Clc1cc2c(cc1O)[C@H](C[NH+](CC2)C)c1ccccc1
