# Supplementary material for: Activity Models of Key GPCR Families in the Central Nervous System: A Tool for Many Purposes
Source: J Chem Inf Model. 2023 May 31;63(11):3248–62. doi: 10.1021/acs.jcim.2c01531 (PMC10268961; doi:10.1021/acs.jcim.2c01531)
Supplement: Supplementary file 4 — ci2c01531_si_004.zip [file ci2c01531_si_004.zip › xlsx_active_files/D2_EC50_actives.xlsx]

## Sheet: D2_EC50_actives
CMPD_CHEMBLID	STANDARD_VALUE	CANONICAL-SMILES
CHEMBL1950492	14000	O(C)c1cc2c(cc1O)C[NH+]1[C@H](C2)c2cc(O)c(OC)cc2CC1
CHEMBL3798943	14000	O(C(=O)NCCC[NH+]1CCN(CC1)c1ccccc1C)c1c2c(ccc1)cccc2
CHEMBL3798748	13000	O1CC(=O)Nc2c1c(ccc2O)[C@@H](O)C[NH2+]CCc1cc(OC)c(OCCCc2ccccc2)cc1
CHEMBL3597637	10000	Clc1cccc(N2CC[NH+](CC2)CCCCNC(=O)c2cc3c(nc2)cccc3)c1OC
CHEMBL3798331	9900	Clc1c(N2CC[NH+](CC2)CCCCNC(Oc2c3nc[nH]c3ccc2)=O)cccc1Cl
CHEMBL3797205	8800	O1CC(=O)Nc2c1c(ccc2O)[C@H](O)C[NH2+]CCc1cc(OC)c(OCCCc2ccccc2)cc1
CHEMBL3577344	7300	O(CCCc1nnn(c1)CCCC)c1ccc(cc1OC)C(=O)NCCCC[NH+](CCc1c2c(NC(=O)C=C2)c(O)cc1)CCC
CHEMBL401328	7200	O1CC[NH2+]CC1c1cc(O)ccc1
CHEMBL3799147	5300	O(C(=O)NCCCC[NH+]1CCN(CC1)c1ccccc1C)c1c2c(ccc1)cccc2
CHEMBL3585373	4677.35	O=C1Nc2c(C1)c(ccc2)CC[NH+](CCCNC(=O)CCC(=O)[O-])CCC
CHEMBL3798334	4100	O(C)c1ccccc1N1CC[NH+](CC1)CCCNC(Oc1c2c(ccc1)cccc2)=O
CHEMBL28338	3900	s1c2C[NH2+][C@H]3[C@@H](c4cc(O)c(O)cc4CC3)c2cc1CCC
CHEMBL3798372	3500	Clc1c(N2CC[NH+](CC2)CCCCNC(Oc2c3OCCOc3ccc2)=O)cccc1Cl
CHEMBL3577343	2900	O1C[C@@H]([NH+](CCCCNC(=O)c2cc(OC)c(OCCCc3nnn(c3)CCCC)cc2)CCC)CC=C1C#C
CHEMBL240773	2800	[NH+]1([C@H]2[C@H](CCC1)Cc1n[nH]cc1C2)CCC
CHEMBL3800636	2600	O(CCCc1ccccc1)c1ccc(cc1OC)CC[NH2+]CCc1cc(O)c(O)cc1
CHEMBL3798211	2600	Clc1c(N2CC[NH+](CC2)CCCCNC(Oc2c3c(cccc3)c(cc2)C(=O)N)=O)cccc1Cl
CHEMBL2397389	2400	O=C(NCCCC[NH+](CCC)[C@@H]1CCC(=CC1)C#C)c1ccc(cc1)-c1ccccc1
CHEMBL25856	1610	Oc1cc2CC[C@H]3[NH2+]Cc4c([C@@H]3c2cc1O)cccc4
CHEMBL2165128	1580	Clc1c(N2CC[NH+](CC2)CC2CCC(CC2)COc2cc3NC(=O)CCc3cc2)cccc1Cl
CHEMBL2396663	1500	O=C(NCCCC[NH+](CCC)[C@H]1CCC(=CC1)C#C)c1ccc(cc1)-c1ccccc1
CHEMBL3585366	1445.44	O=C1N(c2c(C1)c(ccc2)CC[NH+](CCCNC(OC(C)(C)C)=O)CCC)CCCNC(OC(C)(C)C)=O
CHEMBL3099229	1400	O1[C@@H]2[C@@H]([NH+](CC1)CC1CC1)Cc1c(C2)c(O)ccc1
CHEMBL3394259	1396	o1cccc1-c1nc2[NH+]=C([NH+]=C(n2n1)N)NCCc1ccc(OCCCC(=O)NCCCCCCCCCCCC(=O)NCCC[NH+](CCc2c3CC(=O)Nc3ccc2)CCC)cc1
CHEMBL3287392	1300	Clc1c(N2CC[NH+](CC2)CCCCOC=2C=Cc3n(ncc3)C=2)cccc1Cl
CHEMBL2165130	1260	Clc1c(N2CC[NH+](CC2)C[C@@H]2C[C@H]2OCc2cc3NC(=O)CCc3cc2)cccc1Cl
CHEMBL3613879	1122.02	Clc1c(N2CC[NH+](CC2)CCCc2nnn(c2)C=2C=Cn3nccc3C=2)cccc1Cl
CHEMBL3800341	1100	O1CC(=O)Nc2c1c(ccc2O)CC[NH2+]CCc1cc(OC)c(OCCCc2ccccc2)cc1
CHEMBL3613878	1096.48	Clc1c(N2CC[NH+](CC2)CCc2nnn(c2)C=2C=Cn3nccc3C=2)cccc1Cl
CHEMBL3613873	977.24	O(C)c1ccccc1N1CC[NH+](CC1)CCCc1nnn(c1)C=1C=Cn2nccc2C=1
CHEMBL1774101	951	O(C)c1ccccc1C1CC[NH+](CC1)Cc1nc2c(n1C)cccc2
CHEMBL7549	844	Oc1cc(ccc1)[C@@H]1CCC[NH+](C1)CCC
CHEMBL3577345	830	O(CCCc1nnn(c1)CCCC)c1ccc(cc1OC)C(=O)NCCCC[NH+](CCC)[C@@H]1CCc2c(C1)cccc2O
CHEMBL3394257	785	o1cccc1-c1nc2[NH+]=C([NH+]=C(n2n1)N)NCCc1ccc(OCCCC(=O)NCCCC(=O)NCCC[NH+](CCc2c3CC(=O)Nc3ccc2)CCC)cc1
CHEMBL3613880	741.31	Clc1c(N2CC[NH+](CC2)CCCCc2nnn(c2)C=2C=Cn3nccc3C=2)cccc1Cl
CHEMBL3799271	697	O=C1N2C[C@H]([NH3+])Cc3c2c(N1)ccc3
CHEMBL3577342	660	O1C[C@H]([NH+](CCCCNC(=O)c2cc(OC)c(OCCCc3nnn(c3)CCCC)cc2)CCC)CC=C1C#C
CHEMBL392822	586	Clc1ccccc1C1(O)CC[NH+](CC1)Cc1c2c([nH]c1)cccc2
CHEMBL3799157	549	O=C1N2C[C@H]([NH2+]C)Cc3c2c(N1CCC)ccc3
CHEMBL3287396	540	Clc1c(N2CC[NH+](CC2)CCCCOC=2C=Cn3nc(cc3C=2)CO)cccc1Cl
CHEMBL3394258	501.19	o1cccc1-c1nc2[NH+]=C([NH+]=C(n2n1)N)NCCc1ccc(OCCCC(=O)NCCCCCCCC(=O)NCCC[NH+](CCc2c3CC(=O)Nc3ccc2)CCC)cc1
CHEMBL1077197	501.19	O=C1N(CCN1CC1[NH2+]CCCC1)c1cccnc1
CHEMBL2165132	501	Clc1c(N2CC[NH+](CC2)Cc2ccc(Oc3cc4NC(=O)CCc4cc3)cc2)cccc1Cl
CHEMBL3394253	484	o1cccc1-c1nc2[NH+]=C([NH+]=C(n2n1)N)NCCc1ccc(OC(=O)CCCC(=O)NCCC[NH+](CCc2c3CC(=O)Nc3ccc2)CCC)cc1
CHEMBL59	470	Oc1cc(ccc1O)CC[NH3+]
CHEMBL3287395	440	Clc1c(N2CC[NH+](CC2)CCCCOC=2C=Cn3nc(cc3C=2)C(OCC)=O)cccc1Cl
CHEMBL1916549	440	O(CCCc1nnn(c1)CCCCCCCCn1nnc(c1)CCCOc1ccc(cc1OC)C(=O)NCCCC[NH+](CCC)C1Cc2c(C1)cccc2)c1ccc(cc1OC)C(=O)NCCCC[NH+](CCC)C1Cc2c(C1)cccc2
CHEMBL3134066	419	O(CCCNC(=O)CCCCCCC(=O)NCCCOc1ccc2c(-c3c4[C@H]([NH+](CCc4ccc3)C)C2)c1O)c1ccc2c(-c3c4[C@H]([NH+](CCc4ccc3)C)C2)c1O
CHEMBL3134064	396	O(CCCNC(=O)CCC(=O)NCCCOc1ccc2c(-c3c4[C@H]([NH+](CCc4ccc3)C)C2)c1O)c1ccc2c(-c3c4[C@H]([NH+](CCc4ccc3)C)C2)c1O
CHEMBL3394264	389.05	o1cccc1-c1nc2[NH+]=C([NH+]=C(n2n1)N)NCCC[NH+](CCc1c2CC(=O)Nc2ccc1)C
CHEMBL3134070	385	O(CCCNC(=O)CCCCCCCCCCCCCCCCC(=O)NCCCOc1ccc2c(-c3c4[C@H]([NH+](CCc4ccc3)C)C2)c1O)c1ccc2c(-c3c4[C@H]([NH+](CCc4ccc3)C)C2)c1O
CHEMBL1916548	380	O(CCCc1nnn(c1)CCCCCCCCn1nnc(c1)CCCOc1ccc(cc1OC)C[NH+]1CCN(CC1)c1ccccc1OC)c1ccc(cc1OC)C(=O)NCCCC[NH+](CCC)C1Cc2c(C1)cccc2
CHEMBL1765633	370	O=C(NCCCC[NH+](CCC)[C@@H]1Cc2n(ncc2)CC1)c1ccc(cc1)-c1ccccc1
CHEMBL209645	366	Fc1ccc(cc1)C(=NOC)CCC[NH+]1CCN(CC1)c1ncccc1
CHEMBL2165125	363	Clc1c(cccc1Cl)C1CC[NH+](CC1)CCCCOc1cc2NC(=O)CCc2cc1
CHEMBL2165131	316	Clc1c(N2CC[NH+](CC2)Cc2cc(Oc3cc4NC(=O)CCc4cc3)ccc2)cccc1Cl
CHEMBL246020	314	Clc1ccc(cc1)C1(CC[NH+](CC1)Cc1c2c([nH]c1)cccc2)C
CHEMBL3394262	311	o1cccc1-c1nc2[NH+]=C([NH+]=C(n2n1)N)NCCc1ccc(Oc2nc(nc(n2)NCCC[NH+](CCc2c3CC(=O)Nc3ccc2)CCC)N2CCOCC2)cc1
CHEMBL589	304	O=C1Nc2c(C1)c(ccc2)CC[NH+](CCC)CCC
CHEMBL3287403	275.42	Clc1c(N2CC[NH+](CC2)CCCCOC=2C=Cn3ncc(c3C=2)C=NO)cccc1Cl
CHEMBL484598	269.15	O1[C@H]2[C@H]([NH+](CC1)CCC)CCc1c2cc2c(CNC2=O)c1
CHEMBL3134063	266	O(CCCNC(=O)CCCCCNC(OC(C)(C)C)=O)c1ccc2c(-c3c4[C@H]([NH+](CCc4ccc3)C)C2)c1O
CHEMBL393027	260	Clc1ccc(cc1)C1(O)CCC[NH+](CC1)Cc1c2c([nH]c1)cccc2
CHEMBL540575	253	Oc1cc2c(cc1O)CC[NH+](CC2c1ccc(O)cc1)CC=C
CHEMBL1945039	251.19	S1c2c(NC1=O)c(O)ccc2[C@@H](O)C[NH2+]CCc1cc(ccc1)C[NH2+]Cc1ccccc1OC
CHEMBL2165127	251	Clc1c(N2CC[NH+](CC2)CCCOc2cc3NC(=O)CCc3cc2)cccc1Cl
CHEMBL2165124	251	O(CCCC[NH+]1CCN(CC1)c1ccc(OCC)cc1)c1cc2NC(=O)CCc2cc1
CHEMBL3134071	248	O(CCCNC(=O)CCCCCCCCCCCCCCCCCCC(=O)NCCCOc1ccc2c(-c3c4[C@H]([NH+](CCc4ccc3)C)C2)c1O)c1ccc2c(-c3c4[C@H]([NH+](CCc4ccc3)C)C2)c1O
CHEMBL2112745	240	O=C(N[C@H]1CC[C@@H]2[C@@H](C1)CC[C@H]([NH+]1CCN(CC1)c1ncccc1)C2)c1ccccc1
CHEMBL3799455	240	O(CCCc1ccccc1)c1ccc(cc1OC)CC[NH2+]CCc1c2c(NC(=O)C=C2)c(O)cc1
CHEMBL244774	231	Clc1c(N2CC[NH+](CC2)C\C=C\CNC(=O)c2ccc(cc2)-c2[n+]([O-])cccc2)cccc1Cl
CHEMBL246230	225	Clc1ccc(cc1)C1(CC[NH+](CC1)Cc1c2c([nH]c1)cccc2)C#N
CHEMBL3134069	224	O(CCCNC(=O)CCCCCCCCCCCCC(=O)NCCCOc1ccc2c(-c3c4[C@H]([NH+](CCc4ccc3)C)C2)c1O)c1ccc2c(-c3c4[C@H]([NH+](CCc4ccc3)C)C2)c1O
CHEMBL3585365	219	O=C1Nc2c(C1)c(ccc2)CC[NH+](CCCNC(OC(C)(C)C)=O)CCC
CHEMBL398368	216	O(CCCCCC)c1ccc(cc1)C1(O)CC[NH+](CC1)Cc1c2c([nH]c1)cccc2
CHEMBL3394256	204.17	o1cccc1-c1nc2[NH+]=C([NH+]=C(n2n1)N)NCCc1ccc(OCCCC(=O)NCCC[NH+](CCc2c3CC(=O)Nc3ccc2)CCC)cc1
CHEMBL3800303	200	O(CCCc1ccccc1)c1ccc(cc1OC)CC[NH2+]C[C@H](O)c1cc(O)c(O)cc1
CHEMBL160744	200	O(CCCC[NH+]1CCN(CC1)c1cccc(C)c1C)c1cc2NC(=O)CCc2cc1
CHEMBL3597636	200	OC(CCNC(=O)c1cc2c(nc1)cccc2)C[NH+]1CCN(CC1)c1c2c(ccc1)cccc2
CHEMBL2165116	200	Clc1c(N2CC[NH+](CC2)CCCOc2cc3[nH]ncc3cc2)cccc1Cl
CHEMBL2165129	199	Clc1c(N2CC[NH+](CC2)CC#CCOc2cc3NC(=O)CCc3cc2)cccc1Cl
CHEMBL2180638	181	Oc1cc(ccc1)CC[NH+](CC1CC1)CCc1ccccc1
CHEMBL3287390	180	Clc1c(N2CC[NH+](CC2)CCCCOC=2C=Cn3nccc3C=2)cccc1Cl
CHEMBL3216146	174	Oc1c2-c3c4[C@H]([NH+](CCc4ccc3Cc3ccc(N(C)C)cc3)C)Cc2ccc1O
CHEMBL131313	174	Brc1c2c(cc(O)c1O)C(C[NH+](CC2)CC=C)c1ccc(O)cc1
CHEMBL3597635	170	O=C(NCCCC[NH+]1CCN(CC1)c1c2c(ccc1)cccc2)c1cc2c(nc1)cccc2
CHEMBL1627305	170	Clc1c(N2CC[NH+](CC2)CC(O)CCNC(=O)c2[nH]c3c(c2)cccc3)cccc1Cl
CHEMBL132575	170	ON=C1C2=C(CC([NH+](CCC)CCC)CC2)CCC1
CHEMBL3797876	170	O(CC[NH2+]C[C@H](O)c1cc(O)c(O)cc1)c1ccccc1OC
CHEMBL246855	166	Clc1ccc(cc1)C1(O)CC[NH+](CC1)Cc1c2c(n(c1)CCCCCC)cccc2
CHEMBL419792	165	O=C1N2C[C@H]([NH2+]C)Cc3c2c(N1)ccc3
CHEMBL180060	162	Ic1ccc(cc1)C(=O)NC\C=C\C[NH+]1CCN(CC1)c1cccc(Cl)c1Cl
CHEMBL1112	160	Clc1c(N2CC[NH+](CC2)CCCCOc2cc3NC(=O)CCc3cc2)cccc1Cl
CHEMBL2165123	158	O(CC)c1cc(N2CC[NH+](CC2)CCCCOc2cc3NC(=O)CCc3cc2)ccc1
CHEMBL161792	158	Clc1c(N2CC[NH+](CC2)CCCCOc2cc3nc(O)ccc3cc2)cccc1Cl
CHEMBL231156	150	Clc1c(N2CC[NH+](CC2)C[C@H]2C[C@@H]2CNC(=O)c2ccc(cc2)-c2ncccc2)cccc1Cl
CHEMBL3134065	149	O(CCCNC(=O)CCCCC(=O)NCCCOc1ccc2c(-c3c4[C@H]([NH+](CCc4ccc3)C)C2)c1O)c1ccc2c(-c3c4[C@H]([NH+](CCc4ccc3)C)C2)c1O
CHEMBL3394255	148	o1cccc1-c1nc2[NH+]=C([NH+]=C(n2n1)N)NCCc1ccc(OCC(=O)NCCC[NH+](CCc2c3CC(=O)Nc3ccc2)CCC)cc1
CHEMBL129634	137	Fc1c2c(cc(O)c1O)C(C[NH+](CC2)CC=C)c1ccc(O)cc1
CHEMBL3134062	132	O(CCCNC(=O)C)c1ccc2c(-c3c4[C@H]([NH+](CCc4ccc3)C)C2)c1O
CHEMBL2165139	126	Clc1c(N2CC[NH+](CC2)CCCOc2cc3ncsc3cc2)cccc1Cl
CHEMBL1083816	125.89	Clc1cc(N2C=CN(CC[NH+]3CCCCCC3)C2=O)ccc1
CHEMBL1084121	125.89	Clc1cc(N2S(=O)(=O)N(CC2)CC[NH+]2CCCCCC2)ccc1
CHEMBL130795	122	Clc1c2c(cc(O)c1O)C(C[NH+](CC2)CC=C)c1ccc(O)cc1
CHEMBL3394254	114	O=C1Nc2c(C1)c(ccc2)CC[NH+](CCCNC(=O)CCCCCCCCCCCNC(OC(C)(C)C)=O)CCC
CHEMBL241973	114	O(C)c1ccccc1N1CC[NH+](CC1)CCCCNC(=O)c1ccc(cc1)-c1ncccc1
CHEMBL2028019	112.2	Clc1c(N2CC[NH+](CC2)CCC2CCC(NC(=O)N(C)C)CC2)cccc1Cl
CHEMBL3287405	110	Clc1c(N2CC[NH+](CC2)CCCCOC=2C=Cn3ncc(c3C=2)C#N)cccc1Cl
CHEMBL3134068	110	O(CCCNC(=O)CCCCCCCCCCC(=O)NCCCOc1ccc2c(-c3c4[C@H]([NH+](CCc4ccc3)C)C2)c1O)c1ccc2c(-c3c4[C@H]([NH+](CCc4ccc3)C)C2)c1O
CHEMBL3799626	109	O=C1N2C[C@H]([NH+](CCCCNC(=O)c3cc4Cc5c(-c4cc3)cccc5)C)Cc3c2c(N1)ccc3
CHEMBL1253770	108	Oc1cc2CC([NH+](CCC)CC[NH+]3CCN(CC3)c3ccc(cc3)-c3ccccc3)CCc2cc1
CHEMBL2165134	100	Clc1c(N2CC[NH+](CC2)CCCCOc2cc3[nH]ncc3cc2)cccc1Cl
CHEMBL3287406	98	Clc1c(N2CC[NH+](CC2)CCCCOC=2C=Cn3nc(cc3C=2)C#N)cccc1Cl
CHEMBL69451	92	Clc1c(N2CC[NH+](CC2)CCCCNC(=O)c2ccc(cc2)-c2ncccc2)cccc1Cl
CHEMBL3394265	88	o1cccc1-c1nc2[NH+]=C([NH+]=C(n2n1)N)NCCC[NH+](CCc1c2CC(=O)Nc2ccc1)CCC
CHEMBL3585363	85.11	O=C1Nc2c(C1)c(ccc2)CC[NH2+]CCC
CHEMBL396092	83.4	Clc1cc(ccc1)C1(O)CC[NH+](CC1)Cc1c2c([nH]c1)cccc2
CHEMBL3798803	83	O=C1N2C[C@H]([NH2+]C)Cc3c2c(N1CCCC)ccc3
CHEMBL2165137	79	Clc1c(cccc1Cl)C1CC[NH+](CC1)CCCCOc1cc2ncsc2cc1
CHEMBL3134067	79	O(CCCNC(=O)CCCCCCCCC(=O)NCCCOc1ccc2c(-c3c4[C@H]([NH+](CCc4ccc3)C)C2)c1O)c1ccc2c(-c3c4[C@H]([NH+](CCc4ccc3)C)C2)c1O
CHEMBL246231	76.7	Clc1ccc(cc1)C1(CC[NH+](CC1)Cc1c2c([nH]c1)cccc2)C(OC)=O
CHEMBL2397385	76	Oc1c2-c3c4[C@H]([NH+](CCc4ccc3Cc3c4c(cccc4)c(O)cc3)C)Cc2ccc1O
CHEMBL3597643	76	O=C(NCCCC[NH+]1CCN(CC1)c1c2c(ccc1)cccc2)c1[nH]c2c(c1)cccc2
CHEMBL246848	69.1	FC(F)(F)c1cc(ccc1)C1(O)CC[NH+](CC1)Cc1c2c([nH]c1)cccc2
CHEMBL3800165	68	O=C1N2C[C@H]([NH2+]CCC)Cc3c2c(N1CCC)ccc3
CHEMBL2165140	63	Clc1c(N2CCC[NH+](CC2)CCCOc2cc3ncsc3cc2)cccc1Cl
CHEMBL2165136	63	Clc1c(N2CC[NH+](CC2)CCCCOc2cc3ncsc3cc2)cccc1Cl
CHEMBL370713	61.8	Clc1c(N2CC[NH+](CC2)C\C=C\CNC(=O)c2ccc(OC)cc2)cccc1Cl
CHEMBL3409256	54	S(=O)(=O)(n1c2c(cc1)c(N1CC[NH+](CC1)CCCOc1ccccc1C(=O)N)ccc2)c1ccccc1
CHEMBL1254947	52.6	Oc1c2CCC([NH+](CCC)CC[NH+]3CCN(CC3)c3ccc(cc3)-c3ccccc3)Cc2ccc1
CHEMBL1079191	50.12	Clc1ccc(N2CCN(CC[NH+]3CCCCCC3)C2=O)cc1
CHEMBL2165138	50	Clc1c(cccc1Cl)C1CC[NH+](CC1)CCCOc1cc2ncsc2cc1
CHEMBL2397381	49	Oc1c2-c3c4[C@H]([NH+](CCc4ccc3Cc3ccccc3)C)Cc2ccc1O
CHEMBL3800633	43.3	o1c2c(cc1C(=O)NCCCC[NH+](C)[C@@H]1Cc3c4N(C1)C(=O)Nc4ccc3)cccc2
CHEMBL3585367	42	O=C1Nc2c(C1)c(ccc2)CC[NH+](CCCNC(=O)CCCCCCCCC)CCC
CHEMBL556269	41.2	Oc1c2CC[C@H]([NH+](CCC)CC[NH+]3CCN(CC3)C(=O)c3cc4c([nH]cc4)cc3)Cc2ccc1
CHEMBL273273	41.2	Oc1c2CCC([NH+](CCC)CCC)Cc2ccc1
CHEMBL269004	41	Oc1c2CC[C@H]([NH+](CCC)CCC)Cc2ccc1
CHEMBL285755	39.8	Oc1cc2CC([NH+](CCC)CCC)CCc2cc1
CHEMBL1188090	39	Oc1cc(ccc1)CC[NH+](CCc1ccccc1)CCC
CHEMBL3394266	38	o1cccc1-c1nc2[NH+]=C([NH+]=C(n2n1)N)NCCCCCC[NH+](CCc1c2CC(=O)Nc2ccc1)CCC
CHEMBL3799603	37.6	Clc1c(N2CC[NH+](CC2)CCCCNC(Oc2ccccc2)=O)cccc1Cl
CHEMBL246438	34.7	Clc1ccc(cc1)C1(OC)CC[NH+](CC1)Cc1c2c([nH]c1)cccc2
CHEMBL397770	34.3	Clc1c(cccc1Cl)C1(O)CC[NH+](CC1)Cc1c2c([nH]c1)cccc2
CHEMBL3797209	33.9	O=C1N2C[C@H]([NH+](CCC)CCC)Cc3c2c(N1CCC)ccc3
CHEMBL3099233	33	O1[C@H]2[C@H]([NH+](C[C@H]1Cn1nc(cc1)-c1ccccc1)CCC)Cc1c(C2)c(O)ccc1
CHEMBL378455	32	[NH+]1(CCC(=CC1)c1ccccc1)Cc1cn(nc1)-c1ccccc1
CHEMBL165679	29	[NH+]1(CCN(CC1)c1ccccc1)CCC1CCC(Nc2ncccn2)CC1
CHEMBL3797740	29	O=C1N2C[C@H]([NH+](CCC)C)Cc3c2c(N1)ccc3
CHEMBL3585368	28.18	O=C1Nc2c(C1)c(ccc2)CC[NH+](CCCNC(=O)CCC(=O)NCCC[NH+](CCc1c2CC(=O)Nc2ccc1)CCC)CCC
CHEMBL355371	28	[NH+]1(CCN(CC1)c1ncccc1)CCC1CCC(Nc2ncccn2)CC1
CHEMBL3798179	27.7	O=C1N2C[C@H]([NH+](CCCCNC(=O)c3[nH]c4c(c3)cccc4)C)Cc3c2c(N1)ccc3
CHEMBL225230	25.12	Oc1c-2c(C[C@H]3[NH+](CCc4c3c-2ccc4)CCC)ccc1O
CHEMBL2165114	25	Clc1c(N2CCC[NH+](CC2)CCCCOc2cc3ncsc3cc2)cccc1Cl
CHEMBL3099223	25	Oc1c2c(C[C@H]3[NH+](CCC[C@@H]3C2)C)ccc1
CHEMBL2165121	25	O(C(C)C)c1ccccc1N1CC[NH+](CC1)CCCCOc1cc2NC(=O)CCc2cc1
CHEMBL2165122	25	FC(F)(F)c1ccccc1N1CC[NH+](CC1)CCCCOc1cc2NC(=O)CCc2cc1
CHEMBL3797758	25	O(CC[NH2+]CCc1cc(O)c(O)cc1)c1ccccc1OC
CHEMBL246021	24.8	Clc1ccc(cc1)C1(NC(=O)C)CC[NH+](CC1)Cc1c2c([nH]c1)cccc2
CHEMBL3585369	22.39	O=C1Nc2c(C1)c(ccc2)CC[NH+](CCCNC(=O)CCCCCCC(=O)NCCC[NH+](CCc1c2CC(=O)Nc2ccc1)CCC)CCC
CHEMBL400827	20	Clc1ccc(cc1)C1(O)CC[NH+](CC1)Cc1c2c(n(c1)C)cccc2
CHEMBL2165115	20	Clc1c(cccc1Cl)C1CC[NH+](CC1)CCCCOc1cc2NC(=O)Nc2cc1
CHEMBL53	20	Oc1c-2c(C[C@H]3[NH+](CCc4c3c-2ccc4)C)ccc1O
CHEMBL2165117	20	Clc1c(N2CC[NH+](CC2)CCCOc2cc3c(CCNC3=O)cc2)cccc1Cl
CHEMBL3099228	18	O1[C@H]2[C@H]([NH+](CC1)CC1CC1)Cc1c(C2)c(O)ccc1
CHEMBL346129	16	O(CCCC[NH+]1CCN(CC1)c1ccccc1C)c1cc2NC(=O)CCc2cc1
CHEMBL434665	16	Oc1n2C[C@H]([NH2+]CCC)Cc3c2c(n1)ccc3
CHEMBL2165135	16	Clc1c(N2CC[NH+](CC2)CCCCOc2cc3NC(=O)Nc3cc2)cccc1Cl
CHEMBL244990	15.8	Clc1c(N2CC[NH+](CC2)CC(O)CCNC(=O)c2ccc(cc2)-c2ncccc2)cccc1Cl
CHEMBL246637	15.3	Clc1cc(ccc1Cl)C1(O)CC[NH+](CC1)Cc1c2c([nH]c1)cccc2
CHEMBL3585372	14.13	O=C1Nc2c(C1)c(ccc2)CC[NH+](CCCNC(=O)CCCCCCCCCCCCCCCCCCC(=O)NCCC[NH+](CCc1c2CC(=O)Nc2ccc1)CCC)CCC
CHEMBL1916551	13	O(CCCc1nnn(c1)CCCC)c1ccc(cc1OC)C(=O)NCCCC[NH+](CCC)C1Cc2c(C1)cccc2
CHEMBL3099232	13	O1[C@H]2[C@H]([NH+](C[C@@H]1Cn1nc(cc1)-c1ccccc1)CCC)Cc1c(C2)c(O)ccc1
CHEMBL156639	12.2	Oc1cc2CC([NH+](CCC)CC[NH+]3CCN(CC3)c3ccccc3)CCc2cc1
CHEMBL112065	12	O(C)c1ccccc1N1CC[NH+](CC1)CCCCNC(=O)c1ccc(cc1)-c1ccccc1
CHEMBL335403	10.4	O=C(N[C@@H]1CC[C@@H]2[C@@H](C1)CC[C@H]([NH+]1CCN(CC1)c1ncccc1)C2)c1ccccc1
CHEMBL1081491	10	Fc1ccc(N2CCN(CC[NH+]3CCCCCC3)C2=O)cc1
CHEMBL1083813	10	Clc1cc(N2CCN(CC[NH+]3CCCCCC3)C2=O)ccc1F
CHEMBL1081311	10	O=C1N(CCN1CC[NH+]1CCCCCC1)c1cc(ccc1)C
CHEMBL126725	10	Clc1ccc(cc1)\C=C\C(=O)NCCCC[NH+]1CCN(CC1)c1ccccc1OC
CHEMBL3134061	10	O(CCC[NH3+])c1ccc2c(-c3c4[C@H]([NH+](CCc4ccc3)C)C2)c1O
CHEMBL1083814	7.943	O=C1N(CCN1CC[NH+]1CCCCCC1)c1cccnc1
CHEMBL157923	7.9	Clc1ccccc1N1CC[NH+](CC1)CCCCOc1cc2NC(=O)CCc2cc1
CHEMBL443034	7.9	O(CC)c1ccccc1N1CC[NH+](CC1)CCCCOc1cc2NC(=O)CCc2cc1
CHEMBL2165118	6.3	Clc1c(N2CCC[NH+](CC2)CCCOc2cc3c(CCNC3=O)cc2)cccc1Cl
CHEMBL3585371	6.2	O=C1Nc2c(C1)c(ccc2)CC[NH+](CCCNC(=O)CCCCCCCCCCCCCCC(=O)NCCC[NH+](CCc1c2CC(=O)Nc2ccc1)CCC)CCC
CHEMBL2397380	5.1	Oc1c2-c3c4[C@H]([NH+](CCc4ccc3C)C)Cc2ccc1O
CHEMBL160921	5	O(CCCC[NH+]1CCN(CC1)c1ccccc1C#N)c1cc2NC(=O)CCc2cc1
CHEMBL135387	4.9	O=C(NC1CCC(CC1)CC[NH+]1CCN(CC1)c1ncccc1)c1ccccc1
CHEMBL599636	4.51	Oc1c2CCC([NH+](CCC)CC[NH+]3CCN(CC3)c3c4c([nH+]cc3)c(O)ccc4)Cc2ccc1
CHEMBL82663	4.5	s1c2c(nc1O)c(O)ccc2CC[NH2+]CCS(=O)(=O)CCCOCCc1ccccc1
CHEMBL445102	4.46	Clc1ccc(cc1)C1(O)CC[NH+](CC1)Cc1c2c([nH]c1)cccc2
CHEMBL3099224	4	O1[C@H]2[C@H]([NH+](CC1)C)Cc1c(C2)c(O)ccc1
CHEMBL3577346	4	O(CCCc1nnn(c1)CCCC)c1ccc(cc1OC)C(=O)NCCCC[NH+](CCC)[C@H]1CCc2c(C1)cccc2O
CHEMBL2165133	4	Clc1c(N2CC[NH+](CC2)CCCCOc2cc3c(CCNC3=O)cc2)cccc1Cl
CHEMBL3585370	3.9	O=C1Nc2c(C1)c(ccc2)CC[NH+](CCCNC(=O)CCCCCCCCCCC(=O)NCCC[NH+](CCc1c2CC(=O)Nc2ccc1)CCC)CCC
CHEMBL3099239	3.5	Clc1cn(nc1)C[C@H]1O[C@H]2[C@H]([NH+](C1)CCC)Cc1c(C2)c(O)ccc1
CHEMBL2397382	3.4	Oc1c2-c3c4[C@H]([NH+](CCc4ccc3CO)C)Cc2ccc1O
CHEMBL1774063	3.2	Clc1c(N2CC[NH+](CC2)CCCCOc2nc3NC(=O)CCc3cc2)cccc1Cl
CHEMBL423499	2.8	[NH+]1(CCN(CC1)c1ncccc1)CCC1CCC(CC1)c1c2c([nH]c1)cccc2
CHEMBL2397383	2.7	Oc1c2-c3c4[C@H]([NH+](CCc4ccc3Cc3ccc(O)cc3)C)Cc2ccc1O
CHEMBL26181	2.53	Oc1n2C[C@H]([NH+](CCC)CCC)Cc3c2c(n1)ccc3
CHEMBL1079190	2.512	Clc1cc(N2CCN(CC3[NH+](CCCC3)C)C2=O)ccc1
CHEMBL129022	2.5	O(C)c1ccccc1N1CC[NH+](CC1)CCCCNC(=O)c1ncc2c(c1)cccc2
CHEMBL160296	2.5	O(C)c1ccccc1N1CC[NH+](CC1)CCCCOc1cc2NC(=O)CCc2cc1
CHEMBL2165120	2.5	Clc1c(N2CCC[NH+](CC2)CCCCOc2cc3NC(=O)C=Cc3cc2)cccc1Cl
CHEMBL250552	2.22	Oc1c2CCC([NH+](CCC)CC[NH+]3CCN(CC3)c3ccccc3)Cc2ccc1
CHEMBL246439	2.13	Clc1ccc(cc1)C1(O)CC[NH+](CC1)Cc1c2c([nH]c1C)cccc2
CHEMBL3099236	2.1	Clc1cn(nc1)C[C@@H]1O[C@H]2[C@H]([NH+](C1)CCC)Cc1c(C2)c(O)ccc1
CHEMBL2165126	2	Clc1c(N2CCC[NH+](CC2)CCCCOc2cc3NC(=O)CCc3cc2)cccc1Cl
CHEMBL338606	1.7	Fc1ccc(cc1)\C=C\C(=O)NCCCC[NH+]1CCN(CC1)c1ccccc1OC
CHEMBL2206264	1.7	Oc1c2CC[C@H]([NH+](CCCCCCCCC[NH+](CCC)[C@H]3CCc4c(C3)cccc4O)CCC)Cc2ccc1
CHEMBL3099234	1.7	O1[C@H]2[C@H]([NH+](C[C@@H]1Cn1ncnc1)CCC)Cc1c(C2)c(O)ccc1
CHEMBL108463	1.7	[NH+]1(CCC(=CC1)c1ccccc1)CCC#Cc1cccnc1
CHEMBL599635	1.69	Oc1c2[nH+]ccc(N3CC[NH+](CC3)CC[NH+](CCC)C3CCc4c(C3)cc(O)cc4)c2ccc1
CHEMBL2165119	1.6	Clc1c(N2CCC[NH+](CC2)CCCCOc2nc3NC(=O)CCc3cc2)cccc1Cl
CHEMBL3115578	1.585	Ic1ccc(N2CC[NH+](CC2)CC[NH2+]C[C@@H]2Oc3cc(O)ccc3CC2)cc1
CHEMBL399164	1.56	O(C)c1ccccc1N1CC[NH+](CC1)CC[NH+](CCC)C1CCc2c(C1)cccc2O
CHEMBL3099230	1.5	O1[C@H]2[C@H]([NH+](C[C@@H]1Cn1nccc1)CCC)Cc1c(C2)c(O)ccc1
CHEMBL3299096	1.445	O(C)c1ccccc1N1CC[NH+](CC1)CCCCCNC(OC(C)(C)C)=O
CHEMBL2323579	1.4	O=C(N(CCC[NH+](C)C)C(=O)NCC)[C@@H]1C[C@H]2[C@H]([NH+](C1)C)Cc1c3c2cccc3n(c1)C
CHEMBL3099227	1.1	O1[C@H]2[C@H]([NH+](CC1)CC=C)Cc1c(C2)c(O)ccc1
CHEMBL1077344	1	Clc1cc(N2CCN(CC[NH+]3CCCCCC3)C2=O)ccc1
CHEMBL110489	1	[NH+]1(CCC(=CC1)c1ccccc1)CCC#Cc1ccncc1
CHEMBL3099231	1	O1[C@H]2[C@H]([NH+](C[C@H]1Cn1nccc1)CCC)Cc1c(C2)c(O)ccc1
CHEMBL160357	0.8	O(CCCC[NH+]1CCN(CC1)c1ccccc1)c1cc2NC(=O)CCc2cc1
CHEMBL160630	0.8	Fc1ccccc1N1CC[NH+](CC1)CCCCOc1cc2NC(=O)CCc2cc1
CHEMBL3099225	0.8	O1[C@H]2[C@H]([NH+](CC1)CC)Cc1c(C2)c(O)ccc1
CHEMBL1081490	0.7943	Fc1cc(N2CCN(CC[NH+]3CCCCCC3)C2=O)ccc1
CHEMBL11845	0.7	Oc1c2CCC([NH+](CCC)CCC)Cc2ccc1O
CHEMBL1303	0.7	s1cccc1CC[NH+](CCC)[C@H]1CCc2c(C1)cccc2O
CHEMBL405519	0.65	Oc1c2c(C[C@H]3[NH+](CCC[C@@H]3C2)CCC)ccc1O
CHEMBL1081489	0.631	O=C1N(CCN1CC[NH+]1CCCCCC1)c1ccccc1
CHEMBL3115574	0.631	Ic1ccc(cc1)C[NH2+]C[C@@H]1Oc2cc(O)ccc2CC1
CHEMBL1085672	0.631	Clc1cc(N2CCN(CC3[NH2+]CCCC3)C2=O)ccc1
CHEMBL1557	0.631	Oc1cc(ccc1O)CC[NH3+]
CHEMBL3299095	0.6026	O(C)c1ccccc1N1CC[NH+](CC1)CCCCNC(OC(C)(C)C)=O
CHEMBL3099222	0.6	S(C[C@@H]1O[C@H]2[C@H]([NH+](C1)CCC)Cc1c(C2)c(O)ccc1)C
CHEMBL3099235	0.5	O1[C@H]2[C@H]([NH+](C[C@H]1Cn1ncnc1)CCC)Cc1c(C2)c(O)ccc1
CHEMBL2206265	0.44	Oc1c2CC[C@H]([NH+](CCCCCCCCCC[NH+](CCC)[C@H]3CCc4c(C3)cccc4O)CCC)Cc2ccc1
CHEMBL3299094	0.39	O(C)c1ccccc1N1CC[NH+](CC1)CCCNC(OC(C)(C)C)=O
CHEMBL431367	0.37	Oc1cc2c([nH]cc2CCCC[NH+]2CCC(=CC2)c2ccccc2)cc1
CHEMBL379602	0.28	O(C)c1ccccc1N1CC[NH+](CC1)Cc1cn(nc1)-c1ccccc1
CHEMBL3098131	0.17	Oc1c2c(C[C@H]3[NH+](CCC[C@@H]3C2)CCC)ccc1
CHEMBL3099226	0.14	O1[C@H]2[C@H]([NH+](CC1)CCC)Cc1c(C2)c(O)ccc1
CHEMBL3115585	0.05012	O1c2cc(O)ccc2CC[C@@H]1C[NH2+]CCCCCC
CHEMBL3115575	0.03162	Ic1cc(ccc1)C[NH2+]C[C@@H]1Oc2cc(O)ccc2CC1
CHEMBL134807	0.01995	O1c2cc(O)ccc2CC[C@@H]1C[NH2+]Cc1ccccc1
