# Supplementary material for: Activity Models of Key GPCR Families in the Central Nervous System: A Tool for Many Purposes
Source: J Chem Inf Model. 2023 May 31;63(11):3248–62. doi: 10.1021/acs.jcim.2c01531 (PMC10268961; doi:10.1021/acs.jcim.2c01531)
Supplement: Supplementary file 4 — ci2c01531_si_004.zip [file ci2c01531_si_004.zip › xlsx_active_files/D2_IC50_actives.xlsx]

## Sheet: D2_IC50_actives
CMPD_CHEMBLID	STANDARD_VALUE	CANONICAL-SMILES
CHEMBL292943	50	O(C)c1ccc(cc1)-c1cc(ccc1)C[NH+]1CCN(CC1)c1ncccn1
CHEMBL59942	49	Fc1ccc(cc1)-c1cc(ccc1)C[NH+]1CCN(CC1)c1ncccn1
CHEMBL3084502	48.3	Clc1ccc(cc1)C1(O)C[C@@H]2[NH+]([C@H](C1)CC2)Cc1c2c([nH]c1)cccc2
CHEMBL1276268	45.71	Brc1cc(C(=O)NC[C@H]2[NH+](CCC2)CC)c(OC)cc1
CHEMBL1204119	45	[NH+]1(CCN(CC1)c1ccc(cc1C)C)C[C@H]1C[C@@H]1c1ccccc1
CHEMBL2016628	44.67	Clc1cc2N=C(N3CC[NH+](CC3)CCCNC(=O)CCCCCCCCC(=O)NCCC[NH+]3CCN(CC3)C3=Nc4cc(Cl)ccc4Nc4c3cccc4)c3c(Nc2cc1)cccc3
CHEMBL54786	44	O=C1Nc2c(C1)cc(cc2)CC[NH+]1CCN(CC1)c1c2c(ccc1)cccc2
CHEMBL3805649	43	s1c2c(cc1)c(N1CC[NH+](CC1)CCCCOc1cc(C(=O)NC)c(F)cc1)ccc2
CHEMBL553331	43	Fc1ccc(cc1)C([NH+]1CC[NH+](CC1)CCCn1c2c(nc1)N(C)C(=O)N(C)C2=O)c1ccc(F)cc1
CHEMBL244562	41	Clc1c(N2CC[NH+](CC2)C\C=C\CNC(=O)c2ccc(cc2)C=2NC(=O)C=CC=2)cccc1Cl
CHEMBL338611	41	O=C1N(C)C(=O)N(c2ncn(c12)CCC[NH+]1CCC(CC1)C(c1ccccc1)c1ccccc1)C
CHEMBL1276677	39.81	O(C)c1ccc(cc1C(=O)NC[C@H]1[NH+](CCC1)CC)CC
CHEMBL3805884	39.4	Clc1c(N2CC[NH+](CC2)CCCCOc2cc(C(=O)NC)c(F)cc2)cccc1Cl
CHEMBL1276426	38.9	Clc1cc(C(=O)NC[C@H]2[NH+](CCC2)CC)c(OC)c(O)c1
CHEMBL3805434	37.7	Clc1c(N2CC[NH+](CC2)CCCCOc2cc(cc(c2)C(=O)NC)C(=O)C)cccc1Cl
CHEMBL341497	37	[NH+]1(CCN(CC1)c1ccccc1)C[C@H]1C[C@@H]1c1ccccc1
CHEMBL301242	35.6	Clc1c(N2CC[NH+](CC2)CCCCNC(=O)c2c-3c(ccc2)C(=O)c2c-3cccc2)cccc1Cl
CHEMBL479	35	S1c2c(N(c3c1cccc3)CCC1[NH+](CCCC1)C)cc(SC)cc2
CHEMBL3806224	34.9	Clc1c(N2CC[NH+](CC2)CCCCOc2cc(C(=O)NC)c(Cl)cc2)cccc1Cl
CHEMBL415300	34	Clc1cc2c(Nc3c(N=C2N2CC[NH+](CC2)C)cccc3)cc1
CHEMBL1276708	32.36	Clc1c(C(=O)NC[C@H]2[NH+](CCC2)CC)c(OC)c(O)cc1Cl
CHEMBL1202225	32	Clc1cc(N2CC[NH+](CC2)C[C@H]2C[C@@H]2c2ccccc2)cc(Cl)c1
CHEMBL3805077	32	Clc1c(N2CC[NH+](CC2)CCCCOc2cc(ccc2)C(=O)NC)cccc1Cl
CHEMBL70319	30	Clc1cc2N=C(N3CC[NH+](CC3)C)c3cc(OS(=O)(=O)C(F)(F)F)ccc3Nc2cc1
CHEMBL3804965	30	Fc1ccc(OCCCC[NH+]2CCN(CC2)c2c3OC(F)(F)Oc3ccc2)cc1C(=O)NC
CHEMBL416523	29.51	O1CC(Cc2c1cccc2OC)C[NH2+]CCCCN1C(=O)CC2(CC1=O)CCCC2
CHEMBL3597635	29	O=C(NCCCC[NH+]1CCN(CC1)c1c2c(ccc1)cccc2)c1cc2c(nc1)cccc2
CHEMBL2387229	26.3	Clc1c2OC(=O)C=C(c2ccc1OCCCC[NH+]1CCC(CC1)c1noc2c1ccc(F)c2)C
CHEMBL3084512	26.2	Clc1ccc(cc1)C1(O)C[C@@H]2[NH+]([C@H](C1)CC2)Cc1c2c(sc1)cccc2
CHEMBL3322993	26	O(C)c1ccccc1N1CC[NH+](CC1)CCCCNC(=O)c1nc2n(c1)C=CC=C2
CHEMBL1276461	25.7	Brc1c(C(=O)NC[C@H]2[NH+](CCC2)CC)c(OC)c(O)cc1Br
CHEMBL1276527	25.7	Clc1c(C(=O)NC[C@H]2[NH+](CCC2)CC)c(OC)c(O)cc1C
CHEMBL61682	25	Fc1ccccc1N1CC[NH+](CC1)Cc1cc(cnc1)-c1ccc(F)cc1
CHEMBL2016627	23.44	Clc1cc2N=C(N3CC[NH+](CC3)CCCNC(=O)CCCCCCC(=O)NCCC[NH+]3CCN(CC3)C3=Nc4cc(Cl)ccc4Nc4c3cccc4)c3c(Nc2cc1)cccc3
CHEMBL73589	23	S1c2c(cc(OS(=O)(=O)C(F)(F)F)cc2)C(=Nc2c1cccc2)N1CC[NH+](CC1)C
CHEMBL3805518	23	Fc1ccc(OCCCC[NH+]2CCC(CC2)c2noc3c2ccc(F)c3)cc1C(=O)NC
CHEMBL302904	23	Fc1ccc(cc1)-c1cc(cnc1)C[NH+]1CCN(CC1)c1ccccc1
CHEMBL244774	22.9	Clc1c(N2CC[NH+](CC2)C\C=C\CNC(=O)c2ccc(cc2)-c2[n+]([O-])cccc2)cccc1Cl
CHEMBL26929	20	O(C)c1ccccc1N1CC[NH+](CC1)CCCC1CCCc2c1cccc2OC
CHEMBL85	20	Fc1cc2onc(c2cc1)C1CC[NH+](CC1)CCC=1C(=O)N2C(=NC=1C)CCCC2
CHEMBL1276352	19.95	Clc1c(C(=O)NC[C@H]2[NH+](CCC2)CC)c(OC)ccc1Cl
CHEMBL1276742	19.05	O(C)c1c(cc(cc1O)C)C(=O)NC[C@H]1[NH+](CCC1)CC
CHEMBL1112	17.2	Clc1c(N2CC[NH+](CC2)CCCCOc2cc3NC(=O)CCc3cc2)cccc1Cl
CHEMBL1202211	17	Clc1cc(OC)c(N2CC[NH+](CC2)C[C@H]2C[C@@H]2c2ccccc2)cc1
CHEMBL1276460	16.98	Brc1cc(O)c(OC)c(C(=O)NC[C@H]2[NH+](CCC2)CC)c1Cl
CHEMBL1276646	16.98	Brc1cc(O)c(OC)c(C(=O)NC[C@H]2[NH+](CCC2)CC)c1CC
CHEMBL3805826	16.8	Clc1c(N2CC[NH+](CC2)CCCCOc2cc(ccc2)C(=O)NCCCCC)cccc1Cl
CHEMBL71327	16.1	Clc1c(N2CC[NH+](CC2)C\C=C\CNC(=O)c2ccccc2)cccc1Cl
CHEMBL244990	15.8	Clc1c(N2CC[NH+](CC2)CC(O)CCNC(=O)c2ccc(cc2)-c2ncccc2)cccc1Cl
CHEMBL1255588	15	O[C@@]1(CC[NH+]2[C@H](C1)c1c3[C@@H](c4c(CCc3ccc1)cccc4)C2)C(C)(C)C
CHEMBL26677	13	O(C)c1ccccc1N1CC[NH+](CC1)CCCC(=O)c1cc(OC)ccc1
CHEMBL1202219	13	Clc1ccccc1N1CC[NH+](CC1)C[C@H]1C[C@@H]1c1ccc(F)cc1
CHEMBL1276428	12.02	Clc1cc(O)c(OC)c(C(=O)NC[C@H]2[NH+](CCC2)CC)c1CC
CHEMBL3805099	12	s1nc(N2CC[NH+](CC2)CCCCOc2cc(C(=O)NC)c(F)cc2)c2c1cccc2
CHEMBL1202202	12	Clc1cc(Cl)ccc1N1CC[NH+](CC1)C[C@H]1C[C@@H]1c1ccc(O)cc1
CHEMBL3804943	12	Clc1c(N2CC[NH+](CC2)CCCCOc2cc(ccc2OC)C(=O)NC)cccc1Cl
CHEMBL728	11	Clc1cc2N(c3c(Sc2cc1)cccc3)CCC[NH+]1CC[NH+](CC1)C
CHEMBL1276711	10.96	Clc1cc(O)c(OC)c(C(=O)NC[C@H]2[NH+](CCC2)CC)c1C
CHEMBL1276739	10.96	Brc1c(C(=O)NC[C@H]2[NH+](CCC2)CC)c(OC)ccc1CC
CHEMBL1276741	10.96	Brc1cc(O)c(OC)c(C(=O)NC[C@H]2[NH+](CCC2)CC)c1C
CHEMBL3805860	10	s1nc(N2CC[NH+](CC2)CCCCOc2cc(ccc2)C(=O)NC)c2c1cccc2
CHEMBL283099	10	Brc1ccc(OC)c(C(=O)NC[C@H]2[NH+](CCC2)CC)c1O
CHEMBL11592	10	O1CC([NH+](CCCCN2C(=O)CC3(CC2=O)CCCC3)CCC)Cc2c1cccc2OC
CHEMBL1202214	10	Fc1cc(OC)c(N2CC[NH+](CC2)C[C@H]2C[C@@H]2c2ccccc2)cc1
CHEMBL164792	9.9	O(C)c1ccccc1N1CC[NH+](CC1)CCC1CCC(Nc2ncccn2)CC1
CHEMBL3805120	9.8	Clc1c(N2CC[NH+](CC2)CCCCOc2cc(C(=O)NC)c(cc2)C)cccc1Cl
CHEMBL1732	8.88	O1[C@](NC(=O)[C@@H]2C[C@H]3[C@H]([NH+](C2)C)Cc2c4c3cccc4[nH]c2)(C)C(=O)N2[C@@H](Cc3ccccc3)C(=O)N3[C@@H](CCC3)[C@]12O
CHEMBL1276400	8.71	O(C)c1c(C(=O)NC[C@H]2[NH+](CCC2)CC)c(OC)ccc1O
CHEMBL3805559	8.5	Fc1cc2onc(c2cc1)C1CC[NH+](CC1)CCCCOc1cc(ccc1)C(=O)NC
CHEMBL1276459	8.318	Brc1cc(C(=O)NC[C@H]2[NH+](CCC2)CC)c(OC)c(O)c1
CHEMBL195057	8.29	Clc1c(N2CC[NH+](CC2)C\C=C\CNC(=O)c2ccc(O)cc2)cccc1Cl
CHEMBL1276738	7.943	Brc1c(C(=O)NC[C@H]2[NH+](CCC2)CC)c(OC)ccc1Br
CHEMBL1276528	7.762	O(C)c1c(C(=O)NC[C@H]2[NH+](CCC2)CC)c(C)c(cc1O)C
CHEMBL1276740	7.079	Brc1cc(O)c(OC)c(C(=O)NC[C@H]2[NH+](CCC2)CC)c1F
CHEMBL245621	7	Clc1cc2NC(=O)N(c2cc1)C1CC[NH+](CC1)CCNC(=O)c1ccc(F)cc1
CHEMBL1202206	7	Clc1cc(Cl)ccc1N1CC[NH+](CC1)C[C@H]1C[C@@H]1c1ccc(OC)cc1
CHEMBL2335736	6	FC(F)(F)Oc1ccc(cc1)[C@@]1(O)CC[NH+]2[C@H](C1)c1cc(O)c(OC)cc1CC2
CHEMBL1276374	5.623	Brc1c(C(=O)NC[C@H]2[NH+](CCC2)CC)c(OC)ccc1Cl
CHEMBL1276616	5.495	Brc1c(C(=O)NC[C@H]2[NH+](CCC2)CC)c(OC)c(O)cc1C
CHEMBL1276645	5.248	O(C)c1c(C(=O)NC[C@H]2[NH+](CCC2)CC)c(OC)ccc1C
CHEMBL1385840	5.032	O1[C@](NC(=O)[C@@H]2C=C3[C@H]([NH+](C2)C)Cc2c4c3cccc4[nH]c2)(C(C)C)C(=O)N2[C@@H](C(C)C)C(=O)N3[C@@H](CCC3)[C@]12O
CHEMBL1276763	5.012	O(C)c1c(C(=O)NC[C@H]2[NH+](CCC2)CC)c(C)c(cc1O)CCC
CHEMBL1202215	5	Clc1ccccc1N1CC[NH+](CC1)C[C@H]1C[C@@H]1c1ccccc1
CHEMBL708	5	Clc1cc2NC(=O)Cc2cc1CC[NH+]1CCN(CC1)c1nsc2c1cccc2
CHEMBL1202205	5	Clc1cc(N2CC[NH+](CC2)C[C@H]2C[C@@H]2c2ccccc2)c(OC)cc1
CHEMBL1202216	5	O(C)c1ccccc1N1CC[NH+](CC1)C[C@H]1C[C@@H]1c1ccccc1
CHEMBL8514	5	O[C@]1(CC[NH+]2[C@@H](C1)c1c3[C@H](c4c(CCc3ccc1)cccc4)C2)C(C)(C)C
CHEMBL445102	4.46	Clc1ccc(cc1)C1(O)CC[NH+](CC1)Cc1c2c([nH]c1)cccc2
CHEMBL442	4.3	O1[C@](NC(=O)[C@@H]2C=C3[C@H]([NH+](C2)C)Cc2c4c3cccc4[nH]c2)(C)C(=O)N2[C@@H](Cc3ccccc3)C(=O)N3[C@@H](CCC3)[C@]12O
CHEMBL1276375	4.169	Clc1c(C(=O)NC[C@H]2[NH+](CCC2)CC)c(OC)ccc1CC
CHEMBL3805165	4.1	FC1(F)Oc2c(O1)cccc2N1CC[NH+](CC1)CCCCOc1cc(ccc1)C(=O)NC
CHEMBL1909072	4.05	Clc1cc2N(c3c(Sc2cc1)cccc3)CCC[NH+]1CCC(CC1)C(=O)N
CHEMBL3299097	3.981	O(C)c1ccccc1N1CC[NH+](CC1)CCCCCCNC(OC(C)(C)C)=O
CHEMBL3287403	3.802	Clc1c(N2CC[NH+](CC2)CCCCOC=2C=Cn3ncc(c3C=2)C=NO)cccc1Cl
CHEMBL2392349	3.5	O(C)c1ccccc1N1CC[NH+](CC1)CCCCCN1Cc2c(c3c(cc2)cccc3)C1=O
CHEMBL1276615	3.236	Clc1c(C(=O)NC[C@H]2[NH+](CCC2)CC)c(OC)c(O)cc1CCC
CHEMBL1276496	3.02	Ic1cc(C(=O)NC[C@H]2[NH+](CCC2)CC)c(OC)c(O)c1
CHEMBL218166	2.9	O1c2c(NC1=O)cccc2N1CC[NH+](CC1)Cc1cc(ccc1)-c1ccccc1
CHEMBL1276529	2.884	O(C)c1c(cc(cc1O)CC)C(=O)NC[C@H]1[NH+](CCC1)CC
CHEMBL157138	2.86	O=C(N[C@H]1C=C2[C@H]([NH+](C1)C)Cc1c3c2cccc3[nH]c1)N(CC)CC
CHEMBL1276350	2.692	O(C)c1c(C(=O)NC[C@H]2[NH+](CCC2)CC)c(OC)ccc1CCCC
CHEMBL219916	2.647	Clc1cc2NC(=O)N(c2cc1)C1CC[NH+](CC1)CCCN1c2c(NC1=O)cccc2
CHEMBL1108	2.407	Fc1ccc(cc1)C(=O)CCC[NH+]1CCC(N2c3c(NC2=O)cccc3)=CC1
CHEMBL1276561	2.291	Brc1c(C(=O)NC[C@H]2[NH+](CCC2)CC)c(OC)c(O)cc1CC
CHEMBL1202213	2	Clc1c(N2CC[NH+](CC2)C[C@H]2C[C@@H]2c2ccccc2)cccc1Cl
CHEMBL1403281	1.95	O1[C@](NC(=O)[C@@H]2C=C3[C@H]([NH+](C2)C)Cc2c4c3cccc4[nH]c2)(C(C)C)C(=O)N2[C@@H](CC(C)C)C(=O)N3[C@@H](CCC3)[C@]12O
CHEMBL3084515	1.92	Clc1ccc(cc1)C1(O)C[C@@H]2[NH+]([C@H](C1)CC2)Cc1c2c(oc1)cccc2
CHEMBL1276647	1.778	O(C)c1c(C(=O)NC[C@H]2[NH+](CCC2)CC)c(CC)c(cc1O)CC
CHEMBL2028019	1.7	Clc1c(N2CC[NH+](CC2)CCC2CCC(NC(=O)N(C)C)CC2)cccc1Cl
CHEMBL1276712	1.698	Clc1cc(O)c(OC)c(C(=O)NC[C@H]2[NH+](CCC2)CC)c1OC
CHEMBL726	1.616	S1c2c(N(c3c1cccc3)CCC[NH+]1CC[NH+](CC1)CCO)cc(cc2)C(F)(F)F
CHEMBL493	1.582	Brc1[nH]c2c3c1C[C@H]1[NH+](C[C@@H](C=C1c3ccc2)C(=O)N[C@@]1(O[C@]2(O)N([C@@H](CC(C)C)C(=O)N3[C@H]2CCC3)C1=O)C(C)C)C
CHEMBL1276559	1.514	Fc1c(C(=O)NC[C@H]2[NH+](CCC2)CC)c(OC)c(O)cc1CC
CHEMBL1255837	1.474	O1[C@](NC(=O)[C@@H]2C[C@H]3[C@H]([NH+](C2)C)Cc2c4c3cccc4[nH]c2)(C(C)C)C(=O)N2[C@@H](Cc3ccccc3)C(=O)N3[C@@H](CCC3)[C@]12O
CHEMBL1276494	1.413	Brc1cc(O)c(OC)c(C(=O)NC[C@H]2[NH+](CCC2)CC)c1OC
CHEMBL282925	1.288	O(C)c1c(C(=O)NC[C@H]2[NH+](CCC2)CC)c(OC)ccc1CC
CHEMBL1276327	1.288	O(C)c1c(C(=O)NC[C@H]2[NH+](CCC2)CC)c(OC)c(O)cc1CC
CHEMBL267930	1.27	Fc1ccc(cc1)C(=O)CCC[NH+]1CCC2(N(CNC2=O)c2ccccc2)CC1
CHEMBL1276326	1.096	S(C)c1ccc(OC)c(C(=O)NC[C@H]2[NH+](CCC2)CC)c1OC
CHEMBL1276560	0.912	Clc1c(C(=O)NC[C@H]2[NH+](CCC2)CC)c(OC)c(O)cc1CC
CHEMBL23464	0.6761	Ic1ccc(OC)c(C(=O)NC[C@H]2[NH+](CCC2)CC)c1OC
CHEMBL1276585	0.5012	O(C)c1c(cc(cc1O)CCC)C(=O)NC[C@H]1[NH+](CCC1)CC
CHEMBL567	0.3	Clc1cc2N(c3c(Sc2cc1)cccc3)CCC[NH+]1CC[NH+](CC1)CCO
CHEMBL1276325	0.2884	Ic1cc(O)c(OC)c(C(=O)NC[C@H]2[NH+](CCC2)CC)c1OC
